# Supplementary material for: SMRT- and Illumina-based RNA-seq analyses unveil the ginsinoside biosynthesis and transcriptomic complexity in Panax notoginseng
Source: Sci Rep. 2020 Sep 17;10:15310. doi: 10.1038/s41598-020-72291-1 (PMC7499265; doi:10.1038/s41598-020-72291-1)
Supplement: Supplementary file 2 — Supplementary table 9. [file 41598_2020_72291_MOESM2_ESM.xls]

## Sheet: gene_fusion.txt
Supplementary Table 9: Fusion gene locus re-annotated by PacBio trascriptome sequencing reads.
New Locus	Scaffold[ori]start-end	Old Locus	Iso-Seq transcript
XLOC_000006	scaffold100[+]201945-208434	Pjap07531|Pjap07531,Pjap27191|Pjap27191	c30086/f1p0/1986.mrna1	1
XLOC_000019	scaffold10021[-]3510-33441	Pjap19081|Pjap19081,Pjap28764|Pjap28764	c15010/f4p3/2971.mrna1,c38927/f2p5/3012.mrna1,c13736/f1p0/3027.mrna1,c39018/f1p3/2903.mrna1,c22007/f1p1/1511.mrna1	5
XLOC_000064	scaffold10084[-]20687-47210	Pjap15505|Pjap15505,Pjap21036|Pjap21036	c411/f30p17/3182.mrna1,c24256/f1p2/3023.mrna1,c8080/f2p5/3108.mrna1,c70357/f3p8/4721.mrna1,c70357/f3p8/4721.mrna2	5
XLOC_000085	scaffold10122[+]76-8558	Pjap21411|Pjap21411,Pjap18258|Pjap18258	c53272/f1p0/1665.mrna1,c21106/f1p2/3322.mrna1,c4256/f1p0/1924.mrna1	3
XLOC_000091	scaffold10123[+]61783-69515	Pjap29482|Pjap29482,Pjap25748|Pjap25748	c3814/f1p0/1754.mrna1,c4774/f1p0/1530.mrna1	2
XLOC_000158	scaffold10197[+]13488-24352	Pjap05757|Pjap05757,Pjap16890|Pjap16890	c19882/f1p0/873.mrna1	1
XLOC_000192	scaffold10234[+]3990-11595	Pjap07001|Pjap07001,Pjap29114|Pjap29114	c54115/f1p1/869.mrna1	1
XLOC_000198	scaffold10239[-]19103-39734	Pjap28651|Pjap28651,Pjap26696|Pjap26696	c102580/f1p2/3425.mrna1,c1104/f7p8/3679.mrna1,c26075/f1p8/3386.mrna1,c21616/f3p4/3312.mrna1	4
XLOC_000202	scaffold10240[-]50982-61118	Pjap12705|Pjap12705,Pjap00270|Pjap00270	c11444/f1p1/2424.mrna1,c35126/f2p0/2295.mrna1	2
XLOC_000222	scaffold10264[-]12669-24861	Pjap23356|Pjap23356,Pjap27083|Pjap27083	c35984/f1p4/1911.mrna1,c32384/f4p3/1940.mrna1	2
XLOC_000249	scaffold103[+]160273-165236	Pjap19710|Pjap19710,Pjap14075|Pjap14075	c101985/f1p1/3159.mrna1,c98242/f1p0/2844.mrna1,c98827/f1p1/2908.mrna1	3
XLOC_000277	scaffold1032[+]51594-98347	Pjap22983|Pjap22983,Pjap33480|Pjap33480	c14177/f7p8/2123.mrna1	1
XLOC_000284	scaffold10325[+]31882-38199	Pjap33694|Pjap33694,Pjap16948|Pjap16948	c6252/f1p0/1444.mrna1,c35849/f1p3/2876.mrna1	2
XLOC_000318	scaffold10352[-]24380-39876	Pjap29695|Pjap29695,Pjap23092|Pjap23092	c12473/f1p5/3786.mrna1,c21548/f1p9/3622.mrna1,c6759/f1p12/6309.mrna2,c6759/f1p12/6309.mrna1,c46160/f1p0/3721.mrna1	5
XLOC_000333	scaffold10370[+]29027-45179	Pjap12736|Pjap12736,Pjap13599|Pjap13599	c3234/f1p1/3544.mrna1,c26819/f2p1/2666.mrna1	2
XLOC_000335	scaffold10375[+]29496-36581	Pjap22310|Pjap22310,Pjap29274|Pjap29274	c10933/f1p3/2045.mrna1	1
XLOC_000363	scaffold104[+]8830-31591	Pjap11695|Pjap11695,Pjap32763|Pjap32763,Pjap19324|Pjap19324	c2221/f2p1/3690.mrna1,c13200/f1p1/2554.mrna1,c104433/f1p1/2103.mrna1,c22628/f1p2/2840.mrna1,c32382/f1p1/1624.mrna1,c38984/f1p0/1669.mrna1	6
XLOC_000365	scaffold104[+]180397-196272	Pjap34216|Pjap34216,Pjap05114|Pjap05114	c51505/f1p0/3337.mrna1	1
XLOC_000389	scaffold10419[+]20377-42236	Pjap14106|Pjap14106,Pjap09156|Pjap09156	c10401/f1p2/3379.mrna1,c38134/f2p5/3144.mrna1,c17643/f1p5/3721.mrna1,c5855/f1p6/3339.mrna1	4
XLOC_000447	scaffold10465[-]3272-17873	Pjap01939|Pjap01939,Pjap32231|Pjap32231	c115804/f1p0/1051.mrna1,c40871/f3p5/1820.mrna1,c35848/f1p0/2707.mrna1,c32323/f1p3/1642.mrna1	4
XLOC_000457	scaffold1048[-]111573-154430	Pjap19447|Pjap19447,Pjap28362|Pjap28362	c13165/f11p3/1618.mrna1	1
XLOC_000470	scaffold1049[-]103412-120204	Pjap17152|Pjap17152,Pjap04589|Pjap04589	c22291/f1p1/1866.mrna1	1
XLOC_000471	scaffold10490[+]10787-30330	Pjap21081|Pjap21081,Pjap33427|Pjap33427,Pjap11319|Pjap11319	c40676/f5p7/4989.mrna1,c40676/f5p7/4989.mrna2,c1937/f2p3/3573.mrna1,c99930/f1p3/3516.mrna1,c38760/f1p3/3624.mrna1,c19185/f1p14/3740.mrna1,c10683/f1p6/3822.mrna1,c66025/f2p1/3476.mrna1,c7721/f1p6/3749.mrna1,c4704/f1p4/3325.mrna1	10
XLOC_000473	scaffold10492[+]13705-23671	Pjap09309|Pjap09309,Pjap22387|Pjap22387	c26460/f1p1/1860.mrna1,c19680/f1p1/1321.mrna1	2
XLOC_000516	scaffold10557[-]21075-45169	Pjap03528|Pjap03528,Pjap11294|Pjap11294	c48771/f1p0/1931.mrna1,c49943/f1p1/1354.mrna1,c4169/f1p15/4425.mrna1	3
XLOC_000522	scaffold10568[+]1441-20463	Pjap12831|Pjap12831,Pjap22424|Pjap22424	c10984/f2p2/3867.mrna1,c29102/f1p0/1656.mrna1	2
XLOC_000524	scaffold1058[+]1893-8936	Pjap05237|Pjap05237,Pjap27179|Pjap27179	c13553/f3p3/2818.mrna1,c46449/f1p0/2906.mrna1	2
XLOC_000545	scaffold10600[-]24513-36848	Pjap24204|Pjap24204,Pjap16806|Pjap16806	c7099/f4p1/1520.mrna1,c81195/f1p1/933.mrna1	2
XLOC_000561	scaffold1062[+]197297-207293	Pjap20339|Pjap20339,Pjap33616|Pjap33616	c52211/f1p2/3281.mrna1	1
XLOC_000591	scaffold1065[+]87683-105748	Pjap09886|Pjap09886,Pjap07148|Pjap07148	c21170/f2p1/1338.mrna1	1
XLOC_000614	scaffold10667[-]15899-25347	Pjap21886|Pjap21886,Pjap25988|Pjap25988	c26532/f2p3/2415.mrna1,c32166/f1p3/2572.mrna1,c66631/f1p4/3018.mrna1,c50532/f1p1/2111.mrna1	4
XLOC_000628	scaffold10690[+]22919-34238	Pjap27913|Pjap27913,Pjap06285|Pjap06285	c29967/f1p1/1965.mrna1,c53751/f1p5/3260.mrna1	2
XLOC_000638	scaffold10699[-]76482-84718	Pjap00139|Pjap00139,Pjap13935|Pjap13935	c26480/f1p0/1930.mrna1	1
XLOC_000639	scaffold107[+]359089-366380	Pjap33594|Pjap33594,Pjap18168|Pjap18168	c34440/f1p1/3067.mrna1,c22084/f1p1/2947.mrna1,c101009/f1p0/3256.mrna1	3
XLOC_000640	scaffold10701[-]3757-33061	Pjap26445|Pjap26445,Pjap20681|Pjap20681	c1184/f10p16/3783.mrna1	1
XLOC_000647	scaffold1071[-]20328-39120	Pjap32942|Pjap32942,Pjap30259|Pjap30259	c7571/f2p0/2730.mrna1,c119017/f1p2/2959.mrna1	2
XLOC_000664	scaffold10729[-]17462-39918	Pjap01570|Pjap01570,Pjap13954|Pjap13954	c45232/f2p0/984.mrna1,c28520/f1p0/1926.mrna1	2
XLOC_000707	scaffold10765[+]71290-93716	Pjap10024|Pjap10024,Pjap00561|Pjap00561	c49315/f1p2/3259.mrna1,c79591/f1p3/3894.mrna1	2
XLOC_000718	scaffold1077[-]79948-171783	Pjap25492|Pjap25492,Pjap29494|Pjap29494,Pjap32887|Pjap32887,Pjap15384|Pjap15384	c2630/f1p1/3615.mrna1,c10254/f1p0/3351.mrna1,c16988/f1p2/3718.mrna1,c18294/f1p2/3882.mrna1,c54931/f1p0/2235.mrna1	5
XLOC_000730	scaffold10788[+]28098-42301	Pjap15127|Pjap15127,Pjap28656|Pjap28656	c58022/f1p2/2032.mrna1,c11975/f1p2/2024.mrna1	2
XLOC_000734	scaffold1079[+]159413-182381	Pjap16790|Pjap16790,Pjap02807|Pjap02807	c4503/f1p0/2133.mrna1	1
XLOC_000742	scaffold10806[-]28800-42668	Pjap05400|Pjap05400,Pjap19001|Pjap19001	c82339/f2p0/3314.mrna1	1
XLOC_000749	scaffold10815[-]13113-24984	Pjap09148|Pjap09148,Pjap02738|Pjap02738	c54551/f40p22/1676.mrna1,c1821/f9p3/1733.mrna1,c31234/f1p1/1323.mrna1	3
XLOC_000767	scaffold10839[+]27886-33495	Pjap09785|Pjap09785,Pjap13235|Pjap13235	c39248/f1p0/1583.mrna1	1
XLOC_000778	scaffold1085[+]85197-97672	Pjap24957|Pjap24957,Pjap32853|Pjap32853	c40738/f1p5/2050.mrna1,c11787/f1p0/812.mrna1	2
XLOC_000843	scaffold10921[-]23775-32244	Pjap11970|Pjap11970,Pjap12068|Pjap12068	c26822/f1p0/1794.mrna1	1
XLOC_000863	scaffold10958[+]7267-22647	Pjap07923|Pjap07923,Pjap21212|Pjap21212	c30729/f1p0/2318.mrna1	1
XLOC_000873	scaffold1098[+]188059-205116	Pjap33511|Pjap33511,Pjap12010|Pjap12010	c82037/f2p1/1505.mrna1	1
XLOC_000925	scaffold11042[-]1602-12711	Pjap08992|Pjap08992,Pjap25297|Pjap25297	c4926/f1p1/3265.mrna1,c17754/f3p3/1722.mrna1,c8810/f2p3/3354.mrna1,c37186/f4p9/3134.mrna1,c37974/f1p0/1841.mrna1,c2408/f2p2/2936.mrna1,c12267/f2p2/3448.mrna1,c7109/f1p1/1585.mrna1,c26156/f5p2/3039.mrna1,c101725/f1p1/3168.mrna1,c11476/f1p2/1704.mrna1,c116067/f1p1/1227.mrna1,c19522/f1p2/1576.mrna1	13
XLOC_000951	scaffold11066[+]16915-21290	Pjap19939|Pjap19939,Pjap15732|Pjap15732	c70409/f1p0/1343.mrna1,c25470/f1p3/1456.mrna1	2
XLOC_000962	scaffold1108[-]113025-142223	Pjap20726|Pjap20726,Pjap12947|Pjap12947	c103014/f1p5/2616.mrna1,c27340/f1p1/3161.mrna1,c85393/f3p3/2821.mrna1,c99029/f1p0/2582.mrna1	4
XLOC_001025	scaffold11146[-]29598-39187	Pjap06934|Pjap06934,Pjap01446|Pjap01446	c48756/f1p3/3132.mrna1,c13330/f1p0/3739.mrna1,c35545/f1p0/3478.mrna1	3
XLOC_001106	scaffold11246[+]3327-19024	Pjap25912|Pjap25912,Pjap26331|Pjap26331	c38839/f2p2/1697.mrna1	1
XLOC_001110	scaffold1125[-]83550-91584	Pjap13836|Pjap13836,Pjap01289|Pjap01289	c1286/f3p4/3251.mrna1	1
XLOC_001131	scaffold11275[-]17443-29817	Pjap14444|Pjap14444,Pjap32161|Pjap32161	c22316/f1p3/2548.mrna1,c19393/f1p0/3433.mrna1	2
XLOC_001135	scaffold11278[-]26932-34443	Pjap14549|Pjap14549,Pjap17351|Pjap17351	c51701/f1p0/1885.mrna1	1
XLOC_001149	scaffold11288[+]23298-33615	Pjap14048|Pjap14048,Pjap08015|Pjap08015	c7153/f1p7/3395.mrna1,c7632/f1p2/3271.mrna1,c67621/f1p2/2894.mrna1,c10295/f1p2/3031.mrna1	4
XLOC_001163	scaffold1130[+]120699-124678	Pjap11874|Pjap11874,Pjap33910|Pjap33910	c26997/f1p0/977.mrna1	1
XLOC_001181	scaffold11318[+]24733-37369	Pjap30430|Pjap30430,Pjap09475|Pjap09475	c35350/f1p1/3294.mrna1,c11028/f4p2/2949.mrna1	2
XLOC_001233	scaffold11391[-]13514-32222	Pjap29472|Pjap29472,Pjap16223|Pjap16223	c18351/f1p3/1978.mrna1,c21288/f1p3/3793.mrna1,c8200/f4p1/3507.mrna1	3
XLOC_001257	scaffold11421[-]6534-15921	Pjap19415|Pjap19415,Pjap16854|Pjap16854	c50123/f1p0/2118.mrna1	1
XLOC_001271	scaffold11457[+]2532-26385	Pjap33119|Pjap33119,Pjap02424|Pjap02424	c32865/f1p2/1152.mrna1	1
XLOC_001327	scaffold1153[-]192461-201232	Pjap00019|Pjap00019,Pjap22133|Pjap22133	c16979/f1p3/1669.mrna1,c104868/f1p3/2928.mrna1,c16253/f1p3/1357.mrna1	3
XLOC_001365	scaffold11560[-]221-36582	Pjap20891|Pjap20891,Pjap13334|Pjap13334	c1338/f12p13/3549.mrna1,c836/f22p12/3606.mrna1,c7686/f1p2/3566.mrna1	3
XLOC_001379	scaffold11574[+]3459-33868	Pjap24151|Pjap24151,Pjap28987|Pjap28987	c4223/f1p6/3769.mrna1,c523/f18p21/3759.mrna1,c80332/f1p0/2765.mrna1	3
XLOC_001421	scaffold11646[-]20138-26235	Pjap11418|Pjap11418,Pjap31357|Pjap31357	c27324/f4p4/1857.mrna1	1
XLOC_001436	scaffold11668[+]49746-70431	Pjap26703|Pjap26703,Pjap21877|Pjap21877	c19340/f2p1/1941.mrna1,c4269/f4p4/2038.mrna1,c49811/f1p0/1907.mrna1	3
XLOC_001450	scaffold11680[-]1335-34288	Pjap25058|Pjap25058,Pjap04028|Pjap04028	c37892/f1p2/1444.mrna1,c33024/f1p0/943.mrna1	2
XLOC_001467	scaffold11708[-]14062-21146	Pjap20168|Pjap20168,Pjap15359|Pjap15359	c4054/f1p4/2156.mrna1	1
XLOC_001478	scaffold11721[-]24109-38501	Pjap32032|Pjap32032,Pjap05194|Pjap05194	c17581/f1p2/3408.mrna1	1
XLOC_001510	scaffold11765[-]4954-24334	Pjap23803|Pjap23803,Pjap10477|Pjap10477	c18548/f1p4/2757.mrna1,c4531/f1p1/3125.mrna1,c18390/f3p5/2808.mrna1,c100359/f1p3/3513.mrna1,c19737/f1p2/2835.mrna1,c13422/f1p3/2031.mrna1,c48933/f1p0/872.mrna1,c67926/f4p0/1151.mrna1	8
XLOC_001514	scaffold11772[+]6323-15404	Pjap23987|Pjap23987,Pjap03300|Pjap03300	c8984/f9p2/995.mrna1,c25924/f3p2/1940.mrna1	2
XLOC_001543	scaffold1182[+]171-4586	Pjap17859|Pjap17859,Pjap01032|Pjap01032	c11571/f1p1/3474.mrna1,c49983/f1p1/3371.mrna1,c69366/f1p2/2786.mrna1,c25235/f2p0/2849.mrna1	4
XLOC_001548	scaffold1183[+]19186-97729	Pjap31069|Pjap31069,Pjap07183|Pjap07183	c13172/f2p0/2012.mrna1,c9832/f2p1/1936.mrna1,c81811/f1p0/1226.mrna1,c9799/f1p0/2734.mrna1,c2940/f1p1/2992.mrna1,c17190/f1p0/1845.mrna1,c86207/f1p6/2608.mrna2	7
XLOC_001579	scaffold1187[+]135067-201679	Pjap14569|Pjap14569,Pjap26024|Pjap26024	c14668/f5p1/1948.mrna1,c5139/f1p0/3517.mrna1,c42040/f1p0/1387.mrna1	3
XLOC_001597	scaffold1190[+]57-15163	Pjap30750|Pjap30750,Pjap17439|Pjap17439	c22889/f17p18/3765.mrna1,c4277/f1p15/3726.mrna1	2
XLOC_001614	scaffold11912[-]29866-37084	Pjap16109|Pjap16109,Pjap21091|Pjap21091	c39828/f1p1/1155.mrna1	1
XLOC_001634	scaffold11933[+]3182-17188	Pjap02459|Pjap02459,Pjap24409|Pjap24409	c114417/f22p11/2833.mrna1	1
XLOC_001647	scaffold11959[+]2084-13195	Pjap15596|Pjap15596,Pjap02307|Pjap02307	c41217/f1p0/1571.mrna1	1
XLOC_001658	scaffold11973[+]62317-65700	Pjap15383|Pjap15383,Pjap20176|Pjap20176	c4419/f2p1/1164.mrna1	1
XLOC_001659	scaffold11973[-]12598-35192	Pjap30222|Pjap30222,Pjap00628|Pjap00628	c6199/f1p1/3066.mrna1,c79924/f1p1/2248.mrna1,c95923/f1p1/2893.mrna1	3
XLOC_001756	scaffold12100[-]7051-38158	Pjap31182|Pjap31182,Pjap13441|Pjap13441	c10911/f1p0/3856.mrna2	1
XLOC_001766	scaffold12117[+]10315-29882	Pjap16202|Pjap16202,Pjap08841|Pjap08841	c11614/f1p0/3654.mrna1,c3229/f1p1/1909.mrna1	2
XLOC_001793	scaffold12152[-]22643-36585	Pjap22284|Pjap22284,Pjap00789|Pjap00789	c26560/f1p12/2086.mrna1	1
XLOC_001809	scaffold12174[+]95-15422	Pjap06628|Pjap06628,Pjap14712|Pjap14712	c49019/f1p0/1733.mrna1	1
XLOC_001825	scaffold1220[-]122824-141789	Pjap21360|Pjap21360,Pjap26357|Pjap26357	c4184/f2p1/901.mrna1,c50293/f1p1/2175.mrna1,c28988/f1p0/2168.mrna1,c11703/f1p3/696.mrna1	4
XLOC_001886	scaffold12246[+]7503-16858	Pjap28655|Pjap28655,Pjap25996|Pjap25996	c44991/f2p2/1193.mrna1,c65243/f1p2/1252.mrna1,c21683/f2p3/3011.mrna1,c3111/f1p3/3944.mrna1	4
XLOC_001900	scaffold12266[-]13850-19153	Pjap00579|Pjap00579,Pjap14195|Pjap14195	c14983/f1p3/1559.mrna1	1
XLOC_001902	scaffold1227[+]139495-164437	Pjap07275|Pjap07275,Pjap28306|Pjap28306	c22103/f1p0/1154.mrna1	1
XLOC_002015	scaffold12440[+]16202-24764	Pjap02170|Pjap02170,Pjap22989|Pjap22989	c45623/f1p2/1655.mrna1,c4012/f1p0/3317.mrna1,c70267/f1p2/3391.mrna1	3
XLOC_002021	scaffold12446[-]13921-23160	Pjap29447|Pjap29447,Pjap24800|Pjap24800	c9978/f4p1/1999.mrna1	1
XLOC_002023	scaffold1245[+]9430-27355	Pjap27073|Pjap27073,Pjap29723|Pjap29723	c53225/f1p0/1193.mrna1	1
XLOC_002027	scaffold12456[+]22712-26313	Pjap12281|Pjap12281,Pjap34250|Pjap34250	c83458/f1p1/2919.mrna1,c6863/f6p2/2947.mrna1,c10727/f5p3/2905.mrna1,c102063/f1p2/3266.mrna1	4
XLOC_002079	scaffold12532[-]23590-41451	Pjap07064|Pjap07064,Pjap17143|Pjap17143	c114477/f21p16/2908.mrna1,c36602/f1p1/2766.mrna1,c68515/f2p2/4828.mrna2,c68515/f2p2/4828.mrna1	4
XLOC_002112	scaffold1261[+]2075-12933	Pjap33870|Pjap33870,Pjap21711|Pjap21711	c40197/f1p0/1205.mrna1	1
XLOC_002141	scaffold12651[+]4042-6483	Pjap09329|Pjap09329,Pjap17026|Pjap17026	c28634/f2p10/1983.mrna1	1
XLOC_002172	scaffold12713[-]12208-24473	Pjap17574|Pjap17574,Pjap15670|Pjap15670	c2753/f3p1/1470.mrna1,c12491/f1p2/2909.mrna1	2
XLOC_002200	scaffold1278[+]18938-41673	Pjap22830|Pjap22830,Pjap21221|Pjap21221	c25228/f3p6/1871.mrna1,c36111/f2p6/1673.mrna1,c17977/f1p0/3273.mrna1,c28595/f2p2/1855.mrna1	4
XLOC_002207	scaffold1278[-]183476-189623	Pjap00441|Pjap00441,Pjap22475|Pjap22475	c25269/f1p0/1637.mrna1,c11295/f1p0/1896.mrna1	2
XLOC_002211	scaffold12782[-]12086-30513	Pjap07351|Pjap07351,Pjap19613|Pjap19613	c37357/f1p4/2031.mrna1,c62983/f1p1/2913.mrna1	2
XLOC_002232	scaffold12809[-]16983-33253	Pjap31844|Pjap31844,Pjap18489|Pjap18489,Pjap22196|Pjap22196	c59975/f3p6/2108.mrna1	2
XLOC_002233	scaffold1281[-]8443-12849	Pjap12235|Pjap12235,Pjap00180|Pjap00180	c2882/f5p1/771.mrna1	1
XLOC_002247	scaffold12855[+]1473-27636	Pjap19464|Pjap19464,Pjap21791|Pjap21791	c68552/f1p1/2827.mrna1,c8698/f1p1/3502.mrna1,c34341/f4p22/2859.mrna1,c49131/f3p3/4547.mrna2,c13870/f1p1/2865.mrna1,c49131/f3p3/4547.mrna1	6
XLOC_002266	scaffold129[+]165016-168722	Pjap21312|Pjap21312,Pjap26182|Pjap26182	c40693/f1p1/1715.mrna1,c3963/f1p0/1647.mrna1,c63092/f1p0/1417.mrna1	3
XLOC_002289	scaffold12918[-]14273-20721	Pjap09623|Pjap09623,Pjap21902|Pjap21902	c2119/f5p1/1619.mrna1	1
XLOC_002298	scaffold12931[-]14458-21823	Pjap23198|Pjap23198,Pjap26880|Pjap26880	c82784/f1p0/2100.mrna1,c45602/f1p2/1734.mrna1	2
XLOC_002299	scaffold12931[-]25056-33328	Pjap27989|Pjap27989,Pjap34318|Pjap34318	c44747/f3p5/1509.mrna1	1
XLOC_002327	scaffold1300[-]226837-247612	Pjap07976|Pjap07976,Pjap01875|Pjap01875	c99703/f1p5/3415.mrna1,c19860/f1p2/2915.mrna1,c63562/f1p2/3368.mrna1	3
XLOC_002339	scaffold13023[-]862-17551	Pjap01335|Pjap01335,Pjap31765|Pjap31765	c6352/f1p0/1585.mrna1	1
XLOC_002351	scaffold13039[+]1884-6577	Pjap14086|Pjap14086,Pjap09118|Pjap09118	c51207/f1p0/2057.mrna1,c9517/f1p0/3107.mrna1,c57533/f1p0/1794.mrna1	3
XLOC_002354	scaffold13041[-]7290-13395	Pjap04229|Pjap04229,Pjap12901|Pjap12901	c30801/f7p3/2974.mrna1,c83665/f2p1/3172.mrna2,c7104/f1p0/3244.mrna2,c83665/f2p1/3172.mrna1,c9133/f2p5/2829.mrna1,c7104/f1p0/3244.mrna1,c9133/f2p5/2829.mrna2	7
XLOC_002356	scaffold13049[-]15282-29789	Pjap25274|Pjap25274,Pjap09040|Pjap09040	c5943/f1p0/3409.mrna1,c14077/f3p1/3392.mrna1,c9510/f2p0/3306.mrna1,c11152/f1p1/3249.mrna1	4
XLOC_002398	scaffold13084[+]22195-32315	Pjap01634|Pjap01634,Pjap22358|Pjap22358	c2090/f3p6/3698.mrna1,c16314/f1p4/3540.mrna1	2
XLOC_002419	scaffold13118[+]1409-19238	Pjap22667|Pjap22667,Pjap16491|Pjap16491	c47746/f1p9/3224.mrna1,c60571/f2p2/3233.mrna1,c7705/f2p3/3081.mrna1	3
XLOC_002431	scaffold13130[+]4458-28937	Pjap08524|Pjap08524,Pjap10043|Pjap10043	c80137/f1p8/3124.mrna1	1
XLOC_002461	scaffold13183[+]109-8621	Pjap11518|Pjap11518,Pjap07616|Pjap07616	c22392/f1p3/2134.mrna1	1
XLOC_002482	scaffold13213[-]9608-27583	Pjap19610|Pjap19610,Pjap32271|Pjap32271	c3962/f1p2/3698.mrna2,c20098/f1p1/3786.mrna1,c37233/f1p2/3252.mrna1,c12909/f1p0/3605.mrna1,c6346/f1p1/1844.mrna1	5
XLOC_002486	scaffold13215[-]16420-29975	Pjap01017|Pjap01017,Pjap21834|Pjap21834	c116590/f1p7/3039.mrna1,c53584/f1p0/3071.mrna1,c83096/f1p1/3103.mrna1,c47187/f1p0/2849.mrna1,c11352/f1p0/3290.mrna1	5
XLOC_002492	scaffold13218[-]7165-11684	Pjap04532|Pjap04532,Pjap17935|Pjap17935	c11623/f1p0/3339.mrna1,c7303/f2p0/3133.mrna1,c18031/f3p0/2952.mrna1,c118398/f1p0/3032.mrna1	4
XLOC_002511	scaffold13234[-]17371-29188	Pjap07350|Pjap07350,Pjap10995|Pjap10995	c17120/f1p5/2357.mrna1,c14300/f3p0/1727.mrna1	2
XLOC_002518	scaffold13254[+]8174-21930	Pjap19729|Pjap19729,Pjap23175|Pjap23175	c34804/f4p0/1981.mrna1	1
XLOC_002567	scaffold1332[+]29807-67391	Pjap06397|Pjap06397,Pjap07975|Pjap07975	c1099/f6p7/3677.mrna1,c16997/f1p2/3775.mrna1,c16499/f1p2/3510.mrna1,c9758/f1p0/3770.mrna1,c34756/f1p3/3441.mrna1,c118571/f1p1/2843.mrna1,c30226/f1p0/1511.mrna1	7
XLOC_002584	scaffold13346[+]4538-15521	Pjap17459|Pjap17459,Pjap08236|Pjap08236	c11114/f2p1/2463.mrna1	1
XLOC_002587	scaffold1335[+]159548-167948	Pjap26695|Pjap26695,Pjap08338|Pjap08338	c45181/f2p2/1784.mrna1,c1629/f7p3/1909.mrna1	1
XLOC_002589	scaffold13352[-]2399-25998	Pjap27237|Pjap27237,Pjap13783|Pjap13783	c48536/f2p1/2212.mrna1	1
XLOC_002597	scaffold13363[+]25705-30474	Pjap00787|Pjap00787,Pjap21620|Pjap21620,Pjap08389|Pjap08389	c8991/f1p0/3694.mrna1	1
XLOC_002607	scaffold13376[-]22311-31015	Pjap19151|Pjap19151,Pjap32653|Pjap32653	c14543/f5p6/2215.mrna1,c31293/f1p0/1820.mrna1,c11613/f1p5/2105.mrna1,c70275/f1p1/887.mrna1	4
XLOC_002629	scaffold13413[+]587-20813	Pjap13074|Pjap13074,Pjap17820|Pjap17820	c36767/f1p2/2374.mrna1	1
XLOC_002646	scaffold13434[+]3925-26670	Pjap25845|Pjap25845,Pjap26714|Pjap26714	c80889/f1p2/758.mrna1,c53967/f3p1/1805.mrna1	2
XLOC_002683	scaffold135[-]216574-234713	Pjap23513|Pjap23513,Pjap17805|Pjap17805	c48799/f2p0/2122.mrna1	1
XLOC_002684	scaffold13506[-]7476-20152	Pjap02271|Pjap02271,Pjap33684|Pjap33684	c39766/f1p1/2244.mrna1	1
XLOC_002688	scaffold1351[+]26373-37071	Pjap22364|Pjap22364,Pjap27380|Pjap27380	c13931/f4p0/1196.mrna1	1
XLOC_002706	scaffold13541[-]16943-28990	Pjap20280|Pjap20280,Pjap06562|Pjap06562	c63711/f2p3/1670.mrna1,c59723/f27p12/1773.mrna1	2
XLOC_002733	scaffold13597[-]9029-27405	Pjap25750|Pjap25750,Pjap28215|Pjap28215	c17608/f2p1/3101.mrna1,c97164/f1p2/2964.mrna1,c96072/f1p2/2802.mrna1	3
XLOC_002747	scaffold13621[-]19906-26068	Pjap16618|Pjap16618,Pjap21642|Pjap21642	c26164/f2p2/3441.mrna1,c6071/f1p0/3703.mrna1,c79958/f1p6/2962.mrna1	3
XLOC_002748	scaffold13629[+]26509-38030	Pjap19341|Pjap19341,Pjap27143|Pjap27143	c35177/f1p2/2156.mrna1,c32767/f1p1/2138.mrna1	2
XLOC_002764	scaffold1365[+]35536-78690	Pjap17431|Pjap17431,Pjap30161|Pjap30161	c101517/f1p2/2718.mrna1,c99530/f1p0/2705.mrna1,c859/f5p2/3221.mrna1,c18006/f1p0/3606.mrna1,c105171/f1p0/3073.mrna1	5
XLOC_002898	scaffold1388[-]181223-187575	Pjap33053|Pjap33053,Pjap15349|Pjap15349	c13376/f1p0/1885.mrna1,c84840/f1p2/2047.mrna1,c51082/f1p1/2832.mrna1	3
XLOC_002909	scaffold13894[-]5476-19491	Pjap18389|Pjap18389,Pjap14337|Pjap14337	c14622/f7p3/2106.mrna1,c84668/f1p0/1466.mrna1,c17614/f1p1/1598.mrna1	3
XLOC_002914	scaffold13910[-]2430-17259	Pjap29583|Pjap29583,Pjap11373|Pjap11373	c34916/f2p4/2157.mrna1,c46534/f1p2/2127.mrna1,c13049/f1p1/2976.mrna1	3
XLOC_002924	scaffold1392[+]133416-139447	Pjap13965|Pjap13965,Pjap00497|Pjap00497	c54957/f2p1/866.mrna1	1
XLOC_002929	scaffold13923[-]294-8716	Pjap10263|Pjap10263,Pjap04562|Pjap04562	c42066/f4p8/3171.mrna1,c1561/f10p9/3197.mrna1	2
XLOC_002935	scaffold1393[-]132218-153410	Pjap09715|Pjap09715,Pjap12373|Pjap12373	c61411/f1p3/3092.mrna1,c14352/f1p2/2950.mrna1,c44983/f1p0/1760.mrna1	3
XLOC_002944	scaffold13968[-]6436-20724	Pjap11361|Pjap11361,Pjap09480|Pjap09480	c26797/f2p1/1657.mrna1,c30596/f1p0/1627.mrna1	2
XLOC_002969	scaffold14013[+]314-13992	Pjap10367|Pjap10367,Pjap31402|Pjap31402	c57704/f1p0/1566.mrna1,c16234/f1p0/3240.mrna1	2
XLOC_002977	scaffold14024[+]8579-22163	Pjap02096|Pjap02096,Pjap22622|Pjap22622	c2939/f1p2/1177.mrna1,c23970/f1p0/1274.mrna1,c21544/f1p0/1322.mrna1	3
XLOC_002994	scaffold14047[+]4085-20816	Pjap33387|Pjap33387,Pjap16735|Pjap16735	c18287/f3p0/1554.mrna1	1
XLOC_003026	scaffold14103[-]4170-27555	Pjap23589|Pjap23589,Pjap32716|Pjap32716	c25364/f3p1/1060.mrna1,c52181/f1p0/2126.mrna1	2
XLOC_003029	scaffold1411[+]135385-174084	Pjap00526|Pjap00526,Pjap22404|Pjap22404	c3709/f2p6/3952.mrna1,c7509/f1p2/3652.mrna1	2
XLOC_003045	scaffold1413[-]106191-140054	Pjap33277|Pjap33277,Pjap19649|Pjap19649,Pjap01130|Pjap01130	c50444/f1p0/2308.mrna1,c66158/f1p1/2361.mrna1,c46392/f1p1/2862.mrna1,c8292/f1p1/2259.mrna1	4
XLOC_003068	scaffold14172[+]4994-13140	Pjap04680|Pjap04680,Pjap16230|Pjap16230	c16688/f1p4/2108.mrna1	1
XLOC_003081	scaffold14197[+]4882-14885	Pjap29101|Pjap29101,Pjap25352|Pjap25352	c33354/f1p0/1868.mrna1	1
XLOC_003099	scaffold14219[+]4779-8950	Pjap11338|Pjap11338,Pjap32588|Pjap32588	c417/f51p5/953.mrna1	1
XLOC_003102	scaffold1422[-]10704-23913	Pjap10982|Pjap10982,Pjap01396|Pjap01396	c9424/f2p6/3917.mrna1,c13944/f2p7/3699.mrna1,c14003/f2p1/3587.mrna1,c9733/f1p2/3696.mrna1,c23107/f1p7/3581.mrna1,c5315/f1p4/3681.mrna1	6
XLOC_003107	scaffold1423[+]44794-65389	Pjap30683|Pjap30683,Pjap11853|Pjap11853	c6812/f1p1/3666.mrna2,c47512/f1p0/3578.mrna1,c39660/f2p0/2896.mrna1	3
XLOC_003113	scaffold1423[-]169127-185044	Pjap24251|Pjap24251,Pjap03261|Pjap03261	c12591/f1p0/1846.mrna1,c4635/f2p0/1867.mrna1,c60758/f1p3/1902.mrna1	3
XLOC_003118	scaffold14234[-]7740-27653	Pjap05246|Pjap05246,Pjap01817|Pjap01817	c16472/f2p4/3255.mrna1,c34580/f1p1/3492.mrna1,c16362/f2p2/3112.mrna1	3
XLOC_003131	scaffold14263[-]4196-15576	Pjap00016|Pjap00016,Pjap13545|Pjap13545	c62158/f1p3/1890.mrna1,c59602/f1p1/1608.mrna1,c26071/f2p1/1648.mrna1,c96306/f1p1/3067.mrna1	4
XLOC_003150	scaffold14319[-]6866-22428	Pjap25596|Pjap25596,Pjap29667|Pjap29667	c17638/f1p5/3698.mrna1,c18422/f1p6/3646.mrna1	2
XLOC_003204	scaffold14402[+]55510-59439	Pjap25429|Pjap25429,Pjap30197|Pjap30197	c96816/f1p0/806.mrna1	1
XLOC_003255	scaffold145[+]292940-298333	Pjap14299|Pjap14299,Pjap19158|Pjap19158	c105944/f1p0/681.mrna1	1
XLOC_003274	scaffold1453[-]99907-114168	Pjap15520|Pjap15520,Pjap28043|Pjap28043	c20186/f3p2/2149.mrna1,c8724/f1p1/1055.mrna1,c25417/f1p2/2028.mrna1,c54373/f7p6/2120.mrna1,c23725/f3p5/2121.mrna1	5
XLOC_003307	scaffold1461[+]625-67523	Pjap00155|Pjap00155,Pjap22455|Pjap22455	c18264/f1p2/2890.mrna1,c32493/f1p1/2712.mrna1,c21374/f1p3/4387.mrna1	3
XLOC_003308	scaffold1461[-]137955-166333	Pjap21343|Pjap21343,Pjap20304|Pjap20304	c26729/f3p2/1818.mrna1,c11947/f1p0/1804.mrna1,c51629/f1p0/1066.mrna1	3
XLOC_003316	scaffold14629[+]512-13825	Pjap12942|Pjap12942,Pjap15950|Pjap15950	c36307/f1p1/2552.mrna1	1
XLOC_003325	scaffold14646[-]8682-25239	Pjap29982|Pjap29982,Pjap28189|Pjap28189,Pjap15765|Pjap15765	c5355/f1p0/2219.mrna1,c20011/f2p1/1745.mrna1	2
XLOC_003351	scaffold1470[-]48455-96772	Pjap03897|Pjap03897,Pjap06295|Pjap06295	c1914/f2p3/3565.mrna1	1
XLOC_003373	scaffold1474[-]110723-147399	Pjap05265|Pjap05265,Pjap29676|Pjap29676	c7236/f1p1/2739.mrna1,c17448/f1p3/3910.mrna1,c99282/f1p3/2852.mrna1,c11138/f1p2/3749.mrna1	4
XLOC_003404	scaffold148[-]131141-139498	Pjap25289|Pjap25289,Pjap11903|Pjap11903	c14616/f2p1/3072.mrna1,c2484/f6p6/1674.mrna1	2
XLOC_003446	scaffold14918[+]9797-23213	Pjap02447|Pjap02447,Pjap17539|Pjap17539	c7482/f3p3/1641.mrna1,c30379/f2p1/2271.mrna1	2
XLOC_003448	scaffold1492[+]115371-141210	Pjap26756|Pjap26756,Pjap24792|Pjap24792,Pjap03870|Pjap03870	c7347/f2p0/3857.mrna1,c19407/f1p0/3625.mrna1	2
XLOC_003488	scaffold14994[-]5681-13977	Pjap20670|Pjap20670,Pjap09027|Pjap09027	c10015/f2p1/1385.mrna1	1
XLOC_003503	scaffold15005[+]6441-25213	Pjap33116|Pjap33116,Pjap29734|Pjap29734	c41431/f1p2/1977.mrna1,c52343/f1p0/1567.mrna1	2
XLOC_003531	scaffold1508[-]95864-118741	Pjap31338|Pjap31338,Pjap07556|Pjap07556,Pjap30831|Pjap30831	c9420/f4p1/2926.mrna1	1
XLOC_003545	scaffold15104[-]1390-12629	Pjap04365|Pjap04365,Pjap12247|Pjap12247	c54829/f1p0/3225.mrna1	1
XLOC_003562	scaffold1512[-]49597-54171	Pjap11244|Pjap11244,Pjap07051|Pjap07051	c7718/f1p9/1804.mrna1,c78617/f1p1/1567.mrna1,c56148/f1p2/1573.mrna1,c40880/f1p0/1635.mrna1,c2678/f1p2/1473.mrna1	5
XLOC_003594	scaffold1518[+]164626-177003	Pjap03218|Pjap03218,Pjap23909|Pjap23909	c45187/f2p1/2819.mrna1,c42522/f1p0/1488.mrna1	2
XLOC_003623	scaffold1523[-]51431-122214	Pjap16683|Pjap16683,Pjap12650|Pjap12650,Pjap25117|Pjap25117	c86253/f1p7/3135.mrna1,c4508/f6p3/2998.mrna1,c4802/f1p3/3049.mrna1	3
XLOC_003659	scaffold1528[-]135199-168761	Pjap22477|Pjap22477,Pjap26994|Pjap26994,Pjap10406|Pjap10406	c20872/f2p0/2828.mrna1,c35701/f1p0/2966.mrna1,c35618/f2p3/2645.mrna1	3
XLOC_003730	scaffold1542[-]95691-127394	Pjap10197|Pjap10197,Pjap15779|Pjap15779	c5300/f1p0/2104.mrna1,c11262/f1p0/2918.mrna1,c49891/f1p0/2170.mrna1,c85909/f1p0/1384.mrna1	4
XLOC_003777	scaffold155[-]259131-276928	Pjap17626|Pjap17626,Pjap05352|Pjap05352	c3457/f1p0/1485.mrna1	1
XLOC_003791	scaffold1555[-]15164-54535	Pjap02050|Pjap02050,Pjap30517|Pjap30517	c95695/f2p1/3138.mrna1,c54951/f1p1/2889.mrna1,c51690/f2p2/3042.mrna1	3
XLOC_003792	scaffold1555[-]111631-157894	Pjap11379|Pjap11379,Pjap24898|Pjap24898,Pjap28532|Pjap28532	c968/f13p5/1618.mrna1,c47021/f1p0/2976.mrna1	2
XLOC_003800	scaffold15570[+]3982-11812	Pjap03424|Pjap03424,Pjap33878|Pjap33878	c98469/f1p0/1455.mrna1,c9870/f1p0/1623.mrna1	2
XLOC_003835	scaffold15638[+]3914-7702	Pjap00116|Pjap00116,Pjap22550|Pjap22550	c34259/f17p12/1689.mrna1,c12216/f3p5/3144.mrna1	2
XLOC_003875	scaffold15702[+]5908-13139	Pjap21356|Pjap21356,Pjap24007|Pjap24007	c25026/f2p6/2068.mrna1,c57975/f1p7/1927.mrna1,c38151/f1p6/1701.mrna1,c26897/f3p2/1756.mrna1,c68544/f1p2/2919.mrna1	5
XLOC_003914	scaffold1578[-]48294-52849	Pjap19965|Pjap19965,Pjap06697|Pjap06697	c23730/f3p1/2024.mrna1	1
XLOC_003919	scaffold1579[-]88038-100477	Pjap04788|Pjap04788,Pjap17919|Pjap17919	c6508/f1p1/2798.mrna1	1
XLOC_003927	scaffold158[-]310758-377927	Pjap11946|Pjap11946,Pjap02454|Pjap02454	c18814/f2p2/1516.mrna1	1
XLOC_003939	scaffold1583[-]19059-25709	Pjap29398|Pjap29398,Pjap33179|Pjap33179	c8294/f1p0/965.mrna1	1
XLOC_003940	scaffold1583[-]158128-171625	Pjap29539|Pjap29539,Pjap16640|Pjap16640	c96660/f1p0/3202.mrna1,c18002/f2p1/3209.mrna1,c33110/f1p3/3196.mrna1,c2387/f2p0/3744.mrna1	4
XLOC_003944	scaffold1584[+]98512-123212	Pjap09888|Pjap09888,Pjap03168|Pjap03168,Pjap29019|Pjap29019	c34092/f4p6/1779.mrna1,c10128/f1p0/1565.mrna1,c41250/f1p161/1832.mrna1,c56445/f1p2/1646.mrna1,c54774/f2p18/1802.mrna1,c17849/f3p9/1826.mrna1,c55312/f1p8/1803.mrna1,c1625/f2p0/1737.mrna1,c5000/f6p196/1972.mrna1,c7780/f1p74/1951.mrna1,c21904/f2p5/1998.mrna1,c57459/f1p3/2068.mrna1,c39510/f1p5/2097.mrna1,c50381/f1p1/2736.mrna1,c27342/f1p2/1890.mrna1	15
XLOC_003961	scaffold15866[+]1393-9011	Pjap12671|Pjap12671,Pjap33382|Pjap33382	c64165/f1p0/2989.mrna1	1
XLOC_003962	scaffold15867[+]53-4528	Pjap15366|Pjap15366,Pjap22654|Pjap22654	c22300/f2p0/1855.mrna1,c39970/f2p5/3251.mrna1	2
XLOC_003986	scaffold159[+]113068-132920	Pjap19974|Pjap19974,Pjap16335|Pjap16335	c22275/f2p6/3373.mrna1,c38690/f1p2/3485.mrna1,c98292/f1p5/3277.mrna1,c79959/f1p3/2993.mrna1	4
XLOC_003997	scaffold15928[-]16376-21461	Pjap22208|Pjap22208,Pjap08730|Pjap08730	c53521/f3p4/3135.mrna1,c4977/f1p2/2895.mrna1,c100058/f1p0/1024.mrna1	3
XLOC_004033	scaffold15984[-]7142-20204	Pjap19749|Pjap19749,Pjap23195|Pjap23195	c20231/f1p2/3067.mrna1,c4766/f1p3/2507.mrna1,c79667/f1p6/2906.mrna1,c35705/f3p2/2839.mrna1,c7184/f1p2/3124.mrna1,c16974/f3p5/2442.mrna1	6
XLOC_004107	scaffold1608[-]294295-298683	Pjap23796|Pjap23796,Pjap14285|Pjap14285	c13979/f3p3/1347.mrna1	1
XLOC_004126	scaffold161[-]164454-177439	Pjap25933|Pjap25933,Pjap04913|Pjap04913	c1642/f7p11/2117.mrna1	1
XLOC_004132	scaffold1611[+]55779-91518	Pjap03330|Pjap03330,Pjap16658|Pjap16658	c8166/f1p2/1670.mrna1,c86469/f1p2/4095.mrna1	2
XLOC_004133	scaffold1611[+]188232-212333	Pjap18193|Pjap18193,Pjap05166|Pjap05166	c46135/f3p14/3207.mrna1,c21883/f1p4/2922.mrna1,c1642/f4p14/3028.mrna1,c12140/f2p7/4206.mrna2	4
XLOC_004203	scaffold1629[-]127355-141506	Pjap06839|Pjap06839,Pjap20110|Pjap20110	c1632/f2p0/1238.mrna1	1
XLOC_004215	scaffold16324[-]11086-15965	Pjap16142|Pjap16142,Pjap06054|Pjap06054	c27155/f1p0/2156.mrna1	1
XLOC_004227	scaffold16359[+]5063-11840	Pjap09262|Pjap09262,Pjap14180|Pjap14180	c44790/f2p2/1910.mrna1	1
XLOC_004246	scaffold1639[+]106236-117843	Pjap31161|Pjap31161,Pjap13461|Pjap13461	c45078/f2p1/2147.mrna1,c109461/f4p2/1320.mrna1,c32308/f2p4/1312.mrna2	3
XLOC_004253	scaffold1640[+]16811-38259	Pjap06581|Pjap06581,Pjap27668|Pjap27668	c22556/f1p1/1766.mrna1	1
XLOC_004255	scaffold1640[+]105927-151079	Pjap28948|Pjap28948,Pjap10992|Pjap10992	c127874/f2p2/2861.mrna1,c19224/f1p1/2802.mrna1,c28038/f1p0/1834.mrna1,c60299/f10p25/2999.mrna1	4
XLOC_004290	scaffold1651[+]68259-84157	Pjap29821|Pjap29821,Pjap12750|Pjap12750	c39038/f1p4/1365.mrna1,c35333/f1p1/1222.mrna1	2
XLOC_004299	scaffold16530[+]1121-10755	Pjap08074|Pjap08074,Pjap13809|Pjap13809	c48951/f1p1/1398.mrna1,c19999/f1p1/1494.mrna1	2
XLOC_004321	scaffold16570[-]4278-13193	Pjap29659|Pjap29659,Pjap32212|Pjap32212	c17486/f1p0/3249.mrna1	1
XLOC_004329	scaffold16584[+]5652-9897	Pjap08315|Pjap08315,Pjap06395|Pjap06395	c51836/f1p0/3021.mrna1	1
XLOC_004355	scaffold1662[-]19028-27016	Pjap03608|Pjap03608,Pjap06462|Pjap06462	c10148/f3p4/1684.mrna1,c21323/f1p3/1710.mrna1	2
XLOC_004372	scaffold16669[-]8957-15160	Pjap30303|Pjap30303,Pjap09363|Pjap09363	c9946/f1p1/2910.mrna1,c18022/f1p2/3460.mrna1,c68283/f1p2/2780.mrna1,c20617/f1p2/3404.mrna1,c2282/f2p4/3276.mrna1,c3413/f1p5/3471.mrna1,c27770/f1p2/1607.mrna1,c38838/f1p3/1580.mrna1	8
XLOC_004379	scaffold1668[-]81584-89051	Pjap28502|Pjap28502,Pjap15101|Pjap15101,Pjap03977|Pjap03977	c52431/f2p3/3407.mrna1,c6139/f1p3/1975.mrna1,c39426/f2p4/2053.mrna1	3
XLOC_004380	scaffold16681[-]16019-19249	Pjap12811|Pjap12811,Pjap15285|Pjap15285	c27572/f1p0/1990.mrna1,c64776/f2p0/1955.mrna1	2
XLOC_004414	scaffold1678[+]58132-108127	Pjap10310|Pjap10310,Pjap06500|Pjap06500	c16929/f1p2/2748.mrna1,c71263/f1p5/2817.mrna1,c10137/f1p0/3737.mrna1,c9798/f2p3/2630.mrna1,c11755/f1p1/2036.mrna1	5
XLOC_004420	scaffold1679[+]128278-131530	Pjap28879|Pjap28879,Pjap33667|Pjap33667	c30221/f1p0/1882.mrna1,c102434/f1p1/1092.mrna1	2
XLOC_004442	scaffold1683[+]192351-206424	Pjap15138|Pjap15138,Pjap10150|Pjap10150	c1205/f5p1/1790.mrna1	1
XLOC_004473	scaffold16873[-]7892-11177	Pjap25104|Pjap25104,Pjap10274|Pjap10274	c10572/f2p0/3084.mrna1	1
XLOC_004488	scaffold1690[+]14166-21963	Pjap10397|Pjap10397,Pjap15252|Pjap15252	c6690/f1p0/3567.mrna1,c96766/f1p2/2972.mrna1	2
XLOC_004489	scaffold1690[+]32761-61158	Pjap31939|Pjap31939,Pjap11938|Pjap11938	c18097/f1p4/3132.mrna1,c1281/f4p10/4793.mrna2,c103660/f1p2/2981.mrna1,c39968/f1p2/3027.mrna1,c6696/f1p4/3143.mrna1	5
XLOC_004498	scaffold16916[+]8521-17265	Pjap20154|Pjap20154,Pjap15392|Pjap15392	c6217/f2p0/1702.mrna1	1
XLOC_004534	scaffold17[-]284946-289370	Pjap22469|Pjap22469,Pjap08589|Pjap08589	c63161/f1p0/3193.mrna1,c25734/f1p1/1490.mrna1,c32572/f1p1/1911.mrna1,c33168/f1p0/1626.mrna1	3
XLOC_004546	scaffold1703[+]80744-95750	Pjap01352|Pjap01352,Pjap10025|Pjap10025	c34737/f1p5/2661.mrna1,c16436/f1p0/3197.mrna1,c19134/f1p0/1221.mrna1,c38279/f1p1/2618.mrna1,c28221/f1p0/2286.mrna1,c100000/f1p1/1194.mrna1,c99147/f1p2/879.mrna1	7
XLOC_004547	scaffold1703[+]128146-142188	Pjap15207|Pjap15207,Pjap28724|Pjap28724	c6231/f3p1/2550.mrna1	1
XLOC_004549	scaffold1703[+]155096-166546	Pjap23431|Pjap23431,Pjap10538|Pjap10538	c21975/f1p0/2802.mrna1	1
XLOC_004580	scaffold17090[-]6614-16786	Pjap24884|Pjap24884,Pjap19537|Pjap19537	c22419/f1p0/2220.mrna1,c103656/f1p0/2633.mrna1	2
XLOC_004619	scaffold1723[+]93291-97003	Pjap03632|Pjap03632,Pjap28445|Pjap28445	c46054/f2p0/3068.mrna1	1
XLOC_004628	scaffold1725[-]78765-85231	Pjap27243|Pjap27243,Pjap14987|Pjap14987	c5079/f1p2/3183.mrna1,c25253/f2p9/3017.mrna1,c2305/f3p0/1544.mrna1,c40104/f1p4/1806.mrna1,c26352/f5p19/2928.mrna1,c38921/f1p11/5273.mrna1	6
XLOC_004633	scaffold1727[+]98324-124916	Pjap11709|Pjap11709,Pjap32764|Pjap32764,Pjap04127|Pjap04127	c37819/f2p4/2940.mrna1,c40748/f1p4/2819.mrna1,c20299/f1p2/2804.mrna1,c8920/f1p1/3000.mrna1	4
XLOC_004673	scaffold17367[-]1989-17595	Pjap04197|Pjap04197,Pjap10471|Pjap10471	c43898/f5p4/1940.mrna1	1
XLOC_004696	scaffold17410[+]835-13215	Pjap02186|Pjap02186,Pjap26956|Pjap26956	c30702/f2p0/991.mrna1	1
XLOC_004741	scaffold17523[-]1716-6442	Pjap03868|Pjap03868,Pjap19708|Pjap19708	c53738/f1p4/1412.mrna1	1
XLOC_004743	scaffold1753[-]150105-159469	Pjap24206|Pjap24206,Pjap11859|Pjap11859	c68791/f1p2/3092.mrna1,c12323/f1p1/3094.mrna1	2
XLOC_004768	scaffold176[-]105673-141568	Pjap15938|Pjap15938,Pjap05527|Pjap05527,Pjap18999|Pjap18999	c16142/f1p5/3925.mrna1,c2895/f2p1/3663.mrna1,c95850/f1p4/2839.mrna1	3
XLOC_004770	scaffold176[-]283026-319437	Pjap04004|Pjap04004,Pjap23742|Pjap23742	c79500/f1p3/3336.mrna1	1
XLOC_004782	scaffold17627[+]10037-14201	Pjap05708|Pjap05708,Pjap19283|Pjap19283	c9762/f1p0/1826.mrna1	1
XLOC_004788	scaffold17655[+]918-5832	Pjap10549|Pjap10549,Pjap31472|Pjap31472	c79361/f2p0/3240.mrna1,c4157/f2p1/786.mrna1	2
XLOC_004820	scaffold1775[+]157156-170730	Pjap19925|Pjap19925,Pjap06449|Pjap06449	c40192/f1p0/2013.mrna1,c49385/f1p0/2050.mrna1	2
XLOC_004822	scaffold1775[+]185243-194836	Pjap14253|Pjap14253,Pjap07240|Pjap07240	c49054/f3p5/1066.mrna1,c66495/f1p0/1074.mrna1	2
XLOC_004834	scaffold17777[-]4155-11377	Pjap17617|Pjap17617,Pjap00956|Pjap00956	c25961/f1p3/2631.mrna1,c9297/f1p13/2948.mrna1	2
XLOC_004839	scaffold17790[-]7734-17239	Pjap29315|Pjap29315,Pjap02463|Pjap02463	c15598/f1p2/1648.mrna1,c10354/f1p0/1698.mrna1	2
XLOC_004846	scaffold17808[+]4054-14709	Pjap19363|Pjap19363,Pjap15597|Pjap15597	c32147/f1p0/1632.mrna1	1
XLOC_004866	scaffold1788[+]68977-82452	Pjap09672|Pjap09672,Pjap04676|Pjap04676	c80565/f1p1/2954.mrna1,c3507/f1p0/2821.mrna1,c99735/f1p0/2776.mrna1	3
XLOC_004884	scaffold1790[+]72445-115350	Pjap31000|Pjap31000,Pjap17404|Pjap17404	c24988/f7p8/3675.mrna1,c19624/f1p3/2900.mrna1	2
XLOC_004891	scaffold1793[-]150506-166850	Pjap05748|Pjap05748,Pjap02927|Pjap02927	c4429/f1p1/2305.mrna1,c68496/f1p0/2785.mrna1	2
XLOC_004906	scaffold180[+]205310-208673	Pjap12191|Pjap12191,Pjap33864|Pjap33864	c14192/f5p4/2802.mrna1,c103484/f1p4/2740.mrna1,c42643/f1p0/1748.mrna1	3
XLOC_004925	scaffold1802[+]139524-154122	Pjap17842|Pjap17842,Pjap31257|Pjap31257	c22017/f1p0/2845.mrna1,c55442/f1p0/2368.mrna1,c26639/f1p0/2361.mrna1,c66549/f1p2/3280.mrna1,c17612/f3p5/3246.mrna1,c47619/f1p1/3168.mrna1	6
XLOC_004936	scaffold1803[-]101742-120486	Pjap10465|Pjap10465,Pjap31020|Pjap31020	c27600/f2p0/1161.mrna1	1
XLOC_004970	scaffold181[-]324635-340056	Pjap10405|Pjap10405,Pjap31926|Pjap31926	c20460/f2p2/2045.mrna1	1
XLOC_004993	scaffold1814[+]241779-250634	Pjap05120|Pjap05120,Pjap26026|Pjap26026	c28298/f1p1/1794.mrna1,c57253/f1p1/1722.mrna1,c55253/f1p0/1711.mrna1	3
XLOC_005060	scaffold1834[+]129180-133172	Pjap01241|Pjap01241,Pjap23058|Pjap23058	c80515/f2p1/2921.mrna1	1
XLOC_005068	scaffold1838[-]19428-36557	Pjap06110|Pjap06110,Pjap08264|Pjap08264	c8591/f2p3/3482.mrna1,c19729/f1p1/2925.mrna1	2
XLOC_005071	scaffold184[+]128162-236747	Pjap30404|Pjap30404,Pjap27319|Pjap27319,Pjap12428|Pjap12428	c105018/f1p2/3339.mrna1,c45212/f3p1/2495.mrna1,c32490/f1p2/2353.mrna1	3
XLOC_005086	scaffold1843[-]97146-129744	Pjap22789|Pjap22789,Pjap01793|Pjap01793	c41840/f2p1/1741.mrna1	1
XLOC_005096	scaffold1846[+]747-15353	Pjap23514|Pjap23514,Pjap11412|Pjap11412	c78012/f2p11/2753.mrna1,c17858/f1p9/4974.mrna2,c17858/f1p9/4974.mrna1	3
XLOC_005112	scaffold1851[+]286222-291190	Pjap11833|Pjap11833,Pjap12407|Pjap12407,Pjap33283|Pjap33283	c12850/f1p0/3865.mrna1,c6078/f2p0/3721.mrna1	2
XLOC_005144	scaffold18650[+]1480-8376	Pjap28155|Pjap28155,Pjap25334|Pjap25334	c4256/f2p1/756.mrna1	1
XLOC_005169	scaffold1872[-]58163-69697	Pjap29373|Pjap29373,Pjap24631|Pjap24631	c5350/f2p1/1657.mrna1,c16441/f2p0/2881.mrna1,c29472/f1p1/1556.mrna1,c5178/f1p1/1548.mrna1	4
XLOC_005200	scaffold1885[+]63415-87565	Pjap04952|Pjap04952,Pjap10563|Pjap10563,Pjap31463|Pjap31463	c11332/f3p11/3237.mrna1,c12377/f1p0/1734.mrna1	2
XLOC_005203	scaffold1885[-]200807-217843	Pjap18788|Pjap18788,Pjap32111|Pjap32111	c7515/f2p0/1792.mrna1,c51322/f1p0/1860.mrna1,c50035/f1p0/1716.mrna1	3
XLOC_005215	scaffold1890[-]75197-116123	Pjap32902|Pjap32902,Pjap29534|Pjap29534,Pjap00029|Pjap00029	c8248/f2p2/3727.mrna2,c907/f12p8/3568.mrna2,c21079/f1p2/3759.mrna2,c8581/f1p1/3856.mrna2,c8133/f1p2/3685.mrna2,c3712/f1p2/3650.mrna2,c9435/f1p0/3783.mrna2,c6660/f1p3/3808.mrna2,c1696/f3p0/3629.mrna2	9
XLOC_005265	scaffold1898[-]62995-68766	Pjap22827|Pjap22827,Pjap17966|Pjap17966	c40259/f1p4/1721.mrna1,c19887/f2p0/1768.mrna1,c14476/f2p2/1614.mrna1	3
XLOC_005314	scaffold1911[-]45667-62465	Pjap34053|Pjap34053,Pjap23071|Pjap23071	c48353/f1p0/3235.mrna1,c11483/f1p0/1776.mrna1	2
XLOC_005331	scaffold1916[-]119031-124065	Pjap17571|Pjap17571,Pjap30083|Pjap30083	c23192/f1p0/1790.mrna1	1
XLOC_005351	scaffold1922[+]14065-33319	Pjap08710|Pjap08710,Pjap14711|Pjap14711	c2894/f1p0/3816.mrna1,c4457/f1p4/3838.mrna1,c2991/f1p0/2930.mrna1,c29313/f1p0/2249.mrna1,c1651/f5p6/3762.mrna1	5
XLOC_005352	scaffold1923[-]105871-142855	Pjap05583|Pjap05583,Pjap09093|Pjap09093	c15885/f2p11/3758.mrna1,c15828/f2p3/3659.mrna1,c1385/f7p2/3900.mrna1,c33455/f1p3/3476.mrna1,c31755/f1p1/3067.mrna1	5
XLOC_005399	scaffold194[-]35407-43130	Pjap28309|Pjap28309,Pjap06064|Pjap06064	c49453/f1p1/2990.mrna1	1
XLOC_005453	scaffold19533[-]3206-11961	Pjap21141|Pjap21141,Pjap07575|Pjap07575	c33098/f2p0/1947.mrna1	1
XLOC_005501	scaffold19623[+]7827-11393	Pjap31120|Pjap31120,Pjap00452|Pjap00452	c87153/f1p2/3420.mrna1	1
XLOC_005580	scaffold1980[-]135320-160438	Pjap00894|Pjap00894,Pjap09913|Pjap09913	c4570/f1p1/2651.mrna1,c13485/f1p1/1068.mrna1,c23116/f1p0/1658.mrna1,c8427/f1p2/2865.mrna1	4
XLOC_005617	scaffold1996[+]60297-102359	Pjap18918|Pjap18918,Pjap24526|Pjap24526	c10415/f1p1/2812.mrna1,c97035/f1p1/3462.mrna1,c11455/f1p2/3785.mrna1	3
XLOC_005618	scaffold1996[+]155206-178335	Pjap33134|Pjap33134,Pjap19132|Pjap19132	c11574/f2p4/2017.mrna1	1
XLOC_005624	scaffold1999[+]145922-154597	Pjap02610|Pjap02610,Pjap12740|Pjap12740	c25222/f3p1/2223.mrna1,c39388/f1p0/2859.mrna1,c45273/f1p0/1762.mrna1	3
XLOC_005625	scaffold19998[-]2914-12018	Pjap23373|Pjap23373,Pjap18069|Pjap18069	c50841/f1p2/2069.mrna1,c117580/f1p1/2686.mrna1	2
XLOC_005628	scaffold2[+]443318-494386	Pjap22262|Pjap22262,Pjap00066|Pjap00066	c9664/f1p14/3925.mrna1,c53239/f1p5/2969.mrna1,c97828/f1p1/3244.mrna2,c97828/f1p1/3244.mrna1	4
XLOC_005635	scaffold20[+]352865-359769	Pjap27454|Pjap27454,Pjap31145|Pjap31145	c52141/f1p1/1691.mrna1,c5700/f1p0/1188.mrna1	2
XLOC_005683	scaffold2012[+]143968-150345	Pjap33436|Pjap33436,Pjap20680|Pjap20680	c53077/f3p0/2539.mrna1	1
XLOC_005758	scaffold2031[+]228281-240508	Pjap28932|Pjap28932,Pjap07999|Pjap07999	c47816/f1p0/3183.mrna1,c45337/f1p0/2999.mrna1	2
XLOC_005782	scaffold2039[+]80703-90682	Pjap25096|Pjap25096,Pjap03309|Pjap03309	c46269/f1p6/2064.mrna1,c48357/f1p7/2213.mrna1,c68230/f1p3/2779.mrna1	3
XLOC_005792	scaffold20401[+]31-3814	Pjap26588|Pjap26588,Pjap30013|Pjap30013	c18712/f1p3/1760.mrna1,c29611/f1p3/1859.mrna1	2
XLOC_005803	scaffold2043[+]13065-18311	Pjap30656|Pjap30656,Pjap25629|Pjap25629	c33278/f3p2/2687.mrna1	1
XLOC_005814	scaffold2048[-]52001-72390	Pjap04174|Pjap04174,Pjap32929|Pjap32929	c5196/f1p3/3588.mrna1,c26318/f2p2/2943.mrna1	2
XLOC_005837	scaffold2058[-]83890-107800	Pjap05244|Pjap05244,Pjap09172|Pjap09172	c87601/f1p2/2360.mrna1,c83603/f1p1/2740.mrna1	2
XLOC_005844	scaffold206[+]277295-289146	Pjap20570|Pjap20570,Pjap08211|Pjap08211	c66281/f1p2/3224.mrna1,c67344/f1p0/3290.mrna1,c712/f7p3/3230.mrna1,c64637/f2p0/3307.mrna1	4
XLOC_005874	scaffold2068[-]137892-154719	Pjap14902|Pjap14902,Pjap18710|Pjap18710	c13009/f1p0/1863.mrna1	1
XLOC_005882	scaffold2071[+]67290-94073	Pjap30198|Pjap30198,Pjap09260|Pjap09260,Pjap25208|Pjap25208	c21583/f1p1/3577.mrna1,c18848/f1p2/3731.mrna1,c52471/f2p8/3486.mrna1,c81971/f1p1/2959.mrna1	4
XLOC_005894	scaffold2079[+]83902-106658	Pjap11801|Pjap11801,Pjap01440|Pjap01440	c99006/f1p0/3166.mrna1,c25494/f2p0/1794.mrna1,c57771/f1p0/2217.mrna1	3
XLOC_005914	scaffold209[+]200179-223749	Pjap27343|Pjap27343,Pjap23520|Pjap23520	c19420/f2p2/1778.mrna1,c13156/f3p0/1561.mrna1	2
XLOC_005915	scaffold2090[+]6213-11628	Pjap23699|Pjap23699,Pjap06805|Pjap06805	c34791/f1p6/3013.mrna1,c13033/f2p1/3036.mrna1,c83301/f1p3/2891.mrna1,c6607/f1p3/2928.mrna1	4
XLOC_005946	scaffold2099[+]64273-77910	Pjap02127|Pjap02127,Pjap27327|Pjap27327	c87858/f2p0/1079.mrna1,c45510/f1p9/1594.mrna1,c10401/f2p16/1833.mrna1,c8114/f4p54/1807.mrna1,c19820/f2p14/1659.mrna1,c52359/f1p2/1616.mrna1,c56233/f1p0/1637.mrna1	7
XLOC_005973	scaffold2108[+]44909-58578	Pjap15948|Pjap15948,Pjap28402|Pjap28402	c82105/f1p1/1616.mrna1,c4448/f3p2/1923.mrna1	2
XLOC_006005	scaffold2117[-]47701-60985	Pjap31070|Pjap31070,Pjap09076|Pjap09076	c36534/f1p0/2326.mrna1	1
XLOC_006014	scaffold212[-]206983-224024	Pjap29991|Pjap29991,Pjap16406|Pjap16406	c116026/f1p0/2532.mrna1,c22253/f1p1/2986.mrna1	2
XLOC_006022	scaffold2123[+]146972-189049	Pjap18719|Pjap18719,Pjap14471|Pjap14471	c17835/f2p3/2035.mrna1	1
XLOC_006027	scaffold2128[-]135996-150717	Pjap02938|Pjap02938,Pjap32339|Pjap32339	c10497/f1p2/3432.mrna1,c1220/f10p18/3229.mrna1,c79083/f4p8/3154.mrna1,c20464/f1p0/2910.mrna1,c2638/f1p3/3098.mrna1,c10309/f1p1/3279.mrna1	6
XLOC_006030	scaffold213[+]213742-224618	Pjap01595|Pjap01595,Pjap23435|Pjap23435	c20156/f1p1/1601.mrna1,c6198/f1p0/1534.mrna1	2
XLOC_006042	scaffold2136[-]1843-69267	Pjap11426|Pjap11426,Pjap26257|Pjap26257	c23519/f2p2/870.mrna1	1
XLOC_006064	scaffold2142[+]145357-155413	Pjap10778|Pjap10778,Pjap01710|Pjap01710	c22802/f2p1/1637.mrna1,c46603/f1p0/1781.mrna1	2
XLOC_006089	scaffold2155[-]65796-70494	Pjap28292|Pjap28292,Pjap15874|Pjap15874,Pjap05889|Pjap05889	c35999/f1p3/2817.mrna1,c6650/f1p5/3803.mrna1	2
XLOC_006102	scaffold2161[-]108414-118431	Pjap19278|Pjap19278,Pjap14448|Pjap14448	c2440/f2p1/3634.mrna1	1
XLOC_006158	scaffold2184[-]31248-76418	Pjap31099|Pjap31099,Pjap25983|Pjap25983	c24844/f1p2/3198.mrna1,c19587/f1p1/2930.mrna1,c18452/f1p0/3660.mrna1	3
XLOC_006197	scaffold2195[-]57086-68193	Pjap11585|Pjap11585,Pjap07201|Pjap07201	c21161/f1p0/1626.mrna1	1
XLOC_006200	scaffold21976[-]4956-10166	Pjap20469|Pjap20469,Pjap03392|Pjap03392	c30560/f2p0/1781.mrna1,c47691/f1p0/2710.mrna1	2
XLOC_006213	scaffold22[-]358078-373121	Pjap27744|Pjap27744,Pjap33991|Pjap33991	c18614/f4p5/2324.mrna1	1
XLOC_006216	scaffold22[-]397503-409001	Pjap00861|Pjap00861,Pjap21836|Pjap21836	c1656/f19p9/1624.mrna1,c22517/f1p1/1763.mrna1	2
XLOC_006217	scaffold22[-]463360-472476	Pjap25129|Pjap25129,Pjap02591|Pjap02591	c52971/f2p5/2930.mrna1,c20218/f4p7/2988.mrna1,c39862/f1p0/2300.mrna1,c96496/f1p3/2902.mrna1,c29025/f5p2/1867.mrna1	5
XLOC_006264	scaffold222[-]287582-349799	Pjap10332|Pjap10332,Pjap31354|Pjap31354,Pjap01321|Pjap01321	c2206/f2p3/3808.mrna1,c8391/f1p5/3413.mrna1	2
XLOC_006289	scaffold2236[-]89544-101437	Pjap02061|Pjap02061,Pjap14700|Pjap14700	c38092/f2p0/959.mrna1,c9975/f2p10/3785.mrna1,c17767/f1p4/3902.mrna1,c1016/f15p17/3605.mrna1,c16858/f1p1/3789.mrna1,c18540/f1p0/3634.mrna1,c95637/f2p1/3468.mrna1,c16046/f1p3/3756.mrna1,c17864/f1p2/3651.mrna1,c98101/f1p1/3513.mrna1	10
XLOC_006290	scaffold22361[+]3167-7242	Pjap12959|Pjap12959,Pjap25769|Pjap25769	c11216/f1p1/2855.mrna1,c33049/f1p2/3145.mrna1,c115569/f1p1/3214.mrna1,c64476/f1p0/3061.mrna1,c96003/f1p0/2869.mrna1,c2944/f1p4/1675.mrna1,c32808/f1p2/1789.mrna1,c50344/f1p0/1759.mrna1,c62842/f2p0/2910.mrna1,c10510/f1p5/1793.mrna1,c5215/f1p2/2304.mrna1,c70012/f1p0/2953.mrna1,c15101/f1p0/1653.mrna1,c49409/f1p1/2365.mrna1	15
XLOC_006298	scaffold2238[-]260444-275929	Pjap11804|Pjap11804,Pjap30152|Pjap30152	c52003/f1p0/1453.mrna1,c21096/f2p2/1721.mrna1	2
XLOC_006304	scaffold2243[+]96042-142407	Pjap28349|Pjap28349,Pjap24511|Pjap24511	c38585/f1p0/1750.mrna1,c46647/f1p0/1973.mrna1,c16826/f2p0/1891.mrna1,c98559/f1p0/1706.mrna1	4
XLOC_006307	scaffold2247[+]85187-94728	Pjap11040|Pjap11040,Pjap25772|Pjap25772	c5138/f3p1/1621.mrna1,c39775/f1p0/1867.mrna1	2
XLOC_006314	scaffold2250[-]96751-101242	Pjap17397|Pjap17397,Pjap30772|Pjap30772	c53392/f2p0/2651.mrna1,c34324/f1p1/3342.mrna1	2
XLOC_006333	scaffold2258[+]104836-108414	Pjap13477|Pjap13477,Pjap05402|Pjap05402	c45956/f1p0/1719.mrna1,c26307/f1p0/1146.mrna1,c81730/f1p0/2858.mrna1	3
XLOC_006336	scaffold226[+]332770-345622	Pjap11567|Pjap11567,Pjap33619|Pjap33619	c17815/f1p1/1279.mrna1,c2727/f1p1/1621.mrna1,c6956/f1p7/2067.mrna1	3
XLOC_006345	scaffold2264[+]40823-56454	Pjap30749|Pjap30749,Pjap28186|Pjap28186	c35025/f2p0/2199.mrna1	1
XLOC_006346	scaffold2265[+]60717-90206	Pjap06081|Pjap06081,Pjap32297|Pjap32297,Pjap06641|Pjap06641	c3221/f1p1/3453.mrna1,c55878/f1p3/3139.mrna1,c27654/f1p0/3398.mrna1,c61827/f1p2/3247.mrna1,c48395/f1p1/3191.mrna1	5
XLOC_006348	scaffold22651[+]141-5882	Pjap04866|Pjap04866,Pjap07113|Pjap07113	c54271/f2p0/2679.mrna1	1
XLOC_006352	scaffold2266[+]95501-113460	Pjap11128|Pjap11128,Pjap25740|Pjap25740	c27898/f1p0/1988.mrna1	1
XLOC_006356	scaffold2269[+]1563-5254	Pjap22299|Pjap22299,Pjap05004|Pjap05004	c26170/f1p0/3456.mrna1,c69386/f1p0/1520.mrna1,c22648/f1p0/1710.mrna1	3
XLOC_006412	scaffold229[+]332408-393977	Pjap06349|Pjap06349,Pjap11816|Pjap11816	c20615/f2p1/1352.mrna1	1
XLOC_006413	scaffold2291[-]99110-126394	Pjap28269|Pjap28269,Pjap08152|Pjap08152	c95377/f14p11/3410.mrna1,c18428/f1p0/3616.mrna1,c79889/f1p5/4272.mrna2	3
XLOC_006428	scaffold230[-]173794-179219	Pjap13259|Pjap13259,Pjap12463|Pjap12463	c35580/f1p0/2718.mrna1,c41492/f2p1/2730.mrna1,c55217/f1p4/2013.mrna1,c22839/f1p1/1733.mrna1	4
XLOC_006442	scaffold2305[-]31643-71299	Pjap11869|Pjap11869,Pjap33856|Pjap33856,Pjap30020|Pjap30020	c22030/f1p10/3600.mrna1,c8307/f1p4/3716.mrna1,c951/f1p7/3657.mrna1,c13616/f1p0/3518.mrna1,c65894/f1p0/3493.mrna1,c9863/f1p1/3575.mrna1,c9348/f1p2/3517.mrna1,c10297/f1p0/3284.mrna1,c17406/f1p12/3545.mrna1,c69506/f3p5/4609.mrna2,c69506/f3p5/4609.mrna1	11
XLOC_006450	scaffold2308[+]1718-5831	Pjap34159|Pjap34159,Pjap03546|Pjap03546	c2943/f1p0/1740.mrna1,c22122/f1p0/1774.mrna1,c2987/f1p0/2008.mrna2	3
XLOC_006454	scaffold231[-]123297-145584	Pjap23986|Pjap23986,Pjap19017|Pjap19017	c38568/f1p0/1183.mrna1	1
XLOC_006480	scaffold2322[+]93425-118366	Pjap05971|Pjap05971,Pjap33157|Pjap33157	c98765/f1p0/865.mrna1,c40209/f2p6/1884.mrna1,c41583/f1p1/1808.mrna1,c18138/f2p0/2894.mrna1	4
XLOC_006482	scaffold2323[+]25662-54278	Pjap33922|Pjap33922,Pjap00557|Pjap00557	c16601/f1p1/3516.mrna1,c9776/f2p4/3642.mrna1	2
XLOC_006486	scaffold2327[-]23037-27547	Pjap04249|Pjap04249,Pjap13437|Pjap13437	c39881/f1p2/1831.mrna1	1
XLOC_006498	scaffold2331[-]15450-23008	Pjap12334|Pjap12334,Pjap18108|Pjap18108	c48002/f1p0/2810.mrna1	1
XLOC_006522	scaffold2345[+]12676-48938	Pjap17533|Pjap17533,Pjap13851|Pjap13851	c10065/f1p6/4386.mrna1,c13626/f2p6/3901.mrna1	2
XLOC_006524	scaffold2347[+]112490-127109	Pjap12333|Pjap12333,Pjap15926|Pjap15926	c26259/f1p6/3604.mrna1	1
XLOC_006525	scaffold2347[-]133124-138375	Pjap17652|Pjap17652,Pjap25407|Pjap25407	c4919/f4p1/1721.mrna1	1
XLOC_006531	scaffold2351[+]5635-13313	Pjap02456|Pjap02456,Pjap33858|Pjap33858	c897/f11p7/2893.mrna1,c23857/f1p3/4304.mrna2	2
XLOC_006542	scaffold2358[+]79125-94463	Pjap15051|Pjap15051,Pjap28975|Pjap28975	c39986/f1p1/3041.mrna1,c15929/f2p5/3602.mrna1,c20407/f1p0/1963.mrna1	3
XLOC_006667	scaffold240[+]152120-155986	Pjap05903|Pjap05903,Pjap00854|Pjap00854	c23108/f1p5/4842.mrna1,c20811/f1p11/3373.mrna1,c16770/f1p12/3474.mrna1,c79948/f1p1/2896.mrna1	4
XLOC_006705	scaffold2428[-]15927-30324	Pjap27186|Pjap27186,Pjap00558|Pjap00558	c27975/f1p0/1484.mrna1,c32792/f1p0/1610.mrna1,c81358/f1p1/1324.mrna1	3
XLOC_006707	scaffold2429[+]39849-60854	Pjap03777|Pjap03777,Pjap33783|Pjap33783	c33610/f1p2/2622.mrna1	1
XLOC_006721	scaffold2432[-]249009-264802	Pjap19685|Pjap19685,Pjap29499|Pjap29499	c35260/f1p4/2225.mrna1,c46219/f1p0/2939.mrna1	2
XLOC_006763	scaffold2459[+]6484-83447	Pjap06556|Pjap06556,Pjap04618|Pjap04618,Pjap18083|Pjap18083	c3206/f8p6/3407.mrna1,c114882/f1p6/3323.mrna1,c18140/f1p3/3191.mrna2	3
XLOC_006775	scaffold2462[-]218764-238639	Pjap18024|Pjap18024,Pjap22986|Pjap22986	c86427/f1p3/2969.mrna1,c827/f4p10/2890.mrna1	2
XLOC_006778	scaffold2464[+]59829-63758	Pjap10378|Pjap10378,Pjap19692|Pjap19692	c7949/f1p0/2215.mrna1,c49126/f1p3/2988.mrna1	2
XLOC_006795	scaffold2477[+]198503-205576	Pjap06915|Pjap06915,Pjap25161|Pjap25161	c45564/f2p1/1764.mrna1,c53553/f1p0/1615.mrna1	2
XLOC_006866	scaffold2517[-]196783-207053	Pjap13453|Pjap13453,Pjap01096|Pjap01096	c12191/f2p1/3830.mrna1,c57874/f1p0/1913.mrna1	2
XLOC_006904	scaffold2533[+]54630-72023	Pjap30460|Pjap30460,Pjap09233|Pjap09233	c38713/f1p12/1736.mrna1	1
XLOC_006927	scaffold254[-]497351-500881	Pjap27290|Pjap27290,Pjap15008|Pjap15008	c1805/f6p12/1904.mrna1,c3182/f22p16/1827.mrna1	2
XLOC_006945	scaffold2550[+]43592-53390	Pjap18990|Pjap18990,Pjap05519|Pjap05519	c123854/f1p2/2608.mrna1	1
XLOC_006978	scaffold2569[-]81563-101875	Pjap05607|Pjap05607,Pjap00622|Pjap00622	c3395/f4p7/3412.mrna1	1
XLOC_006984	scaffold2571[+]71588-82212	Pjap23970|Pjap23970,Pjap33200|Pjap33200	c37981/f1p0/1342.mrna1	1
XLOC_007024	scaffold2587[-]79721-91961	Pjap03029|Pjap03029,Pjap23802|Pjap23802	c20905/f1p5/4155.mrna1	1
XLOC_007047	scaffold260[-]231287-254305	Pjap10596|Pjap10596,Pjap16145|Pjap16145	c22233/f1p5/4119.mrna1	1
XLOC_007097	scaffold2617[+]40652-47079	Pjap30509|Pjap30509,Pjap25755|Pjap25755	c19481/f1p0/3252.mrna1	1
XLOC_007104	scaffold2617[-]88082-103710	Pjap21121|Pjap21121,Pjap07873|Pjap07873	c15814/f2p7/3753.mrna1,c22883/f1p14/4123.mrna1	2
XLOC_007115	scaffold2620[+]4747-60113	Pjap33463|Pjap33463,Pjap03890|Pjap03890	c59087/f9p6/1768.mrna1	1
XLOC_007122	scaffold2626[-]63891-95802	Pjap20639|Pjap20639,Pjap17005|Pjap17005	c47144/f1p0/1959.mrna1,c42415/f1p2/1895.mrna1	2
XLOC_007157	scaffold2642[+]13181-19084	Pjap24052|Pjap24052,Pjap17803|Pjap17803	c15611/f1p0/1616.mrna1,c12318/f1p0/2188.mrna1	2
XLOC_007165	scaffold2647[+]96610-117640	Pjap00727|Pjap00727,Pjap21682|Pjap21682	c13486/f1p1/1843.mrna1,c40457/f3p1/2988.mrna1,c3022/f1p1/2929.mrna1,c58465/f1p0/1698.mrna1,c49845/f1p1/1963.mrna1	5
XLOC_007168	scaffold2647[-]6538-17159	Pjap21443|Pjap21443,Pjap30185|Pjap30185	c3695/f1p1/3743.mrna1,c85134/f1p6/2862.mrna1	2
XLOC_007176	scaffold2651[-]105034-122709	Pjap14566|Pjap14566,Pjap23736|Pjap23736	c47824/f1p0/1743.mrna1,c95048/f3p10/3184.mrna1,c53527/f1p2/3050.mrna1	3
XLOC_007268	scaffold2679[-]100725-136271	Pjap31955|Pjap31955,Pjap29130|Pjap29130,Pjap25160|Pjap25160,Pjap31779|Pjap31779	c1296/f5p14/3917.mrna1	1
XLOC_007276	scaffold2682[-]185783-231320	Pjap20190|Pjap20190,Pjap10699|Pjap10699	c43135/f2p3/2059.mrna1,c19543/f1p0/1971.mrna1	2
XLOC_007296	scaffold2691[-]125154-130168	Pjap27387|Pjap27387,Pjap21524|Pjap21524	c16384/f2p2/1321.mrna1	1
XLOC_007299	scaffold2694[+]1083-6363	Pjap03642|Pjap03642,Pjap01253|Pjap01253	c4006/f1p0/1174.mrna1	1
XLOC_007378	scaffold273[-]254797-270777	Pjap09016|Pjap09016,Pjap10873|Pjap10873	c22545/f4p1/1419.mrna1,c9460/f1p0/1420.mrna1,c40402/f1p1/1705.mrna1	3
XLOC_007383	scaffold2732[+]71658-79642	Pjap11063|Pjap11063,Pjap27072|Pjap27072	c45258/f3p2/1083.mrna1	1
XLOC_007432	scaffold275[+]124148-181790	Pjap13485|Pjap13485,Pjap00406|Pjap00406	c35047/f2p2/1609.mrna1	1
XLOC_007458	scaffold276[+]251177-260090	Pjap26624|Pjap26624,Pjap05597|Pjap05597	c10458/f3p6/2074.mrna1,c27841/f1p1/1946.mrna1	2
XLOC_007473	scaffold2765[+]71142-79183	Pjap02763|Pjap02763,Pjap29206|Pjap29206	c32797/f1p1/2826.mrna1,c42001/f1p0/1602.mrna1,c29961/f1p2/1414.mrna1,c11263/f1p4/1511.mrna1,c8407/f1p3/3408.mrna1,c18243/f1p1/1656.mrna1,c8176/f1p1/1743.mrna1,c2169/f5p4/1602.mrna1	8
XLOC_007476	scaffold2766[-]46749-65602	Pjap07850|Pjap07850,Pjap34238|Pjap34238,Pjap27461|Pjap27461	c8957/f1p1/1922.mrna1,c56590/f1p1/1619.mrna1,c14330/f3p1/1892.mrna1	3
XLOC_007482	scaffold2771[+]50189-78360	Pjap28059|Pjap28059,Pjap07035|Pjap07035	c16360/f1p2/3587.mrna1	1
XLOC_007497	scaffold2780[-]78201-121344	Pjap07431|Pjap07431,Pjap34245|Pjap34245	c16114/f1p1/2626.mrna1,c7892/f1p2/3805.mrna1,c12574/f1p2/1690.mrna1	3
XLOC_007505	scaffold2788[+]96436-97928	Pjap33139|Pjap33139,Pjap20665|Pjap20665	c32696/f1p0/1493.mrna1	1
XLOC_007506	scaffold2788[-]36266-56810	Pjap16101|Pjap16101,Pjap18468|Pjap18468	c34813/f3p2/2285.mrna1	1
XLOC_007521	scaffold2798[-]163284-190669	Pjap22509|Pjap22509,Pjap13540|Pjap13540	c69306/f1p3/1305.mrna1,c10937/f2p1/3079.mrna1	2
XLOC_007539	scaffold2804[-]61005-66569	Pjap16043|Pjap16043,Pjap28491|Pjap28491	c27640/f1p0/2996.mrna1,c62106/f1p0/3223.mrna1,c9225/f1p2/3090.mrna1	3
XLOC_007555	scaffold2816[-]78642-119173	Pjap22857|Pjap22857,Pjap09843|Pjap09843	c8218/f1p4/3801.mrna1,c81826/f1p1/2949.mrna1,c32328/f1p1/3142.mrna1,c21586/f1p0/1717.mrna1	4
XLOC_007588	scaffold2829[-]37155-45104	Pjap04508|Pjap04508,Pjap09503|Pjap09503	c55337/f1p0/1815.mrna1,c18597/f1p0/1657.mrna1	2
XLOC_007591	scaffold2830[+]84964-88704	Pjap19475|Pjap19475,Pjap28901|Pjap28901	c45710/f1p1/1495.mrna1,c47312/f1p0/1880.mrna1,c30712/f2p3/1483.mrna1	3
XLOC_007660	scaffold2855[-]98394-115575	Pjap20632|Pjap20632,Pjap16367|Pjap16367	c17084/f2p2/1737.mrna1	1
XLOC_007740	scaffold2895[+]115738-129340	Pjap02269|Pjap02269,Pjap27534|Pjap27534,Pjap11627|Pjap11627	c18571/f1p1/2185.mrna1,c27833/f1p4/1567.mrna1	2
XLOC_007743	scaffold2895[-]90130-95307	Pjap17138|Pjap17138,Pjap10155|Pjap10155	c109556/f1p4/3071.mrna1	1
XLOC_007793	scaffold2915[+]58341-111388	Pjap12596|Pjap12596,Pjap20133|Pjap20133	c46521/f1p1/2789.mrna1,c2024/f2p3/2139.mrna1	2
XLOC_007798	scaffold2917[-]12963-24888	Pjap15945|Pjap15945,Pjap10080|Pjap10080	c30190/f1p1/1929.mrna2,c52659/f1p0/3013.mrna1	2
XLOC_007799	scaffold2917[-]29279-35248	Pjap08319|Pjap08319,Pjap04872|Pjap04872	c17897/f1p1/2295.mrna1,c46753/f1p0/2807.mrna1	2
XLOC_007803	scaffold2918[+]40891-53229	Pjap27452|Pjap27452,Pjap30250|Pjap30250	c31202/f3p1/1554.mrna1,c19760/f1p0/1679.mrna1	2
XLOC_007811	scaffold292[-]114054-212529	Pjap24653|Pjap24653,Pjap27265|Pjap27265	c20100/f1p2/3054.mrna1,c5818/f6p10/3064.mrna1,c12244/f1p0/1688.mrna1,c27901/f1p5/2890.mrna1,c53100/f1p1/2593.mrna1	5
XLOC_007818	scaffold2924[+]60767-92764	Pjap01552|Pjap01552,Pjap33350|Pjap33350,Pjap28747|Pjap28747	c32089/f1p3/3088.mrna1,c10811/f1p2/3236.mrna1,c48286/f1p3/3077.mrna1,c83912/f1p2/2974.mrna1,c3216/f1p4/2938.mrna1,c12768/f1p5/2992.mrna1,c32219/f1p3/3074.mrna1,c102874/f1p1/2865.mrna1,c83112/f2p2/2792.mrna1,c105530/f1p0/2891.mrna1,c83743/f1p2/2918.mrna1,c23623/f1p1/2957.mrna1,c69104/f1p0/2997.mrna1,c22380/f4p3/2809.mrna1,c20249/f1p2/3000.mrna1,c11384/f1p0/3520.mrna1,c3777/f1p0/2903.mrna1,c116045/…	20
XLOC_007821	scaffold2924[-]21001-61712	Pjap13196|Pjap13196,Pjap23578|Pjap23578	c85297/f1p2/2874.mrna1,c23776/f1p0/1838.mrna1,c8816/f1p1/2180.mrna1	3
XLOC_007829	scaffold2928[-]72150-129584	Pjap17068|Pjap17068,Pjap29498|Pjap29498	c66603/f1p4/3140.mrna1,c2325/f1p5/3251.mrna1,c33501/f1p9/3099.mrna1,c80501/f1p1/2904.mrna1	4
XLOC_007871	scaffold2946[+]34244-65995	Pjap21870|Pjap21870,Pjap09387|Pjap09387	c53746/f2p0/3198.mrna1	1
XLOC_007876	scaffold2946[-]19319-31169	Pjap10112|Pjap10112,Pjap00391|Pjap00391,Pjap19143|Pjap19143	c26156/f1p0/1897.mrna1,c18873/f2p0/1804.mrna1,c58488/f1p0/1937.mrna1	3
XLOC_007915	scaffold2956[+]22285-41242	Pjap08497|Pjap08497,Pjap20852|Pjap20852	c37724/f1p1/3286.mrna1,c37839/f1p3/3094.mrna1,c84195/f2p0/2932.mrna1,c16556/f7p4/3011.mrna1,c78016/f3p4/3057.mrna1,c37720/f1p1/2957.mrna1	5
XLOC_007920	scaffold2956[-]54428-63604	Pjap23631|Pjap23631,Pjap27905|Pjap27905	c11204/f1p0/1519.mrna1,c10176/f1p0/1937.mrna1	2
XLOC_007940	scaffold2964[+]136266-143609	Pjap26124|Pjap26124,Pjap22357|Pjap22357	c12553/f3p0/1748.mrna1,c114869/f1p1/1449.mrna1,c50724/f1p0/1511.mrna1,c49412/f1p0/1561.mrna1	4
XLOC_007947	scaffold2968[+]90188-107499	Pjap04497|Pjap04497,Pjap09673|Pjap09673	c19201/f1p4/3765.mrna1,c25098/f19p14/3824.mrna1,c19213/f1p4/3739.mrna1,c8797/f1p2/3625.mrna1	4
XLOC_007951	scaffold2968[-]78859-81953	Pjap18184|Pjap18184,Pjap31172|Pjap31172	c18097/f1p0/2080.mrna1,c19149/f1p0/1691.mrna1,c26075/f1p0/2246.mrna1,c35118/f2p0/1705.mrna1,c15740/f2p0/1738.mrna1,c41056/f1p0/2393.mrna1,c18677/f1p0/1609.mrna1,c56578/f1p0/1939.mrna1,c5095/f1p1/1928.mrna1,c42002/f1p0/1567.mrna1,c39458/f1p0/1766.mrna1,c12485/f1p1/1855.mrna1,c38577/f1p0/1977.mrna1,c46953/f1p1/1700.mrna1	14
XLOC_007974	scaffold2979[-]103357-129450	Pjap32239|Pjap32239,Pjap05745|Pjap05745	c86822/f1p0/2163.mrna1,c19974/f1p1/2011.mrna1,c21500/f1p1/3240.mrna1	3
XLOC_007979	scaffold2981[-]85052-101865	Pjap26891|Pjap26891,Pjap29081|Pjap29081	c88377/f1p0/2671.mrna1,c124169/f7p5/1157.mrna1,c31673/f1p5/2825.mrna1,c48438/f1p1/1994.mrna1	4
XLOC_008023	scaffold2998[+]5223-9804	Pjap07904|Pjap07904,Pjap02362|Pjap02362	c16837/f1p0/2993.mrna1	1
XLOC_008036	scaffold3[-]527131-551155	Pjap04211|Pjap04211,Pjap12110|Pjap12110	c58498/f1p4/1510.mrna1,c18502/f3p6/1609.mrna1	2
XLOC_008078	scaffold3018[-]19064-32317	Pjap17630|Pjap17630,Pjap10276|Pjap10276	c20205/f1p1/3106.mrna1,c48823/f1p1/1906.mrna1	2
XLOC_008122	scaffold3039[-]67693-74985	Pjap19915|Pjap19915,Pjap25198|Pjap25198	c46446/f1p4/2996.mrna1,c8487/f1p4/3907.mrna1	2
XLOC_008124	scaffold3039[-]88485-117362	Pjap22861|Pjap22861,Pjap27765|Pjap27765	c86545/f1p0/3297.mrna1,c31104/f2p1/3334.mrna1,c27862/f1p0/2005.mrna1	3
XLOC_008136	scaffold304[-]255327-262644	Pjap30968|Pjap30968,Pjap18658|Pjap18658	c57070/f1p1/2170.mrna1	1
XLOC_008147	scaffold3046[-]82625-91597	Pjap25323|Pjap25323,Pjap31114|Pjap31114	c68899/f1p0/2932.mrna1,c45706/f4p0/1165.mrna1	2
XLOC_008153	scaffold3052[-]69878-114125	Pjap02237|Pjap02237,Pjap03587|Pjap03587	c40943/f1p0/2673.mrna1,c26703/f1p0/1859.mrna1,c6445/f1p0/2834.mrna1	3
XLOC_008155	scaffold3055[+]26669-38110	Pjap14769|Pjap14769,Pjap01925|Pjap01925	c9764/f6p4/1849.mrna1	1
XLOC_008211	scaffold3081[-]51905-57218	Pjap03210|Pjap03210,Pjap10365|Pjap10365	c16758/f3p4/2871.mrna1,c41229/f2p3/2916.mrna1,c19088/f2p4/2729.mrna1,c5328/f1p1/2786.mrna1	4
XLOC_008222	scaffold3085[+]77019-86131	Pjap19757|Pjap19757,Pjap15791|Pjap15791	c11360/f1p2/1726.mrna1,c3752/f2p2/2264.mrna1	2
XLOC_008223	scaffold3085[-]17981-28462	Pjap06582|Pjap06582,Pjap20305|Pjap20305	c29210/f1p0/1597.mrna1,c19834/f4p2/1681.mrna1	2
XLOC_008239	scaffold3091[-]23362-32412	Pjap16887|Pjap16887,Pjap02232|Pjap02232	c5979/f2p0/1630.mrna1	1
XLOC_008252	scaffold31[+]300433-306566	Pjap03872|Pjap03872,Pjap01106|Pjap01106	c60954/f1p4/2602.mrna1,c38112/f1p2/1617.mrna2,c68417/f1p3/2827.mrna1	3
XLOC_008288	scaffold3112[+]35248-72040	Pjap25044|Pjap25044,Pjap20012|Pjap20012	c55318/f1p0/2027.mrna1	1
XLOC_008312	scaffold3121[+]53832-59106	Pjap07247|Pjap07247,Pjap20112|Pjap20112	c20593/f2p0/2101.mrna1,c16395/f3p3/2211.mrna1,c7047/f1p2/1774.mrna1,c25702/f1p3/1541.mrna1	4
XLOC_008316	scaffold3122[-]66268-94686	Pjap30298|Pjap30298,Pjap20174|Pjap20174	c7411/f1p0/3752.mrna1,c47052/f1p1/2380.mrna1,c13315/f1p0/2237.mrna1,c30062/f1p0/1778.mrna1,c16172/f1p1/1627.mrna1	5
XLOC_008320	scaffold3124[+]103900-119234	Pjap24754|Pjap24754,Pjap20014|Pjap20014	c1896/f2p11/4015.mrna1,c1415/f3p38/3994.mrna1,c1739/f5p7/4046.mrna1,c11528/f1p6/3792.mrna1,c13639/f1p1/4025.mrna1,c51052/f1p1/2951.mrna1,c19105/f1p6/4638.mrna2,c19105/f1p6/4638.mrna1,c2089/f1p2/3738.mrna1,c13167/f1p6/3806.mrna1,c6394/f1p2/3801.mrna1,c11863/f1p3/3444.mrna1,c40019/f1p0/2860.mrna1	13
XLOC_008329	scaffold3126[+]48261-53917	Pjap28068|Pjap28068,Pjap24417|Pjap24417	c47838/f1p0/1450.mrna1	1
XLOC_008379	scaffold3164[+]14503-24349	Pjap18841|Pjap18841,Pjap15071|Pjap15071	c47195/f1p0/2901.mrna1	1
XLOC_008404	scaffold317[+]132234-241253	Pjap16019|Pjap16019,Pjap01233|Pjap01233	c16609/f2p4/3213.mrna1,c3408/f1p4/4257.mrna2	2
XLOC_008410	scaffold3171[-]105827-119528	Pjap08786|Pjap08786,Pjap16669|Pjap16669	c2262/f2p5/2077.mrna1	1
XLOC_008434	scaffold3187[+]76090-88127	Pjap14030|Pjap14030,Pjap32216|Pjap32216	c6005/f1p0/781.mrna1,c98013/f1p0/630.mrna1	2
XLOC_008444	scaffold3194[+]12809-48577	Pjap16141|Pjap16141,Pjap03879|Pjap03879	c45271/f2p2/2986.mrna1,c60755/f1p3/3079.mrna1,c62722/f1p1/3093.mrna1,c18666/f1p0/3419.mrna1,c36332/f1p1/2833.mrna1,c70659/f1p1/1368.mrna1	6
XLOC_008451	scaffold3195[+]2927-22015	Pjap06377|Pjap06377,Pjap08488|Pjap08488	c4949/f3p3/1841.mrna1	1
XLOC_008459	scaffold3203[+]221868-263513	Pjap04069|Pjap04069,Pjap25964|Pjap25964,Pjap13652|Pjap13652	c7092/f4p21/3924.mrna1,c16323/f1p6/3712.mrna1,c27845/f1p0/1852.mrna1	3
XLOC_008462	scaffold3205[-]54440-76080	Pjap32816|Pjap32816,Pjap30964|Pjap30964	c2213/f7p7/1691.mrna1,c21545/f1p2/1753.mrna1	2
XLOC_008470	scaffold3215[+]76121-91986	Pjap24760|Pjap24760,Pjap21577|Pjap21577,Pjap26817|Pjap26817	c96809/f1p8/3675.mrna2	1
XLOC_008513	scaffold3246[-]24488-33620	Pjap25816|Pjap25816,Pjap04491|Pjap04491	c38828/f1p0/2148.mrna1,c20170/f1p0/2786.mrna1,c1663/f2p0/2653.mrna1	3
XLOC_008596	scaffold3293[-]15231-39067	Pjap24307|Pjap24307,Pjap29107|Pjap29107	c100298/f1p0/2818.mrna1	1
XLOC_008609	scaffold33[+]404970-415523	Pjap22060|Pjap22060,Pjap02875|Pjap02875	c101987/f1p2/2575.mrna1	1
XLOC_008620	scaffold3305[-]95362-111150	Pjap27489|Pjap27489,Pjap04490|Pjap04490	c23030/f4p1/2782.mrna1,c102380/f2p0/2904.mrna1,c19628/f1p1/2885.mrna1	3
XLOC_008640	scaffold332[+]17655-94290	Pjap12774|Pjap12774,Pjap24802|Pjap24802,Pjap19841|Pjap19841,Pjap27080|Pjap27080	c20561/f1p2/3979.mrna1,c20125/f1p2/3848.mrna1,c5555/f1p2/3828.mrna1,c10770/f1p1/3935.mrna1,c20471/f1p1/3650.mrna1,c13285/f1p1/3234.mrna1,c26574/f1p4/3344.mrna1,c2360/f2p0/3141.mrna1	8
XLOC_008642	scaffold332[+]140443-142524	Pjap07674|Pjap07674,Pjap13257|Pjap13257	c3217/f1p2/1799.mrna1	1
XLOC_008696	scaffold3332[-]107176-110443	Pjap26971|Pjap26971,Pjap19790|Pjap19790	c2731/f5p3/1692.mrna1	1
XLOC_008719	scaffold3348[-]98185-106721	Pjap25691|Pjap25691,Pjap29496|Pjap29496	c62186/f2p1/2684.mrna1	1
XLOC_008727	scaffold3355[+]106093-130523	Pjap06518|Pjap06518,Pjap21032|Pjap21032	c17396/f1p10/1964.mrna1,c80371/f1p2/1823.mrna1	2
XLOC_008740	scaffold3367[-]34613-79220	Pjap06652|Pjap06652,Pjap19964|Pjap19964,Pjap28826|Pjap28826	c11502/f1p1/2631.mrna1	1
XLOC_008749	scaffold3375[+]37811-47388	Pjap01779|Pjap01779,Pjap13145|Pjap13145	c58778/f2p3/1995.mrna1	1
XLOC_008772	scaffold3388[-]133714-157759	Pjap12786|Pjap12786,Pjap10259|Pjap10259	c36744/f1p1/2406.mrna1	1
XLOC_008790	scaffold34[-]300871-350079	Pjap26990|Pjap26990,Pjap05939|Pjap05939,Pjap18169|Pjap18169	c19074/f1p5/2970.mrna1,c17773/f5p11/2842.mrna1	2
XLOC_008842	scaffold3432[+]141981-149512	Pjap24694|Pjap24694,Pjap02334|Pjap02334	c67877/f1p1/3089.mrna1,c26033/f3p1/2732.mrna1,c38098/f1p2/2105.mrna1,c9319/f1p2/1470.mrna1,c58173/f1p2/1703.mrna1	5
XLOC_008847	scaffold3434[-]52823-63073	Pjap11044|Pjap11044,Pjap14903|Pjap14903	c101773/f1p4/3222.mrna1,c6412/f1p0/3027.mrna1,c31574/f1p1/3231.mrna1,c32711/f2p0/3015.mrna1	4
XLOC_008848	scaffold3434[-]104448-115352	Pjap20611|Pjap20611,Pjap08218|Pjap08218	c30814/f1p0/2104.mrna1	1
XLOC_008877	scaffold3457[+]38673-53389	Pjap32253|Pjap32253,Pjap14737|Pjap14737	c4962/f3p0/1512.mrna1	1
XLOC_008890	scaffold3470[+]48541-51926	Pjap21895|Pjap21895,Pjap00687|Pjap00687	c21938/f1p0/1176.mrna1	1
XLOC_008913	scaffold3485[+]212-66575	Pjap18521|Pjap18521,Pjap09013|Pjap09013	c60972/f14p9/1903.mrna1,c9499/f1p6/1970.mrna1,c38510/f1p0/1414.mrna1,c16519/f2p1/2900.mrna1	4
XLOC_008915	scaffold3486[-]60853-79068	Pjap17858|Pjap17858,Pjap30949|Pjap30949	c67786/f1p0/2339.mrna1,c99932/f1p0/2369.mrna1	2
XLOC_008930	scaffold3490[-]28581-55953	Pjap28266|Pjap28266,Pjap15930|Pjap15930,Pjap30524|Pjap30524	c16041/f1p1/3264.mrna1,c60625/f2p0/2812.mrna1,c36160/f6p4/2953.mrna1	3
XLOC_008932	scaffold3491[-]23592-40340	Pjap34354|Pjap34354,Pjap03715|Pjap03715,Pjap12245|Pjap12245	c20083/f1p4/2440.mrna2,c16887/f1p3/3794.mrna1,c20189/f1p2/2026.mrna1,c26810/f1p2/3253.mrna1,c8676/f1p0/3873.mrna1,c4472/f1p1/3808.mrna1,c9611/f1p2/3480.mrna1,c9273/f1p1/3616.mrna1,c4602/f1p5/3756.mrna1,c84361/f2p1/3415.mrna1,c28740/f1p1/2008.mrna1,c13254/f1p4/3711.mrna1,c18990/f1p27/4614.mrna1,c1908/f4p46/3909.mrna1,c3663/f1p5/3500.mrna1,c20509/f1p2/3706.mrna1,c5017/f1p1/3720.mrna1,c18053/f1p2/38…	18
XLOC_008941	scaffold3492[-]101262-109972	Pjap05445|Pjap05445,Pjap17557|Pjap17557	c37646/f2p0/1176.mrna1	1
XLOC_008950	scaffold3496[+]2849-25545	Pjap30560|Pjap30560,Pjap27679|Pjap27679,Pjap25191|Pjap25191	c1952/f11p19/1585.mrna1,c54053/f63p19/1488.mrna1,c27740/f1p5/1610.mrna1,c10502/f11p10/1470.mrna1,c17683/f1p10/1647.mrna1,c14878/f5p13/1617.mrna1,c2146/f4p9/1496.mrna1,c40579/f1p19/1707.mrna1,c20542/f1p26/1690.mrna1	8
XLOC_008965	scaffold3500[-]218257-231088	Pjap25094|Pjap25094,Pjap09083|Pjap09083	c45378/f1p7/1982.mrna1	1
XLOC_008985	scaffold352[-]44984-52612	Pjap25018|Pjap25018,Pjap24691|Pjap24691	c38338/f1p0/3134.mrna1,c101249/f1p0/3075.mrna1	2
XLOC_009030	scaffold3540[-]1-36010	Pjap09001|Pjap09001,Pjap25421|Pjap25421,Pjap29755|Pjap29755	c38764/f1p0/2004.mrna1,c3954/f1p2/3668.mrna1	2
XLOC_009048	scaffold3547[-]71484-79682	Pjap28077|Pjap28077,Pjap16034|Pjap16034	c18117/f1p0/3136.mrna1,c6136/f1p2/1469.mrna1,c25555/f1p0/1808.mrna1	3
XLOC_009049	scaffold355[+]43210-51790	Pjap05299|Pjap05299,Pjap17335|Pjap17335	c10155/f1p0/2111.mrna1	1
XLOC_009051	scaffold355[+]123569-146316	Pjap15876|Pjap15876,Pjap03764|Pjap03764	c64687/f1p1/2419.mrna1,c116113/f1p0/1509.mrna1	2
XLOC_009053	scaffold3550[-]102380-106904	Pjap05785|Pjap05785,Pjap07887|Pjap07887	c66877/f1p1/2818.mrna1,c37203/f1p1/2103.mrna1,c82213/f1p2/2609.mrna1,c35790/f2p3/2927.mrna1,c10870/f1p2/3441.mrna1	5
XLOC_009068	scaffold3554[-]232944-251466	Pjap05606|Pjap05606,Pjap10364|Pjap10364	c34389/f1p1/1904.mrna1	1
XLOC_009080	scaffold356[+]2347-11913	Pjap13035|Pjap13035,Pjap26289|Pjap26289	c18359/f1p0/1883.mrna1	1
XLOC_009100	scaffold3568[+]111358-122211	Pjap10956|Pjap10956,Pjap16197|Pjap16197	c95690/f2p2/3043.mrna1	1
XLOC_009106	scaffold3569[-]58227-67900	Pjap05758|Pjap05758,Pjap19290|Pjap19290	c12719/f1p7/3631.mrna1,c5528/f1p8/3406.mrna1,c13992/f1p2/3088.mrna1,c35038/f2p3/3162.mrna1,c12622/f1p2/3139.mrna1,c125883/f1p4/2776.mrna1,c37880/f1p5/3011.mrna1,c66758/f1p1/2931.mrna1,c13324/f1p4/3030.mrna1,c34185/f2p4/2929.mrna1,c2611/f1p23/4696.mrna2,c84263/f1p3/3218.mrna1,c47171/f2p6/4970.mrna1	13
XLOC_009133	scaffold3587[+]55054-60546	Pjap27213|Pjap27213,Pjap28442|Pjap28442	c13105/f3p0/1710.mrna1	1
XLOC_009141	scaffold3591[-]31913-77372	Pjap07111|Pjap07111,Pjap29289|Pjap29289,Pjap16719|Pjap16719	c40971/f1p4/2428.mrna1,c29386/f1p4/1792.mrna1	2
XLOC_009144	scaffold3599[+]15365-36540	Pjap02298|Pjap02298,Pjap31238|Pjap31238	c25247/f2p2/1749.mrna1	1
XLOC_009149	scaffold3603[+]2806-24368	Pjap03585|Pjap03585,Pjap27852|Pjap27852,Pjap30596|Pjap30596	c117908/f1p1/2921.mrna1	1
XLOC_009150	scaffold3603[+]25291-41205	Pjap04227|Pjap04227,Pjap06543|Pjap06543	c9462/f1p2/3817.mrna1	1
XLOC_009153	scaffold3603[-]7583-20010	Pjap17813|Pjap17813,Pjap29210|Pjap29210	c63601/f1p0/1489.mrna1	1
XLOC_009205	scaffold3646[+]42270-80395	Pjap06475|Pjap06475,Pjap10035|Pjap10035	c51261/f2p3/2783.mrna1	1
XLOC_009217	scaffold3652[+]80534-87213	Pjap31531|Pjap31531,Pjap15452|Pjap15452	c1796/f4p2/2074.mrna1	1
XLOC_009220	scaffold3660[+]11660-24724	Pjap27995|Pjap27995,Pjap16881|Pjap16881	c3885/f1p0/1537.mrna1	1
XLOC_009223	scaffold3665[+]31831-45468	Pjap23127|Pjap23127,Pjap01597|Pjap01597	c27955/f1p0/1272.mrna1	1
XLOC_009225	scaffold3668[-]81676-85962	Pjap18522|Pjap18522,Pjap07082|Pjap07082	c30803/f2p0/3001.mrna1,c4121/f1p0/3116.mrna1	2
XLOC_009239	scaffold3673[+]76208-90787	Pjap17046|Pjap17046,Pjap17429|Pjap17429	c99205/f1p0/2722.mrna1,c9892/f1p3/3670.mrna1,c17623/f1p3/3747.mrna1	3
XLOC_009297	scaffold37[-]190944-256847	Pjap04935|Pjap04935,Pjap09823|Pjap09823	c18459/f2p2/2892.mrna1,c16056/f65p26/2928.mrna1,c85358/f1p3/3145.mrna1,c95554/f2p18/4774.mrna2,c95554/f2p18/4774.mrna1,c81650/f1p3/4496.mrna1,c16440/f3p3/2886.mrna1,c6027/f8p7/2846.mrna1,c40174/f1p2/2845.mrna1	9
XLOC_009307	scaffold3706[+]64253-83649	Pjap01123|Pjap01123,Pjap05719|Pjap05719	c39928/f1p1/2811.mrna1	1
XLOC_009368	scaffold3731[+]76285-89359	Pjap13596|Pjap13596,Pjap07918|Pjap07918	c19472/f4p2/1933.mrna1,c70043/f1p1/3409.mrna1,c20361/f4p4/1612.mrna1,c98206/f1p2/3021.mrna1,c12793/f1p1/1601.mrna1,c21512/f1p3/3003.mrna1,c52469/f1p0/2764.mrna1,c10061/f1p0/1521.mrna1	8
XLOC_009381	scaffold3739[+]18173-35610	Pjap02890|Pjap02890,Pjap04563|Pjap04563	c94951/f5p18/3270.mrna1,c64430/f1p7/3054.mrna1,c3736/f1p1/3096.mrna1,c11303/f2p4/3223.mrna1,c116881/f1p3/3125.mrna1,c18225/f1p2/3204.mrna1,c71188/f1p0/2979.mrna1,c118170/f1p0/2906.mrna1,c6995/f1p1/3044.mrna1,c53796/f1p8/3087.mrna1,c103527/f1p3/2724.mrna1,c45563/f1p5/2832.mrna1	11
XLOC_009405	scaffold3754[+]61715-66003	Pjap00314|Pjap00314,Pjap13474|Pjap13474	c36152/f1p0/1868.mrna1	1
XLOC_009415	scaffold376[-]131567-142469	Pjap25088|Pjap25088,Pjap13862|Pjap13862	c12439/f1p10/3703.mrna1,c3238/f1p5/3723.mrna1,c11909/f1p10/3853.mrna1,c69934/f1p2/2807.mrna1	4
XLOC_009423	scaffold3762[-]75146-85885	Pjap24338|Pjap24338,Pjap02284|Pjap02284	c11447/f4p2/2956.mrna1	1
XLOC_009441	scaffold3779[-]8582-30539	Pjap29211|Pjap29211,Pjap00912|Pjap00912	c19744/f1p7/2186.mrna1,c12524/f1p0/2229.mrna1,c41012/f1p0/2022.mrna1,c29522/f1p0/2256.mrna1,c30850/f3p1/3020.mrna1	5
XLOC_009463	scaffold3787[+]78138-86465	Pjap01367|Pjap01367,Pjap23143|Pjap23143	c18183/f1p1/2953.mrna1,c37915/f1p1/3350.mrna1	2
XLOC_009526	scaffold3834[+]3629-28525	Pjap29182|Pjap29182,Pjap34074|Pjap34074	c8000/f1p3/3260.mrna1,c45176/f2p4/3197.mrna1,c5071/f1p5/3578.mrna1	3
XLOC_009543	scaffold384[-]429298-442492	Pjap26974|Pjap26974,Pjap29841|Pjap29841	c60901/f1p4/2784.mrna1,c17614/f1p2/3474.mrna1,c11631/f1p0/3380.mrna1,c6335/f1p1/2950.mrna1,c20764/f1p1/3561.mrna1,c95915/f1p0/2199.mrna1,c105502/f2p6/3018.mrna1,c16219/f1p1/3865.mrna1,c27346/f1p0/2275.mrna1,c38534/f2p4/3274.mrna1,c62295/f1p2/2999.mrna1	11
XLOC_009598	scaffold3886[+]11568-19213	Pjap15433|Pjap15433,Pjap03058|Pjap03058	c4542/f1p0/1190.mrna1	1
XLOC_009599	scaffold3886[-]43174-64130	Pjap11606|Pjap11606,Pjap06848|Pjap06848	c2237/f2p5/2790.mrna1	1
XLOC_009600	scaffold3887[+]7707-34495	Pjap22755|Pjap22755,Pjap01774|Pjap01774	c27297/f1p0/2002.mrna1,c16192/f1p2/1913.mrna1	2
XLOC_009672	scaffold3921[+]46787-54605	Pjap29504|Pjap29504,Pjap24649|Pjap24649	c9218/f2p1/1418.mrna1	1
XLOC_009687	scaffold3928[+]55734-80582	Pjap15310|Pjap15310,Pjap28142|Pjap28142	c1051/f11p5/3981.mrna1,c8839/f1p4/3704.mrna1,c19420/f1p1/3632.mrna1	3
XLOC_009694	scaffold3936[-]26337-42255	Pjap22155|Pjap22155,Pjap08542|Pjap08542	c87195/f1p0/844.mrna1	1
XLOC_009697	scaffold3941[+]1913-19265	Pjap26926|Pjap26926,Pjap34055|Pjap34055	c54203/f2p0/1475.mrna1	1
XLOC_009701	scaffold3943[+]18666-35222	Pjap10525|Pjap10525,Pjap31416|Pjap31416	c2203/f6p0/2099.mrna1	1
XLOC_009717	scaffold396[-]157555-171565	Pjap33393|Pjap33393,Pjap26774|Pjap26774	c11675/f1p1/1674.mrna1	1
XLOC_009723	scaffold3966[-]25772-58299	Pjap21725|Pjap21725,Pjap15916|Pjap15916	c83823/f1p4/3545.mrna1,c10203/f2p3/3648.mrna1,c9337/f1p0/3523.mrna1	3
XLOC_009736	scaffold397[-]242816-272780	Pjap18006|Pjap18006,Pjap00765|Pjap00765	c11482/f1p5/4068.mrna1,c20540/f1p3/3621.mrna1	2
XLOC_009740	scaffold3973[-]66499-88312	Pjap08102|Pjap08102,Pjap06247|Pjap06247	c10590/f1p4/4020.mrna2,c18347/f1p2/3746.mrna2	2
XLOC_009747	scaffold3978[-]106256-115357	Pjap13417|Pjap13417,Pjap07435|Pjap07435	c18722/f4p0/1684.mrna1	1
XLOC_009766	scaffold3984[-]87263-95393	Pjap22152|Pjap22152,Pjap18470|Pjap18470	c42790/f2p2/2066.mrna1,c13047/f4p4/2151.mrna1,c8817/f2p2/2271.mrna1	3
XLOC_009773	scaffold3989[-]12518-19548	Pjap10218|Pjap10218,Pjap19469|Pjap19469	c51734/f1p0/825.mrna1	1
XLOC_009791	scaffold4[-]202391-213983	Pjap32018|Pjap32018,Pjap23565|Pjap23565	c115581/f1p0/2387.mrna1,c60672/f3p2/2337.mrna1,c26328/f1p0/1165.mrna2	3
XLOC_009801	scaffold4004[+]77607-82108	Pjap20114|Pjap20114,Pjap06833|Pjap06833	c70282/f1p2/3462.mrna1,c38239/f1p0/2126.mrna1,c12121/f1p0/3245.mrna1	3
XLOC_009852	scaffold4037[+]10158-29162	Pjap18015|Pjap18015,Pjap16268|Pjap16268,Pjap29784|Pjap29784	c2539/f3p5/4070.mrna1,c12108/f1p10/3992.mrna1,c3384/f1p0/3734.mrna1	3
XLOC_009876	scaffold4049[-]1222-58225	Pjap31961|Pjap31961,Pjap19793|Pjap19793,Pjap11337|Pjap11337	c10733/f1p5/3958.mrna1,c50904/f1p0/3202.mrna1,c17973/f1p5/3900.mrna1	3
XLOC_009878	scaffold4051[+]59795-64751	Pjap07576|Pjap07576,Pjap20987|Pjap20987	c25434/f1p0/2955.mrna1,c32221/f1p0/2890.mrna1,c29841/f1p0/1535.mrna1,c17041/f1p2/3403.mrna1,c23252/f1p1/2861.mrna1,c45808/f1p1/2808.mrna1,c54214/f1p1/2739.mrna1	7
XLOC_009880	scaffold4055[+]22798-51157	Pjap03395|Pjap03395,Pjap31022|Pjap31022,Pjap08066|Pjap08066	c66630/f1p1/3076.mrna1,c11687/f2p2/3627.mrna1,c87352/f1p3/2919.mrna1,c9314/f1p1/2779.mrna1,c39391/f1p0/2977.mrna1,c18585/f1p0/1525.mrna1	6
XLOC_009896	scaffold4064[+]38345-48789	Pjap00941|Pjap00941,Pjap31452|Pjap31452	c1848/f7p4/2089.mrna1,c64833/f1p2/3034.mrna1,c118775/f1p0/2887.mrna1	3
XLOC_009927	scaffold4072[-]123620-142631	Pjap03096|Pjap03096,Pjap16893|Pjap16893	c17441/f1p1/3441.mrna1,c13206/f1p2/3462.mrna1,c20346/f1p1/3475.mrna1,c21986/f1p1/3391.mrna1	4
XLOC_009931	scaffold4076[+]64882-75007	Pjap28856|Pjap28856,Pjap08494|Pjap08494	c27338/f2p0/1170.mrna1	1
XLOC_009968	scaffold4099[-]28789-37190	Pjap16380|Pjap16380,Pjap29586|Pjap29586	c13281/f3p2/3069.mrna1,c9308/f1p1/2019.mrna1	2
XLOC_009975	scaffold4108[-]58427-67435	Pjap07571|Pjap07571,Pjap11363|Pjap11363	c6355/f2p2/1472.mrna1	1
XLOC_009994	scaffold4133[+]16253-30548	Pjap00733|Pjap00733,Pjap01153|Pjap01153	c32072/f1p5/3704.mrna1,c80649/f1p2/3635.mrna1,c14017/f2p17/3676.mrna1,c12438/f1p5/3798.mrna1,c10528/f1p4/3693.mrna1,c22749/f1p2/3475.mrna1,c17869/f1p0/3674.mrna1,c17663/f1p1/3434.mrna1,c2035/f2p3/3584.mrna1,c9926/f1p1/3586.mrna1,c9994/f1p1/3617.mrna1,c3301/f4p3/2954.mrna1	12
XLOC_010012	scaffold4142[-]96105-106235	Pjap28946|Pjap28946,Pjap15523|Pjap15523	c11303/f2p1/2017.mrna1,c9605/f1p0/2748.mrna1	2
XLOC_010015	scaffold4147[+]9336-14931	Pjap23475|Pjap23475,Pjap02893|Pjap02893	c49615/f2p0/1060.mrna1	1
XLOC_010017	scaffold415[+]196066-222943	Pjap09084|Pjap09084,Pjap03196|Pjap03196	c113998/f24p7/3226.mrna1,c42533/f3p3/3417.mrna1,c8962/f1p5/3644.mrna1,c52961/f1p8/3256.mrna1,c3588/f2p1/3147.mrna1,c18236/f1p0/3423.mrna1	6
XLOC_010041	scaffold417[-]58635-63957	Pjap11281|Pjap11281,Pjap33155|Pjap33155	c52920/f1p2/1553.mrna1,c9502/f1p1/3567.mrna1	2
XLOC_010047	scaffold4178[+]27259-48016	Pjap14098|Pjap14098,Pjap18159|Pjap18159	c19850/f1p1/2399.mrna1	1
XLOC_010093	scaffold4202[+]64123-73664	Pjap02411|Pjap02411,Pjap23238|Pjap23238	c1834/f13p7/2845.mrna1	1
XLOC_010103	scaffold4211[-]49377-80431	Pjap10206|Pjap10206,Pjap22800|Pjap22800	c7139/f1p0/2069.mrna1,c35648/f1p0/2164.mrna1	2
XLOC_010106	scaffold4215[+]72110-83103	Pjap01105|Pjap01105,Pjap13387|Pjap13387	c19977/f2p0/1399.mrna1	1
XLOC_010107	scaffold4216[+]11601-24276	Pjap07402|Pjap07402,Pjap25042|Pjap25042	c27404/f2p0/1485.mrna1	1
XLOC_010113	scaffold4223[+]50006-60380	Pjap31815|Pjap31815,Pjap09819|Pjap09819	c25864/f1p1/3026.mrna1,c22052/f2p6/1995.mrna1	2
XLOC_010123	scaffold4231[+]6970-38403	Pjap21784|Pjap21784,Pjap28658|Pjap28658	c559/f20p23/3661.mrna1,c4560/f1p1/3866.mrna1,c4567/f1p1/3652.mrna1,c8161/f1p9/3880.mrna1,c14426/f1p1/3265.mrna2,c18661/f1p4/4550.mrna2,c18661/f1p4/4550.mrna1,c4419/f1p0/3299.mrna2	8
XLOC_010132	scaffold424[-]109732-144610	Pjap06425|Pjap06425,Pjap15709|Pjap15709	c2629/f9p5/1601.mrna1	1
XLOC_010141	scaffold4240[-]76056-98372	Pjap01043|Pjap01043,Pjap13298|Pjap13298	c26826/f1p0/3122.mrna1,c5388/f1p1/3571.mrna1	2
XLOC_010169	scaffold4264[-]4182-14373	Pjap26586|Pjap26586,Pjap25234|Pjap25234	c46963/f1p2/1783.mrna1	1
XLOC_010183	scaffold4269[+]66119-90590	Pjap33124|Pjap33124,Pjap02891|Pjap02891	c7566/f1p1/2054.mrna1,c19987/f1p1/1245.mrna1,c24377/f1p0/1172.mrna1	3
XLOC_010184	scaffold4270[-]26531-74097	Pjap13048|Pjap13048,Pjap00872|Pjap00872	c10341/f1p1/3021.mrna1,c68631/f1p6/3250.mrna1,c86849/f3p4/3326.mrna1,c50740/f1p0/3292.mrna1,c21575/f1p0/3594.mrna1,c7528/f1p0/3347.mrna1	6
XLOC_010197	scaffold4277[+]65708-88959	Pjap24211|Pjap24211,Pjap29033|Pjap29033	c3478/f2p4/3722.mrna1	1
XLOC_010202	scaffold4278[+]50905-58497	Pjap00714|Pjap00714,Pjap21644|Pjap21644	c3654/f1p0/1378.mrna1	1
XLOC_010222	scaffold429[+]29461-40084	Pjap22810|Pjap22810,Pjap13633|Pjap13633	c51521/f1p2/2132.mrna1,c20376/f1p0/2138.mrna1,c55194/f1p4/3220.mrna1,c11697/f1p2/1987.mrna1	4
XLOC_010244	scaffold4293[+]85732-100761	Pjap00025|Pjap00025,Pjap30586|Pjap30586	c103475/f1p0/987.mrna1	1
XLOC_010249	scaffold4295[+]16753-27341	Pjap23406|Pjap23406,Pjap01490|Pjap01490	c54168/f1p0/1264.mrna1,c14674/f1p1/1108.mrna1	2
XLOC_010260	scaffold4296[+]46626-52612	Pjap19226|Pjap19226,Pjap21464|Pjap21464	c37163/f1p2/1581.mrna1	1
XLOC_010266	scaffold43[+]254647-300404	Pjap29022|Pjap29022,Pjap26351|Pjap26351	c104508/f2p5/3356.mrna1,c2706/f1p3/3211.mrna1,c5562/f4p1/2797.mrna1	3
XLOC_010282	scaffold4302[+]6211-26270	Pjap11599|Pjap11599,Pjap06844|Pjap06844	c50433/f1p0/1771.mrna1	1
XLOC_010290	scaffold4308[+]167806-181887	Pjap24903|Pjap24903,Pjap13794|Pjap13794	c30734/f1p3/1964.mrna1	1
XLOC_010307	scaffold431[-]87976-110931	Pjap08529|Pjap08529,Pjap20790|Pjap20790	c8324/f1p9/3041.mrna1,c39773/f1p1/1926.mrna1,c64840/f1p4/3126.mrna1,c79549/f1p1/2886.mrna1,c32308/f1p0/1576.mrna1	5
XLOC_010334	scaffold4324[-]137383-209769	Pjap28234|Pjap28234,Pjap15639|Pjap15639	c1537/f7p15/3806.mrna1,c15718/f2p9/3772.mrna1,c5176/f1p4/3648.mrna1,c12565/f2p0/2835.mrna1	4
XLOC_010382	scaffold4356[+]53029-71275	Pjap15487|Pjap15487,Pjap29952|Pjap29952	c16350/f1p2/3526.mrna1,c97212/f1p2/3306.mrna1,c1886/f2p2/3528.mrna1,c4894/f1p3/3275.mrna1	4
XLOC_010400	scaffold437[+]169168-179810	Pjap25232|Pjap25232,Pjap29541|Pjap29541	c14326/f2p3/2095.mrna1	1
XLOC_010432	scaffold4377[+]27724-63791	Pjap24598|Pjap24598,Pjap17123|Pjap17123,Pjap29431|Pjap29431	c12113/f1p1/3006.mrna1,c36617/f1p0/2405.mrna1,c40578/f1p0/2866.mrna1	3
XLOC_010433	scaffold438[-]183201-201202	Pjap27312|Pjap27312,Pjap14207|Pjap14207,Pjap00371|Pjap00371	c88055/f1p3/3079.mrna1,c35898/f2p4/3033.mrna1	2
XLOC_010465	scaffold4398[+]102347-107109	Pjap17180|Pjap17180,Pjap29428|Pjap29428	c87988/f1p2/2834.mrna1,c6171/f1p1/3322.mrna2,c104429/f1p1/2979.mrna1	3
XLOC_010482	scaffold4399[-]33700-39044	Pjap12151|Pjap12151,Pjap29223|Pjap29223	c47041/f2p0/628.mrna1,c28790/f1p0/1574.mrna1	2
XLOC_010489	scaffold4400[+]54311-77331	Pjap25197|Pjap25197,Pjap18119|Pjap18119	c6409/f1p3/1702.mrna1,c26825/f1p8/2232.mrna1,c33377/f1p0/2218.mrna1,c31139/f1p0/2891.mrna1	4
XLOC_010493	scaffold4403[+]55472-61965	Pjap28257|Pjap28257,Pjap13170|Pjap13170	c6592/f1p0/2108.mrna1,c17276/f1p3/1643.mrna1,c13403/f1p1/3413.mrna1	3
XLOC_010588	scaffold4448[+]2065-56589	Pjap16731|Pjap16731,Pjap11141|Pjap11141,Pjap05343|Pjap05343	c6992/f1p2/4043.mrna1,c19344/f1p8/4466.mrna1,c11975/f1p10/4032.mrna1,c16393/f1p3/3775.mrna1	4
XLOC_010596	scaffold445[-]1499-7870	Pjap08453|Pjap08453,Pjap21376|Pjap21376	c81447/f1p3/3011.mrna1	1
XLOC_010629	scaffold447[+]116853-125381	Pjap25678|Pjap25678,Pjap08917|Pjap08917	c80525/f1p2/1377.mrna1	1
XLOC_010633	scaffold447[-]72980-85439	Pjap08808|Pjap08808,Pjap33638|Pjap33638	c24997/f4p2/2199.mrna1	1
XLOC_010650	scaffold449[-]89857-109402	Pjap25472|Pjap25472,Pjap13799|Pjap13799	c27757/f1p2/2665.mrna1	1
XLOC_010655	scaffold449[-]226595-240079	Pjap19468|Pjap19468,Pjap07218|Pjap07218	c61760/f1p0/2703.mrna1,c32052/f2p6/3017.mrna1	2
XLOC_010672	scaffold4502[+]49301-90602	Pjap19552|Pjap19552,Pjap32961|Pjap32961	c57041/f1p2/2074.mrna1	1
XLOC_010683	scaffold4514[-]209-4141	Pjap28094|Pjap28094,Pjap11150|Pjap11150	c31929/f3p5/2151.mrna1,c41784/f1p4/1991.mrna1	2
XLOC_010689	scaffold4517[-]53075-68214	Pjap07891|Pjap07891,Pjap11441|Pjap11441	c47121/f1p1/2161.mrna1,c83591/f1p5/2316.mrna1,c38137/f1p3/3073.mrna1	3
XLOC_010690	scaffold4521[-]20612-63348	Pjap17921|Pjap17921,Pjap20260|Pjap20260	c21410/f4p1/1584.mrna1	1
XLOC_010693	scaffold4523[+]8841-61990	Pjap23326|Pjap23326,Pjap25102|Pjap25102	c16502/f1p1/1967.mrna1,c38917/f1p3/1673.mrna1	2
XLOC_010713	scaffold4532[-]115547-142217	Pjap11527|Pjap11527,Pjap32349|Pjap32349	c21755/f1p0/3709.mrna1,c13171/f1p4/3567.mrna1,c96064/f1p3/3539.mrna1,c36353/f1p1/2951.mrna1	4
XLOC_010730	scaffold4547[+]30843-42219	Pjap26335|Pjap26335,Pjap32749|Pjap32749	c38184/f1p0/1579.mrna1,c26575/f1p0/1561.mrna1	2
XLOC_010731	scaffold4547[+]61780-89607	Pjap23213|Pjap23213,Pjap28024|Pjap28024	c10148/f1p3/2974.mrna2,c400/f1p27/4035.mrna1,c11798/f1p0/3611.mrna1,c8564/f1p7/3995.mrna1	4
XLOC_010758	scaffold4555[-]84109-96997	Pjap05059|Pjap05059,Pjap02932|Pjap02932	c27086/f1p0/756.mrna1,c11834/f1p0/962.mrna1,c35801/f1p0/1972.mrna1	3
XLOC_010820	scaffold4592[-]41052-58741	Pjap09377|Pjap09377,Pjap14018|Pjap14018	c82336/f4p3/2929.mrna1	1
XLOC_010846	scaffold461[-]235850-264194	Pjap25867|Pjap25867,Pjap13439|Pjap13439	c26482/f1p2/1915.mrna1	1
XLOC_010851	scaffold4613[+]1838-58104	Pjap29363|Pjap29363,Pjap28223|Pjap28223	c16838/f2p0/1848.mrna1,c36210/f2p0/3255.mrna1,c45041/f1p2/1992.mrna1	3
XLOC_010868	scaffold462[+]75995-135640	Pjap20761|Pjap20761,Pjap04957|Pjap04957,Pjap25861|Pjap25861	c25708/f2p0/2696.mrna1,c11358/f1p0/2881.mrna1,c12039/f1p1/2993.mrna1	3
XLOC_010869	scaffold462[-]7568-24872	Pjap12555|Pjap12555,Pjap33443|Pjap33443	c3726/f2p3/3879.mrna1	1
XLOC_010875	scaffold4620[-]56041-67573	Pjap16889|Pjap16889,Pjap03035|Pjap03035	c10584/f1p1/3610.mrna1,c21243/f2p1/3602.mrna1	2
XLOC_010902	scaffold4636[+]13768-49914	Pjap09613|Pjap09613,Pjap23013|Pjap23013,Pjap24824|Pjap24824	c17428/f2p0/2549.mrna1	1
XLOC_010937	scaffold4659[-]62413-81574	Pjap25558|Pjap25558,Pjap20036|Pjap20036	c45009/f2p4/2933.mrna1	1
XLOC_010953	scaffold4660[-]57356-69177	Pjap16029|Pjap16029,Pjap28315|Pjap28315	c59988/f2p4/3138.mrna1	1
XLOC_011002	scaffold4688[+]20543-26545	Pjap20707|Pjap20707,Pjap28338|Pjap28338	c16225/f5p4/3199.mrna1,c34287/f3p1/2975.mrna1,c19036/f7p2/2902.mrna1,c78150/f1p0/2925.mrna1,c4706/f1p3/3120.mrna1,c115372/f1p1/3038.mrna1,c8179/f1p1/3000.mrna1,c42211/f3p1/2746.mrna1,c7365/f3p3/3212.mrna1,c53115/f1p0/2977.mrna1,c9160/f1p1/2946.mrna1,c19189/f1p0/3045.mrna1,c5742/f1p1/2675.mrna1,c45623/f2p0/3052.mrna1,c20041/f2p0/2858.mrna1,c80678/f1p0/3072.mrna1,c25859/f2p1/2899.mrna1,c37485/f1p1/…	25
XLOC_011011	scaffold4694[+]59209-61881	Pjap00899|Pjap00899,Pjap23083|Pjap23083	c46026/f1p1/1850.mrna1	1
XLOC_011035	scaffold4704[-]59167-87264	Pjap04417|Pjap04417,Pjap17746|Pjap17746	c59786/f6p10/1794.mrna1	1
XLOC_011036	scaffold4708[+]58425-83544	Pjap11431|Pjap11431,Pjap07585|Pjap07585	c4673/f1p4/3826.mrna1,c84510/f1p0/3174.mrna1	2
XLOC_011047	scaffold4717[-]9425-20967	Pjap04821|Pjap04821,Pjap11907|Pjap11907	c28704/f2p3/1619.mrna1	1
XLOC_011053	scaffold4720[+]69185-89348	Pjap14815|Pjap14815,Pjap18635|Pjap18635	c8258/f1p6/3573.mrna1,c78366/f1p5/3381.mrna1,c19508/f1p3/3888.mrna1,c12421/f1p3/3333.mrna1	4
XLOC_011064	scaffold4727[+]39308-52229	Pjap12966|Pjap12966,Pjap11440|Pjap11440	c1159/f9p17/3776.mrna1,c21656/f1p11/6484.mrna2,c12875/f1p11/3772.mrna1	3
XLOC_011066	scaffold4735[+]27227-41164	Pjap31410|Pjap31410,Pjap09543|Pjap09543	c11836/f1p6/4130.mrna1	1
XLOC_011094	scaffold4741[-]41763-48876	Pjap10533|Pjap10533,Pjap11917|Pjap11917	c104391/f3p1/1049.mrna1,c134863/f1p1/585.mrna1	2
XLOC_011120	scaffold4759[+]18718-35572	Pjap08088|Pjap08088,Pjap30522|Pjap30522	c3685/f1p1/1713.mrna1,c3523/f1p0/1342.mrna1	2
XLOC_011121	scaffold476[+]164411-199888	Pjap01840|Pjap01840,Pjap11895|Pjap11895	c12338/f1p0/3784.mrna1,c104127/f1p7/3239.mrna1	2
XLOC_011136	scaffold4769[-]56870-75386	Pjap15663|Pjap15663,Pjap12028|Pjap12028	c18665/f1p3/3670.mrna1,c8767/f1p2/3645.mrna1,c2556/f1p6/3803.mrna1,c21849/f1p1/3695.mrna1	4
XLOC_011186	scaffold4800[-]35616-53070	Pjap16283|Pjap16283,Pjap02843|Pjap02843	c50259/f1p3/3540.mrna1,c3217/f1p2/2977.mrna1	2
XLOC_011266	scaffold4836[+]79243-82545	Pjap04975|Pjap04975,Pjap27858|Pjap27858	c56421/f1p1/1875.mrna1	1
XLOC_011274	scaffold4844[+]12372-39121	Pjap07415|Pjap07415,Pjap29170|Pjap29170	c6997/f1p6/3803.mrna1,c37628/f1p0/1979.mrna1,c55075/f1p1/1858.mrna1,c5287/f2p1/1885.mrna1	4
XLOC_011282	scaffold485[+]229326-236369	Pjap08295|Pjap08295,Pjap11124|Pjap11124	c9270/f1p3/2617.mrna1,c47265/f1p96/1843.mrna1,c97191/f1p1/1386.mrna1	3
XLOC_011296	scaffold4854[+]51458-56339	Pjap12263|Pjap12263,Pjap24714|Pjap24714	c10530/f1p2/1997.mrna1,c16575/f1p1/1697.mrna1,c53308/f1p2/2843.mrna1,c104337/f1p1/2847.mrna1,c22323/f1p2/1962.mrna1,c47893/f1p0/1690.mrna1,c3462/f2p0/1785.mrna1	7
XLOC_011309	scaffold4870[+]13488-25926	Pjap08637|Pjap08637,Pjap25515|Pjap25515	c3383/f4p1/1831.mrna1,c18121/f1p2/1730.mrna1	2
XLOC_011312	scaffold4870[-]70263-92062	Pjap26744|Pjap26744,Pjap32379|Pjap32379	c2078/f2p4/3726.mrna1	1
XLOC_011313	scaffold4871[+]3621-35767	Pjap12308|Pjap12308,Pjap22087|Pjap22087	c70934/f1p0/2137.mrna1,c55721/f1p0/1366.mrna1	2
XLOC_011349	scaffold4891[+]36318-47099	Pjap02234|Pjap02234,Pjap05275|Pjap05275	c22659/f4p3/1256.mrna1	1
XLOC_011356	scaffold4893[+]44686-65975	Pjap24681|Pjap24681,Pjap14972|Pjap14972	c19391/f1p2/3911.mrna1,c4695/f1p0/3674.mrna1,c2546/f4p3/3872.mrna1,c8241/f1p2/3779.mrna1	4
XLOC_011430	scaffold4938[-]36816-55759	Pjap07783|Pjap07783,Pjap01221|Pjap01221	c59986/f6p6/1715.mrna1	1
XLOC_011447	scaffold4953[+]2240-8781	Pjap09621|Pjap09621,Pjap04682|Pjap04682	c23422/f1p0/2017.mrna1	1
XLOC_011472	scaffold4974[-]30370-48851	Pjap31712|Pjap31712,Pjap29873|Pjap29873	c27232/f1p1/616.mrna1	1
XLOC_011477	scaffold4977[+]38984-43763	Pjap13149|Pjap13149,Pjap24026|Pjap24026	c48251/f1p0/1922.mrna1,c61988/f1p0/1705.mrna1	2
XLOC_011484	scaffold4988[-]53302-57308	Pjap05422|Pjap05422,Pjap10217|Pjap10217	c22484/f1p0/1216.mrna1	1
XLOC_011503	scaffold4999[-]3911-13798	Pjap02498|Pjap02498,Pjap25778|Pjap25778	c20099/f1p0/2828.mrna1	1
XLOC_011507	scaffold4999[-]43397-60765	Pjap08643|Pjap08643,Pjap31689|Pjap31689	c13040/f1p9/3791.mrna1,c31008/f1p5/3376.mrna1,c16337/f9p23/3459.mrna1,c6686/f1p1/3322.mrna1,c3485/f1p1/3704.mrna1,c13939/f1p2/2847.mrna1,c18750/f1p2/3475.mrna1,c84990/f1p4/4948.mrna1,c3283/f1p1/3763.mrna1,c28590/f2p10/5168.mrna2,c69746/f1p0/630.mrna1	11
XLOC_011519	scaffold5002[+]14220-46592	Pjap01698|Pjap01698,Pjap22588|Pjap22588	c17030/f1p7/3981.mrna1	1
XLOC_011536	scaffold5009[-]85055-89109	Pjap25863|Pjap25863,Pjap26256|Pjap26256	c1458/f6p0/1140.mrna1,c32167/f1p0/1410.mrna1	2
XLOC_011539	scaffold5010[-]54784-90965	Pjap04471|Pjap04471,Pjap25657|Pjap25657	c2793/f1p9/3700.mrna1,c7044/f1p3/3724.mrna1	2
XLOC_011573	scaffold5048[+]6838-45615	Pjap20591|Pjap20591,Pjap08249|Pjap08249	c39457/f1p1/1932.mrna1,c20695/f1p2/1568.mrna1	2
XLOC_011580	scaffold5057[+]42190-73131	Pjap28199|Pjap28199,Pjap13577|Pjap13577	c9550/f2p1/907.mrna1	1
XLOC_011584	scaffold5058[+]64609-69334	Pjap21849|Pjap21849,Pjap22947|Pjap22947	c3685/f1p0/3869.mrna1	1
XLOC_011592	scaffold5062[-]50879-77339	Pjap24299|Pjap24299,Pjap11826|Pjap11826	c87446/f3p8/3334.mrna1,c25351/f1p0/1640.mrna1,c27091/f1p5/3262.mrna1,c40155/f1p12/4985.mrna2,c1962/f4p13/3413.mrna1,c50769/f1p2/3278.mrna1,c13837/f2p1/4039.mrna1,c12387/f2p3/3310.mrna1,c38248/f1p10/3336.mrna1,c13645/f1p3/3178.mrna1,c40453/f1p0/3211.mrna1,c27776/f1p2/2999.mrna1,c5863/f1p0/3092.mrna1,c40155/f1p12/4985.mrna1,c49951/f1p14/4379.mrna1,c26298/f1p0/1775.mrna1	16
XLOC_011612	scaffold507[+]269805-274362	Pjap32593|Pjap32593,Pjap30069|Pjap30069	c7337/f1p1/1632.mrna1,c4344/f4p2/1866.mrna1,c28077/f1p1/2055.mrna1	3
XLOC_011668	scaffold510[-]83243-137374	Pjap25586|Pjap25586,Pjap12207|Pjap12207	c12115/f1p1/1590.mrna1,c37668/f2p1/2123.mrna1,c105174/f1p0/2195.mrna1,c39146/f1p3/2212.mrna1,c29229/f1p0/2083.mrna2,c7551/f1p4/3137.mrna1	6
XLOC_011673	scaffold5106[-]77726-90283	Pjap10935|Pjap10935,Pjap28403|Pjap28403	c81135/f1p1/1332.mrna1,c19726/f1p1/2839.mrna1,c48888/f1p0/1599.mrna1	3
XLOC_011674	scaffold5107[-]37438-43626	Pjap13993|Pjap13993,Pjap00243|Pjap00243	c31882/f1p4/1958.mrna1	1
XLOC_011695	scaffold512[+]223153-261683	Pjap01355|Pjap01355,Pjap03770|Pjap03770,Pjap33092|Pjap33092	c5062/f2p5/3787.mrna1,c84998/f1p1/2906.mrna1,c22299/f2p1/2888.mrna1,c11989/f1p1/3786.mrna1,c8441/f1p1/3802.mrna1,c15781/f2p3/3736.mrna1,c11327/f1p0/2955.mrna1	7
XLOC_011708	scaffold514[+]204162-227866	Pjap21726|Pjap21726,Pjap12561|Pjap12561	c50934/f1p0/1039.mrna1	1
XLOC_011733	scaffold5144[+]35951-57007	Pjap31820|Pjap31820,Pjap09889|Pjap09889	c6157/f1p5/3737.mrna1,c9917/f1p2/4179.mrna1,c1882/f2p5/3807.mrna1,c7965/f1p2/2996.mrna1	4
XLOC_011735	scaffold5145[+]13379-76894	Pjap02942|Pjap02942,Pjap16125|Pjap16125	c34141/f6p37/2019.mrna1,c20862/f2p8/1860.mrna1,c38971/f1p18/1817.mrna1,c4189/f2p2/1910.mrna1,c50528/f1p2/1711.mrna1	5
XLOC_011782	scaffold516[-]247634-256473	Pjap09596|Pjap09596,Pjap14546|Pjap14546	c53036/f1p1/3209.mrna1,c6436/f10p4/3356.mrna1	2
XLOC_011800	scaffold5174[-]69091-78462	Pjap14839|Pjap14839,Pjap11052|Pjap11052	c27844/f1p0/3315.mrna1,c83220/f1p0/2510.mrna1	2
XLOC_011821	scaffold519[+]264292-274665	Pjap08479|Pjap08479,Pjap22984|Pjap22984	c32264/f3p1/2325.mrna1,c80781/f1p0/2746.mrna1	2
XLOC_011866	scaffold5222[-]27343-89715	Pjap23151|Pjap23151,Pjap27340|Pjap27340	c116502/f1p2/1441.mrna1,c13185/f1p0/1277.mrna1,c10384/f2p4/3070.mrna1	3
XLOC_011870	scaffold5230[+]2911-12852	Pjap09879|Pjap09879,Pjap03044|Pjap03044	c21749/f1p10/1925.mrna1	1
XLOC_011871	scaffold5230[+]23396-49167	Pjap29122|Pjap29122,Pjap21742|Pjap21742	c100544/f1p2/2880.mrna1	1
XLOC_011906	scaffold5256[+]43940-47145	Pjap08934|Pjap08934,Pjap06231|Pjap06231	c48128/f1p0/1134.mrna1	1
XLOC_011912	scaffold5257[+]10992-53158	Pjap00652|Pjap00652,Pjap30270|Pjap30270	c103288/f1p2/3532.mrna1,c45889/f1p3/3212.mrna1,c27916/f1p3/3327.mrna1,c12174/f1p2/2590.mrna1,c33617/f1p3/3426.mrna1,c4849/f1p0/2607.mrna1	6
XLOC_011913	scaffold5259[+]30334-36975	Pjap31081|Pjap31081,Pjap03732|Pjap03732	c106266/f4p2/1177.mrna1	1
XLOC_011914	scaffold526[-]219254-234622	Pjap24781|Pjap24781,Pjap12482|Pjap12482	c10494/f1p0/1482.mrna1	1
XLOC_011932	scaffold5273[+]2471-66150	Pjap20695|Pjap20695,Pjap22298|Pjap22298,Pjap31019|Pjap31019	c38279/f1p2/1978.mrna1,c5056/f1p6/1777.mrna1,c21669/f1p2/2092.mrna1,c70520/f1p1/2875.mrna1,c32716/f1p1/1854.mrna1,c49449/f2p1/1760.mrna1,c15011/f1p2/2548.mrna1	7
XLOC_011952	scaffold5297[-]20139-52702	Pjap11840|Pjap11840,Pjap17950|Pjap17950	c33121/f1p1/2300.mrna1	1
XLOC_011974	scaffold532[+]224011-229460	Pjap34135|Pjap34135,Pjap01617|Pjap01617	c17029/f2p0/1068.mrna1,c6577/f1p1/3039.mrna1	2
XLOC_011980	scaffold5325[-]129766-142822	Pjap05245|Pjap05245,Pjap27640|Pjap27640	c965/f9p3/1829.mrna1	1
XLOC_011981	scaffold5328[-]59499-67373	Pjap03484|Pjap03484,Pjap01819|Pjap01819	c46488/f1p1/1772.mrna1	1
XLOC_011984	scaffold533[-]154261-158209	Pjap24099|Pjap24099,Pjap21269|Pjap21269,Pjap14309|Pjap14309	c26167/f3p1/2146.mrna1,c41389/f1p0/1699.mrna1	2
XLOC_011996	scaffold5345[-]76646-85294	Pjap33973|Pjap33973,Pjap20577|Pjap20577	c2021/f4p2/1545.mrna1	1
XLOC_012004	scaffold5358[-]33873-58528	Pjap14868|Pjap14868,Pjap18552|Pjap18552	c20014/f1p0/3458.mrna1,c51117/f1p1/2784.mrna1	2
XLOC_012021	scaffold5369[-]41556-50101	Pjap15548|Pjap15548,Pjap29978|Pjap29978	c9823/f1p1/1932.mrna1,c21485/f2p2/1383.mrna1,c8663/f1p16/3200.mrna1,c12706/f11p24/2963.mrna1	4
XLOC_012051	scaffold5386[+]70569-73645	Pjap26051|Pjap26051,Pjap32917|Pjap32917	c8864/f1p1/1955.mrna1,c2688/f1p0/2098.mrna1	2
XLOC_012058	scaffold539[+]131444-182855	Pjap12203|Pjap12203,Pjap02681|Pjap02681	c13347/f1p0/2946.mrna1,c50716/f1p0/2285.mrna1,c31736/f1p0/1717.mrna1,c45574/f1p0/1340.mrna1	4
XLOC_012064	scaffold5394[-]52386-67738	Pjap21704|Pjap21704,Pjap16382|Pjap16382	c13729/f1p0/3729.mrna1	1
XLOC_012090	scaffold5410[+]63056-66284	Pjap01361|Pjap01361,Pjap23279|Pjap23279	c9847/f1p1/1911.mrna1,c117760/f1p0/1965.mrna1	2
XLOC_012095	scaffold5413[+]63561-72606	Pjap01036|Pjap01036,Pjap17377|Pjap17377	c9239/f1p4/2249.mrna1	1
XLOC_012096	scaffold5415[+]7719-22350	Pjap03859|Pjap03859,Pjap11103|Pjap11103	c12229/f2p4/3887.mrna1	1
XLOC_012104	scaffold5419[-]21941-52908	Pjap18201|Pjap18201,Pjap22574|Pjap22574	c15883/f2p4/3900.mrna1,c4860/f1p0/1924.mrna1	2
XLOC_012153	scaffold5459[+]36843-51314	Pjap33640|Pjap33640,Pjap08282|Pjap08282	c15842/f1p0/953.mrna1	1
XLOC_012243	scaffold5520[-]122493-154216	Pjap33701|Pjap33701,Pjap32534|Pjap32534	c11761/f3p8/2086.mrna1	1
XLOC_012298	scaffold5553[-]46640-68322	Pjap05690|Pjap05690,Pjap10452|Pjap10452	c15699/f2p1/3363.mrna1	1
XLOC_012319	scaffold5567[-]70452-76512	Pjap17417|Pjap17417,Pjap19952|Pjap19952	c105159/f2p6/1405.mrna1,c127631/f2p8/2921.mrna1,c37138/f1p0/1827.mrna1	3
XLOC_012332	scaffold5583[+]43786-59870	Pjap16545|Pjap16545,Pjap21614|Pjap21614	c8544/f1p0/3762.mrna1	1
XLOC_012333	scaffold5583[+]66544-71274	Pjap18875|Pjap18875,Pjap01874|Pjap01874	c35830/f1p1/2896.mrna1	1
XLOC_012335	scaffold5587[-]50136-62646	Pjap07644|Pjap07644,Pjap21860|Pjap21860	c20203/f2p1/1904.mrna1	1
XLOC_012340	scaffold559[-]230548-244229	Pjap02101|Pjap02101,Pjap23056|Pjap23056	c6808/f1p4/7558.mrna1,c6808/f1p4/7558.mrna2,c1322/f2p4/3709.mrna1,c99890/f1p1/2853.mrna1,c30779/f2p1/3174.mrna1,c11852/f1p2/3404.mrna1	6
XLOC_012345	scaffold5591[-]54556-67830	Pjap11236|Pjap11236,Pjap08037|Pjap08037	c83856/f2p4/2950.mrna1	1
XLOC_012350	scaffold5593[-]49025-62677	Pjap27276|Pjap27276,Pjap15036|Pjap15036	c4120/f4p3/2151.mrna1,c54758/f1p0/3729.mrna1	2
XLOC_012355	scaffold56[+]40878-73546	Pjap13580|Pjap13580,Pjap26020|Pjap26020	c5860/f2p0/1711.mrna1,c103121/f1p1/1229.mrna1,c41799/f1p1/3004.mrna1,c40336/f1p0/2133.mrna1,c4367/f2p1/3126.mrna1	5
XLOC_012429	scaffold5642[+]40086-69650	Pjap06219|Pjap06219,Pjap15850|Pjap15850	c39726/f1p1/3227.mrna1,c69740/f2p0/2612.mrna1,c35327/f1p1/2737.mrna1,c33280/f1p2/2230.mrna1,c55391/f1p2/2425.mrna1	5
XLOC_012442	scaffold565[+]148339-158807	Pjap01751|Pjap01751,Pjap06877|Pjap06877	c8611/f2p0/2049.mrna1,c10862/f1p0/2166.mrna1	2
XLOC_012462	scaffold567[-]42048-76037	Pjap20967|Pjap20967,Pjap22715|Pjap22715	c38025/f2p3/3329.mrna1	1
XLOC_012508	scaffold5699[+]43437-58896	Pjap20694|Pjap20694,Pjap19069|Pjap19069	c127633/f4p4/1287.mrna1,c101553/f1p3/1283.mrna1,c1130/f3p3/1208.mrna1,c63435/f1p2/3005.mrna1,c129082/f1p3/1236.mrna1,c20873/f1p2/1793.mrna1,c30691/f1p0/2207.mrna1,c7267/f1p0/2978.mrna1,c36091/f1p0/2106.mrna1,c23695/f1p0/2085.mrna1	10
XLOC_012528	scaffold5708[+]78624-82528	Pjap29497|Pjap29497,Pjap04366|Pjap04366	c20003/f1p2/2080.mrna1	1
XLOC_012555	scaffold573[+]154503-195146	Pjap24575|Pjap24575,Pjap28448|Pjap28448	c36353/f1p2/1800.mrna1,c9972/f3p9/1864.mrna1,c17622/f1p6/1710.mrna1	3
XLOC_012581	scaffold5769[-]28606-32837	Pjap19646|Pjap19646,Pjap13335|Pjap13335	c52859/f1p2/2516.mrna1	1
XLOC_012600	scaffold579[+]204492-235185	Pjap22805|Pjap22805,Pjap06722|Pjap06722,Pjap11653|Pjap11653,Pjap13918|Pjap13918	c17227/f1p0/2056.mrna1,c10972/f1p6/3710.mrna1,c1839/f5p6/3838.mrna1,c19519/f1p2/3679.mrna1,c63184/f1p2/3235.mrna1,c47887/f1p0/1466.mrna1	6
XLOC_012613	scaffold5801[-]44357-66138	Pjap08432|Pjap08432,Pjap31143|Pjap31143	c51992/f1p0/2315.mrna1	1
XLOC_012618	scaffold5806[+]68187-76408	Pjap14349|Pjap14349,Pjap00084|Pjap00084	c7122/f4p5/1857.mrna1	1
XLOC_012642	scaffold583[+]173366-181697	Pjap07864|Pjap07864,Pjap08022|Pjap08022	c2524/f12p10/1840.mrna1	1
XLOC_012649	scaffold5836[-]65130-72314	Pjap24046|Pjap24046,Pjap29636|Pjap29636	c38026/f1p0/2790.mrna1,c46999/f1p1/3005.mrna1,c9282/f1p0/2771.mrna1	3
XLOC_012650	scaffold584[+]189542-203275	Pjap05619|Pjap05619,Pjap32557|Pjap32557	c7452/f1p4/1641.mrna1,c25630/f1p2/1756.mrna1,c22695/f1p2/1892.mrna1	3
XLOC_012654	scaffold5843[+]533-29615	Pjap08608|Pjap08608,Pjap20813|Pjap20813,Pjap24651|Pjap24651	c51698/f1p3/1605.mrna1,c1177/f8p5/1738.mrna1	2
XLOC_012664	scaffold5848[-]59811-73722	Pjap27586|Pjap27586,Pjap07173|Pjap07173	c55435/f2p0/2001.mrna1,c29992/f1p0/1870.mrna1,c48581/f2p0/1656.mrna1,c6049/f1p1/1956.mrna1,c7319/f1p0/1651.mrna1,c17856/f1p0/1962.mrna1	6
XLOC_012666	scaffold5853[-]34963-78570	Pjap18235|Pjap18235,Pjap11774|Pjap11774	c13917/f3p8/2772.mrna1,c115735/f1p4/2859.mrna1,c25087/f1p0/2768.mrna1	3
XLOC_012684	scaffold5868[-]29989-100619	Pjap00814|Pjap00814,Pjap13845|Pjap13845,Pjap33943|Pjap33943	c21401/f1p16/5528.mrna1,c46555/f1p8/2959.mrna1,c79794/f1p3/4588.mrna2,c79794/f1p3/4588.mrna1,c88400/f1p3/3016.mrna1	5
XLOC_012695	scaffold587[-]35286-48756	Pjap13366|Pjap13366,Pjap21285|Pjap21285	c16909/f1p1/3443.mrna1,c7924/f1p1/2766.mrna1	2
XLOC_012697	scaffold587[-]108360-117294	Pjap09116|Pjap09116,Pjap06768|Pjap06768	c11247/f4p4/2835.mrna1,c898/f19p15/1692.mrna1	2
XLOC_012702	scaffold5877[+]15013-31263	Pjap25647|Pjap25647,Pjap19578|Pjap19578	c19990/f1p1/3167.mrna1,c4707/f2p0/3772.mrna1,c98798/f1p1/3202.mrna1,c29052/f1p0/1504.mrna1	4
XLOC_012716	scaffold5889[+]58850-64622	Pjap10220|Pjap10220,Pjap31928|Pjap31928	c4299/f3p4/1589.mrna1	1
XLOC_012723	scaffold589[-]79111-85864	Pjap20431|Pjap20431,Pjap18663|Pjap18663	c43276/f3p7/1693.mrna1,c85424/f1p0/3197.mrna1	2
XLOC_012728	scaffold589[-]126607-131576	Pjap10106|Pjap10106,Pjap05377|Pjap05377	c39827/f1p0/1291.mrna1,c23872/f1p1/1284.mrna1,c8154/f1p1/2882.mrna1	3
XLOC_012753	scaffold5908[-]44615-62847	Pjap27743|Pjap27743,Pjap19452|Pjap19452	c36082/f1p1/1736.mrna1,c45785/f1p1/1513.mrna1,c37250/f1p2/2935.mrna1,c40361/f1p1/1329.mrna1,c13144/f1p1/2103.mrna1	5
XLOC_012784	scaffold5936[+]47250-60105	Pjap25349|Pjap25349,Pjap29531|Pjap29531	c5612/f1p0/2952.mrna1	1
XLOC_012803	scaffold5949[+]31692-44109	Pjap00802|Pjap00802,Pjap23158|Pjap23158	c4035/f1p3/3735.mrna1,c22226/f1p1/3557.mrna1,c5240/f3p6/3064.mrna1,c18591/f1p0/3449.mrna1,c55375/f1p0/2918.mrna1,c83223/f1p0/2873.mrna1,c12069/f1p2/3546.mrna1,c28187/f3p0/2990.mrna1,c20470/f1p1/3604.mrna1	9
XLOC_012814	scaffold596[+]166013-167818	Pjap11891|Pjap11891,Pjap15620|Pjap15620	c5113/f1p0/1206.mrna1	1
XLOC_012829	scaffold597[+]146784-159470	Pjap07667|Pjap07667,Pjap29897|Pjap29897	c1660/f2p0/1917.mrna1,c30673/f2p0/3087.mrna1,c3613/f1p0/3260.mrna1,c101133/f1p1/3114.mrna1,c14647/f6p2/1716.mrna1	5
XLOC_012853	scaffold5990[+]102444-108760	Pjap27736|Pjap27736,Pjap21817|Pjap21817	c9148/f3p1/1309.mrna1	1
XLOC_012859	scaffold5991[+]31740-52227	Pjap24132|Pjap24132,Pjap11721|Pjap11721	c29557/f1p1/2020.mrna1	1
XLOC_012861	scaffold5991[+]64390-77814	Pjap02475|Pjap02475,Pjap04447|Pjap04447	c83226/f1p0/3000.mrna1,c49799/f1p0/2810.mrna1,c46915/f1p1/3034.mrna1	3
XLOC_012867	scaffold5996[-]53682-60324	Pjap14899|Pjap14899,Pjap23765|Pjap23765	c5226/f1p0/2364.mrna1	1
XLOC_012877	scaffold6009[+]89598-99567	Pjap33477|Pjap33477,Pjap21112|Pjap21112	c80346/f1p0/1384.mrna1,c70555/f1p0/1298.mrna1	2
XLOC_012929	scaffold6066[-]12053-29916	Pjap04511|Pjap04511,Pjap12706|Pjap12706	c100074/f1p6/2964.mrna1,c1147/f17p8/2872.mrna1	2
XLOC_012957	scaffold6085[-]4034-6949	Pjap32194|Pjap32194,Pjap19987|Pjap19987	c18543/f1p2/1887.mrna1,c105138/f1p3/2599.mrna1,c47149/f1p1/1789.mrna1	3
XLOC_012962	scaffold6088[-]25110-43527	Pjap25626|Pjap25626,Pjap17366|Pjap17366,Pjap09677|Pjap09677	c26857/f1p1/1718.mrna1	1
XLOC_012965	scaffold609[+]65841-132193	Pjap28369|Pjap28369,Pjap01736|Pjap01736,Pjap31657|Pjap31657,Pjap26664|Pjap26664	c10008/f1p9/4161.mrna1,c20518/f1p3/3448.mrna1,c19775/f1p1/3804.mrna1,c18445/f1p1/3666.mrna1,c19087/f1p4/2949.mrna1,c44934/f1p2/1904.mrna1	6
XLOC_012970	scaffold6092[-]49751-64488	Pjap28018|Pjap28018,Pjap33833|Pjap33833	c17467/f1p1/2987.mrna1	1
XLOC_012974	scaffold6093[-]42525-56937	Pjap21198|Pjap21198,Pjap24029|Pjap24029	c34188/f1p0/3289.mrna1	1
XLOC_012978	scaffold61[+]307012-326578	Pjap24742|Pjap24742,Pjap19884|Pjap19884	c22820/f1p0/1739.mrna1,c12409/f1p0/1368.mrna1	2
XLOC_012979	scaffold61[+]330448-346592	Pjap17221|Pjap17221,Pjap30101|Pjap30101	c38637/f1p4/2618.mrna1	1
XLOC_012986	scaffold6109[+]19657-34538	Pjap04791|Pjap04791,Pjap25819|Pjap25819	c114368/f7p4/2909.mrna1,c1850/f14p3/1784.mrna1,c87197/f1p1/2953.mrna1	3
XLOC_012997	scaffold6110[-]20513-30015	Pjap06973|Pjap06973,Pjap21186|Pjap21186	c62701/f1p6/2604.mrna1	1
XLOC_013014	scaffold6130[-]46334-57349	Pjap15165|Pjap15165,Pjap00524|Pjap00524	c87955/f1p2/3130.mrna1,c1427/f10p11/3639.mrna1	2
XLOC_013070	scaffold6167[+]7388-11965	Pjap01053|Pjap01053,Pjap30547|Pjap30547	c8515/f1p2/2029.mrna1,c41360/f1p2/2043.mrna1,c30299/f1p1/2255.mrna1	3
XLOC_013109	scaffold6207[-]19644-30243	Pjap28479|Pjap28479,Pjap24640|Pjap24640	c14568/f2p0/2518.mrna1	1
XLOC_013118	scaffold6216[-]1471-33082	Pjap08393|Pjap08393,Pjap29455|Pjap29455	c49591/f1p1/2063.mrna1,c41115/f1p0/1616.mrna1	2
XLOC_013123	scaffold6219[-]42338-71275	Pjap32031|Pjap32031,Pjap17614|Pjap17614	c3177/f2p1/3643.mrna1,c4264/f2p1/3655.mrna1	2
XLOC_013134	scaffold6231[+]32697-42675	Pjap27924|Pjap27924,Pjap21460|Pjap21460	c16928/f1p1/1912.mrna1,c17007/f1p0/1720.mrna1	2
XLOC_013140	scaffold6231[-]71407-76259	Pjap21179|Pjap21179,Pjap22879|Pjap22879	c30579/f1p0/1583.mrna1,c52891/f1p0/3046.mrna1	2
XLOC_013163	scaffold6242[-]75744-94024	Pjap02944|Pjap02944,Pjap32325|Pjap32325	c51140/f1p0/2975.mrna1,c3516/f1p3/3658.mrna1	2
XLOC_013184	scaffold6268[+]3707-8537	Pjap00769|Pjap00769,Pjap06908|Pjap06908	c40121/f1p1/2096.mrna1,c4015/f1p0/2781.mrna1,c39615/f1p1/2465.mrna1	3
XLOC_013185	scaffold6270[-]48753-73883	Pjap08723|Pjap08723,Pjap18812|Pjap18812	c64741/f1p0/2860.mrna1	1
XLOC_013193	scaffold628[-]198819-238111	Pjap00299|Pjap00299,Pjap22372|Pjap22372	c17234/f1p1/3554.mrna1,c4140/f1p6/3657.mrna1,c66943/f1p3/2986.mrna1,c9581/f1p2/3002.mrna1,c23046/f1p1/1580.mrna1	5
XLOC_013238	scaffold6295[+]34431-38204	Pjap19041|Pjap19041,Pjap32040|Pjap32040	c11110/f1p0/1313.mrna1,c16980/f1p0/3273.mrna1,c18140/f6p10/3355.mrna1,c68471/f1p4/3244.mrna1,c8291/f1p0/2423.mrna1,c15532/f2p5/3432.mrna1,c30277/f1p2/1976.mrna1	7
XLOC_013243	scaffold6296[-]39233-52207	Pjap10283|Pjap10283,Pjap06254|Pjap06254	c11022/f1p1/2203.mrna1,c18343/f1p1/2075.mrna1	2
XLOC_013283	scaffold6323[-]1884-35045	Pjap25608|Pjap25608,Pjap06851|Pjap06851	c69579/f1p1/3476.mrna1	1
XLOC_013286	scaffold6330[-]100189-104714	Pjap12835|Pjap12835,Pjap33797|Pjap33797	c79049/f1p0/2837.mrna1	1
XLOC_013340	scaffold6387[-]16878-72949	Pjap17581|Pjap17581,Pjap12426|Pjap12426	c7529/f1p0/2088.mrna1,c101599/f1p2/3090.mrna1	2
XLOC_013360	scaffold64[-]357584-421149	Pjap14287|Pjap14287,Pjap25827|Pjap25827	c10539/f1p2/1649.mrna1,c41993/f1p2/1693.mrna1,c1732/f4p2/1632.mrna1	3
XLOC_013402	scaffold6426[+]15709-58321	Pjap33939|Pjap33939,Pjap19346|Pjap19346	c3582/f1p2/2063.mrna1,c20248/f1p8/2205.mrna1	2
XLOC_013423	scaffold6439[+]23416-96779	Pjap03477|Pjap03477,Pjap01838|Pjap01838	c36347/f1p0/2322.mrna1	1
XLOC_013439	scaffold6446[+]59062-64980	Pjap17161|Pjap17161,Pjap08555|Pjap08555	c48341/f1p1/2131.mrna1	1
XLOC_013441	scaffold6447[+]57560-62663	Pjap06596|Pjap06596,Pjap12421|Pjap12421	c17853/f1p3/1669.mrna1	1
XLOC_013451	scaffold6456[+]27325-45054	Pjap18194|Pjap18194,Pjap14345|Pjap14345	c5850/f1p2/3380.mrna1,c17060/f1p1/3212.mrna1,c8970/f1p0/3434.mrna1,c33308/f1p0/2819.mrna1	4
XLOC_013461	scaffold6461[-]43453-70970	Pjap04687|Pjap04687,Pjap21584|Pjap21584	c47869/f2p3/2748.mrna1,c3433/f1p0/2781.mrna1,c128733/f2p2/2814.mrna1	3
XLOC_013497	scaffold6493[-]17568-22729	Pjap22847|Pjap22847,Pjap32988|Pjap32988	c40414/f1p2/2939.mrna1,c50944/f2p2/2941.mrna1,c4280/f1p1/1624.mrna1,c36573/f1p0/2709.mrna1,c25832/f1p1/2861.mrna1,c9315/f1p1/1767.mrna1	6
XLOC_013532	scaffold653[+]1207-11210	Pjap09624|Pjap09624,Pjap14296|Pjap14296	c60518/f3p0/2741.mrna1	1
XLOC_013539	scaffold653[+]130923-137802	Pjap05361|Pjap05361,Pjap26269|Pjap26269	c22054/f1p1/3125.mrna1,c84422/f1p8/5100.mrna2	2
XLOC_013545	scaffold653[-]105527-117118	Pjap22123|Pjap22123,Pjap01956|Pjap01956	c5788/f1p2/3413.mrna1,c1092/f7p2/3377.mrna1,c24462/f1p2/3321.mrna1,c20116/f1p1/3409.mrna1,c2122/f3p5/3021.mrna1,c2600/f1p1/3174.mrna1,c39765/f2p4/3098.mrna1	7
XLOC_013594	scaffold6564[-]32627-34834	Pjap18902|Pjap18902,Pjap24622|Pjap24622	c3009/f3p7/1698.mrna1	1
XLOC_013602	scaffold657[-]178868-229628	Pjap33346|Pjap33346,Pjap26484|Pjap26484	c1963/f5p5/1751.mrna1,c19124/f1p1/1545.mrna1	2
XLOC_013608	scaffold6575[+]20991-33026	Pjap01512|Pjap01512,Pjap31697|Pjap31697	c25218/f3p0/2047.mrna1,c7555/f2p1/3164.mrna1	2
XLOC_013618	scaffold6583[+]6135-66998	Pjap03056|Pjap03056,Pjap24038|Pjap24038,Pjap27612|Pjap27612	c116642/f1p0/1809.mrna1,c12826/f1p0/3518.mrna1,c33986/f3p7/3353.mrna1,c11776/f1p0/3626.mrna1	4
XLOC_013620	scaffold6584[-]61014-69335	Pjap11983|Pjap11983,Pjap00821|Pjap00821	c21546/f2p0/2122.mrna1,c116507/f1p0/1088.mrna1	2
XLOC_013622	scaffold6586[+]9133-18435	Pjap16621|Pjap16621,Pjap14011|Pjap14011	c60682/f1p10/1683.mrna1,c50267/f1p3/2854.mrna1	2
XLOC_013631	scaffold6595[+]45517-65303	Pjap05442|Pjap05442,Pjap18896|Pjap18896	c61343/f1p3/3246.mrna1,c13371/f1p0/1607.mrna1	2
XLOC_013731	scaffold6658[-]25760-42081	Pjap29658|Pjap29658,Pjap17387|Pjap17387	c16252/f1p2/3685.mrna1	1
XLOC_013768	scaffold668[+]209163-241197	Pjap27095|Pjap27095,Pjap24288|Pjap24288	c86483/f1p0/2923.mrna1,c12588/f2p0/1695.mrna1,c37741/f1p1/1133.mrna1	3
XLOC_013773	scaffold6683[+]2790-16387	Pjap28878|Pjap28878,Pjap17190|Pjap17190	c21224/f1p0/3130.mrna1,c19651/f1p0/3123.mrna1,c6870/f1p0/3654.mrna1,c19418/f1p0/3469.mrna1,c23213/f1p0/2362.mrna1,c50393/f1p0/2220.mrna1	6
XLOC_013779	scaffold6684[-]53649-61529	Pjap09896|Pjap09896,Pjap16860|Pjap16860	c83449/f1p0/3008.mrna1,c6883/f1p0/3163.mrna1,c84051/f1p0/3149.mrna1,c36923/f1p0/3017.mrna1,c68713/f1p0/2977.mrna1	5
XLOC_013792	scaffold67[+]43584-90347	Pjap26517|Pjap26517,Pjap18737|Pjap18737	c6091/f1p1/2355.mrna1	1
XLOC_013821	scaffold671[+]10375-76071	Pjap06262|Pjap06262,Pjap08901|Pjap08901	c14083/f1p3/2702.mrna1,c10124/f1p3/1523.mrna1	2
XLOC_013931	scaffold678[-]100294-103836	Pjap19946|Pjap19946,Pjap24799|Pjap24799	c20897/f1p0/2865.mrna1,c85805/f1p4/3126.mrna1	2
XLOC_013974	scaffold6815[+]11441-16780	Pjap23571|Pjap23571,Pjap32238|Pjap32238	c5575/f1p4/3335.mrna1,c9253/f6p21/3117.mrna1,c101925/f1p18/5325.mrna2,c73906/f8p34/4746.mrna2,c100814/f1p6/4906.mrna2	5
XLOC_013976	scaffold6816[-]27983-71486	Pjap05910|Pjap05910,Pjap32398|Pjap32398,Pjap14401|Pjap14401	c3033/f1p0/3974.mrna1,c2045/f2p1/3925.mrna1	2
XLOC_013989	scaffold6826[+]42415-51885	Pjap20433|Pjap20433,Pjap33189|Pjap33189	c64501/f1p0/1390.mrna1,c82791/f1p0/1651.mrna1,c2207/f5p0/964.mrna1	3
XLOC_014012	scaffold6860[+]46323-72063	Pjap20254|Pjap20254,Pjap16429|Pjap16429	c2745/f2p1/3920.mrna1,c51147/f1p1/2891.mrna1	2
XLOC_014037	scaffold688[-]132137-195600	Pjap27190|Pjap27190,Pjap05023|Pjap05023	c1425/f5p2/1398.mrna1,c21782/f1p0/1853.mrna1	2
XLOC_014044	scaffold6893[-]13949-22141	Pjap08097|Pjap08097,Pjap21393|Pjap21393	c68282/f1p2/1277.mrna1	1
XLOC_014058	scaffold6913[-]40072-52424	Pjap09152|Pjap09152,Pjap05250|Pjap05250	c13534/f1p1/1830.mrna1,c17401/f1p1/2876.mrna1,c34118/f2p1/2921.mrna1,c40577/f1p2/2902.mrna1,c13389/f1p2/2953.mrna1,c49135/f2p3/2909.mrna1,c68662/f1p3/2812.mrna1,c44197/f3p8/2131.mrna1,c36371/f1p2/2992.mrna1,c49930/f1p0/2880.mrna1,c80405/f1p1/2918.mrna1	11
XLOC_014068	scaffold6924[+]15246-20066	Pjap00917|Pjap00917,Pjap22145|Pjap22145	c40485/f1p1/2306.mrna1,c68857/f2p1/3123.mrna1	2
XLOC_014100	scaffold695[+]277629-287473	Pjap07106|Pjap07106,Pjap29214|Pjap29214	c10388/f1p1/2745.mrna1,c82416/f1p2/2926.mrna1	2
XLOC_014109	scaffold6957[+]22621-48790	Pjap27107|Pjap27107,Pjap03579|Pjap03579	c25523/f1p0/1341.mrna1	1
XLOC_014121	scaffold697[+]65596-85735	Pjap28204|Pjap28204,Pjap15953|Pjap15953	c1882/f5p0/1732.mrna1	1
XLOC_014123	scaffold6977[+]88650-93338	Pjap10168|Pjap10168,Pjap03014|Pjap03014	c45139/f3p1/2793.mrna1,c55230/f1p0/3053.mrna1,c63087/f1p1/2768.mrna1,c35265/f1p3/2654.mrna1,c35661/f2p0/2570.mrna1	5
XLOC_014145	scaffold700[-]153722-170394	Pjap09848|Pjap09848,Pjap25450|Pjap25450	c21041/f2p1/1620.mrna1,c79527/f1p0/3588.mrna1,c16789/f1p2/4033.mrna1	3
XLOC_014149	scaffold7001[-]87985-104197	Pjap09071|Pjap09071,Pjap19822|Pjap19822	c10696/f2p16/3730.mrna1,c20577/f1p4/3729.mrna1,c2336/f2p10/3647.mrna1,c21346/f2p4/3579.mrna1,c1621/f4p13/3834.mrna1,c21352/f1p7/3705.mrna1	6
XLOC_014152	scaffold7004[+]31394-46282	Pjap00959|Pjap00959,Pjap02002|Pjap02002	c21655/f1p1/2865.mrna1,c49508/f1p1/2235.mrna1,c21859/f1p1/1928.mrna1	3
XLOC_014163	scaffold7011[+]16767-27273	Pjap26630|Pjap26630,Pjap31582|Pjap31582	c669/f31p13/3029.mrna1	1
XLOC_014189	scaffold7022[-]57739-66632	Pjap11079|Pjap11079,Pjap07298|Pjap07298	c36687/f1p0/2244.mrna1,c28761/f1p1/2113.mrna1	2
XLOC_014197	scaffold7032[-]542-22256	Pjap21162|Pjap21162,Pjap07962|Pjap07962	c26074/f1p1/2691.mrna1	1
XLOC_014263	scaffold7086[-]47115-63162	Pjap30941|Pjap30941,Pjap27235|Pjap27235	c1507/f2p2/3357.mrna1,c16232/f6p6/3226.mrna1	2
XLOC_014276	scaffold7096[-]49950-59711	Pjap02547|Pjap02547,Pjap15983|Pjap15983	c51244/f1p3/817.mrna1	1
XLOC_014278	scaffold71[-]368357-417786	Pjap17986|Pjap17986,Pjap19644|Pjap19644	c35420/f1p2/2753.mrna1,c2101/f2p9/3816.mrna1,c65486/f1p1/3398.mrna1	3
XLOC_014293	scaffold7114[-]34303-53876	Pjap13296|Pjap13296,Pjap27676|Pjap27676	c7851/f1p0/3998.mrna1	1
XLOC_014307	scaffold7121[+]1740-8048	Pjap15233|Pjap15233,Pjap02868|Pjap02868	c10432/f2p0/2666.mrna1,c16219/f1p1/2186.mrna1	2
XLOC_014350	scaffold7157[+]27064-78324	Pjap25309|Pjap25309,Pjap15303|Pjap15303	c100957/f1p2/3006.mrna1,c20522/f1p1/3839.mrna1	2
XLOC_014386	scaffold7194[-]44866-55147	Pjap27805|Pjap27805,Pjap27466|Pjap27466	c1687/f3p6/3306.mrna1,c3080/f1p3/3057.mrna1,c40647/f1p0/2860.mrna1,c30519/f3p3/2959.mrna1,c6513/f1p4/2984.mrna1,c19138/f1p0/722.mrna1	6
XLOC_014396	scaffold720[+]20328-39768	Pjap10652|Pjap10652,Pjap21739|Pjap21739	c37825/f1p0/1952.mrna1	1
XLOC_014403	scaffold720[-]48628-65500	Pjap00895|Pjap00895,Pjap16361|Pjap16361,Pjap21837|Pjap21837	c22060/f1p2/2289.mrna1	1
XLOC_014405	scaffold720[-]112494-152423	Pjap04493|Pjap04493,Pjap01895|Pjap01895	c35828/f1p1/1802.mrna1,c2553/f7p3/1943.mrna1,c57844/f1p3/2005.mrna1	3
XLOC_014410	scaffold7200[-]23865-41712	Pjap33142|Pjap33142,Pjap12285|Pjap12285	c12978/f3p2/2154.mrna1,c48015/f1p1/2038.mrna1,c38648/f1p0/2312.mrna1,c49803/f1p0/1681.mrna1	4
XLOC_014421	scaffold721[+]15498-28702	Pjap26212|Pjap26212,Pjap06373|Pjap06373	c97409/f1p0/1818.mrna1,c63572/f1p0/1242.mrna1	2
XLOC_014430	scaffold7213[-]23851-28277	Pjap18784|Pjap18784,Pjap10268|Pjap10268	c105772/f1p3/1022.mrna1	1
XLOC_014447	scaffold7242[-]40689-52417	Pjap16440|Pjap16440,Pjap17391|Pjap17391	c7008/f2p0/1033.mrna1,c7654/f6p1/1409.mrna1	2
XLOC_014483	scaffold7277[-]15386-25538	Pjap33915|Pjap33915,Pjap02359|Pjap02359	c21527/f2p0/2037.mrna1	1
XLOC_014484	scaffold7277[-]39276-47379	Pjap24455|Pjap24455,Pjap23403|Pjap23403	c67516/f1p2/1042.mrna1	1
XLOC_014486	scaffold7280[+]20223-30458	Pjap00527|Pjap00527,Pjap18002|Pjap18002	c488/f15p8/2737.mrna1	1
XLOC_014513	scaffold7302[-]14096-19817	Pjap04189|Pjap04189,Pjap32530|Pjap32530	c103065/f1p0/2989.mrna1,c17892/f1p0/3903.mrna1,c8015/f1p3/1681.mrna1,c3339/f1p1/1697.mrna1	4
XLOC_014515	scaffold7304[-]53103-65708	Pjap26580|Pjap26580,Pjap26961|Pjap26961	c34875/f1p2/2859.mrna1	1
XLOC_014519	scaffold731[+]196504-216864	Pjap33232|Pjap33232,Pjap19716|Pjap19716	c77895/f2p2/2643.mrna1,c9315/f2p2/2501.mrna1,c38850/f1p0/1374.mrna1	3
XLOC_014522	scaffold731[+]286461-293632	Pjap22617|Pjap22617,Pjap26475|Pjap26475	c17485/f1p0/3008.mrna1	1
XLOC_014574	scaffold734[-]63520-143302	Pjap27232|Pjap27232,Pjap17444|Pjap17444	c19749/f1p3/3575.mrna1,c17224/f1p0/3949.mrna1,c4737/f2p3/3654.mrna1,c2237/f3p3/3572.mrna1,c7154/f1p0/3598.mrna1,c5695/f1p0/3451.mrna1,c9898/f1p1/3713.mrna1	7
XLOC_014580	scaffold7351[-]42078-53826	Pjap27648|Pjap27648,Pjap14155|Pjap14155	c96227/f1p0/1260.mrna1	1
XLOC_014585	scaffold7358[+]65520-67554	Pjap00824|Pjap00824,Pjap05914|Pjap05914	c40892/f1p1/1720.mrna1	1
XLOC_014617	scaffold7373[-]4624-27761	Pjap24168|Pjap24168,Pjap03198|Pjap03198	c8262/f1p1/3507.mrna1,c11093/f2p4/3600.mrna1,c21981/f1p1/3393.mrna1,c105693/f1p1/3292.mrna1,c12165/f1p1/3671.mrna1	5
XLOC_014635	scaffold739[-]258341-286870	Pjap05105|Pjap05105,Pjap26106|Pjap26106	c23475/f1p4/2429.mrna1,c16194/f1p3/2400.mrna1	2
XLOC_014636	scaffold7391[+]15139-20709	Pjap27112|Pjap27112,Pjap02564|Pjap02564	c29247/f1p1/1784.mrna1,c10668/f1p4/1518.mrna1,c9023/f1p9/2058.mrna1	3
XLOC_014652	scaffold740[+]218228-228736	Pjap14235|Pjap14235,Pjap02614|Pjap02614	c39662/f1p4/1861.mrna1	1
XLOC_014660	scaffold7408[+]23622-31614	Pjap24148|Pjap24148,Pjap11690|Pjap11690	c64795/f2p3/2510.mrna1	1
XLOC_014741	scaffold7493[-]39807-64052	Pjap31634|Pjap31634,Pjap01395|Pjap01395	c4713/f2p1/1681.mrna1	1
XLOC_014786	scaffold7537[+]11599-17128	Pjap27389|Pjap27389,Pjap19743|Pjap19743	c31305/f1p1/2806.mrna1,c35356/f1p2/3323.mrna1,c20776/f1p5/2741.mrna1,c3104/f1p2/3422.mrna1,c47082/f1p1/3105.mrna1	5
XLOC_014795	scaffold7544[+]257-13589	Pjap31424|Pjap31424,Pjap21491|Pjap21491,Pjap00697|Pjap00697	c10677/f1p6/3949.mrna1,c6509/f1p2/2931.mrna1	2
XLOC_014796	scaffold7544[-]14916-33892	Pjap33691|Pjap33691,Pjap12854|Pjap12854	c3211/f1p0/2199.mrna1,c36985/f2p1/2998.mrna1	2
XLOC_014826	scaffold7567[-]19115-36804	Pjap29332|Pjap29332,Pjap31723|Pjap31723	c49375/f5p1/1115.mrna1	1
XLOC_014861	scaffold759[-]121436-145008	Pjap24928|Pjap24928,Pjap26350|Pjap26350	c4103/f1p0/3829.mrna1,c11061/f1p0/3541.mrna1,c14376/f1p0/2049.mrna1	3
XLOC_014888	scaffold7617[+]56689-60280	Pjap11225|Pjap11225,Pjap32884|Pjap32884	c2437/f2p0/1291.mrna1,c10715/f1p2/1017.mrna1,c54541/f2p11/2998.mrna1	3
XLOC_014891	scaffold7622[+]19998-43083	Pjap03119|Pjap03119,Pjap15365|Pjap15365	c4915/f1p5/4036.mrna1,c20035/f1p1/3548.mrna1	2
XLOC_014962	scaffold7660[+]25716-40160	Pjap34102|Pjap34102,Pjap03153|Pjap03153	c127282/f3p1/840.mrna1,c54294/f1p1/1940.mrna1,c47461/f1p0/1597.mrna1	3
XLOC_015019	scaffold7691[-]15231-34596	Pjap14866|Pjap14866,Pjap01391|Pjap01391	c35074/f2p2/1840.mrna1	1
XLOC_015027	scaffold770[+]1865-19168	Pjap14685|Pjap14685,Pjap26998|Pjap26998	c18807/f2p0/1969.mrna1,c17850/f1p4/1979.mrna1	2
XLOC_015049	scaffold772[+]100662-108877	Pjap20218|Pjap20218,Pjap19336|Pjap19336	c17930/f1p1/1991.mrna1,c83836/f1p0/1739.mrna1,c16473/f2p1/1569.mrna1	3
XLOC_015062	scaffold772[-]161500-171120	Pjap31778|Pjap31778,Pjap09897|Pjap09897	c42729/f1p0/1492.mrna1	1
XLOC_015110	scaffold775[+]24656-46423	Pjap16267|Pjap16267,Pjap28126|Pjap28126	c80252/f1p0/2737.mrna1	1
XLOC_015182	scaffold7811[+]61789-66561	Pjap02128|Pjap02128,Pjap06991|Pjap06991	c65208/f1p0/3010.mrna1,c81853/f1p0/3326.mrna1,c67222/f2p0/2873.mrna1	3
XLOC_015211	scaffold7838[+]5115-33758	Pjap19077|Pjap19077,Pjap14525|Pjap14525	c9233/f1p1/2948.mrna1,c1650/f21p15/3018.mrna1,c18506/f1p4/2432.mrna1,c20108/f1p2/1608.mrna1,c64624/f1p2/3945.mrna1	5
XLOC_015239	scaffold7863[-]15873-35307	Pjap16286|Pjap16286,Pjap26569|Pjap26569	c31983/f1p0/1591.mrna1,c20203/f1p0/3397.mrna1,c1733/f7p2/3458.mrna1,c19365/f1p0/3491.mrna1,c4159/f2p0/3582.mrna1,c6817/f2p0/3519.mrna1,c2392/f3p2/3374.mrna1,c9332/f1p0/3597.mrna1,c18644/f1p0/3593.mrna1,c6313/f1p0/1897.mrna1,c8379/f2p0/3464.mrna1,c16446/f2p1/3322.mrna1,c35497/f1p0/2799.mrna1,c103786/f1p0/3008.mrna1	14
XLOC_015255	scaffold7873[+]31047-60583	Pjap05022|Pjap05022,Pjap16327|Pjap16327	c9469/f1p3/3939.mrna1,c16610/f1p4/3696.mrna1	2
XLOC_015262	scaffold788[-]106063-128139	Pjap19712|Pjap19712,Pjap07462|Pjap07462	c27870/f3p0/1321.mrna1	1
XLOC_015288	scaffold79[+]22468-30127	Pjap19130|Pjap19130,Pjap13286|Pjap13286	c45080/f3p1/3501.mrna1	1
XLOC_015312	scaffold793[-]313652-348688	Pjap01402|Pjap01402,Pjap14185|Pjap14185	c19443/f1p5/3772.mrna1,c11901/f1p4/3835.mrna1,c1157/f7p12/3841.mrna1	3
XLOC_015340	scaffold7947[-]1585-48973	Pjap00979|Pjap00979,Pjap05012|Pjap05012	c103460/f1p4/2740.mrna1,c66832/f1p1/2638.mrna1,c101889/f1p1/2541.mrna1	3
XLOC_015369	scaffold7973[+]13896-18744	Pjap01414|Pjap01414,Pjap31770|Pjap31770	c38762/f1p1/2749.mrna1	1
XLOC_015375	scaffold7974[-]31228-35018	Pjap25611|Pjap25611,Pjap13616|Pjap13616	c8463/f2p2/2844.mrna1,c79161/f1p2/3426.mrna1,c33709/f1p4/2861.mrna1	3
XLOC_015442	scaffold8036[+]17462-31838	Pjap28563|Pjap28563,Pjap31973|Pjap31973	c1610/f6p3/1893.mrna1,c67970/f1p1/2830.mrna1,c8932/f4p4/2380.mrna1,c11966/f1p1/1822.mrna1	4
XLOC_015504	scaffold812[+]127585-152529	Pjap01306|Pjap01306,Pjap30796|Pjap30796	c60772/f16p15/1841.mrna1,c10809/f2p0/1792.mrna1,c19447/f1p4/1600.mrna2	3
XLOC_015513	scaffold8124[-]39309-48189	Pjap09966|Pjap09966,Pjap14366|Pjap14366	c17648/f1p3/2274.mrna1	1
XLOC_015523	scaffold8131[-]45633-53591	Pjap06289|Pjap06289,Pjap15212|Pjap15212	c39382/f1p0/1526.mrna1,c27385/f1p0/1752.mrna1,c97022/f1p1/3080.mrna1	3
XLOC_015530	scaffold8136[+]25034-31261	Pjap24894|Pjap24894,Pjap20199|Pjap20199	c11262/f1p0/1704.mrna1,c67140/f2p1/1276.mrna1	2
XLOC_015543	scaffold8160[+]19593-46493	Pjap16707|Pjap16707,Pjap13985|Pjap13985,Pjap09299|Pjap09299	c100601/f1p0/2407.mrna1	1
XLOC_015553	scaffold8168[+]5127-19819	Pjap25940|Pjap25940,Pjap28577|Pjap28577	c40160/f3p1/2529.mrna1,c12441/f1p0/2372.mrna1,c7095/f1p1/3546.mrna1	3
XLOC_015556	scaffold8171[-]9935-19115	Pjap02924|Pjap02924,Pjap15276|Pjap15276	c3605/f1p0/959.mrna1	1
XLOC_015584	scaffold8197[+]36632-41670	Pjap21720|Pjap21720,Pjap21027|Pjap21027	c105982/f1p2/2853.mrna1,c3015/f1p1/2454.mrna1	2
XLOC_015591	scaffold8203[+]20579-32331	Pjap09492|Pjap09492,Pjap02772|Pjap02772	c1869/f5p4/1469.mrna1	1
XLOC_015629	scaffold823[+]66593-123069	Pjap27997|Pjap27997,Pjap33953|Pjap33953	c38921/f1p11/5273.mrna2	1
XLOC_015631	scaffold823[+]125851-158993	Pjap07803|Pjap07803,Pjap00193|Pjap00193,Pjap22242|Pjap22242,Pjap14371|Pjap14371	c39477/f1p3/3177.mrna1,c28356/f2p6/1719.mrna1,c2269/f3p5/1789.mrna1,c13190/f2p2/2721.mrna1,c38095/f3p1/2872.mrna1,c13281/f1p0/1612.mrna1	6
XLOC_015678	scaffold8263[-]20201-47045	Pjap15181|Pjap15181,Pjap08603|Pjap08603	c123835/f4p2/3160.mrna2	1
XLOC_015684	scaffold8274[+]38007-56358	Pjap16652|Pjap16652,Pjap09844|Pjap09844	c11980/f1p1/1796.mrna1,c95937/f1p0/1805.mrna1	2
XLOC_015706	scaffold83[+]146936-161174	Pjap22346|Pjap22346,Pjap08873|Pjap08873	c51530/f1p1/1680.mrna1,c32499/f2p2/1526.mrna1,c37699/f2p1/1883.mrna1,c25043/f1p1/2015.mrna1	4
XLOC_015708	scaffold83[-]354134-359048	Pjap22268|Pjap22268,Pjap11341|Pjap11341	c11001/f1p1/3186.mrna1,c16375/f1p2/3615.mrna1,c46876/f1p0/1834.mrna1,c20063/f1p2/3727.mrna1,c17687/f1p0/2068.mrna1,c5846/f1p3/3501.mrna1	6
XLOC_015712	scaffold8300[+]42578-57600	Pjap21021|Pjap21021,Pjap13770|Pjap13770	c33054/f1p3/2819.mrna1,c12656/f1p1/3111.mrna1	2
XLOC_015738	scaffold832[+]111200-133572	Pjap11389|Pjap11389,Pjap06906|Pjap06906	c103778/f2p3/2911.mrna1,c17503/f2p8/3126.mrna1,c101277/f1p5/2983.mrna1,c50875/f1p1/3011.mrna1,c47065/f1p8/3071.mrna1	5
XLOC_015749	scaffold833[+]128337-141580	Pjap20175|Pjap20175,Pjap34018|Pjap34018	c34905/f3p0/1911.mrna1,c2740/f1p0/1971.mrna1,c13709/f1p0/2737.mrna1,c28381/f1p0/1312.mrna1,c3730/f3p0/1417.mrna1,c17511/f1p1/1640.mrna1,c29297/f1p0/1735.mrna1	7
XLOC_015755	scaffold8336[-]5294-16774	Pjap02090|Pjap02090,Pjap07103|Pjap07103	c127785/f2p5/1201.mrna1	1
XLOC_015820	scaffold8369[-]109334-115232	Pjap33563|Pjap33563,Pjap03256|Pjap03256	c25240/f3p2/1733.mrna1,c35481/f1p1/3116.mrna1	2
XLOC_015828	scaffold8384[-]35703-49866	Pjap18601|Pjap18601,Pjap11000|Pjap11000	c38783/f1p0/1733.mrna1	1
XLOC_015831	scaffold8387[+]5115-20345	Pjap01730|Pjap01730,Pjap13045|Pjap13045	c47159/f2p2/3183.mrna1,c1833/f3p6/3804.mrna1,c103159/f1p0/777.mrna1	3
XLOC_015838	scaffold8389[-]23648-34243	Pjap24460|Pjap24460,Pjap28852|Pjap28852	c5101/f2p6/2354.mrna1,c66029/f1p1/2837.mrna1	1
XLOC_015871	scaffold8415[+]35635-55960	Pjap19991|Pjap19991,Pjap06742|Pjap06742	c37494/f1p1/2819.mrna1	2
XLOC_015874	scaffold842[-]184223-217040	Pjap17009|Pjap17009,Pjap09573|Pjap09573	c41961/f1p1/2316.mrna1,c51804/f1p0/2304.mrna1	2
XLOC_015883	scaffold843[+]80143-83952	Pjap34291|Pjap34291,Pjap25276|Pjap25276	c49172/f1p1/1671.mrna1	1
XLOC_015894	scaffold8438[+]6235-13411	Pjap11163|Pjap11163,Pjap06228|Pjap06228	c8779/f1p0/1985.mrna1,c19221/f1p1/3498.mrna1	2
XLOC_015927	scaffold8466[+]22399-49674	Pjap30833|Pjap30833,Pjap17012|Pjap17012	c17159/f1p0/1476.mrna1	1
XLOC_015988	scaffold8506[+]20086-29689	Pjap18144|Pjap18144,Pjap04859|Pjap04859	c44834/f2p0/1618.mrna1,c32925/f1p0/2744.mrna1	2
XLOC_015995	scaffold8513[-]22502-44485	Pjap33337|Pjap33337,Pjap02966|Pjap02966	c12615/f1p1/4232.mrna1,c18708/f1p0/3713.mrna1	2
XLOC_016020	scaffold854[-]175420-179106	Pjap13677|Pjap13677,Pjap28628|Pjap28628	c51840/f1p0/2042.mrna1	1
XLOC_016052	scaffold8580[+]1830-37473	Pjap30095|Pjap30095,Pjap10630|Pjap10630	c20982/f1p22/5662.mrna2,c60098/f20p34/3026.mrna1,c13206/f6p4/3076.mrna1,c83128/f1p3/2818.mrna1,c38143/f9p29/4692.mrna1,c29651/f1p0/1896.mrna1,c42044/f1p0/1814.mrna1,c6462/f2p1/1770.mrna1	8
XLOC_016069	scaffold859[-]53170-93243	Pjap01576|Pjap01576,Pjap11089|Pjap11089,Pjap24134|Pjap24134	c10209/f1p1/1801.mrna1	1
XLOC_016110	scaffold8629[-]46604-56554	Pjap32915|Pjap32915,Pjap19316|Pjap19316	c14505/f1p0/2891.mrna1,c103126/f1p0/1202.mrna1,c45592/f1p0/1165.mrna1	3
XLOC_016124	scaffold8637[+]12893-23582	Pjap04939|Pjap04939,Pjap25859|Pjap25859	c22251/f1p1/1316.mrna1	1
XLOC_016164	scaffold8686[-]24107-31173	Pjap02797|Pjap02797,Pjap19594|Pjap19594	c70188/f1p0/1308.mrna1,c12275/f2p1/1316.mrna1	2
XLOC_016172	scaffold8693[-]10210-56791	Pjap04275|Pjap04275,Pjap17938|Pjap17938	c17904/f1p3/4157.mrna1	1
XLOC_016199	scaffold8712[+]10862-18238	Pjap17878|Pjap17878,Pjap13829|Pjap13829	c6490/f1p0/1631.mrna1,c13930/f1p1/1756.mrna1	2
XLOC_016200	scaffold8712[-]28388-45728	Pjap18618|Pjap18618,Pjap28985|Pjap28985	c16404/f4p3/2848.mrna1	1
XLOC_016203	scaffold8715[+]6009-13925	Pjap09835|Pjap09835,Pjap21228|Pjap21228	c24865/f51p27/3815.mrna1,c19851/f1p9/3972.mrna1,c40980/f1p1/3129.mrna1,c21888/f1p4/3826.mrna1,c21933/f1p0/877.mrna1	5
XLOC_016211	scaffold8719[-]18447-41926	Pjap27980|Pjap27980,Pjap15710|Pjap15710	c5693/f1p10/3959.mrna1	1
XLOC_016219	scaffold8728[-]31886-51304	Pjap17757|Pjap17757,Pjap22777|Pjap22777	c13778/f1p5/3793.mrna1,c61483/f1p2/4040.mrna1,c4661/f1p0/3905.mrna1,c7511/f1p2/3932.mrna1,c4065/f1p2/3970.mrna1	5
XLOC_016220	scaffold8730[-]149488-160731	Pjap19414|Pjap19414,Pjap07043|Pjap07043	c26891/f2p1/2709.mrna1	1
XLOC_016243	scaffold8747[-]2954-25436	Pjap07245|Pjap07245,Pjap22907|Pjap22907,Pjap18129|Pjap18129	c79137/f1p2/3015.mrna1,c26963/f1p5/3610.mrna1,c64677/f1p5/3534.mrna1,c6551/f2p5/3369.mrna1	4
XLOC_016245	scaffold8747[-]43790-52360	Pjap16238|Pjap16238,Pjap11087|Pjap11087	c6568/f1p1/1778.mrna1,c114596/f2p1/1021.mrna1	2
XLOC_016259	scaffold8755[+]17010-24221	Pjap07946|Pjap07946,Pjap09080|Pjap09080	c54806/f2p0/1595.mrna1	1
XLOC_016279	scaffold877[-]94996-104584	Pjap24748|Pjap24748,Pjap19804|Pjap19804	c33045/f1p1/2972.mrna1,c894/f4p5/3250.mrna1,c84767/f1p1/2841.mrna1	3
XLOC_016294	scaffold878[+]183824-205949	Pjap10029|Pjap10029,Pjap05263|Pjap05263	c9647/f1p1/3379.mrna1,c29126/f1p1/1811.mrna1	2
XLOC_016314	scaffold8798[-]18888-53213	Pjap11802|Pjap11802,Pjap33647|Pjap33647	c28274/f2p0/1821.mrna1	1
XLOC_016324	scaffold8808[+]731-8163	Pjap22188|Pjap22188,Pjap09224|Pjap09224	c35228/f1p14/2005.mrna1,c13654/f7p10/1854.mrna1,c50237/f2p4/1997.mrna1,c16551/f1p6/1718.mrna1,c48996/f1p6/1736.mrna1,c15814/f1p9/1841.mrna1,c21727/f1p4/1809.mrna1,c34741/f1p0/2079.mrna1	8
XLOC_016327	scaffold8810[-]40561-44672	Pjap20949|Pjap20949,Pjap05860|Pjap05860	c22832/f1p3/2060.mrna1	1
XLOC_016334	scaffold882[+]94283-99600	Pjap07042|Pjap07042,Pjap01610|Pjap01610	c39308/f1p0/1673.mrna1	1
XLOC_016347	scaffold8837[-]36236-50643	Pjap13376|Pjap13376,Pjap09753|Pjap09753	c9599/f2p0/3327.mrna1	1
XLOC_016369	scaffold8851[-]42420-54730	Pjap02562|Pjap02562,Pjap27644|Pjap27644	c56254/f1p1/1723.mrna1	1
XLOC_016400	scaffold8866[+]2494-12305	Pjap17169|Pjap17169,Pjap17450|Pjap17450	c1304/f7p13/2126.mrna1,c3701/f1p9/2193.mrna1,c54472/f1p12/2162.mrna1	3
XLOC_016441	scaffold8903[-]17839-25769	Pjap28420|Pjap28420,Pjap08119|Pjap08119	c36649/f1p1/1072.mrna1	1
XLOC_016492	scaffold8962[-]28309-35650	Pjap08896|Pjap08896,Pjap31007|Pjap31007	c14682/f7p4/1617.mrna1	1
XLOC_016493	scaffold8963[-]23702-31638	Pjap31502|Pjap31502,Pjap19053|Pjap19053	c14534/f4p4/2897.mrna1	1
XLOC_016504	scaffold8974[-]29400-33023	Pjap08571|Pjap08571,Pjap20772|Pjap20772	c3012/f2p0/1237.mrna1	1
XLOC_016515	scaffold8989[+]32808-44325	Pjap13869|Pjap13869,Pjap01201|Pjap01201	c50768/f1p1/3303.mrna1	1
XLOC_016532	scaffold9[+]462384-465690	Pjap04267|Pjap04267,Pjap25170|Pjap25170	c22625/f2p3/2968.mrna1,c13305/f1p0/3036.mrna1	2
XLOC_016575	scaffold9044[+]1349-4710	Pjap33705|Pjap33705,Pjap01919|Pjap01919	c54640/f1p0/1585.mrna1,c20906/f1p0/2696.mrna1	2
XLOC_016582	scaffold9049[-]38390-40943	Pjap09885|Pjap09885,Pjap23165|Pjap23165	c16858/f1p3/1849.mrna1	1
XLOC_016592	scaffold906[-]110076-138005	Pjap10925|Pjap10925,Pjap33031|Pjap33031	c2761/f1p12/4115.mrna2,c12593/f2p10/3891.mrna2	2
XLOC_016594	scaffold9060[+]10695-33853	Pjap13091|Pjap13091,Pjap07834|Pjap07834	c51955/f1p1/2952.mrna1,c66535/f1p1/2841.mrna1	2
XLOC_016612	scaffold908[+]181249-207355	Pjap32848|Pjap32848,Pjap03536|Pjap03536	c26613/f3p1/3014.mrna1,c78903/f1p0/2872.mrna1	2
XLOC_016628	scaffold9083[+]39956-49411	Pjap29406|Pjap29406,Pjap00758|Pjap00758	c59739/f4p5/1783.mrna1,c7582/f1p3/1722.mrna1	2
XLOC_016640	scaffold91[+]14255-27566	Pjap30881|Pjap30881,Pjap18265|Pjap18265	c20437/f1p1/3179.mrna1,c55389/f1p0/3144.mrna1	2
XLOC_016646	scaffold91[+]479231-489914	Pjap09416|Pjap09416,Pjap29225|Pjap29225	c63194/f1p2/2493.mrna1	1
XLOC_016656	scaffold9103[+]1979-9573	Pjap18582|Pjap18582,Pjap27929|Pjap27929	c48476/f1p4/3052.mrna1	1
XLOC_016663	scaffold9109[+]665-38335	Pjap08068|Pjap08068,Pjap02827|Pjap02827	c4512/f1p0/2306.mrna1	1
XLOC_016702	scaffold914[+]147444-169011	Pjap09741|Pjap09741,Pjap24540|Pjap24540	c17734/f1p4/4063.mrna1,c16138/f1p2/3797.mrna1,c19155/f1p2/3869.mrna1,c5503/f1p1/3895.mrna1	4
XLOC_016754	scaffold9184[-]2580-13421	Pjap33246|Pjap33246,Pjap34283|Pjap34283	c80053/f2p0/1677.mrna1	1
XLOC_016821	scaffold925[+]111772-117601	Pjap06765|Pjap06765,Pjap33733|Pjap33733	c13612/f3p0/1260.mrna1	1
XLOC_016845	scaffold9278[+]16199-23827	Pjap03106|Pjap03106,Pjap30306|Pjap30306	c40317/f1p0/1836.mrna1	1
XLOC_016877	scaffold9303[-]10274-44805	Pjap20100|Pjap20100,Pjap15369|Pjap15369	c59033/f4p8/2085.mrna1,c35520/f1p6/1783.mrna1	2
XLOC_016889	scaffold9312[+]4503-29822	Pjap21922|Pjap21922,Pjap14017|Pjap14017	c863/f4p22/3069.mrna1	1
XLOC_016929	scaffold9333[+]2131-18334	Pjap29165|Pjap29165,Pjap15219|Pjap15219	c1949/f2p5/3849.mrna1	1
XLOC_016960	scaffold9364[+]3397-16124	Pjap33861|Pjap33861,Pjap28183|Pjap28183	c18535/f1p4/3739.mrna1,c8257/f2p11/3728.mrna1,c9583/f1p4/3735.mrna1,c20858/f1p8/3770.mrna1,c33332/f1p0/2943.mrna1	5
XLOC_017000	scaffold9407[+]16590-28235	Pjap10372|Pjap10372,Pjap22658|Pjap22658,Pjap19272|Pjap19272	c26405/f1p2/3088.mrna1,c19406/f1p5/2128.mrna1,c4744/f1p1/1684.mrna1	3
XLOC_017019	scaffold9427[-]18106-28955	Pjap29330|Pjap29330,Pjap13657|Pjap13657	c20103/f3p7/2195.mrna1,c79577/f1p0/2961.mrna1,c1562/f6p4/2246.mrna1,c37388/f1p0/2987.mrna1	4
XLOC_017045	scaffold9452[+]30758-43774	Pjap18689|Pjap18689,Pjap32128|Pjap32128	c61008/f1p0/3499.mrna1,c14933/f1p1/1889.mrna1	2
XLOC_017052	scaffold9455[-]39198-47399	Pjap11725|Pjap11725,Pjap05316|Pjap05316	c17426/f1p2/3848.mrna1,c52169/f1p0/1853.mrna1	2
XLOC_017066	scaffold9478[+]10384-41099	Pjap01877|Pjap01877,Pjap14361|Pjap14361	c14192/f5p3/2220.mrna1	1
XLOC_017101	scaffold9511[+]18324-21386	Pjap23029|Pjap23029,Pjap21084|Pjap21084	c28382/f1p0/1963.mrna1	1
XLOC_017106	scaffold9516[+]213-9570	Pjap29466|Pjap29466,Pjap07354|Pjap07354	c31892/f1p0/2016.mrna1,c46494/f1p0/1181.mrna1,c35962/f1p0/1122.mrna1,c21641/f1p2/3423.mrna1,c78094/f4p12/2913.mrna1,c22752/f2p1/690.mrna1,c8267/f1p0/3424.mrna1	7
XLOC_017133	scaffold9549[-]19547-31395	Pjap25654|Pjap25654,Pjap11205|Pjap11205	c1154/f5p2/2996.mrna1	1
XLOC_017143	scaffold9566[-]23103-49507	Pjap07533|Pjap07533,Pjap01693|Pjap01693	c19682/f1p8/4162.mrna1,c19682/f1p8/4162.mrna2,c31986/f1p3/2791.mrna1,c56930/f1p1/2141.mrna1	4
XLOC_017156	scaffold9586[+]7211-28920	Pjap13695|Pjap13695,Pjap17398|Pjap17398	c69344/f1p3/2578.mrna1,c86188/f1p0/904.mrna1	2
XLOC_017160	scaffold9588[+]38895-50252	Pjap25630|Pjap25630,Pjap29478|Pjap29478	c60114/f31p7/1799.mrna1	1
XLOC_017184	scaffold961[+]180201-184407	Pjap22839|Pjap22839,Pjap06037|Pjap06037	c94936/f7p9/2950.mrna1,c9854/f1p0/2007.mrna1,c3112/f1p2/2980.mrna1,c118787/f1p0/1557.mrna1,c97506/f1p0/2947.mrna1,c27533/f2p1/1580.mrna1,c47464/f1p4/2874.mrna1,c25927/f1p0/1865.mrna1	8
XLOC_017185	scaffold961[-]94613-107347	Pjap15352|Pjap15352,Pjap28657|Pjap28657	c1878/f5p2/1640.mrna1,c102351/f1p1/3209.mrna1	2
XLOC_017187	scaffold9610[+]3235-16080	Pjap28645|Pjap28645,Pjap18099|Pjap18099	c31203/f2p4/1364.mrna1	1
XLOC_017208	scaffold9634[+]42170-66542	Pjap10853|Pjap10853,Pjap15024|Pjap15024	c83272/f1p3/2476.mrna1	1
XLOC_017221	scaffold9646[+]5307-28741	Pjap07370|Pjap07370,Pjap23290|Pjap23290	c49966/f1p3/1812.mrna1	1
XLOC_017247	scaffold968[+]114898-118897	Pjap27163|Pjap27163,Pjap30096|Pjap30096	c20522/f2p0/3015.mrna1,c105871/f1p1/3091.mrna1	2
XLOC_017261	scaffold9699[+]4138-18736	Pjap05594|Pjap05594,Pjap09136|Pjap09136	c105456/f1p0/3051.mrna1	1
XLOC_017273	scaffold9710[+]92-14190	Pjap00747|Pjap00747,Pjap09306|Pjap09306	c1920/f2p1/3848.mrna1,c55398/f1p0/2102.mrna1	2
XLOC_017283	scaffold9718[-]23663-33565	Pjap04452|Pjap04452,Pjap09400|Pjap09400	c14714/f2p0/2965.mrna1	1
XLOC_017291	scaffold973[+]104380-190777	Pjap28428|Pjap28428,Pjap16398|Pjap16398	c10110/f1p1/3442.mrna1,c18179/f1p2/3671.mrna1,c35660/f1p0/3012.mrna1,c36658/f1p2/1603.mrna1,c46168/f1p0/2935.mrna1	5
XLOC_017293	scaffold9732[-]6945-42455	Pjap09325|Pjap09325,Pjap30134|Pjap30134	c9002/f9p8/2850.mrna1,c36793/f1p1/2971.mrna1,c101614/f1p0/3391.mrna1,c65878/f1p2/2605.mrna1	4
XLOC_017294	scaffold9733[-]21065-46162	Pjap30684|Pjap30684,Pjap01273|Pjap01273	c24776/f1p1/3252.mrna1,c93709/f3p10/3183.mrna1,c67549/f3p8/3073.mrna1	3
XLOC_017298	scaffold9739[-]40877-48589	Pjap01649|Pjap01649,Pjap04193|Pjap04193	c45340/f1p0/1178.mrna1	1
XLOC_017316	scaffold9773[-]14582-31549	Pjap17518|Pjap17518,Pjap13589|Pjap13589	c7028/f1p10/1937.mrna1,c57235/f1p0/1888.mrna1	2
XLOC_017323	scaffold9788[+]33595-45177	Pjap01410|Pjap01410,Pjap14858|Pjap14858	c21007/f6p2/1733.mrna1,c26753/f7p1/1797.mrna1,c39673/f1p1/1291.mrna1	3
XLOC_017368	scaffold9824[+]58755-75587	Pjap04613|Pjap04613,Pjap02023|Pjap02023	c1044/f4p10/3065.mrna1,c33637/f1p3/2756.mrna1	2
XLOC_017370	scaffold9824[-]14256-21549	Pjap33742|Pjap33742,Pjap22538|Pjap22538	c37953/f1p4/2743.mrna1,c79612/f1p4/3280.mrna1,c2796/f2p5/3070.mrna1,c34880/f1p6/3223.mrna1,c17106/f1p0/3151.mrna1,c32111/f1p0/3193.mrna1,c24414/f1p1/3009.mrna1,c16834/f1p0/3263.mrna1,c66938/f1p0/2841.mrna1,c51204/f1p0/1883.mrna1	10
XLOC_017374	scaffold9832[-]60133-96251	Pjap22296|Pjap22296,Pjap29138|Pjap29138	c21037/f1p1/4155.mrna1,c18130/f1p2/2664.mrna1,c56244/f1p2/1653.mrna1,c33827/f1p0/2823.mrna1	4
XLOC_017379	scaffold9843[+]4623-22183	Pjap24150|Pjap24150,Pjap23135|Pjap23135	c1809/f5p2/1658.mrna1,c51716/f1p1/1652.mrna1	2
XLOC_017418	scaffold9870[-]21082-26309	Pjap12193|Pjap12193,Pjap14803|Pjap14803	c6961/f1p1/1049.mrna1	1
XLOC_017431	scaffold9880[-]44441-54845	Pjap16078|Pjap16078,Pjap02280|Pjap02280	c50908/f1p0/1799.mrna1,c85725/f1p0/1726.mrna1	2
XLOC_017467	scaffold9922[+]11176-41530	Pjap33390|Pjap33390,Pjap20137|Pjap20137	c1935/f2p0/3702.mrna1,c9886/f1p2/3560.mrna1,c5491/f1p1/2775.mrna1,c17149/f1p1/2747.mrna1	4
XLOC_017508	scaffold9967[-]33130-43251	Pjap20188|Pjap20188,Pjap30115|Pjap30115	c18874/f1p2/1454.mrna1	1
XLOC_017515	scaffold9976[-]19410-39186	Pjap33441|Pjap33441,Pjap03577|Pjap03577	c6748/f1p4/3697.mrna1,c84505/f1p0/3357.mrna1	2
XLOC_017518	scaffold998[+]51465-53869	Pjap29233|Pjap29233,Pjap19377|Pjap19377	c8695/f1p0/1512.mrna1	1
XLOC_017525	scaffold998[-]144283-152612	Pjap17471|Pjap17471,Pjap11634|Pjap11634	c8639/f1p8/2041.mrna1	1
XLOC_017533	scaffold9998[+]24988-34412	Pjap33386|Pjap33386,Pjap13566|Pjap13566	c17764/f1p1/3980.mrna1	1
				2383
				4766
