# Supplementary material for: SMRT- and Illumina-based RNA-seq analyses unveil the ginsinoside biosynthesis and transcriptomic complexity in Panax notoginseng
Source: Sci Rep. 2020 Sep 17;10:15310. doi: 10.1038/s41598-020-72291-1 (PMC7499265; doi:10.1038/s41598-020-72291-1)
Supplement: Supplementary file 3 — Supplementary table 10. [file 41598_2020_72291_MOESM3_ESM.xlsx]

## Sheet: novo  isoforms from novo genes
Dataset. Novo Isoforms from novo genes
SID	ID
1	c101171/f1p1/2835
2	c11004/f1p0/2986
3	c12070/f1p3/2065
4	c134943/f1p0/543
5	c16066/f1p1/1606
6	c17190/f1p0/1845
7	c20333/f1p0/813
8	c20537/f1p7/4270
9	c20946/f1p4/1967
10	c21129/f1p0/3843
11	c22517/f1p1/1763
12	c22553/f1p0/1970
13	c23397/f1p5/1664
14	c25624/f1p0/2010
15	c25637/f1p0/2194
16	c27050/f1p0/3337
17	c30474/f1p1/1760
18	c31923/f1p0/1667
19	c32150/f1p0/1720
20	c33872/f1p0/1062
21	c35764/f2p0/1631
22	c35834/f1p1/3037
23	c36631/f1p0/1633
24	c37751/f1p0/2103
25	c38648/f1p0/2312
26	c38796/f1p0/1738
27	c38841/f1p0/3099
28	c41467/f1p1/1906
29	c4160/f1p0/3417
30	c42744/f1p0/1773
31	c45265/f1p0/683
32	c50584/f1p0/889
33	c51382/f1p0/1892
34	c52622/f1p0/2737
35	c52706/f1p0/2951
36	c5386/f1p1/3659
37	c55132/f1p0/625
38	c5678/f1p0/3339
39	c57441/f1p1/1654
40	c58312/f1p0/1592
41	c62965/f1p1/2891
42	c6501/f1p0/2864
43	c65350/f2p4/3005
44	c65776/f1p1/1247
45	c7424/f2p4/3042
46	c7625/f1p0/1109
47	c78414/f1p0/2898
48	c79233/f1p1/3444
49	c82251/f1p0/823
50	c86463/f1p0/3127
51	c87005/f1p0/2868
52	c88117/f1p0/3043
53	c97531/f1p1/2783
54	c9936/f1p1/3647
55	c100030/f1p1/2570
56	c100033/f1p0/2562
57	c10005/f1p0/2970
58	c10006/f1p1/1913
59	c100066/f1p7/868
60	c10007/f1p1/2148
61	c100087/f1p2/3105
62	c100114/f1p3/3019
63	c10012/f2p1/3806
64	c100122/f1p2/2951
65	c10013/f1p3/3875
66	c10015/f1p1/2707
67	c100160/f4p0/2936
68	c100166/f1p1/2867
69	c100178/f1p1/2855
70	c10018/f1p0/3791
71	c1002/f18p8/1246
72	c10020/f1p4/1624
73	c100201/f1p1/751
74	c10026/f1p1/3218
75	c100281/f1p0/780
76	c100293/f1p0/1061
77	c100311/f1p0/1557
78	c100319/f1p0/811
79	c10033/f1p0/2843
80	c10036/f1p1/1166
81	c100402/f1p1/2776
82	c10043/f1p0/918
83	c10044/f3p0/1488
84	c100440/f1p1/1402
85	c100448/f1p1/1489
86	c100496/f1p3/1501
87	c1005/f27p11/1707
88	c10052/f1p2/1921
89	c100547/f1p0/2532
90	c10057/f1p0/3063
91	c10058/f1p3/2499
92	c10059/f1p0/2345
93	c10064/f1p1/3808
94	c100640/f1p1/1181
95	c10070/f1p4/2923
96	c100739/f1p0/1881
97	c10075/f6p3/1432
98	c10076/f1p0/2035
99	c100795/f1p2/3039
100	c100801/f1p0/931
101	c100833/f1p5/4222
102	c10084/f1p1/3284
103	c100909/f1p0/2109
104	c10095/f2p0/1324
105	c10098/f1p1/2772
106	c100981/f1p2/783
107	c101012/f1p4/5372
108	c101038/f1p0/3415
109	c101044/f1p0/1938
110	c10106/f3p1/1844
111	c101088/f1p1/1157
112	c10109/f1p0/1574
113	c101094/f1p0/863
114	c101123/f1p1/1377
115	c10113/f2p3/3579
116	c101139/f1p0/2955
117	c101142/f1p0/975
118	c101152/f1p1/2745
119	c101157/f1p0/2007
120	c10116/f1p0/1822
121	c10121/f1p0/2907
122	c101229/f1p8/2904
123	c10125/f1p1/3367
124	c10125/f2p2/3188
125	c101323/f1p0/1365
126	c101343/f1p0/877
127	c10136/f1p0/1637
128	c101389/f1p3/2944
129	c10139/f1p4/3071
130	c10141/f1p2/3560
131	c101417/f1p1/1960
132	c10142/f1p3/3663
133	c10143/f1p0/2158
134	c10144/f1p0/3006
135	c101456/f1p0/2933
136	c101458/f1p0/1277
137	c10146/f1p2/1587
138	c101460/f1p1/2421
139	c101480/f1p2/3025
140	c101502/f1p5/4588
141	c101529/f1p0/2396
142	c10154/f2p1/1761
143	c101547/f1p1/3010
144	c101586/f1p0/2848
145	c101596/f1p0/689
146	c101598/f1p1/2593
147	c101642/f1p1/2842
148	c10169/f1p0/3593
149	c101698/f1p7/2859
150	c101709/f1p1/2960
151	c10171/f1p0/1659
152	c10171/f1p0/3000
153	c10174/f1p0/1229
154	c10174/f1p4/1879
155	c101826/f1p0/2518
156	c101837/f1p1/1305
157	c101840/f1p0/2772
158	c10185/f1p0/3695
159	c101885/f1p0/844
160	c101906/f1p2/3377
161	c10192/f3p0/1672
162	c101926/f1p0/1093
163	c102011/f1p1/2816
164	c102021/f1p1/2781
165	c102076/f1p0/760
166	c102120/f1p3/3072
167	c102171/f1p5/3155
168	c102197/f1p0/1675
169	c102209/f1p1/1196
170	c102222/f1p1/3088
171	c102245/f1p2/2526
172	c102262/f1p0/2333
173	c102295/f1p2/2756
174	c102297/f1p0/1158
175	c102298/f1p1/2733
176	c10230/f2p0/2179
177	c102303/f1p2/2879
178	c102312/f1p0/1100
179	c102316/f1p2/3030
180	c102338/f1p0/2763
181	c102347/f1p1/2788
182	c102378/f1p0/2485
183	c102414/f2p1/2813
184	c102421/f1p1/3016
185	c102424/f2p2/2989
186	c102448/f1p1/963
187	c10248/f2p2/3530
188	c102551/f1p1/2897
189	c10256/f1p5/1646
190	c102562/f1p9/3191
191	c102573/f1p1/2799
192	c102596/f1p1/1104
193	c102640/f1p1/3178
194	c102681/f1p0/2726
195	c102689/f1p0/3193
196	c102701/f1p2/3336
197	c102707/f1p0/2104
198	c102714/f1p2/1615
199	c102769/f1p0/1414
200	c10280/f2p2/1808
201	c10282/f1p0/3475
202	c102830/f1p0/995
203	c102840/f1p0/910
204	c102841/f1p0/1732
205	c102857/f1p0/1495
206	c102900/f1p2/2835
207	c10291/f1p3/1829
208	c102918/f1p2/2803
209	c102931/f1p0/3106
210	c102935/f1p1/3015
211	c102951/f1p4/2925
212	c102954/f1p1/3060
213	c102970/f1p1/2660
214	c102975/f1p0/835
215	c102978/f1p0/2853
216	c10305/f1p0/1258
217	c103072/f1p5/2941
218	c103127/f1p0/1223
219	c10313/f1p0/2824
220	c103137/f1p3/3142
221	c103168/f1p0/1270
222	c10317/f1p1/1650
223	c103177/f1p6/4296
224	c10319/f9p9/1572
225	c103203/f1p0/963
226	c10322/f2p4/3197
227	c103232/f1p1/2852
228	c103290/f1p0/2093
229	c103299/f1p0/2626
230	c10331/f2p0/2714
231	c103321/f1p0/1017
232	c103324/f1p3/3049
233	c103342/f1p1/1303
234	c10335/f1p0/2525
235	c10337/f1p0/1284
236	c103372/f1p0/2999
237	c103387/f1p0/765
238	c103389/f1p2/1834
239	c10340/f1p0/1941
240	c10342/f2p1/1984
241	c103470/f1p2/2909
242	c10349/f2p13/2241
243	c1035/f29p18/3142
244	c10350/f1p1/3629
245	c103507/f1p0/1403
246	c103516/f1p1/1273
247	c103521/f1p1/2770
248	c103536/f1p2/3134
249	c103540/f1p0/2057
250	c103592/f1p2/2856
251	c103598/f1p0/1778
252	c10360/f1p3/3132
253	c103609/f2p2/2907
254	c103610/f1p3/2799
255	c103611/f1p0/2804
256	c103624/f1p0/1583
257	c103633/f1p1/3426
258	c103654/f1p2/838
259	c10368/f1p0/2766
260	c103713/f1p0/2743
261	c103730/f1p0/1815
262	c10374/f1p1/2827
263	c103755/f1p2/1335
264	c103796/f1p0/2877
265	c103798/f1p2/2797
266	c103830/f1p1/2620
267	c103839/f1p0/1170
268	c10384/f1p0/1228
269	c10385/f1p0/1913
270	c103854/f1p2/2754
271	c103858/f1p0/2549
272	c103871/f1p0/1120
273	c103899/f1p3/4243
274	c10391/f1p17/6357
275	c103946/f1p0/3017
276	c103951/f1p3/1534
277	c103989/f1p4/3241
278	c104005/f1p0/3028
279	c10402/f1p3/1652
280	c104077/f2p3/4342
281	c104089/f1p0/1389
282	c10413/f1p0/1123
283	c104143/f1p13/4873
284	c104168/f1p0/3059
285	c104170/f1p0/2403
286	c104191/f1p1/1797
287	c1042/f6p10/3295
288	c104201/f1p0/1201
289	c104204/f1p0/3334
290	c104218/f1p1/2926
291	c104243/f1p1/3443
292	c104256/f1p0/805
293	c10430/f1p0/3209
294	c10430/f2p3/1645
295	c104305/f1p0/956
296	c104353/f1p1/3360
297	c104364/f1p1/3032
298	c104398/f1p0/3123
299	c104410/f1p0/2710
300	c104420/f1p4/3457
301	c104443/f1p1/1180
302	c104478/f1p4/2916
303	c104486/f1p3/3127
304	c104541/f1p2/3074
305	c10455/f1p5/1813
306	c104576/f1p1/1025
307	c10459/f2p2/1911
308	c104597/f1p1/2783
309	c10464/f1p2/3416
310	c104649/f1p0/2723
311	c10465/f7p2/1864
312	c104667/f1p0/1940
313	c10468/f1p0/1317
314	c104680/f1p1/3068
315	c104688/f1p0/3640
316	c10470/f1p0/3955
317	c104719/f1p4/3949
318	c104729/f1p2/2965
319	c10473/f1p1/3419
320	c10475/f1p0/1812
321	c104751/f1p0/738
322	c104756/f1p0/1376
323	c104788/f1p0/3095
324	c10483/f1p0/1744
325	c104830/f1p0/2831
326	c104840/f1p2/3225
327	c10485/f1p1/3372
328	c104852/f1p0/1528
329	c104887/f1p1/997
330	c10489/f1p4/3913
331	c10490/f1p0/1401
332	c104908/f1p0/3051
333	c10492/f3p0/1681
334	c104934/f1p0/3158
335	c10494/f1p1/3892
336	c10495/f3p0/2212
337	c104987/f1p1/748
338	c104988/f2p2/3291
339	c104993/f1p0/1624
340	c10500/f1p0/2811
341	c10501/f2p1/1820
342	c10505/f1p1/2987
343	c105070/f1p5/2750
344	c105086/f1p0/1710
345	c10509/f1p2/3191
346	c105090/f1p0/677
347	c105111/f1p0/897
348	c105135/f1p0/856
349	c105140/f1p0/3125
350	c105150/f1p0/3272
351	c105176/f1p0/1690
352	c105179/f1p3/2050
353	c10518/f9p3/3186
354	c105195/f1p3/3491
355	c10520/f1p1/1804
356	c10526/f1p2/2816
357	c105298/f1p2/2926
358	c105304/f1p0/1983
359	c105319/f1p1/2615
360	c105340/f1p0/1071
361	c105345/f1p0/2036
362	c105432/f1p1/2689
363	c10545/f3p6/2249
364	c10548/f1p0/3090
365	c10549/f1p1/1742
366	c10552/f7p3/2879
367	c105521/f1p0/2723
368	c105532/f1p1/2666
369	c10558/f1p2/3089
370	c105595/f1p0/2090
371	c10560/f1p0/2620
372	c105603/f1p4/3300
373	c105672/f1p0/1315
374	c10568/f1p1/1743
375	c10569/f1p0/2274
376	c105710/f1p0/1569
377	c105758/f1p0/1422
378	c105786/f1p0/1406
379	c105798/f1p1/3231
380	c105819/f1p2/2853
381	c105848/f1p1/3030
382	c10585/f1p0/3430
383	c10588/f1p0/1723
384	c10590/f1p4/4020
385	c105936/f1p4/2914
386	c105937/f1p3/3171
387	c105942/f1p1/3171
388	c105953/f1p0/2707
389	c1060/f6p5/3126
390	c106004/f1p2/1098
391	c106005/f1p0/2354
392	c106011/f1p1/2674
393	c10602/f1p1/1730
394	c10603/f1p0/1021
395	c106037/f1p0/1653
396	c106042/f1p0/2831
397	c106061/f1p5/2920
398	c106076/f1p0/1396
399	c10608/f1p1/3705
400	c10611/f1p0/1638
401	c106141/f1p1/2126
402	c10615/f1p2/2442
403	c106183/f1p2/2808
404	c106187/f1p1/2080
405	c10622/f5p5/2153
406	c10628/f1p2/2146
407	c10631/f1p0/1396
408	c10651/f2p1/1814
409	c10654/f1p0/3570
410	c10654/f1p1/3358
411	c10656/f3p4/2979
412	c10665/f1p1/3461
413	c10667/f1p0/3335
414	c10684/f1p0/2033
415	c10686/f4p1/1664
416	c10687/f1p0/2033
417	c10703/f1p0/1875
418	c10711/f1p23/7579
419	c10717/f1p0/3607
420	c107214/f2p2/3195
421	c10722/f1p1/1848
422	c10734/f3p5/1893
423	c10736/f1p2/3645
424	c10737/f2p1/3016
425	c10744/f1p2/3626
426	c10752/f1p0/3708
427	c10754/f1p0/2064
428	c10756/f1p0/2291
429	c1076/f9p8/705
430	c10766/f1p0/2053
431	c10775/f1p0/2905
432	c10779/f1p0/1945
433	c10780/f2p0/1708
434	c10791/f1p0/1555
435	c10794/f1p3/1842
436	c10798/f1p3/3334
437	c10806/f5p5/1516
438	c10808/f1p1/3196
439	c10810/f1p2/1731
440	c10820/f1p4/3731
441	c10825/f1p3/3335
442	c10826/f3p1/2911
443	c10827/f1p10/3578
444	c10852/f1p0/3539
445	c10853/f1p0/1614
446	c10885/f2p0/1437
447	c10897/f1p0/1965
448	c10897/f1p1/2850
449	c10899/f1p0/700
450	c10906/f1p3/2883
451	c10911/f1p1/2217
452	c10917/f1p3/3674
453	c10924/f1p2/2859
454	c10925/f1p0/2189
455	c1093/f10p8/2949
456	c10934/f1p2/2615
457	c1094/f4p8/3080
458	c10948/f1p2/3298
459	c109527/f1p7/3558
460	c10956/f1p2/3681
461	c10962/f1p1/2819
462	c10964/f2p0/856
463	c10977/f2p1/3830
464	c10978/f1p0/1637
465	c10981/f1p1/1522
466	c10986/f6p3/1749
467	c11008/f2p1/1991
468	c1102/f8p1/1662
469	c11022/f2p1/3257
470	c11024/f1p0/2896
471	c110267/f1p6/3053
472	c11028/f1p0/1235
473	c11032/f1p0/1594
474	c11043/f1p3/4071
475	c11048/f4p1/1573
476	c11073/f1p0/1566
477	c11085/f1p0/615
478	c11087/f2p1/2737
479	c11089/f1p0/3439
480	c11091/f1p0/3074
481	c11094/f5p3/2202
482	c11095/f1p11/3911
483	c11110/f1p0/2059
484	c11113/f1p12/1751
485	c11117/f1p2/956
486	c11123/f2p3/2947
487	c11137/f1p1/1649
488	c11144/f1p0/818
489	c11146/f1p0/3762
490	c11150/f3p19/1988
491	c11154/f1p0/1327
492	c11162/f1p1/1870
493	c11179/f1p1/1684
494	c11185/f1p0/1646
495	c11199/f1p0/1644
496	c11217/f1p2/2995
497	c11224/f3p2/1555
498	c11225/f1p0/1746
499	c11228/f1p1/3352
500	c11229/f1p172/7605
501	c112395/f6p16/3096
502	c11240/f3p0/1988
503	c11254/f1p2/3624
504	c11258/f1p0/1419
505	c1126/f10p6/3507
506	c11275/f1p1/3525
507	c11279/f2p0/1647
508	c11281/f1p3/2206
509	c11282/f1p2/3499
510	c11284/f6p1/1273
511	c11285/f1p2/2926
512	c11289/f1p0/1703
513	c11293/f2p3/2823
514	c11298/f9p6/2015
515	c11302/f1p3/3638
516	c11306/f1p3/3263
517	c11311/f1p2/1620
518	c11311/f1p4/3120
519	c11327/f1p2/3544
520	c11329/f1p2/3788
521	c1134/f4p1/3095
522	c1135/f7p15/2834
523	c11368/f2p1/1545
524	c11377/f1p5/3932
525	c113885/f8p2/2856
526	c11395/f1p1/3736
527	c1140/f7p8/1731
528	c11402/f1p0/3237
529	c11406/f1p2/3732
530	c11407/f2p3/1726
531	c114071/f6p1/2916
532	c11416/f1p2/1766
533	c114225/f5p3/860
534	c114253/f3p9/2603
535	c11431/f1p0/3431
536	c11435/f2p3/841
537	c114387/f5p0/1084
538	c11439/f1p0/2802
539	c1144/f16p6/1739
540	c114519/f3p16/2968
541	c11455/f1p0/1068
542	c11457/f1p0/2859
543	c114575/f2p5/854
544	c114590/f1p2/3089
545	c11460/f2p1/1741
546	c11470/f2p0/1169
547	c11471/f1p0/1887
548	c114713/f1p2/3168
549	c11472/f1p0/2328
550	c114741/f1p4/2980
551	c114745/f1p2/2659
552	c114788/f1p0/1553
553	c114797/f1p0/1524
554	c114798/f2p1/3142
555	c114829/f1p2/1355
556	c114843/f1p1/3038
557	c114874/f1p0/1220
558	c114890/f1p4/3107
559	c1149/f2p2/1720
560	c114957/f1p3/3120
561	c114958/f1p5/2877
562	c11496/f2p2/1710
563	c114961/f2p2/3228
564	c11498/f5p4/2147
565	c115030/f1p0/3006
566	c115057/f1p3/1034
567	c115072/f1p0/1822
568	c11510/f1p1/1564
569	c115124/f1p0/1295
570	c11513/f2p1/1306
571	c115158/f1p0/2801
572	c115185/f1p0/1632
573	c11522/f1p0/3135
574	c115230/f1p0/1686
575	c115232/f1p0/2967
576	c11526/f1p1/3346
577	c115268/f1p1/1663
578	c115278/f1p0/1257
579	c115294/f1p0/1422
580	c115300/f1p0/3220
581	c115301/f1p0/2888
582	c115409/f1p3/2646
583	c11543/f1p0/1120
584	c115453/f1p1/2900
585	c11546/f1p7/3074
586	c11548/f1p2/1865
587	c11552/f1p1/3625
588	c115551/f1p1/3009
589	c115561/f1p0/930
590	c115565/f1p0/2013
591	c115580/f1p0/1384
592	c11560/f1p0/1336
593	c115639/f1p0/1384
594	c115717/f1p1/1011
595	c115726/f1p0/605
596	c11573/f1p0/2961
597	c115734/f1p0/2341
598	c11578/f2p1/3710
599	c11580/f1p0/1626
600	c115812/f1p0/1437
601	c115813/f1p0/1942
602	c115820/f3p3/3379
603	c115826/f1p0/1633
604	c11584/f1p1/3567
605	c11587/f1p0/2149
606	c11587/f1p2/2988
607	c115872/f1p0/1664
608	c115919/f1p1/3078
609	c115962/f1p0/2914
610	c115989/f1p0/857
611	c116057/f1p0/1085
612	c11606/f1p0/3688
613	c11608/f3p0/842
614	c11610/f1p2/3656
615	c116106/f1p0/3208
616	c116110/f1p1/2727
617	c11612/f1p0/1789
618	c11612/f1p0/2567
619	c116126/f1p1/2752
620	c116128/f1p3/2984
621	c116137/f1p2/977
622	c116187/f1p4/3145
623	c116205/f1p1/2736
624	c116393/f1p0/1285
625	c116400/f1p1/746
626	c116428/f1p0/2790
627	c11644/f1p0/1567
628	c11645/f3p1/2967
629	c116462/f1p4/2907
630	c116494/f1p1/2841
631	c116549/f1p1/2703
632	c11655/f1p0/3044
633	c11656/f1p0/3855
634	c11658/f1p8/3633
635	c11659/f2p1/1860
636	c116600/f1p0/1560
637	c116603/f1p0/1453
638	c11661/f1p4/4185
639	c116619/f1p0/3006
640	c11666/f1p0/2170
641	c116695/f1p1/3438
642	c1167/f12p3/2791
643	c116701/f1p1/2779
644	c11673/f2p2/1783
645	c116753/f1p2/3227
646	c11677/f1p0/1995
647	c11677/f1p2/3786
648	c116773/f1p2/1784
649	c116776/f1p2/865
650	c116838/f1p2/2922
651	c116849/f1p0/889
652	c116870/f1p0/2529
653	c116889/f1p0/806
654	c116918/f1p0/1335
655	c11692/f1p0/2703
656	c116921/f1p0/937
657	c11694/f1p1/3306
658	c11701/f1p0/3415
659	c11701/f2p2/983
660	c117014/f1p0/1828
661	c11704/f3p6/3068
662	c117060/f1p0/2727
663	c11709/f1p1/3302
664	c1171/f7p3/2963
665	c11710/f4p7/2716
666	c117102/f1p0/849
667	c117111/f1p0/2848
668	c117127/f1p3/3274
669	c117151/f1p1/1183
670	c117165/f1p2/2466
671	c117209/f1p9/2848
672	c117212/f1p18/2116
673	c117224/f1p0/1950
674	c117305/f1p0/2719
675	c11737/f3p5/3642
676	c117392/f1p0/2932
677	c1174/f5p1/2649
678	c11740/f1p7/3812
679	c117422/f2p7/3050
680	c11744/f1p0/1159
681	c11744/f1p1/1558
682	c117467/f1p1/2894
683	c11751/f1p0/1262
684	c117515/f1p0/970
685	c117524/f1p1/2956
686	c117536/f1p1/2953
687	c117546/f1p1/2360
688	c11757/f2p2/3792
689	c117576/f1p0/2882
690	c117617/f1p0/994
691	c117641/f1p1/3069
692	c11767/f3p1/3250
693	c117685/f1p1/971
694	c117710/f1p3/3002
695	c117728/f1p1/2739
696	c11776/f1p1/1054
697	c117811/f1p0/1203
698	c117818/f1p0/994
699	c117825/f1p2/1398
700	c117901/f1p1/1940
701	c117905/f1p0/1020
702	c11791/f1p0/1784
703	c11791/f2p0/3100
704	c11793/f1p0/3140
705	c11794/f1p0/1556
706	c117953/f1p0/916
707	c11796/f1p1/3135
708	c117986/f1p0/1082
709	c117987/f1p0/2819
710	c11804/f1p0/2783
711	c118049/f1p1/3273
712	c118056/f1p0/1289
713	c118062/f1p1/2817
714	c11808/f1p0/3065
715	c11812/f3p5/3165
716	c118145/f1p0/1111
717	c118164/f1p9/3057
718	c118177/f1p1/3095
719	c11818/f1p5/2143
720	c118239/f1p0/1304
721	c11824/f4p1/1613
722	c118319/f1p2/2936
723	c11842/f2p0/869
724	c11843/f1p2/3497
725	c118479/f1p0/1260
726	c118488/f1p1/2651
727	c118493/f1p0/888
728	c118509/f1p1/1072
729	c11851/f3p1/1633
730	c118551/f1p0/3289
731	c118557/f1p0/605
732	c118585/f1p1/690
733	c118591/f1p1/851
734	c11860/f1p0/3577
735	c118606/f1p2/2983
736	c118685/f1p1/1429
737	c118690/f1p2/2876
738	c118697/f1p0/745
739	c11871/f2p3/2956
740	c118715/f1p1/1772
741	c118721/f3p5/2939
742	c118749/f1p2/2809
743	c118755/f1p0/938
744	c1188/f2p2/1134
745	c1188/f6p9/3874
746	c118806/f1p1/942
747	c118911/f1p0/1104
748	c11893/f1p3/3759
749	c118934/f1p0/2492
750	c118972/f1p2/2617
751	c119000/f1p0/1535
752	c119013/f1p1/1087
753	c119127/f1p1/2998
754	c119133/f1p1/3083
755	c11915/f1p6/4038
756	c119154/f1p0/1438
757	c119216/f1p18/4923
758	c119301/f1p1/1532
759	c11931/f1p0/1812
760	c11935/f1p2/3622
761	c11936/f3p1/4004
762	c1194/f6p8/4051
763	c11941/f3p1/1136
764	c119412/f1p4/2980
765	c11952/f1p0/1732
766	c119527/f2p3/2835
767	c11962/f1p0/1616
768	c11978/f1p1/1575
769	c11980/f1p2/2965
770	c11982/f1p1/1232
771	c11989/f3p2/2096
772	c1200/f8p4/2799
773	c12002/f2p3/3466
774	c120024/f2p2/879
775	c12003/f1p6/1726
776	c12004/f5p6/3554
777	c12010/f2p4/3784
778	c12012/f1p0/1390
779	c12015/f1p0/3742
780	c1202/f4p0/1992
781	c12040/f1p0/1369
782	c12042/f1p7/3731
783	c12042/f2p3/1937
784	c12050/f3p4/1772
785	c12059/f1p5/2152
786	c12060/f1p1/3725
787	c12080/f1p0/2895
788	c12085/f1p0/3332
789	c12087/f2p0/1996
790	c12090/f1p0/3311
791	c12096/f3p2/1961
792	c12098/f1p1/2729
793	c12100/f1p2/1866
794	c12102/f1p7/1911
795	c121026/f4p1/718
796	c12108/f3p4/2502
797	c12110/f1p4/3533
798	c12111/f11p14/3479
799	c12115/f1p1/1590
800	c12118/f10p1/1499
801	c12122/f1p1/3237
802	c12122/f2p3/1728
803	c12128/f5p11/3280
804	c12142/f1p1/3391
805	c12142/f3p3/2724
806	c12143/f1p1/3478
807	c1215/f5p8/2982
808	c12153/f1p0/2132
809	c12157/f1p0/3046
810	c12157/f1p1/3195
811	c12162/f2p0/1653
812	c12164/f3p1/1871
813	c12165/f1p0/1804
814	c12169/f1p1/1993
815	c1217/f9p2/3562
816	c12190/f1p3/3238
817	c12195/f1p0/2963
818	c12196/f1p0/3349
819	c12204/f1p2/3210
820	c12204/f1p4/1958
821	c12224/f11p5/1941
822	c122352/f14p6/1366
823	c12240/f1p4/3797
824	c12245/f1p0/3900
825	c12254/f1p0/3192
826	c12254/f1p0/797
827	c12262/f1p1/2735
828	c12269/f2p0/1333
829	c12273/f2p3/2071
830	c12279/f1p3/2901
831	c1228/f6p14/4471
832	c12287/f1p2/3632
833	c12293/f3p0/3046
834	c12307/f1p0/1954
835	c12311/f2p3/2901
836	c12313/f2p0/2605
837	c12334/f1p0/1589
838	c12339/f1p2/1567
839	c12344/f1p3/2965
840	c12350/f5p0/749
841	c12359/f1p2/3340
842	c12364/f2p1/2961
843	c12375/f1p1/2959
844	c12378/f4p0/840
845	c12380/f1p0/2146
846	c12381/f1p2/2163
847	c123835/f4p2/3160
848	c12390/f1p0/3436
849	c12391/f1p1/3723
850	c12402/f1p1/3815
851	c12410/f1p0/939
852	c12419/f6p5/3105
853	c12427/f2p0/1582
854	c12428/f1p2/3096
855	c12439/f5p4/1775
856	c12445/f2p1/2011
857	c12446/f1p2/2841
858	c12448/f2p5/2716
859	c1245/f3p0/1704
860	c12457/f1p1/1708
861	c12472/f1p0/2072
862	c12472/f2p0/2785
863	c12484/f1p0/1789
864	c12494/f2p2/2633
865	c12502/f1p0/2379
866	c12509/f1p2/1148
867	c125121/f3p5/858
868	c12518/f1p3/2988
869	c12519/f1p0/844
870	c12527/f1p3/3045
871	c12534/f1p2/1492
872	c1255/f1p3/2746
873	c12561/f1p0/1530
874	c12563/f1p5/2985
875	c12569/f1p1/1536
876	c12572/f1p9/3830
877	c125785/f11p16/3396
878	c12584/f1p0/1759
879	c12592/f1p2/2907
880	c12596/f1p1/3011
881	c12597/f5p1/1796
882	c12605/f1p2/2179
883	c12616/f3p1/1180
884	c12627/f1p1/2167
885	c12629/f2p3/961
886	c12631/f1p0/1811
887	c12634/f2p1/1352
888	c12639/f1p0/1651
889	c12639/f3p0/1190
890	c12641/f1p1/3811
891	c12651/f2p0/3955
892	c12664/f6p4/1752
893	c12666/f1p1/1749
894	c12668/f1p2/822
895	c1267/f5p20/3797
896	c12670/f1p3/2676
897	c12675/f1p0/3511
898	c12678/f1p5/2814
899	c12686/f1p1/3741
900	c12687/f1p0/2790
901	c12693/f2p5/3666
902	c12700/f1p4/2993
903	c12703/f2p10/1416
904	c12710/f1p0/2742
905	c127152/f2p1/685
906	c127270/f2p2/801
907	c127295/f3p8/2900
908	c127298/f9p12/3223
909	c127307/f35p10/903
910	c127312/f1p4/2855
911	c12734/f1p0/2112
912	c12736/f1p0/1375
913	c127371/f22p6/2876
914	c127378/f7p10/3266
915	c127380/f4p4/763
916	c127386/f9p11/2990
917	c127417/f2p4/972
918	c127421/f2p0/662
919	c12747/f2p0/1017
920	c127475/f4p3/2944
921	c127487/f9p10/2954
922	c127489/f2p9/3337
923	c127500/f8p7/2899
924	c127506/f1p5/3063
925	c127541/f8p4/1350
926	c12761/f2p3/3692
927	c12764/f1p0/2046
928	c127644/f6p2/1548
929	c127660/f5p8/2860
930	c12767/f4p0/1928
931	c127679/f3p7/1254
932	c127744/f2p5/2813
933	c12775/f1p0/2188
934	c12781/f1p3/3071
935	c127824/f1p2/792
936	c12785/f1p0/2209
937	c12785/f3p5/2816
938	c127900/f6p9/1068
939	c12794/f1p0/3648
940	c128035/f4p9/2891
941	c12815/f5p7/3225
942	c12825/f2p1/3482
943	c128263/f1p8/3061
944	c12837/f1p22/1087
945	c1284/f10p8/1699
946	c12840/f1p2/2882
947	c12842/f1p0/2800
948	c12844/f1p1/2000
949	c12846/f1p1/3139
950	c12847/f1p1/3027
951	c12857/f1p2/1680
952	c128571/f2p1/1138
953	c12858/f12p5/1627
954	c12879/f1p2/3713
955	c12885/f1p9/3868
956	c12889/f1p4/3024
957	c12893/f1p1/4098
958	c1290/f4p7/3947
959	c12916/f2p7/3753
960	c1292/f6p19/3793
961	c129209/f1p2/1430
962	c12927/f1p0/3640
963	c12928/f1p0/2108
964	c12929/f2p1/2842
965	c12939/f1p2/3041
966	c1294/f14p10/2055
967	c12940/f1p1/3772
968	c12942/f1p1/1902
969	c12958/f1p0/1645
970	c12963/f1p0/906
971	c12966/f3p7/3832
972	c12981/f1p0/1158
973	c12990/f1p3/3499
974	c12990/f4p0/888
975	c12998/f1p1/1616
976	c13005/f1p4/3466
977	c13013/f1p0/3605
978	c13035/f1p1/3663
979	c13053/f1p1/2847
980	c13060/f4p3/1833
981	c13066/f1p0/1995
982	c13071/f1p6/1787
983	c13072/f1p3/3785
984	c13075/f1p0/1887
985	c13080/f1p0/1589
986	c13089/f2p2/1795
987	c13112/f2p6/1937
988	c13116/f1p1/3963
989	c13122/f3p0/2278
990	c13123/f1p5/1739
991	c13132/f1p1/3368
992	c13138/f3p46/976
993	c1314/f2p0/3222
994	c13142/f1p0/3711
995	c13149/f1p0/2068
996	c13156/f1p1/2869
997	c13165/f1p1/3143
998	c131884/f1p8/2725
999	c1319/f5p24/4360
1000	c13204/f1p0/607
1001	c13206/f6p4/3076
1002	c13207/f6p6/1834
1003	c13222/f2p0/1425
1004	c13227/f1p1/3492
1005	c13232/f1p5/3252
1006	c13243/f1p1/1125
1007	c13245/f2p1/3162
1008	c13264/f1p0/2691
1009	c13266/f1p0/2034
1010	c13270/f1p0/956
1011	c13272/f1p0/1580
1012	c13279/f1p0/1124
1013	c13291/f1p1/899
1014	c13296/f1p1/3119
1015	c13310/f1p0/1853
1016	c13313/f1p0/2893
1017	c13316/f2p2/1521
1018	c13319/f1p4/664
1019	c13333/f1p1/1706
1020	c13336/f1p1/3047
1021	c13342/f1p0/952
1022	c13359/f6p9/1702
1023	c13381/f1p4/1779
1024	c13382/f1p1/1725
1025	c13386/f1p4/3298
1026	c13388/f1p0/1514
1027	c13392/f1p2/2380
1028	c13393/f1p0/1902
1029	c13400/f1p1/3083
1030	c13406/f5p0/1132
1031	c13407/f1p0/3288
1032	c13408/f1p0/1689
1033	c13410/f1p2/2837
1034	c13411/f1p0/1437
1035	c13411/f2p1/3056
1036	c134154/f2p0/970
1037	c13421/f2p5/1830
1038	c134221/f1p0/572
1039	c134228/f1p0/597
1040	c13423/f2p1/1567
1041	c134244/f1p0/397
1042	c13426/f1p1/3210
1043	c13426/f4p1/1873
1044	c134289/f1p0/548
1045	c134298/f1p0/418
1046	c134322/f1p2/574
1047	c134344/f1p2/513
1048	c134357/f1p0/505
1049	c13436/f1p0/3394
1050	c13441/f1p6/3749
1051	c13443/f1p4/1512
1052	c134447/f1p0/392
1053	c134449/f1p1/514
1054	c134464/f1p0/528
1055	c134468/f1p0/598
1056	c13448/f1p0/2308
1057	c134482/f1p1/561
1058	c13449/f4p2/1326
1059	c134524/f1p0/557
1060	c13457/f1p1/2097
1061	c134576/f1p0/560
1062	c134588/f1p1/594
1063	c134691/f1p0/485
1064	c134716/f1p0/581
1065	c134738/f1p1/546
1066	c134749/f1p1/557
1067	c13476/f1p0/3474
1068	c134760/f1p0/547
1069	c134777/f1p1/540
1070	c13482/f1p0/2272
1071	c134835/f1p0/574
1072	c13484/f2p2/2910
1073	c13494/f1p0/1771
1074	c134955/f1p0/490
1075	c134961/f1p1/556
1076	c13504/f1p4/3901
1077	c13507/f2p0/1690
1078	c135130/f1p0/491
1079	c135164/f1p0/403
1080	c135182/f1p1/510
1081	c135189/f1p0/519
1082	c13522/f1p0/3693
1083	c135279/f1p0/582
1084	c135303/f1p0/565
1085	c135319/f1p1/515
1086	c135328/f1p1/502
1087	c135353/f1p0/538
1088	c135361/f1p0/481
1089	c13538/f2p3/3169
1090	c135448/f1p0/514
1091	c135457/f1p1/585
1092	c13547/f1p0/2918
1093	c135486/f1p0/597
1094	c13551/f1p3/3715
1095	c135520/f1p0/412
1096	c13582/f1p2/3361
1097	c13584/f1p1/3060
1098	c13589/f1p0/1168
1099	c13599/f1p2/1587
1100	c1360/f5p0/1244
1101	c13605/f1p0/3073
1102	c13608/f3p4/1582
1103	c13609/f14p8/2840
1104	c13628/f1p0/3375
1105	c13657/f1p0/1910
1106	c1367/f6p5/1576
1107	c13686/f2p5/3423
1108	c13692/f1p4/3897
1109	c13709/f1p0/3578
1110	c13718/f1p4/2521
1111	c13735/f1p0/2865
1112	c13760/f1p0/3318
1113	c13762/f3p6/2802
1114	c13780/f2p4/3344
1115	c13789/f1p1/3520
1116	c13790/f1p2/2917
1117	c13813/f2p0/3617
1118	c13821/f1p0/2983
1119	c13824/f1p9/3110
1120	c13836/f1p0/2443
1121	c13840/f4p5/2852
1122	c13841/f1p1/3569
1123	c13846/f7p8/3208
1124	c1385/f3p1/1057
1125	c13855/f2p1/1369
1126	c13896/f1p0/1165
1127	c13933/f2p3/3713
1128	c1394/f2p11/3890
1129	c13942/f1p0/2963
1130	c13959/f2p1/1621
1131	c13967/f1p0/1622
1132	c13977/f31p19/2090
1133	c13996/f1p0/3068
1134	c14008/f2p19/3841
1135	c14009/f19p3/1126
1136	c14011/f2p0/2655
1137	c14017/f1p0/3333
1138	c1402/f5p4/2960
1139	c14043/f1p0/675
1140	c1405/f3p0/2867
1141	c1405/f6p8/1803
1142	c14068/f16p4/1852
1143	c14074/f14p4/1839
1144	c14082/f17p6/1912
1145	c14092/f7p0/1665
1146	c14093/f1p1/3181
1147	c1411/f4p3/2860
1148	c14133/f1p1/2106
1149	c14152/f2p1/2982
1150	c14163/f1p5/3710
1151	c14169/f7p3/2049
1152	c14180/f1p0/3068
1153	c14181/f6p1/1583
1154	c14207/f4p6/1815
1155	c14237/f2p1/1863
1156	c14247/f6p3/1642
1157	c14257/f3p1/3012
1158	c14261/f1p3/2899
1159	c14268/f4p3/1374
1160	c14287/f8p6/2000
1161	c14293/f4p63/1802
1162	c14294/f3p3/1707
1163	c1430/f8p9/3716
1164	c14306/f33p19/2922
1165	c14312/f4p0/1493
1166	c1432/f1p29/3850
1167	c14320/f18p1/1162
1168	c14324/f2p3/2037
1169	c14325/f4p3/2828
1170	c14329/f1p0/757
1171	c14343/f7p1/1621
1172	c14345/f7p3/2054
1173	c14354/f1p1/3023
1174	c1436/f5p5/3735
1175	c14362/f2p0/2137
1176	c14370/f2p1/1074
1177	c14382/f3p0/2101
1178	c14388/f4p1/2020
1179	c14393/f1p0/2924
1180	c14399/f1p1/1052
1181	c14400/f1p1/3134
1182	c1441/f3p8/3004
1183	c14413/f4p1/1696
1184	c14416/f1p0/1531
1185	c1442/f11p9/1713
1186	c1442/f5p16/3814
1187	c14426/f1p1/3265
1188	c14434/f1p0/2556
1189	c14438/f1p1/2603
1190	c14444/f6p1/1888
1191	c14457/f1p4/3451
1192	c14457/f2p0/2105
1193	c14465/f2p2/1637
1194	c14468/f2p1/1635
1195	c1447/f10p4/823
1196	c14494/f2p2/1931
1197	c14502/f1p5/3240
1198	c14502/f4p1/1664
1199	c14517/f2p1/2939
1200	c14518/f2p0/1673
1201	c14534/f6p1/1517
1202	c1454/f3p3/2842
1203	c14549/f4p0/1690
1204	c14565/f1p7/3098
1205	c14566/f5p4/1792
1206	c14570/f2p3/773
1207	c14571/f1p0/2371
1208	c14574/f1p1/1574
1209	c14576/f1p1/2922
1210	c14586/f3p1/3359
1211	c14611/f3p3/1662
1212	c14619/f2p0/2426
1213	c1462/f4p10/3681
1214	c14625/f1p0/1000
1215	c1465/f9p6/3492
1216	c1466/f2p7/3785
1217	c14682/f2p2/1203
1218	c14683/f5p11/2006
1219	c14707/f3p13/3755
1220	c14713/f1p3/1427
1221	c14730/f3p1/1880
1222	c14743/f2p0/1796
1223	c14744/f2p0/758
1224	c14756/f2p0/2057
1225	c14758/f1p0/1029
1226	c14775/f3p2/2723
1227	c1478/f24p5/1126
1228	c14789/f1p0/851
1229	c14793/f1p7/1580
1230	c14799/f1p2/2773
1231	c14820/f1p0/1843
1232	c14826/f1p0/3005
1233	c14831/f1p0/1472
1234	c14832/f1p1/2832
1235	c14838/f5p4/1540
1236	c14841/f1p10/3886
1237	c14843/f12p9/3178
1238	c14843/f1p0/1772
1239	c14851/f1p1/1933
1240	c14871/f2p0/3047
1241	c14875/f1p0/1718
1242	c14875/f1p0/2816
1243	c14885/f1p0/1595
1244	c14897/f2p2/2286
1245	c14910/f1p3/2021
1246	c14920/f6p3/3004
1247	c1493/f2p2/2857
1248	c14934/f2p5/1709
1249	c14937/f1p2/2568
1250	c14952/f1p2/1695
1251	c14972/f6p0/892
1252	c1498/f4p4/3830
1253	c14982/f3p1/2823
1254	c14992/f4p8/3335
1255	c15000/f1p2/3467
1256	c15005/f1p2/1697
1257	c15015/f1p0/1571
1258	c15023/f1p1/1759
1259	c15030/f1p0/1743
1260	c15031/f1p0/1654
1261	c15039/f3p5/2774
1262	c1504/f7p4/2914
1263	c15047/f2p3/2878
1264	c15055/f1p2/1974
1265	c15096/f1p0/2268
1266	c15106/f1p0/2201
1267	c15114/f1p0/1520
1268	c1512/f5p3/3640
1269	c15125/f2p1/1677
1270	c1513/f8p11/4020
1271	c15137/f1p0/2132
1272	c15153/f2p0/3599
1273	c15154/f1p3/2302
1274	c15156/f1p0/1980
1275	c15163/f1p2/1902
1276	c15191/f1p2/2926
1277	c15212/f2p0/1420
1278	c15233/f1p0/1979
1279	c1525/f5p3/934
1280	c15262/f1p0/2180
1281	c15263/f2p0/1947
1282	c15320/f1p0/1786
1283	c15322/f1p4/1713
1284	c15324/f1p1/1948
1285	c1539/f6p7/3722
1286	c15394/f1p1/1075
1287	c15399/f1p0/1703
1288	c15406/f1p1/1858
1289	c15439/f1p1/2176
1290	c1546/f10p9/1594
1291	c15502/f8p5/3201
1292	c15506/f1p0/1716
1293	c15507/f1p1/1971
1294	c15513/f1p1/2095
1295	c15515/f1p0/1347
1296	c15517/f1p0/2014
1297	c1552/f3p3/1232
1298	c15528/f10p14/3804
1299	c15528/f1p1/1866
1300	c15571/f1p0/1792
1301	c15600/f2p2/1771
1302	c15617/f1p0/1823
1303	c1562/f4p1/2942
1304	c15629/f1p0/2044
1305	c1563/f4p2/2991
1306	c15635/f6p2/3746
1307	c15645/f5p22/3811
1308	c15646/f1p1/2160
1309	c15657/f1p0/1094
1310	c15657/f3p1/3544
1311	c15667/f1p3/1953
1312	c1567/f8p14/3678
1313	c15672/f1p0/1662
1314	c1568/f2p2/2083
1315	c15682/f1p0/1168
1316	c15684/f1p1/1859
1317	c15698/f2p1/1735
1318	c15704/f1p0/1936
1319	c1572/f5p21/3820
1320	c15746/f1p3/2186
1321	c15747/f2p0/3747
1322	c15756/f1p0/1988
1323	c15769/f3p1/1984
1324	c15770/f1p1/1828
1325	c15774/f2p10/3733
1326	c15796/f1p0/1688
1327	c15806/f2p2/3948
1328	c15839/f1p3/1793
1329	c15846/f1p8/1630
1330	c15846/f2p1/3341
1331	c15864/f1p0/1875
1332	c15894/f2p3/3717
1333	c15899/f2p4/3301
1334	c1590/f4p2/1777
1335	c15906/f2p2/3633
1336	c15909/f2p4/3626
1337	c15910/f2p1/1646
1338	c15924/f1p0/1073
1339	c15937/f1p2/2070
1340	c1594/f2p1/1707
1341	c1594/f32p18/3031
1342	c1594/f4p3/3728
1343	c15945/f1p0/3195
1344	c15953/f1p0/1524
1345	c15960/f1p1/2417
1346	c15971/f6p3/3008
1347	c15974/f1p0/3857
1348	c1598/f4p5/3772
1349	c15982/f1p0/3285
1350	c15987/f1p5/1887
1351	c15988/f1p0/2178
1352	c1599/f2p0/1851
1353	c15997/f1p0/2107
1354	c16018/f1p1/3665
1355	c16019/f1p0/2109
1356	c1603/f10p8/1957
1357	c1604/f3p2/3503
1358	c16040/f1p2/3624
1359	c16047/f1p0/2975
1360	c16081/f1p0/1375
1361	c16083/f3p1/1743
1362	c16086/f1p0/2145
1363	c16100/f1p0/1720
1364	c16112/f1p0/3530
1365	c16119/f16p15/3313
1366	c16121/f1p3/3817
1367	c16135/f1p0/2007
1368	c16139/f1p1/1726
1369	c16141/f1p4/1883
1370	c16152/f1p0/3625
1371	c16159/f5p0/3029
1372	c1616/f5p1/1366
1373	c16185/f1p3/3548
1374	c16187/f6p0/3030
1375	c16194/f1p1/3842
1376	c16195/f1p1/1437
1377	c16195/f1p1/3543
1378	c16198/f1p2/3941
1379	c16199/f1p0/3635
1380	c16204/f1p0/1648
1381	c16222/f1p3/1370
1382	c16232/f1p0/1847
1383	c16233/f2p2/1881
1384	c16239/f1p4/3754
1385	c16239/f6p6/3035
1386	c16242/f1p5/3839
1387	c16245/f3p0/3048
1388	c16248/f1p4/1738
1389	c16266/f1p3/4066
1390	c1627/f3p1/3544
1391	c16278/f1p2/3116
1392	c1628/f4p5/3669
1393	c16281/f1p0/1827
1394	c16282/f1p0/1862
1395	c1629/f5p5/2937
1396	c16290/f3p7/3299
1397	c16305/f1p0/3737
1398	c16307/f1p0/1999
1399	c16307/f1p6/3850
1400	c16314/f4p5/3060
1401	c16330/f2p5/1218
1402	c16333/f4p0/822
1403	c16336/f1p2/1648
1404	c16339/f4p2/3158
1405	c1634/f3p1/3445
1406	c16343/f4p3/3182
1407	c16344/f1p2/3807
1408	c16361/f1p1/1657
1409	c16362/f1p0/3373
1410	c16385/f1p0/1293
1411	c16392/f2p0/2089
1412	c16399/f1p0/3120
1413	c1640/f12p12/3206
1414	c16406/f1p3/4164
1415	c16413/f2p0/3052
1416	c16418/f1p1/3414
1417	c16419/f1p0/1994
1418	c16422/f1p0/1488
1419	c16422/f1p1/3993
1420	c16434/f2p1/2836
1421	c16453/f9p11/2752
1422	c1646/f2p0/1467
1423	c16464/f2p2/2064
1424	c16465/f1p1/2345
1425	c16465/f2p2/2939
1426	c16469/f2p1/1014
1427	c16483/f4p1/2797
1428	c16490/f3p2/2906
1429	c16497/f10p4/2768
1430	c16499/f1p0/2050
1431	c16504/f2p1/3144
1432	c16505/f1p2/2406
1433	c16506/f3p4/3040
1434	c16516/f1p0/2586
1435	c16529/f7p7/3034
1436	c16530/f6p3/1815
1437	c16538/f6p11/2929
1438	c16539/f1p0/1623
1439	c16540/f3p3/1416
1440	c16547/f1p0/3277
1441	c16567/f4p7/3000
1442	c16571/f1p2/3829
1443	c16573/f2p1/2827
1444	c16574/f9p7/2909
1445	c16575/f2p0/1218
1446	c16578/f1p1/2027
1447	c16588/f5p4/2785
1448	c16591/f1p0/3291
1449	c16591/f3p7/3491
1450	c16604/f4p4/2754
1451	c16609/f1p1/1628
1452	c16609/f2p4/3213
1453	c16614/f1p7/1931
1454	c16616/f1p0/3336
1455	c16617/f1p0/2135
1456	c16618/f1p1/3352
1457	c16624/f2p2/844
1458	c16630/f1p0/3773
1459	c16634/f1p1/1704
1460	c16647/f1p0/1923
1461	c16649/f1p1/2264
1462	c1665/f2p0/1557
1463	c16651/f2p1/3795
1464	c16660/f1p1/3559
1465	c16666/f1p3/2083
1466	c16666/f4p1/1078
1467	c16667/f1p1/2259
1468	c16681/f1p0/1690
1469	c16694/f3p3/3124
1470	c16699/f1p4/3233
1471	c16705/f1p1/3669
1472	c16716/f1p1/3598
1473	c1672/f5p1/3047
1474	c16723/f4p2/2062
1475	c1673/f2p3/3831
1476	c16730/f1p1/2113
1477	c16734/f1p0/3284
1478	c16734/f2p0/2742
1479	c16738/f10p1/936
1480	c16741/f3p1/960
1481	c16755/f4p1/745
1482	c16759/f3p15/2929
1483	c16760/f1p6/3707
1484	c16761/f1p0/3986
1485	c16762/f1p1/3405
1486	c16773/f1p2/2003
1487	c16779/f6p6/1195
1488	c16782/f2p0/1800
1489	c16784/f1p1/2388
1490	c16785/f1p4/1575
1491	c16799/f1p0/937
1492	c16803/f1p0/3649
1493	c16807/f1p0/1405
1494	c16808/f1p1/1313
1495	c1681/f3p4/1733
1496	c16811/f1p0/3155
1497	c16812/f1p2/3557
1498	c16818/f1p0/750
1499	c16825/f1p0/1235
1500	c16829/f3p1/1875
1501	c1683/f7p4/3173
1502	c16832/f1p2/3655
1503	c16838/f1p0/3779
1504	c16842/f1p1/3144
1505	c16851/f1p0/1724
1506	c16852/f1p0/3321
1507	c16854/f1p1/2833
1508	c16856/f1p0/2325
1509	c16857/f1p6/1762
1510	c16863/f1p7/4247
1511	c16874/f1p2/4460
1512	c16880/f1p0/891
1513	c16884/f1p1/3793
1514	c16885/f2p0/1585
1515	c16898/f2p0/1730
1516	c16906/f3p3/2855
1517	c16908/f1p2/2976
1518	c16917/f1p0/2137
1519	c16918/f1p17/3618
1520	c16922/f1p0/1339
1521	c16923/f1p0/2757
1522	c16924/f1p0/3556
1523	c16927/f2p0/944
1524	c16930/f1p0/1905
1525	c16934/f1p1/1998
1526	c16952/f1p1/3320
1527	c1696/f3p0/3629
1528	c1696/f3p4/2663
1529	c1697/f5p10/1732
1530	c16972/f2p10/4016
1531	c16976/f1p10/3145
1532	c16979/f1p1/2445
1533	c16993/f1p3/3877
1534	c1700/f4p1/3551
1535	c17001/f1p0/1849
1536	c17007/f1p0/3722
1537	c1701/f3p1/3501
1538	c17014/f2p0/2148
1539	c17032/f1p1/3632
1540	c17035/f2p7/1654
1541	c17037/f1p0/2122
1542	c17041/f1p2/4977
1543	c17046/f4p4/3352
1544	c17055/f1p0/1810
1545	c17058/f1p0/2516
1546	c17061/f1p0/2355
1547	c17070/f1p0/1931
1548	c17074/f2p1/2832
1549	c1708/f3p2/1893
1550	c17085/f1p5/3860
1551	c17091/f2p1/1735
1552	c17096/f1p0/3326
1553	c17107/f1p0/1844
1554	c17108/f1p0/3831
1555	c17108/f3p11/1975
1556	c17134/f1p0/1791
1557	c17134/f1p0/3824
1558	c17135/f1p0/1788
1559	c17143/f1p10/3742
1560	c17148/f1p2/3330
1561	c17153/f1p1/2192
1562	c17158/f1p0/1580
1563	c17161/f1p6/3612
1564	c17162/f1p1/3204
1565	c17167/f1p0/1514
1566	c17178/f1p1/1563
1567	c17183/f1p1/3786
1568	c17194/f1p2/2295
1569	c17209/f1p4/3680
1570	c17212/f2p1/3105
1571	c1722/f5p13/3918
1572	c17232/f1p3/3632
1573	c17241/f1p0/2378
1574	c17242/f1p1/3197
1575	c17249/f1p0/3029
1576	c17258/f1p1/1475
1577	c17259/f1p1/3226
1578	c17272/f3p3/1980
1579	c17274/f1p1/3225
1580	c17283/f1p3/3517
1581	c17285/f2p4/2947
1582	c17289/f4p0/940
1583	c17303/f1p0/1842
1584	c17304/f1p0/1259
1585	c17309/f6p1/2704
1586	c17311/f1p0/3265
1587	c17313/f1p1/3019
1588	c17315/f2p4/2017
1589	c17329/f1p1/3117
1590	c17330/f1p2/3590
1591	c17334/f1p1/2898
1592	c17335/f1p0/617
1593	c17350/f1p0/3579
1594	c17352/f1p0/2002
1595	c17355/f1p1/2731
1596	c17357/f1p1/1640
1597	c17367/f1p0/1975
1598	c17368/f2p0/1210
1599	c17371/f1p0/2941
1600	c17374/f3p1/1843
1601	c17377/f1p0/1246
1602	c17382/f1p0/2942
1603	c17383/f2p10/2050
1604	c17392/f2p5/2093
1605	c17393/f1p2/1997
1606	c17395/f1p0/1500
1607	c17398/f1p1/1630
1608	c17401/f1p0/2300
1609	c17406/f3p2/1799
1610	c17410/f4p0/1220
1611	c17413/f1p0/3270
1612	c17425/f1p0/3545
1613	c17435/f1p0/2970
1614	c17446/f1p0/1829
1615	c17453/f1p2/3163
1616	c17456/f1p0/799
1617	c17460/f1p3/2652
1618	c17464/f1p2/1602
1619	c17466/f2p1/1718
1620	c17467/f1p0/3833
1621	c1747/f4p5/3031
1622	c17474/f1p0/1999
1623	c17489/f1p0/3445
1624	c17490/f1p0/1193
1625	c17507/f1p1/1586
1626	c17519/f1p4/2330
1627	c17530/f1p2/1766
1628	c17534/f1p0/1898
1629	c17536/f1p0/1239
1630	c17548/f1p0/3006
1631	c17550/f1p0/3594
1632	c17559/f1p0/1677
1633	c1756/f6p2/1174
1634	c17561/f1p4/2873
1635	c17568/f1p0/3560
1636	c17573/f1p0/1784
1637	c17576/f1p3/3805
1638	c17581/f1p0/1595
1639	c17581/f2p2/3192
1640	c17582/f1p0/3049
1641	c1759/f3p2/2358
1642	c17594/f1p1/1948
1643	c1760/f2p3/2085
1644	c17616/f1p1/4144
1645	c17630/f1p1/3939
1646	c17649/f1p1/3610
1647	c17650/f1p1/1657
1648	c17651/f1p1/1915
1649	c17654/f2p2/1968
1650	c17655/f1p0/3758
1651	c17656/f1p1/1330
1652	c17665/f1p1/1090
1653	c17665/f1p1/1904
1654	c17669/f1p0/1757
1655	c17672/f1p0/1656
1656	c17676/f1p0/3012
1657	c17681/f1p5/3712
1658	c1769/f2p3/3212
1659	c17691/f3p7/3012
1660	c1770/f3p1/2734
1661	c17709/f1p0/2018
1662	c1772/f3p4/940
1663	c17720/f3p1/2064
1664	c17726/f2p7/3279
1665	c17730/f3p2/1876
1666	c17737/f5p3/1257
1667	c17739/f1p0/2872
1668	c17741/f1p0/2022
1669	c17759/f1p4/1606
1670	c17760/f1p1/3429
1671	c1778/f6p8/3693
1672	c17790/f2p2/1837
1673	c17796/f1p1/2142
1674	c17796/f1p1/3047
1675	c17805/f1p1/2049
1676	c17829/f1p0/1325
1677	c17830/f1p2/3488
1678	c17831/f2p1/2925
1679	c17841/f1p2/3578
1680	c17846/f1p0/2857
1681	c17853/f1p2/3110
1682	c17853/f1p4/4262
1683	c17856/f1p0/3035
1684	c17865/f1p0/819
1685	c1787/f3p2/2899
1686	c17875/f1p0/1627
1687	c17880/f2p0/1790
1688	c17886/f1p0/2966
1689	c17889/f1p0/1486
1690	c1789/f2p0/2961
1691	c17894/f1p0/3420
1692	c17902/f1p4/1897
1693	c17904/f1p0/2039
1694	c17907/f1p1/1650
1695	c17912/f1p12/4014
1696	c17923/f2p5/1825
1697	c17932/f1p0/1620
1698	c17970/f1p0/3385
1699	c17976/f1p0/3474
1700	c17977/f1p0/1572
1701	c17987/f1p0/1494
1702	c1799/f11p2/2759
1703	c17994/f1p0/1796
1704	c17994/f2p2/1563
1705	c18002/f2p1/1614
1706	c1802/f2p1/1849
1707	c18027/f1p1/3219
1708	c1803/f2p0/1580
1709	c18038/f1p0/1666
1710	c18039/f2p1/1002
1711	c18068/f2p1/2750
1712	c18069/f1p0/3326
1713	c18073/f1p2/3462
1714	c18086/f1p11/3788
1715	c18087/f1p3/1938
1716	c18088/f1p0/3822
1717	c18091/f1p1/1780
1718	c18093/f1p0/1343
1719	c18093/f1p3/3902
1720	c181/f51p22/3087
1721	c1810/f6p1/1902
1722	c1810/f8p8/2890
1723	c18104/f1p1/3107
1724	c18106/f1p0/1984
1725	c18111/f1p2/1864
1726	c18116/f1p2/3814
1727	c18117/f1p1/2671
1728	c18124/f2p0/1137
1729	c18130/f1p3/3799
1730	c18131/f1p2/2644
1731	c18140/f1p3/3191
1732	c1815/f9p5/2779
1733	c18154/f6p1/2142
1734	c18155/f1p2/1484
1735	c18158/f5p2/1806
1736	c18159/f2p4/3092
1737	c18160/f1p0/1504
1738	c18172/f1p0/1753
1739	c18175/f1p1/3204
1740	c18175/f1p14/4909
1741	c1818/f4p5/3737
1742	c18184/f1p2/3421
1743	c18189/f1p0/3078
1744	c18194/f2p1/2743
1745	c18197/f1p0/3723
1746	c18199/f1p1/1655
1747	c18199/f2p1/2969
1748	c18208/f3p1/2319
1749	c18216/f1p1/1701
1750	c18226/f5p6/3335
1751	c18231/f1p0/3094
1752	c1824/f3p6/2976
1753	c18244/f1p2/3095
1754	c18246/f1p2/3852
1755	c18247/f1p1/1466
1756	c18248/f1p1/1472
1757	c18254/f2p1/1748
1758	c18262/f1p2/2041
1759	c18268/f1p0/3377
1760	c18273/f1p2/1985
1761	c18279/f1p3/2747
1762	c18287/f1p0/3704
1763	c18289/f2p2/1908
1764	c18302/f1p0/904
1765	c1831/f2p2/3864
1766	c18314/f2p6/1917
1767	c18317/f1p1/1731
1768	c18323/f2p5/1585
1769	c18324/f1p0/3045
1770	c18326/f1p0/1532
1771	c18332/f1p0/2282
1772	c1834/f4p4/3678
1773	c18341/f1p0/1979
1774	c18342/f1p0/1831
1775	c18347/f1p2/3746
1776	c18348/f1p0/1113
1777	c18349/f3p4/1613
1778	c1835/f3p0/3252
1779	c18353/f2p4/2881
1780	c1836/f3p15/3771
1781	c18361/f1p1/3697
1782	c18369/f2p1/1870
1783	c18371/f1p1/2958
1784	c18374/f1p2/3925
1785	c18375/f1p3/3038
1786	c18387/f1p0/1221
1787	c18387/f1p0/3493
1788	c18389/f1p19/3062
1789	c18393/f1p0/3505
1790	c18394/f1p1/1870
1791	c18394/f1p1/2985
1792	c18400/f1p0/2317
1793	c18404/f1p1/1778
1794	c18409/f1p0/3765
1795	c18420/f1p1/1859
1796	c18426/f1p0/2954
1797	c18429/f1p1/3997
1798	c18439/f1p0/1707
1799	c18442/f1p0/2063
1800	c18446/f1p2/1676
1801	c18447/f1p1/2340
1802	c18455/f1p2/2766
1803	c18457/f2p4/1644
1804	c18459/f1p0/1821
1805	c18465/f1p0/1612
1806	c18470/f2p0/3148
1807	c18474/f1p2/1837
1808	c18481/f1p1/2227
1809	c18481/f1p2/3498
1810	c18483/f1p0/1098
1811	c18502/f1p1/2245
1812	c18503/f6p3/1879
1813	c18530/f4p1/1710
1814	c18531/f1p0/2010
1815	c18532/f1p1/2480
1816	c18532/f1p2/3506
1817	c18554/f1p0/894
1818	c18554/f1p1/1643
1819	c18556/f1p13/4269
1820	c18564/f1p0/1045
1821	c18569/f1p1/1776
1822	c18586/f1p0/2374
1823	c18599/f1p5/2036
1824	c18622/f1p1/1433
1825	c18622/f1p69/7512
1826	c18623/f1p0/3270
1827	c1864/f7p1/2070
1828	c18646/f1p12/3467
1829	c18657/f1p2/1711
1830	c18659/f1p0/2709
1831	c18660/f1p5/3181
1832	c18663/f1p5/2137
1833	c18671/f1p0/1422
1834	c18672/f1p0/2917
1835	c18673/f1p2/1662
1836	c18674/f1p0/2940
1837	c18681/f1p1/1249
1838	c18683/f1p1/3112
1839	c18687/f1p2/1901
1840	c18691/f1p0/2853
1841	c18697/f2p0/1496
1842	c18703/f1p1/3628
1843	c18710/f1p5/3437
1844	c18721/f2p0/1234
1845	c18724/f1p6/3427
1846	c18755/f2p1/3069
1847	c1876/f3p2/1000
1848	c18771/f1p0/1652
1849	c18773/f2p6/2182
1850	c18782/f1p3/3444
1851	c18786/f1p2/2001
1852	c18786/f2p0/1318
1853	c18796/f2p3/2282
1854	c18799/f1p5/3278
1855	c18806/f1p2/3699
1856	c18822/f1p2/1615
1857	c18827/f1p2/1917
1858	c18832/f1p0/861
1859	c18833/f1p4/3700
1860	c18834/f1p3/1940
1861	c18842/f1p1/1990
1862	c18860/f1p0/2963
1863	c18861/f1p0/1921
1864	c18867/f5p7/1776
1865	c18876/f1p0/1571
1866	c18877/f1p0/2165
1867	c18881/f1p1/3955
1868	c18882/f1p1/3093
1869	c18885/f1p0/2147
1870	c18901/f1p0/2943
1871	c18905/f1p0/1923
1872	c18909/f1p2/1762
1873	c18910/f1p5/3847
1874	c18936/f1p2/3278
1875	c18938/f1p2/1817
1876	c18942/f1p1/1918
1877	c18942/f5p1/2954
1878	c18943/f1p6/2319
1879	c1895/f2p1/3672
1880	c18951/f1p1/2297
1881	c18960/f1p37/1728
1882	c18963/f1p1/3253
1883	c18964/f1p0/1935
1884	c18965/f1p0/2973
1885	c18972/f1p15/1984
1886	c18980/f1p1/3367
1887	c18983/f3p1/2031
1888	c18985/f1p1/1570
1889	c18990/f1p0/3168
1890	c18994/f1p1/3103
1891	c18997/f1p0/1298
1892	c19001/f1p3/1707
1893	c19007/f1p0/2064
1894	c1901/f2p0/2057
1895	c1904/f14p5/1612
1896	c19044/f4p0/1769
1897	c19047/f1p2/1018
1898	c19053/f1p0/3297
1899	c19065/f1p8/3719
1900	c19066/f1p26/3818
1901	c19093/f3p2/1551
1902	c19097/f2p1/2632
1903	c19101/f1p0/3279
1904	c19106/f3p2/1631
1905	c19109/f1p0/1653
1906	c19110/f1p0/3811
1907	c1913/f3p11/3897
1908	c19144/f2p3/1570
1909	c19152/f1p0/2112
1910	c19152/f1p1/3642
1911	c19153/f1p0/1365
1912	c19159/f1p2/891
1913	c1916/f2p1/3824
1914	c19161/f1p7/3585
1915	c1917/f2p20/4184
1916	c19176/f1p0/1740
1917	c19176/f1p4/3427
1918	c19185/f1p5/3411
1919	c19188/f2p0/1828
1920	c19205/f1p0/1590
1921	c19209/f1p0/1461
1922	c19213/f2p0/1735
1923	c1922/f6p1/1750
1924	c19223/f1p10/4198
1925	c19225/f1p0/3463
1926	c19230/f1p2/2991
1927	c19241/f1p0/2712
1928	c19255/f1p3/3406
1929	c19264/f1p1/890
1930	c19274/f1p0/2881
1931	c19288/f1p0/1689
1932	c19291/f1p2/1943
1933	c19294/f1p2/3803
1934	c19301/f1p0/1899
1935	c19302/f1p0/1613
1936	c19313/f1p1/3603
1937	c19332/f1p2/2919
1938	c19355/f1p0/3087
1939	c19369/f1p0/1658
1940	c19371/f1p0/3066
1941	c19382/f1p0/1965
1942	c19395/f1p0/2979
1943	c1940/f19p4/930
1944	c19406/f1p2/2888
1945	c19411/f1p0/1186
1946	c1942/f2p0/3854
1947	c1942/f4p6/3214
1948	c19448/f1p0/1295
1949	c19458/f1p2/2778
1950	c19460/f1p1/3469
1951	c19467/f1p1/2505
1952	c19469/f1p0/2145
1953	c1947/f2p5/4153
1954	c19479/f1p0/2805
1955	c19483/f1p1/3499
1956	c19483/f1p6/3169
1957	c19499/f1p1/2009
1958	c19512/f1p0/1907
1959	c19516/f2p0/1770
1960	c19531/f1p0/1517
1961	c19552/f1p2/3698
1962	c19554/f1p0/1681
1963	c19564/f1p0/3044
1964	c19565/f3p6/4109
1965	c19566/f2p4/4648
1966	c19569/f1p8/3692
1967	c19573/f1p0/837
1968	c19578/f1p2/2053
1969	c19587/f1p0/3031
1970	c19588/f1p0/3414
1971	c19596/f1p1/3160
1972	c1960/f4p3/3015
1973	c19617/f1p0/3811
1974	c19621/f2p2/2233
1975	c1964/f9p3/1379
1976	c19640/f1p1/2689
1977	c19642/f1p1/3123
1978	c19645/f1p9/3340
1979	c19653/f1p0/1691
1980	c19654/f1p0/1869
1981	c19661/f1p0/3460
1982	c19664/f3p1/1529
1983	c19667/f1p1/1192
1984	c19669/f1p0/1991
1985	c1967/f4p7/2100
1986	c19678/f1p1/3720
1987	c1969/f2p3/3695
1988	c19697/f1p0/1675
1989	c1970/f2p7/3743
1990	c1971/f3p1/1246
1991	c19712/f1p1/2009
1992	c19718/f1p0/1029
1993	c19722/f1p1/3369
1994	c19732/f1p1/3025
1995	c19743/f1p4/3545
1996	c19746/f1p2/2350
1997	c1975/f2p0/3507
1998	c19767/f1p0/3615
[truncated: 6,113 more rows]

## Sheet: Interproscan
Supplementary Table 10: The function annotation of novel isoforms using Interproscan.
c12734/f1p0/2112|m.1352	de7591ace1a871afd748bd191eae3aa8	171	Pfam	PF02537	CrcB-like protein	30	141	3.5e-17	T	25-01-2018	IPR003691	Putative fluoride ion transporter CrcB	GO:0016021
c11791/f1p0/1784|m.1014	db42877c508f4a88ca8d32b4984c342e	317	Pfam	PF00069	Protein kinase domain	25	280	1.8e-72	T	25-01-2018	IPR000719	Protein kinase domain	GO:0004672|GO:0005524|GO:0006468
c10465/f7p2/1864|m.444	610e67af9e470a30ebb66fdee34cdbc8	531	Pfam	PF01565	FAD binding domain	78	216	1e-21	T	25-01-2018	IPR006094	FAD linked oxidase, N-terminal	GO:0008762|GO:0016491|GO:0050660|GO:0055114	KEGG: 00520+1.3.1.98|KEGG: 00550+1.3.1.98|MetaCyc: PWY-6386|MetaCyc: PWY-6387|UniPathway: UPA00219
c10465/f7p2/1864|m.444	610e67af9e470a30ebb66fdee34cdbc8	531	Pfam	PF08031	Berberine and berberine like	470	527	2.1e-15	T	25-01-2018	IPR012951	Berberine/berberine-like	GO:0016491|GO:0050660|GO:0055114
c15746/f1p3/2186|m.1952	699d38d6801ae1124bac5378742b892b	281	Pfam	PF03321	GH3 auxin-responsive promoter	15	279	5.3e-76	T	25-01-2018	IPR004993	GH3 auxin-responsive promoter		KEGG: 00300+6.3.2.-|KEGG: 00380+6.3.2.-
c12157/f1p0/3046|m.1184	832b2251d28bce3c18e1b56cf63d7f8b	167	Pfam	PF02364	1,3-beta-glucan synthase component	1	146	2.5e-64	T	25-01-2018	IPR003440	Glycosyl transferase, family 48	GO:0000148|GO:0003843|GO:0006075|GO:0016020	KEGG: 00500+2.4.1.34|MetaCyc: PWY-6773
c1035/f29p18/3142|m.322	4c5b0799c22ccd35a1dd5b783eec1551	920	Pfam	PF00560	Leucine Rich Repeat	420	437	0.87	T	25-01-2018	IPR001611	Leucine-rich repeat	GO:0005515
c1035/f29p18/3142|m.322	4c5b0799c22ccd35a1dd5b783eec1551	920	Pfam	PF00560	Leucine Rich Repeat	659	679	0.88	T	25-01-2018	IPR001611	Leucine-rich repeat	GO:0005515
c1035/f29p18/3142|m.322	4c5b0799c22ccd35a1dd5b783eec1551	920	Pfam	PF00560	Leucine Rich Repeat	127	148	1	T	25-01-2018	IPR001611	Leucine-rich repeat	GO:0005515
c1035/f29p18/3142|m.322	4c5b0799c22ccd35a1dd5b783eec1551	920	Pfam	PF13855	Leucine rich repeat	584	643	7.6e-07	T	25-01-2018
c1035/f29p18/3142|m.322	4c5b0799c22ccd35a1dd5b783eec1551	920	Pfam	PF13855	Leucine rich repeat	757	817	1e-06	T	25-01-2018
c1035/f29p18/3142|m.322	4c5b0799c22ccd35a1dd5b783eec1551	920	Pfam	PF08263	Leucine rich repeat N-terminal domain	44	96	1.1e-05	T	25-01-2018	IPR013210	Leucine-rich repeat-containing N-terminal, type 2
c17242/f1p1/3197|m.2380	6c8a176dfed359ec2aeb69da023d4df4	518	Pfam	PF12854	PPR repeat	312	342	1.4e-10	T	25-01-2018	IPR002885	Pentatricopeptide repeat
c17242/f1p1/3197|m.2380	6c8a176dfed359ec2aeb69da023d4df4	518	Pfam	PF01535	PPR repeat	108	138	3e-06	T	25-01-2018	IPR002885	Pentatricopeptide repeat
c17242/f1p1/3197|m.2380	6c8a176dfed359ec2aeb69da023d4df4	518	Pfam	PF01535	PPR repeat	3	32	0.098	T	25-01-2018	IPR002885	Pentatricopeptide repeat
c17242/f1p1/3197|m.2380	6c8a176dfed359ec2aeb69da023d4df4	518	Pfam	PF01535	PPR repeat	216	242	0.00046	T	25-01-2018	IPR002885	Pentatricopeptide repeat
c17242/f1p1/3197|m.2380	6c8a176dfed359ec2aeb69da023d4df4	518	Pfam	PF13041	PPR repeat family	175	212	1.5e-11	T	25-01-2018	IPR002885	Pentatricopeptide repeat
c17242/f1p1/3197|m.2380	6c8a176dfed359ec2aeb69da023d4df4	518	Pfam	PF13041	PPR repeat family	36	82	1e-13	T	25-01-2018	IPR002885	Pentatricopeptide repeat
c17242/f1p1/3197|m.2380	6c8a176dfed359ec2aeb69da023d4df4	518	Pfam	PF13041	PPR repeat family	245	294	4e-17	T	25-01-2018	IPR002885	Pentatricopeptide repeat
c134154/f2p0/970|m.1568	160d0927c0324e9a09826095c742be2a	117	Pfam	PF00227	Proteasome subunit	70	114	6.7e-08	T	25-01-2018	IPR001353	Proteasome, subunit alpha/beta	GO:0004298|GO:0005839|GO:0051603	Reactome: REACT_11045|Reactome: REACT_13|Reactome: REACT_13635|Reactome: REACT_152|Reactome: REACT_1538|Reactome: REACT_383|Reactome: REACT_578|Reactome: REACT_6185|Reactome: REACT_6850
c134154/f2p0/970|m.1568	160d0927c0324e9a09826095c742be2a	117	Pfam	PF10584	Proteasome subunit A N-terminal signature	47	69	2.7e-15	T	25-01-2018	IPR000426	Proteasome alpha-subunit, N-terminal domain	GO:0004175|GO:0006511|GO:0019773	Reactome: REACT_11045|Reactome: REACT_13|Reactome: REACT_13635|Reactome: REACT_152|Reactome: REACT_1538|Reactome: REACT_383|Reactome: REACT_578|Reactome: REACT_6185|Reactome: REACT_6850
c14237/f2p1/1863|m.1729	b0ea2c979dcac7f769dc2532bea1d90e	105	Pfam	PF15227	zinc finger of C3HC4-type, RING	20	62	4.1e-09	T	25-01-2018
c15191/f1p2/2926|m.1900	cb2eea21cc907af7d58d6ab5c94d611f	203	Pfam	PF03999	Microtubule associated protein (MAP65/ASE1 family)	25	165	1.1e-31	T	25-01-2018	IPR007145	Microtubule-associated protein, MAP65/Ase1/PRC1	GO:0000226|GO:0000910|GO:0008017
c14009/f19p3/1126|m.1702	86ea8da038c6cf383174cc16517a107b	236	Pfam	PF12481	Aluminium induced protein	2	226	1.2e-95	T	25-01-2018	IPR024286	Domain of unknown function DUF3700
c17162/f1p1/3204|m.2358	652df3342c456ccb70b8989dfb742560	298	Pfam	PF08323	Starch synthase catalytic domain	132	281	3.5e-35	T	25-01-2018	IPR013534	Starch synthase, catalytic domain		KEGG: 00500+2.4.1.21|MetaCyc: PWY-622|UniPathway: UPA00164
c14320/f18p1/1162|m.1752	ff5eb7605aa54f4d6423ca7b78989235	250	Pfam	PF00213	ATP synthase delta (OSCP) subunit	68	239	3.3e-41	T	25-01-2018	IPR000711	ATPase, F1 complex, OSCP/delta subunit	GO:0015986|GO:0046933
c16760/f1p6/3707|m.2234	b6cd9a3b5da4f07e52d80aaf229f8e64	953	Pfam	PF00271	Helicase conserved C-terminal domain	511	587	1.8e-19	T	25-01-2018	IPR001650	Helicase, C-terminal	GO:0003676|GO:0004386|GO:0005524
c16760/f1p6/3707|m.2234	b6cd9a3b5da4f07e52d80aaf229f8e64	953	Pfam	PF09382	RQC domain	689	798	1.8e-20	T	25-01-2018	IPR018982	RQC domain	GO:0006260|GO:0006281|GO:0043140
c16760/f1p6/3707|m.2234	b6cd9a3b5da4f07e52d80aaf229f8e64	953	Pfam	PF00570	HRDC domain	846	913	1.6e-13	T	25-01-2018	IPR002121	HRDC domain	GO:0003676|GO:0005622
c16760/f1p6/3707|m.2234	b6cd9a3b5da4f07e52d80aaf229f8e64	953	Pfam	PF00270	DEAD/DEAH box helicase	275	443	5.5e-18	T	25-01-2018	IPR011545	DNA/RNA helicase, DEAD/DEAH box type, N-terminal	GO:0003676|GO:0005524|GO:0008026
c12840/f1p2/2882|m.1412	03effb671c0f433142b6c44b6f48eed9	311	Pfam	PF00931	NB-ARC domain	1	248	2.6e-34	T	25-01-2018	IPR002182	NB-ARC	GO:0043531
c11842/f2p0/869|m.1043	0f17e90d9936ef0418490dfe4125536d	205	Pfam	PF00903	Glyoxalase/Bleomycin resistance protein/Dioxygenase superfamily	51	191	4.5e-24	T	25-01-2018	IPR004360	Glyoxalase/fosfomycin resistance/dioxygenase domain
c125121/f3p5/858|m.1286	7036a9490c95e527193778fe431f8a38	219	Pfam	PF00156	Phosphoribosyl transferase domain	74	196	2.4e-22	T	25-01-2018	IPR000836	Phosphoribosyltransferase domain	GO:0009116
c13996/f1p0/3068|m.1700	7482ecd1d7f33916b5844773b1b89838	251	Pfam	PF08477	Miro-like protein	114	231	1.1e-11	T	25-01-2018	IPR013684	Mitochondrial Rho-like	GO:0005525|GO:0005622|GO:0007264
c13996/f1p0/3068|m.1700	7482ecd1d7f33916b5844773b1b89838	251	Pfam	PF08355	EF hand associated	66	106	4.7e-09	T	25-01-2018	IPR013566	EF hand associated, type-1		Reactome: REACT_11044
c13657/f1p0/1910|m.1640	ff31f727a5950d17d58c8100ff83a3cc	121	Pfam	PF00118	TCP-1/cpn60 chaperonin family	5	116	9.9e-13	T	25-01-2018	IPR002423	Chaperonin Cpn60/TCP-1	GO:0005524|GO:0044267
c117825/f1p2/1398|m.1012	f50b135394978664938812a5fd696308	303	Pfam	PF00149	Calcineurin-like phosphoesterase	44	236	1.5e-44	T	25-01-2018	IPR004843	Phosphoesterase domain	GO:0016787
c12785/f1p0/2209|m.1391	e0a75c200f6019bff078b2bdcd88591c	273	Pfam	PF13905	Thioredoxin-like	146	210	1.8e-06	T	25-01-2018
c10154/f2p1/1761|m.189	2d389bfc03ee4cf8b2d4c4e0da182f26	116	Pfam	PF01762	Galactosyltransferase	23	64	0.00017	T	25-01-2018	IPR002659	Glycosyl transferase, family 31	GO:0006486|GO:0008378|GO:0016020	UniPathway: UPA00378
c14576/f1p1/2922|m.1814	379d36338a7050eab6e214bfd8ccc513	414	Pfam	PF01501	Glycosyl transferase family 8	109	394	1.5e-64	T	25-01-2018	IPR002495	Glycosyl transferase, family 8	GO:0016757
c11028/f1p0/1235|m.685	d7c6354c3b22b0b923c9074b1dbfcb0f	316	Pfam	PF10502	Signal peptidase, peptidase S26	186	285	9.6e-14	T	25-01-2018	IPR019533	Peptidase S26
c15246/f1p10/4606|m.12238	fc980bc62e34c5c9ec99cd9fea43f361	433	Pfam	PF00069	Protein kinase domain	7	160	2.9e-31	T	25-01-2018	IPR000719	Protein kinase domain	GO:0004672|GO:0005524|GO:0006468
c13977/f31p19/2090|m.1696	1071c4787d18a395ace9f0f40d6429fb	557	Pfam	PF00006	ATP synthase alpha/beta family, nucleotide-binding domain	211	433	2.7e-61	T	25-01-2018	IPR000194	ATPase, F1/V1/A1 complex, alpha/beta subunit, nucleotide-binding domain	GO:0005524	KEGG: 00190+3.6.3.14|KEGG: 00195+3.6.3.14|MetaCyc: PWY-7219
c13977/f31p19/2090|m.1696	1071c4787d18a395ace9f0f40d6429fb	557	Pfam	PF02874	ATP synthase alpha/beta family, beta-barrel domain	89	155	4.2e-21	T	25-01-2018	IPR004100	ATPase, F1 complex alpha/beta subunit, N-terminal domain	GO:0015992|GO:0046034	KEGG: 00190+3.6.3.14|KEGG: 00195+3.6.3.14|MetaCyc: PWY-7219
c13977/f31p19/2090|m.1696	1071c4787d18a395ace9f0f40d6429fb	557	Pfam	PF11421	ATP synthase F1 beta subunit	1	47	3.1e-14	T	25-01-2018	IPR020971	ATP synthase, F1 beta subunit	GO:0000275|GO:0005524|GO:0006200|GO:0006754|GO:0016887	KEGG: 00190+3.6.3.14|KEGG: 00195+3.6.3.14|MetaCyc: PWY-7219
c13977/f31p19/2090|m.1696	1071c4787d18a395ace9f0f40d6429fb	557	Pfam	PF00306	ATP synthase alpha/beta chain, C terminal domain	447	550	9.4e-25	T	25-01-2018	IPR000793	ATPase, F1/V1/A1 complex, alpha/beta subunit, C-terminal	GO:0015991|GO:0016820|GO:0033178	KEGG: 00190+3.6.3.14|KEGG: 00195+3.6.3.14|MetaCyc: PWY-7219
c100402/f1p1/2776|m.98	caccdc899252f14701b70f112f55318a	775	Pfam	PF07899	Frigida-like protein	133	337	2.2e-50	T	25-01-2018	IPR012474	Frigida-like
c100402/f1p1/2776|m.98	caccdc899252f14701b70f112f55318a	775	Pfam	PF11926	Domain of unknown function (DUF3444)	528	739	4.1e-77	T	25-01-2018	IPR024593	Domain of unknown function DUF3444
c1700/f4p1/3551|m.2313	197486d3caefaa465936a724ed537304	105	Pfam	PF05093	Cytokine-induced anti-apoptosis inhibitor 1, Fe-S biogenesis	13	96	2.5e-23	T	25-01-2018	IPR007785	Anamorsin	GO:0005737|GO:0006915|GO:0016226|GO:0051536
c16314/f4p5/3060|m.2093	2ed3f7f3b104338fe34152a503e0916f	435	Pfam	PF00562	RNA polymerase Rpb2, domain 6	1	344	6.3e-119	T	25-01-2018	IPR007120	DNA-directed RNA polymerase, subunit 2, domain 6	GO:0003677|GO:0003899|GO:0006351	KEGG: 00230+2.7.7.6|KEGG: 00240+2.7.7.6|Reactome: REACT_1788
c16314/f4p5/3060|m.2093	2ed3f7f3b104338fe34152a503e0916f	435	Pfam	PF04560	RNA polymerase Rpb2, domain 7	346	421	1.9e-25	T	25-01-2018	IPR007641	RNA polymerase Rpb2, domain 7	GO:0003677|GO:0003899|GO:0006351	KEGG: 00230+2.7.7.6|KEGG: 00240+2.7.7.6|Reactome: REACT_1788
c12364/f2p1/2961|m.1241	6d6b4668dd5d80767a29c317e574e216	366	Pfam	PF01582	TIR domain	2	77	1.7e-18	T	25-01-2018	IPR000157	Toll/interleukin-1 receptor homology (TIR) domain	GO:0005515|GO:0007165
c12364/f2p1/2961|m.1241	6d6b4668dd5d80767a29c317e574e216	366	Pfam	PF00931	NB-ARC domain	131	366	7.4e-40	T	25-01-2018	IPR002182	NB-ARC	GO:0043531
c13709/f1p0/3578|m.1648	b1c73f7c10f7e880d0aa4d31179e7263	352	Pfam	PF13963	Transposase-associated domain	40	119	1.2e-22	T	25-01-2018
c16112/f1p0/3530|m.2023	4b75a7890f12087e3f0d20bebd1fe782	551	Pfam	PF12854	PPR repeat	132	164	4.5e-12	T	25-01-2018	IPR002885	Pentatricopeptide repeat
c16112/f1p0/3530|m.2023	4b75a7890f12087e3f0d20bebd1fe782	551	Pfam	PF12854	PPR repeat	234	263	2.6e-07	T	25-01-2018	IPR002885	Pentatricopeptide repeat
c16112/f1p0/3530|m.2023	4b75a7890f12087e3f0d20bebd1fe782	551	Pfam	PF13041	PPR repeat family	459	506	4.2e-14	T	25-01-2018	IPR002885	Pentatricopeptide repeat
c16112/f1p0/3530|m.2023	4b75a7890f12087e3f0d20bebd1fe782	551	Pfam	PF13041	PPR repeat family	340	388	2.8e-15	T	25-01-2018	IPR002885	Pentatricopeptide repeat
c16112/f1p0/3530|m.2023	4b75a7890f12087e3f0d20bebd1fe782	551	Pfam	PF13041	PPR repeat family	170	218	1.3e-15	T	25-01-2018	IPR002885	Pentatricopeptide repeat
c16112/f1p0/3530|m.2023	4b75a7890f12087e3f0d20bebd1fe782	551	Pfam	PF13041	PPR repeat family	34	76	2.3e-11	T	25-01-2018	IPR002885	Pentatricopeptide repeat
c16112/f1p0/3530|m.2023	4b75a7890f12087e3f0d20bebd1fe782	551	Pfam	PF01535	PPR repeat	274	302	0.00033	T	25-01-2018	IPR002885	Pentatricopeptide repeat
c12710/f1p0/2742|m.1340	bf2379c324126332ab05775d4efa0f03	459	Pfam	PF00665	Integrase core domain	168	284	2.8e-28	T	25-01-2018	IPR001584	Integrase, catalytic core	GO:0015074
c12710/f1p0/2742|m.1340	bf2379c324126332ab05775d4efa0f03	459	Pfam	PF13976	GAG-pre-integrase domain	96	154	1.5e-09	T	25-01-2018	IPR025724	GAG-pre-integrase domain		KEGG: 00230+2.7.7.7|KEGG: 00240+2.7.7.7
c12245/f1p0/3900|m.1214	792bdcb1baadb47f1125970a606d8a22	118	Pfam	PF12842	Domain of unknown function (DUF3819)	1	111	1.1e-42	T	25-01-2018	IPR024557	CCR4-Not complex, Not1 subunit, domain of unknown function DUF3819
c14571/f1p0/2371|m.1812	effc22b92884fcb9ec9ede00f6b728d1	380	Pfam	PF13812	Pentatricopeptide repeat domain	216	242	0.14	T	25-01-2018	IPR002885	Pentatricopeptide repeat
c14571/f1p0/2371|m.1812	effc22b92884fcb9ec9ede00f6b728d1	380	Pfam	PF14432	DYW family of nucleic acid deaminases	248	370	5e-16	T	25-01-2018
c14571/f1p0/2371|m.1812	effc22b92884fcb9ec9ede00f6b728d1	380	Pfam	PF01535	PPR repeat	147	173	2.4e-05	T	25-01-2018	IPR002885	Pentatricopeptide repeat
c14571/f1p0/2371|m.1812	effc22b92884fcb9ec9ede00f6b728d1	380	Pfam	PF01535	PPR repeat	47	73	0.001	T	25-01-2018	IPR002885	Pentatricopeptide repeat
c14571/f1p0/2371|m.1812	effc22b92884fcb9ec9ede00f6b728d1	380	Pfam	PF01535	PPR repeat	75	104	2.6e-06	T	25-01-2018	IPR002885	Pentatricopeptide repeat
c1149/f2p2/1720|m.836	7b4787aed7c18278f877f5e67692f774	537	Pfam	PF05645	RNA polymerase III subunit RPC82	160	332	2.8e-16	T	25-01-2018	IPR008806	RNA polymerase III Rpc82, C -terminal	GO:0003677|GO:0003899|GO:0006351
c1149/f2p2/1720|m.836	7b4787aed7c18278f877f5e67692f774	537	Pfam	PF08221	RNA polymerase III subunit RPC82 helix-turn-helix domain	17	77	6.7e-20	T	25-01-2018	IPR013197	RNA polymerase III subunit RPC82-related, helix-turn-helix
c16530/f6p3/1815|m.2148	349ce3c7ed9fa7122c1b720e22ffb321	364	Pfam	PF03790	KNOX1 domain	101	144	4.1e-22	T	25-01-2018	IPR005540	KNOX1	GO:0003677|GO:0005634
c16530/f6p3/1815|m.2148	349ce3c7ed9fa7122c1b720e22ffb321	364	Pfam	PF03789	ELK domain	246	267	8.5e-10	T	25-01-2018	IPR005539	ELK	GO:0003677|GO:0005634
c16530/f6p3/1815|m.2148	349ce3c7ed9fa7122c1b720e22ffb321	364	Pfam	PF05920	Homeobox KN domain	286	325	5.5e-15	T	25-01-2018	IPR008422	Homeobox KN domain	GO:0003677|GO:0006355
c16530/f6p3/1815|m.2148	349ce3c7ed9fa7122c1b720e22ffb321	364	Pfam	PF03791	KNOX2 domain	155	203	5.2e-24	T	25-01-2018	IPR005541	KNOX2	GO:0003677|GO:0005634
c16812/f1p2/3557|m.2257	63613d5c731f6ff2ba9eb06e91ef98c0	215	Pfam	PF07714	Protein tyrosine kinase	5	98	7.8e-08	T	25-01-2018	IPR001245	Serine-threonine/tyrosine-protein kinase catalytic domain	GO:0004672|GO:0006468
c12651/f2p0/3955|m.1323	46575af877976acf11d021de3f121f63	118	Pfam	PF05641	Agenet domain	2	65	1e-10	T	25-01-2018	IPR008395	Agenet-like domain
c117986/f1p0/1082|m.1023	2d254fcbce9e23bedaefe40d5be02033	295	Pfam	PF14803	Nudix N-terminal	101	134	2.4e-13	T	25-01-2018
c117986/f1p0/1082|m.1023	2d254fcbce9e23bedaefe40d5be02033	295	Pfam	PF00293	NUDIX domain	140	249	1.5e-16	T	25-01-2018	IPR000086	NUDIX hydrolase domain	GO:0016787
c12664/f6p4/1752|m.1324	853e2c48cb44ac4b1b51130507c7a909	451	Pfam	PF01490	Transmembrane amino acid transporter protein	42	434	4.5e-81	T	25-01-2018	IPR013057	Amino acid transporter, transmembrane
c14611/f3p3/1662|m.1817	c7f9fb1705694a07ca9429014e865a7d	392	Pfam	PF12937	F-box-like	3	41	1.9e-10	T	25-01-2018
c14611/f3p3/1662|m.1817	c7f9fb1705694a07ca9429014e865a7d	392	Pfam	PF07734	F-box associated	213	314	3.4e-10	T	25-01-2018	IPR006527	F-box associated domain, type 1
c12616/f3p1/1180|m.1311	6e01ae49f463969accfcab6076591935	241	Pfam	PF00628	PHD-finger	189	237	2e-10	T	25-01-2018	IPR019787	Zinc finger, PHD-finger	GO:0005515
c12616/f3p1/1180|m.1311	6e01ae49f463969accfcab6076591935	241	Pfam	PF12165	Domain of unknown function (DUF3594)	11	139	1.2e-75	T	25-01-2018	IPR021998	Alfin	GO:0006355|GO:0042393
c104988/f2p2/3291|m.481	a5e8126f05444855cd1d37a07c419af9	922	Pfam	PF00004	ATPase family associated with various cellular activities (AAA)	296	412	1.3e-14	T	25-01-2018	IPR003959	ATPase, AAA-type, core	GO:0005524
c104988/f2p2/3291|m.481	a5e8126f05444855cd1d37a07c419af9	922	Pfam	PF02151	UvrB/uvrC motif	508	543	1.4e-09	T	25-01-2018	IPR001943	UVR domain	GO:0005515
c104988/f2p2/3291|m.481	a5e8126f05444855cd1d37a07c419af9	922	Pfam	PF02861	Clp amino terminal domain	106	158	1.1e-17	T	25-01-2018	IPR004176	Clp, N-terminal	GO:0019538
c104988/f2p2/3291|m.481	a5e8126f05444855cd1d37a07c419af9	922	Pfam	PF02861	Clp amino terminal domain	182	233	9.8e-18	T	25-01-2018	IPR004176	Clp, N-terminal	GO:0019538
c104988/f2p2/3291|m.481	a5e8126f05444855cd1d37a07c419af9	922	Pfam	PF07724	AAA domain (Cdc48 subfamily)	633	807	3.1e-55	T	25-01-2018	IPR013093	ATPase, AAA-2	GO:0005524
c104988/f2p2/3291|m.481	a5e8126f05444855cd1d37a07c419af9	922	Pfam	PF10431	C-terminal, D2-small domain, of ClpB protein	814	894	7.9e-24	T	25-01-2018	IPR019489	Clp ATPase, C-terminal
c128263/f1p8/3061|m.1408	51e02f4129d325a58dceea2d9d4a5dc7	760	Pfam	PF01909	Nucleotidyltransferase domain	82	146	2.8e-07	T	25-01-2018	IPR002934	Nucleotidyl transferase domain	GO:0016779
c128263/f1p8/3061|m.1408	51e02f4129d325a58dceea2d9d4a5dc7	760	Pfam	PF04926	Poly(A) polymerase predicted RNA binding domain	362	492	2.4e-34	T	25-01-2018	IPR007010	Poly(A) polymerase, RNA-binding domain	GO:0003723|GO:0004652|GO:0005634|GO:0043631
c128263/f1p8/3061|m.1408	51e02f4129d325a58dceea2d9d4a5dc7	760	Pfam	PF04928	Poly(A) polymerase central domain	14	361	8.6e-109	T	25-01-2018	IPR007012	Poly(A) polymerase, central domain	GO:0004652|GO:0043631
c11123/f2p3/2947|m.701	b1f5144c5bbc5b77567157d1e881f595	598	Pfam	PF00954	S-locus glycoprotein family	3	94	5.4e-27	T	25-01-2018	IPR000858	S-locus glycoprotein	GO:0048544
c11123/f2p3/2947|m.701	b1f5144c5bbc5b77567157d1e881f595	598	Pfam	PF08276	PAN-like domain	123	180	3.8e-14	T	25-01-2018	IPR013227	PAN-2 domain
c11123/f2p3/2947|m.701	b1f5144c5bbc5b77567157d1e881f595	598	Pfam	PF00069	Protein kinase domain	271	534	1.9e-46	T	25-01-2018	IPR000719	Protein kinase domain	GO:0004672|GO:0005524|GO:0006468
c115409/f1p3/2646|m.862	b1f5144c5bbc5b77567157d1e881f595	598	Pfam	PF00954	S-locus glycoprotein family	3	94	5.4e-27	T	25-01-2018	IPR000858	S-locus glycoprotein	GO:0048544
c115409/f1p3/2646|m.862	b1f5144c5bbc5b77567157d1e881f595	598	Pfam	PF08276	PAN-like domain	123	180	3.8e-14	T	25-01-2018	IPR013227	PAN-2 domain
c115409/f1p3/2646|m.862	b1f5144c5bbc5b77567157d1e881f595	598	Pfam	PF00069	Protein kinase domain	271	534	1.9e-46	T	25-01-2018	IPR000719	Protein kinase domain	GO:0004672|GO:0005524|GO:0006468
c11658/f1p8/3633|m.928	0c01f72f68d695716b833cd43629864d	1007	Pfam	PF00307	Calponin homology (CH) domain	49	159	1.9e-08	T	25-01-2018	IPR001715	Calponin homology domain	GO:0005515
c11658/f1p8/3633|m.928	0c01f72f68d695716b833cd43629864d	1007	Pfam	PF00225	Kinesin motor domain	405	723	8e-104	T	25-01-2018	IPR001752	Kinesin, motor domain	GO:0003777|GO:0005524|GO:0007018|GO:0008017
c17334/f1p1/2898|m.2433	b54d6114776b2ae127a6bb2ff561fe52	274	Pfam	PF12799	Leucine Rich repeats (2 copies)	169	209	1.3e-07	T	25-01-2018	IPR025875	Leucine rich repeat 4
c17334/f1p1/2898|m.2433	b54d6114776b2ae127a6bb2ff561fe52	274	Pfam	PF13504	Leucine rich repeat	85	101	7.8	T	25-01-2018
c17334/f1p1/2898|m.2433	b54d6114776b2ae127a6bb2ff561fe52	274	Pfam	PF00560	Leucine Rich Repeat	61	83	0.46	T	25-01-2018	IPR001611	Leucine-rich repeat	GO:0005515
c17334/f1p1/2898|m.2433	b54d6114776b2ae127a6bb2ff561fe52	274	Pfam	PF00560	Leucine Rich Repeat	15	35	0.24	T	25-01-2018	IPR001611	Leucine-rich repeat	GO:0005515
c13959/f2p1/1621|m.1695	9a9360feb6814b2c54c3d40edd9174de	333	Pfam	PF06217	GAGA binding protein-like family	1	333	2.9e-116	T	25-01-2018	IPR010409	GAGA-binding transcriptional activator
c101837/f1p1/1305|m.214	9a9360feb6814b2c54c3d40edd9174de	333	Pfam	PF06217	GAGA binding protein-like family	1	333	2.9e-116	T	25-01-2018	IPR010409	GAGA-binding transcriptional activator
c16199/f1p0/3635|m.2058	cffffa6e958d768673913c00a87c0da5	474	Pfam	PF13041	PPR repeat family	66	114	1.8e-10	T	25-01-2018	IPR002885	Pentatricopeptide repeat
c16199/f1p0/3635|m.2058	cffffa6e958d768673913c00a87c0da5	474	Pfam	PF01535	PPR repeat	170	197	0.00067	T	25-01-2018	IPR002885	Pentatricopeptide repeat
c16199/f1p0/3635|m.2058	cffffa6e958d768673913c00a87c0da5	474	Pfam	PF01535	PPR repeat	307	337	0.03	T	25-01-2018	IPR002885	Pentatricopeptide repeat
c16199/f1p0/3635|m.2058	cffffa6e958d768673913c00a87c0da5	474	Pfam	PF01535	PPR repeat	243	266	3.2e-05	T	25-01-2018	IPR002885	Pentatricopeptide repeat
c16199/f1p0/3635|m.2058	cffffa6e958d768673913c00a87c0da5	474	Pfam	PF01535	PPR repeat	206	232	0.077	T	25-01-2018	IPR002885	Pentatricopeptide repeat
c16199/f1p0/3635|m.2058	cffffa6e958d768673913c00a87c0da5	474	Pfam	PF01535	PPR repeat	142	169	0.0047	T	25-01-2018	IPR002885	Pentatricopeptide repeat
c16199/f1p0/3635|m.2058	cffffa6e958d768673913c00a87c0da5	474	Pfam	PF14432	DYW family of nucleic acid deaminases	348	465	3.6e-16	T	25-01-2018
c114957/f1p3/3120|m.838	8e9dbb68b67a4d0cfff1190d8eace4cf	978	Pfam	PF12436	ICP0-binding domain of Ubiquitin-specific protease 7	634	886	2.2e-90	T	25-01-2018	IPR024729	ICP0-binding domain of Ubiquitin-specific protease 7
c114957/f1p3/3120|m.838	8e9dbb68b67a4d0cfff1190d8eace4cf	978	Pfam	PF00917	MATH domain	71	190	5.5e-20	T	25-01-2018	IPR002083	MATH	GO:0005515
c114957/f1p3/3120|m.838	8e9dbb68b67a4d0cfff1190d8eace4cf	978	Pfam	PF14533	Ubiquitin-specific protease C-terminal	895	972	5.1e-16	T	25-01-2018
c114957/f1p3/3120|m.838	8e9dbb68b67a4d0cfff1190d8eace4cf	978	Pfam	PF00443	Ubiquitin carboxyl-terminal hydrolase	208	530	5.3e-52	T	25-01-2018	IPR001394	Peptidase C19, ubiquitin carboxyl-terminal hydrolase	GO:0006511
c16762/f1p1/3405|m.2239	3a91c27f3f08d5b5b5b323cae271b051	336	Pfam	PF04926	Poly(A) polymerase predicted RNA binding domain	100	230	5.4e-35	T	25-01-2018	IPR007010	Poly(A) polymerase, RNA-binding domain	GO:0003723|GO:0004652|GO:0005634|GO:0043631
c16762/f1p1/3405|m.2239	3a91c27f3f08d5b5b5b323cae271b051	336	Pfam	PF04928	Poly(A) polymerase central domain	1	99	2.5e-40	T	25-01-2018	IPR007012	Poly(A) polymerase, central domain	GO:0004652|GO:0043631
c11694/f1p1/3306|m.960	13feb9d4a87eecc1c4c9b690d5308052	135	Pfam	PF12422	Condensin II non structural maintenance of chromosomes subunit	1	56	9.8e-19	T	25-01-2018	IPR024741	Condensin-2 complex subunit G2	GO:0005634
c16660/f1p1/3559|m.2200	13feb9d4a87eecc1c4c9b690d5308052	135	Pfam	PF12422	Condensin II non structural maintenance of chromosomes subunit	1	56	9.8e-19	T	25-01-2018	IPR024741	Condensin-2 complex subunit G2	GO:0005634
c13609/f14p8/2840|m.1637	87b4104dba51e9202e0d6018c0f73554	810	Pfam	PF12230	Pre-mRNA splicing factor PRP21 like protein	247	473	1e-61	T	25-01-2018	IPR022030	Pre-mRNA splicing factor PRP21-like protein
c13609/f14p8/2840|m.1637	87b4104dba51e9202e0d6018c0f73554	810	Pfam	PF00240	Ubiquitin family	738	805	2e-09	T	25-01-2018	IPR000626	Ubiquitin domain	GO:0005515
c13609/f14p8/2840|m.1637	87b4104dba51e9202e0d6018c0f73554	810	Pfam	PF01805	Surp module	187	240	5.2e-17	T	25-01-2018	IPR000061	SWAP/Surp	GO:0003723|GO:0006396
c13609/f14p8/2840|m.1637	87b4104dba51e9202e0d6018c0f73554	810	Pfam	PF01805	Surp module	67	119	8.6e-23	T	25-01-2018	IPR000061	SWAP/Surp	GO:0003723|GO:0006396
c10125/f2p2/3188|m.156	0012975b3ce53e2a63e68ea543b0ceb7	355	Pfam	PF00560	Leucine Rich Repeat	73	92	0.28	T	25-01-2018	IPR001611	Leucine-rich repeat	GO:0005515
c10125/f2p2/3188|m.156	0012975b3ce53e2a63e68ea543b0ceb7	355	Pfam	PF00560	Leucine Rich Repeat	27	47	0.0087	T	25-01-2018	IPR001611	Leucine-rich repeat	GO:0005515
c13840/f4p5/2852|m.1680	8d89e4e907abc8588c628bd33f4b2573	811	Pfam	PF00069	Protein kinase domain	491	786	6.1e-47	T	25-01-2018	IPR000719	Protein kinase domain	GO:0004672|GO:0005524|GO:0006468
c13840/f4p5/2852|m.1680	8d89e4e907abc8588c628bd33f4b2573	811	Pfam	PF00954	S-locus glycoprotein family	211	291	2.7e-06	T	25-01-2018	IPR000858	S-locus glycoprotein	GO:0048544
c13840/f4p5/2852|m.1680	8d89e4e907abc8588c628bd33f4b2573	811	Pfam	PF01453	D-mannose binding lectin	85	175	6.8e-12	T	25-01-2018	IPR001480	Bulb-type lectin domain
c12060/f1p1/3725|m.1142	b575ff78adf83102bcf4b9ba918624d1	337	Pfam	PF06507	Auxin response factor	192	274	5e-37	T	25-01-2018	IPR010525	Auxin response factor	GO:0003677|GO:0005634|GO:0006355|GO:0009725
c12060/f1p1/3725|m.1142	b575ff78adf83102bcf4b9ba918624d1	337	Pfam	PF02362	B3 DNA binding domain	66	167	1.1e-21	T	25-01-2018	IPR003340	B3 DNA binding domain	GO:0003677
c10015/f1p1/2707|m.71	cd00c0d4078507aed8ce3e49a782e62c	319	Pfam	PF04434	SWIM zinc finger	240	261	1.5e-05	T	25-01-2018	IPR007527	Zinc finger, SWIM-type	GO:0008270
c10015/f1p1/2707|m.71	cd00c0d4078507aed8ce3e49a782e62c	319	Pfam	PF10551	MULE transposase domain	4	41	1.2e-08	T	25-01-2018	IPR018289	MULE transposase domain
c11818/f1p5/2143|m.1036	c211b7636639fdc147330c1f5563f7fa	596	Pfam	PF13959	Domain of unknown function (DUF4217)	420	481	7.6e-20	T	25-01-2018	IPR025313	Domain of unknown function DUF4217
c11818/f1p5/2143|m.1036	c211b7636639fdc147330c1f5563f7fa	596	Pfam	PF00271	Helicase conserved C-terminal domain	308	380	1e-21	T	25-01-2018	IPR001650	Helicase, C-terminal	GO:0003676|GO:0004386|GO:0005524
c11818/f1p5/2143|m.1036	c211b7636639fdc147330c1f5563f7fa	596	Pfam	PF00270	DEAD/DEAH box helicase	44	218	3.3e-38	T	25-01-2018	IPR011545	DNA/RNA helicase, DEAD/DEAH box type, N-terminal	GO:0003676|GO:0005524|GO:0008026
c11843/f1p2/3497|m.1047	9141372a6e19e317a5403535ef5bee87	163	Pfam	PF02347	Glycine cleavage system P-protein	5	131	5.8e-64	T	25-01-2018	IPR020580	Glycine cleavage system P-protein, N-terminal	GO:0004375|GO:0006546|GO:0055114	KEGG: 00260+1.4.4.2
c15675/f3p5/4215|m.12169	5f5524957eb948714fc39636f8c1227f	805	Pfam	PF13241	Putative NAD(P)-binding	11	122	1.1e-17	T	25-01-2018	IPR006367	Sirohaem synthase, N-terminal	GO:0006779|GO:0019354|GO:0043115|GO:0055114	KEGG: 00860+4.99.1.4+1.3.1.76+2.1.1.107|MetaCyc: PWY-5194|MetaCyc: PWY-5507|UniPathway: UPA00148|UniPathway: UPA00148|UniPathway: UPA00262|UniPathway: UPA00262|UniPathway: UPA00262
c15675/f3p5/4215|m.12169	5f5524957eb948714fc39636f8c1227f	805	Pfam	PF01855	Pyruvate flavodoxin/ferredoxin oxidoreductase, thiamine diP-bdg	286	468	7.3e-23	T	25-01-2018	IPR002880	Pyruvate flavodoxin/ferredoxin oxidoreductase, N-terminal	GO:0016491|GO:0055114
c15675/f3p5/4215|m.12169	5f5524957eb948714fc39636f8c1227f	805	Pfam	PF01558	Pyruvate ferredoxin/flavodoxin oxidoreductase	677	791	1.3e-05	T	25-01-2018	IPR019752	Pyruvate/ketoisovalerate oxidoreductase, catalytic domain	GO:0016903|GO:0055114
c102120/f1p3/3072|m.226	f1036a76fe02e1b7a0500f1ebba501fa	417	Pfam	PF04926	Poly(A) polymerase predicted RNA binding domain	16	146	2.1e-34	T	25-01-2018	IPR007010	Poly(A) polymerase, RNA-binding domain	GO:0003723|GO:0004652|GO:0005634|GO:0043631
c103137/f1p3/3142|m.291	7265e9ebff50e6c7abe1c465fea77a6f	307	Pfam	PF07714	Protein tyrosine kinase	1	227	8.8e-38	T	25-01-2018	IPR001245	Serine-threonine/tyrosine-protein kinase catalytic domain	GO:0004672|GO:0006468
c1603/f10p8/1957|m.2009	e252c9b50e20dd0dd580880a89999933	583	Pfam	PF07731	Multicopper oxidase	458	578	1.2e-09	T	25-01-2018	IPR011706	Multicopper oxidase, type 2	GO:0005507|GO:0016491|GO:0055114
c1603/f10p8/1957|m.2009	e252c9b50e20dd0dd580880a89999933	583	Pfam	PF07732	Multicopper oxidase	147	223	7.9e-06	T	25-01-2018	IPR011707	Multicopper oxidase, type 3	GO:0005507
c1603/f10p8/1957|m.2009	e252c9b50e20dd0dd580880a89999933	583	Pfam	PF00394	Multicopper oxidase	277	361	1e-06	T	25-01-2018	IPR001117	Multicopper oxidase, type 1	GO:0016491|GO:0055114
c101343/f1p0/877|m.161	2db7dca4158a5b6aa5dab0403c4b2f48	111	Pfam	PF10163	Transcription factor e(y)2	25	106	5e-32	T	25-01-2018	IPR018783	Transcription factor, enhancer of yellow 2	GO:0000124|GO:0003713|GO:0005643|GO:0006406|GO:0045893
c14998/f1p1/1850|m.11914	1e6dcf9435d43355e23f7f0503a5a31a	220	Pfam	PF02183	Homeobox associated leucine zipper	166	200	1e-11	T	25-01-2018	IPR003106	Leucine zipper, homeobox-associated	GO:0003677|GO:0005634|GO:0006355
c14998/f1p1/1850|m.11914	1e6dcf9435d43355e23f7f0503a5a31a	220	Pfam	PF00046	Homeobox domain	111	164	6.6e-16	T	25-01-2018	IPR001356	Homeobox domain	GO:0003700|GO:0006355|GO:0043565
c10059/f1p0/2345|m.111	47851296992e87e6f833cb739b4ea956	174	Pfam	PF00004	ATPase family associated with various cellular activities (AAA)	66	166	6.7e-15	T	25-01-2018	IPR003959	ATPase, AAA-type, core	GO:0005524
c10651/f2p1/1814|m.586	f21c40cbbbf9461fe1ffdd9eadea1518	109	Pfam	PF12854	PPR repeat	11	43	2.4e-11	T	25-01-2018	IPR002885	Pentatricopeptide repeat
c10651/f2p1/1814|m.586	f21c40cbbbf9461fe1ffdd9eadea1518	109	Pfam	PF13041	PPR repeat family	50	98	5.3e-18	T	25-01-2018	IPR002885	Pentatricopeptide repeat
c106061/f1p5/2920|m.575	8f08fac473e60c89bfc1f362c7d74053	901	Pfam	PF00145	C-5 cytosine-specific DNA methylase	507	865	1.1e-34	T	25-01-2018	IPR001525	C-5 cytosine methyltransferase	GO:0003677|GO:0006306|GO:0008168	KEGG: 00270+2.1.1.37
c106061/f1p5/2920|m.575	8f08fac473e60c89bfc1f362c7d74053	901	Pfam	PF01426	BAH domain	177	286	8.8e-11	T	25-01-2018	IPR001025	Bromo adjacent homology (BAH) domain	GO:0003682
c106061/f1p5/2920|m.575	8f08fac473e60c89bfc1f362c7d74053	901	Pfam	PF00385	Chromo (CHRromatin Organisation MOdifier) domain	457	494	7.6e-09	T	25-01-2018	IPR023780	Chromo domain
c117515/f1p0/970|m.995	c48a9f836c8c959783cbdbfa56c310aa	235	Pfam	PF00628	PHD-finger	183	231	2e-10	T	25-01-2018	IPR019787	Zinc finger, PHD-finger	GO:0005515
c117515/f1p0/970|m.995	c48a9f836c8c959783cbdbfa56c310aa	235	Pfam	PF12165	Domain of unknown function (DUF3594)	11	139	1.2e-75	T	25-01-2018	IPR021998	Alfin	GO:0006355|GO:0042393
c10064/f1p1/3808|m.113	1e84c1b78f94df9b01e105dd4d9995d3	592	Pfam	PF03126	Plus-3 domain	3	94	4.6e-19	T	25-01-2018	IPR004343	Plus-3	GO:0003677|GO:0005634|GO:0006352|GO:0016570
c10064/f1p1/3808|m.113	1e84c1b78f94df9b01e105dd4d9995d3	592	Pfam	PF02213	GYF domain	329	370	1.4e-13	T	25-01-2018	IPR003169	GYF	GO:0005515
c12445/f2p1/2011|m.1266	64f0471155e3bf8143b1abf9c368de72	230	Pfam	PF00118	TCP-1/cpn60 chaperonin family	30	222	7.4e-59	T	25-01-2018	IPR002423	Chaperonin Cpn60/TCP-1	GO:0005524|GO:0044267
c14393/f1p0/2924|m.1770	01528fe0dfdfe712d2954b4c628f185f	247	Pfam	PF12799	Leucine Rich repeats (2 copies)	73	114	6.1e-07	T	25-01-2018	IPR025875	Leucine rich repeat 4
c127780/f358p99/719|m.12448	5f1b44e24ff7fb029316a02297e13a5e	119	Pfam	PF00234	Protease inhibitor/seed storage/LTP family	15	115	4.5e-08	T	25-01-2018	IPR016140	Bifunctional inhibitor/plant lipid transfer protein/seed storage helical domain
c119170/f1p13/653|m.12441	5f1b44e24ff7fb029316a02297e13a5e	119	Pfam	PF00234	Protease inhibitor/seed storage/LTP family	15	115	4.5e-08	T	25-01-2018	IPR016140	Bifunctional inhibitor/plant lipid transfer protein/seed storage helical domain
c1594/f4p3/3728|m.1984	7d0195b2e71f7edc5cde0455e490fee8	1060	Pfam	PF08700	Vps51/Vps67	23	94	1.9e-15	T	25-01-2018
c15769/f3p1/1984|m.1958	ea4b24f1b5926c1aaebc0a7177b05951	620	Pfam	PF07649	C1-like domain	150	178	6e-05	T	25-01-2018	IPR011424	C1-like	GO:0047134|GO:0055114
c15769/f3p1/1984|m.1958	ea4b24f1b5926c1aaebc0a7177b05951	620	Pfam	PF07649	C1-like domain	359	387	2.1e-07	T	25-01-2018	IPR011424	C1-like	GO:0047134|GO:0055114
c12428/f1p2/3096|m.1264	aa16e8239c150389d208e5b95c6c3398	202	Pfam	PF01426	BAH domain	58	129	7.9e-08	T	25-01-2018	IPR001025	Bromo adjacent homology (BAH) domain	GO:0003682
c104486/f1p3/3127|m.431	5a86f27f5d6f768cb51ce2973eb3c8f7	327	Pfam	PF01535	PPR repeat	95	120	0.0047	T	25-01-2018	IPR002885	Pentatricopeptide repeat
c104486/f1p3/3127|m.431	5a86f27f5d6f768cb51ce2973eb3c8f7	327	Pfam	PF14432	DYW family of nucleic acid deaminases	204	317	4.2e-17	T	25-01-2018
c104486/f1p3/3127|m.431	5a86f27f5d6f768cb51ce2973eb3c8f7	327	Pfam	PF13041	PPR repeat family	21	68	9.9e-11	T	25-01-2018	IPR002885	Pentatricopeptide repeat
c13222/f2p0/1425|m.1519	9b2880434ccce9323418a8f26fdb7857	467	Pfam	PF02458	Transferase family	27	454	6.4e-83	T	25-01-2018	IPR003480	Transferase	GO:0016747
c16399/f1p0/3120|m.2113	c8531742e8f66196d954a91e7de8e759	144	Pfam	PF00069	Protein kinase domain	20	111	2e-08	T	25-01-2018	IPR000719	Protein kinase domain	GO:0004672|GO:0005524|GO:0006468
c113885/f8p2/2856|m.775	a7568027315564cb800d5872521d48aa	675	Pfam	PF06507	Auxin response factor	253	335	1.2e-31	T	25-01-2018	IPR010525	Auxin response factor	GO:0003677|GO:0005634|GO:0006355|GO:0009725
c113885/f8p2/2856|m.775	a7568027315564cb800d5872521d48aa	675	Pfam	PF02309	AUX/IAA family	499	642	4e-31	T	25-01-2018	IPR003311	AUX/IAA protein	GO:0005634|GO:0006355
c113885/f8p2/2856|m.775	a7568027315564cb800d5872521d48aa	675	Pfam	PF02362	B3 DNA binding domain	127	227	1.7e-20	T	25-01-2018	IPR003340	B3 DNA binding domain	GO:0003677
c10139/f1p4/3071|m.165	c9928926d426ad4d3968478dc155e0ac	926	Pfam	PF02985	HEAT repeat	37	66	0.00018	T	25-01-2018	IPR000357	HEAT	GO:0005515
c10139/f1p4/3071|m.165	c9928926d426ad4d3968478dc155e0ac	926	Pfam	PF13646	HEAT repeats	694	839	3.7e-07	T	25-01-2018
c10139/f1p4/3071|m.165	c9928926d426ad4d3968478dc155e0ac	926	Pfam	PF12348	CLASP N terminal	153	299	4.2e-07	T	25-01-2018	IPR024395	CLASP N-terminal domain
c10139/f1p4/3071|m.165	c9928926d426ad4d3968478dc155e0ac	926	Pfam	PF13513	HEAT-like repeat	585	639	0.00012	T	25-01-2018
c16194/f1p1/3842|m.2048	a0d12cd4910bd3dab8fae5f85e759d10	127	Pfam	PF00862	Sucrose synthase	1	50	3e-14	T	25-01-2018	IPR000368	Sucrose synthase	GO:0005985	KEGG: 00500+2.4.1.13|MetaCyc: PWY-3801
c11931/f1p0/1812|m.1101	7a596445f1c3daf08e366f70bbd9d25c	271	Pfam	PF00171	Aldehyde dehydrogenase family	9	256	1.3e-40	T	25-01-2018	IPR015590	Aldehyde dehydrogenase domain	GO:0008152|GO:0016491|GO:0055114
c103989/f1p4/3241|m.380	899e3da1d7e079b2e2703be094f0e7b9	500	Pfam	PF03514	GRAS domain family	138	493	1.9e-109	T	25-01-2018	IPR005202	Transcription factor GRAS
c101423/f1p0/2630|m.12426	ac3e85979dd989391435392a173684ea	412	Pfam	PF01150	GDA1/CD39 (nucleoside phosphatase) family	5	374	8e-94	T	25-01-2018	IPR000407	Nucleoside phosphatase GDA1/CD39	GO:0016787
c11377/f1p5/3932|m.772	b9143ededa996eef38b5ffe726e73106	1054	Pfam	PF05001	RNA polymerase Rpb1 C-terminal repeat	937	950	0.23	T	25-01-2018	IPR000684	RNA polymerase II, heptapeptide repeat, eukaryotic	GO:0003677|GO:0005665|GO:0006366	KEGG: 00230+2.7.7.6|KEGG: 00240+2.7.7.6
c11377/f1p5/3932|m.772	b9143ededa996eef38b5ffe726e73106	1054	Pfam	PF05001	RNA polymerase Rpb1 C-terminal repeat	993	1006	0.23	T	25-01-2018	IPR000684	RNA polymerase II, heptapeptide repeat, eukaryotic	GO:0003677|GO:0005665|GO:0006366	KEGG: 00230+2.7.7.6|KEGG: 00240+2.7.7.6
c11377/f1p5/3932|m.772	b9143ededa996eef38b5ffe726e73106	1054	Pfam	PF05001	RNA polymerase Rpb1 C-terminal repeat	965	978	0.22	T	25-01-2018	IPR000684	RNA polymerase II, heptapeptide repeat, eukaryotic	GO:0003677|GO:0005665|GO:0006366	KEGG: 00230+2.7.7.6|KEGG: 00240+2.7.7.6
c11377/f1p5/3932|m.772	b9143ededa996eef38b5ffe726e73106	1054	Pfam	PF05001	RNA polymerase Rpb1 C-terminal repeat	930	943	0.027	T	25-01-2018	IPR000684	RNA polymerase II, heptapeptide repeat, eukaryotic	GO:0003677|GO:0005665|GO:0006366	KEGG: 00230+2.7.7.6|KEGG: 00240+2.7.7.6
c11377/f1p5/3932|m.772	b9143ededa996eef38b5ffe726e73106	1054	Pfam	PF05001	RNA polymerase Rpb1 C-terminal repeat	888	901	0.23	T	25-01-2018	IPR000684	RNA polymerase II, heptapeptide repeat, eukaryotic	GO:0003677|GO:0005665|GO:0006366	KEGG: 00230+2.7.7.6|KEGG: 00240+2.7.7.6
c11377/f1p5/3932|m.772	b9143ededa996eef38b5ffe726e73106	1054	Pfam	PF05001	RNA polymerase Rpb1 C-terminal repeat	902	915	0.23	T	25-01-2018	IPR000684	RNA polymerase II, heptapeptide repeat, eukaryotic	GO:0003677|GO:0005665|GO:0006366	KEGG: 00230+2.7.7.6|KEGG: 00240+2.7.7.6
c11377/f1p5/3932|m.772	b9143ededa996eef38b5ffe726e73106	1054	Pfam	PF05001	RNA polymerase Rpb1 C-terminal repeat	874	887	0.23	T	25-01-2018	IPR000684	RNA polymerase II, heptapeptide repeat, eukaryotic	GO:0003677|GO:0005665|GO:0006366	KEGG: 00230+2.7.7.6|KEGG: 00240+2.7.7.6
c11377/f1p5/3932|m.772	b9143ededa996eef38b5ffe726e73106	1054	Pfam	PF05001	RNA polymerase Rpb1 C-terminal repeat	958	971	0.23	T	25-01-2018	IPR000684	RNA polymerase II, heptapeptide repeat, eukaryotic	GO:0003677|GO:0005665|GO:0006366	KEGG: 00230+2.7.7.6|KEGG: 00240+2.7.7.6
c11377/f1p5/3932|m.772	b9143ededa996eef38b5ffe726e73106	1054	Pfam	PF05001	RNA polymerase Rpb1 C-terminal repeat	972	985	0.88	T	25-01-2018	IPR000684	RNA polymerase II, heptapeptide repeat, eukaryotic	GO:0003677|GO:0005665|GO:0006366	KEGG: 00230+2.7.7.6|KEGG: 00240+2.7.7.6
c11377/f1p5/3932|m.772	b9143ededa996eef38b5ffe726e73106	1054	Pfam	PF05001	RNA polymerase Rpb1 C-terminal repeat	944	957	0.23	T	25-01-2018	IPR000684	RNA polymerase II, heptapeptide repeat, eukaryotic	GO:0003677|GO:0005665|GO:0006366	KEGG: 00230+2.7.7.6|KEGG: 00240+2.7.7.6
c11377/f1p5/3932|m.772	b9143ededa996eef38b5ffe726e73106	1054	Pfam	PF05001	RNA polymerase Rpb1 C-terminal repeat	916	929	0.014	T	25-01-2018	IPR000684	RNA polymerase II, heptapeptide repeat, eukaryotic	GO:0003677|GO:0005665|GO:0006366	KEGG: 00230+2.7.7.6|KEGG: 00240+2.7.7.6
c11377/f1p5/3932|m.772	b9143ededa996eef38b5ffe726e73106	1054	Pfam	PF05001	RNA polymerase Rpb1 C-terminal repeat	951	964	0.23	T	25-01-2018	IPR000684	RNA polymerase II, heptapeptide repeat, eukaryotic	GO:0003677|GO:0005665|GO:0006366	KEGG: 00230+2.7.7.6|KEGG: 00240+2.7.7.6
c11377/f1p5/3932|m.772	b9143ededa996eef38b5ffe726e73106	1054	Pfam	PF05001	RNA polymerase Rpb1 C-terminal repeat	1007	1020	6	T	25-01-2018	IPR000684	RNA polymerase II, heptapeptide repeat, eukaryotic	GO:0003677|GO:0005665|GO:0006366	KEGG: 00230+2.7.7.6|KEGG: 00240+2.7.7.6
c11377/f1p5/3932|m.772	b9143ededa996eef38b5ffe726e73106	1054	Pfam	PF05001	RNA polymerase Rpb1 C-terminal repeat	909	922	0.12	T	25-01-2018	IPR000684	RNA polymerase II, heptapeptide repeat, eukaryotic	GO:0003677|GO:0005665|GO:0006366	KEGG: 00230+2.7.7.6|KEGG: 00240+2.7.7.6
c11377/f1p5/3932|m.772	b9143ededa996eef38b5ffe726e73106	1054	Pfam	PF05001	RNA polymerase Rpb1 C-terminal repeat	839	852	0.0045	T	25-01-2018	IPR000684	RNA polymerase II, heptapeptide repeat, eukaryotic	GO:0003677|GO:0005665|GO:0006366	KEGG: 00230+2.7.7.6|KEGG: 00240+2.7.7.6
c11377/f1p5/3932|m.772	b9143ededa996eef38b5ffe726e73106	1054	Pfam	PF05001	RNA polymerase Rpb1 C-terminal repeat	923	936	0.014	T	25-01-2018	IPR000684	RNA polymerase II, heptapeptide repeat, eukaryotic	GO:0003677|GO:0005665|GO:0006366	KEGG: 00230+2.7.7.6|KEGG: 00240+2.7.7.6
c11377/f1p5/3932|m.772	b9143ededa996eef38b5ffe726e73106	1054	Pfam	PF05001	RNA polymerase Rpb1 C-terminal repeat	810	824	1.7	T	25-01-2018	IPR000684	RNA polymerase II, heptapeptide repeat, eukaryotic	GO:0003677|GO:0005665|GO:0006366	KEGG: 00230+2.7.7.6|KEGG: 00240+2.7.7.6
c11377/f1p5/3932|m.772	b9143ededa996eef38b5ffe726e73106	1054	Pfam	PF05001	RNA polymerase Rpb1 C-terminal repeat	867	880	0.078	T	25-01-2018	IPR000684	RNA polymerase II, heptapeptide repeat, eukaryotic	GO:0003677|GO:0005665|GO:0006366	KEGG: 00230+2.7.7.6|KEGG: 00240+2.7.7.6
c11377/f1p5/3932|m.772	b9143ededa996eef38b5ffe726e73106	1054	Pfam	PF05001	RNA polymerase Rpb1 C-terminal repeat	881	894	0.22	T	25-01-2018	IPR000684	RNA polymerase II, heptapeptide repeat, eukaryotic	GO:0003677|GO:0005665|GO:0006366	KEGG: 00230+2.7.7.6|KEGG: 00240+2.7.7.6
c11377/f1p5/3932|m.772	b9143ededa996eef38b5ffe726e73106	1054	Pfam	PF05001	RNA polymerase Rpb1 C-terminal repeat	853	866	0.091	T	25-01-2018	IPR000684	RNA polymerase II, heptapeptide repeat, eukaryotic	GO:0003677|GO:0005665|GO:0006366	KEGG: 00230+2.7.7.6|KEGG: 00240+2.7.7.6
c11377/f1p5/3932|m.772	b9143ededa996eef38b5ffe726e73106	1054	Pfam	PF05001	RNA polymerase Rpb1 C-terminal repeat	979	992	0.027	T	25-01-2018	IPR000684	RNA polymerase II, heptapeptide repeat, eukaryotic	GO:0003677|GO:0005665|GO:0006366	KEGG: 00230+2.7.7.6|KEGG: 00240+2.7.7.6
c11377/f1p5/3932|m.772	b9143ededa996eef38b5ffe726e73106	1054	Pfam	PF05001	RNA polymerase Rpb1 C-terminal repeat	1000	1013	0.24	T	25-01-2018	IPR000684	RNA polymerase II, heptapeptide repeat, eukaryotic	GO:0003677|GO:0005665|GO:0006366	KEGG: 00230+2.7.7.6|KEGG: 00240+2.7.7.6
c11377/f1p5/3932|m.772	b9143ededa996eef38b5ffe726e73106	1054	Pfam	PF05001	RNA polymerase Rpb1 C-terminal repeat	986	999	0.033	T	25-01-2018	IPR000684	RNA polymerase II, heptapeptide repeat, eukaryotic	GO:0003677|GO:0005665|GO:0006366	KEGG: 00230+2.7.7.6|KEGG: 00240+2.7.7.6
c11377/f1p5/3932|m.772	b9143ededa996eef38b5ffe726e73106	1054	Pfam	PF05001	RNA polymerase Rpb1 C-terminal repeat	895	908	0.22	T	25-01-2018	IPR000684	RNA polymerase II, heptapeptide repeat, eukaryotic	GO:0003677|GO:0005665|GO:0006366	KEGG: 00230+2.7.7.6|KEGG: 00240+2.7.7.6
c11377/f1p5/3932|m.772	b9143ededa996eef38b5ffe726e73106	1054	Pfam	PF05001	RNA polymerase Rpb1 C-terminal repeat	825	838	0.025	T	25-01-2018	IPR000684	RNA polymerase II, heptapeptide repeat, eukaryotic	GO:0003677|GO:0005665|GO:0006366	KEGG: 00230+2.7.7.6|KEGG: 00240+2.7.7.6
c11377/f1p5/3932|m.772	b9143ededa996eef38b5ffe726e73106	1054	Pfam	PF04992	RNA polymerase Rpb1, domain 6	165	349	4.3e-68	T	25-01-2018	IPR007075	RNA polymerase Rpb1, domain 6	GO:0003677|GO:0003899|GO:0006351	KEGG: 00230+2.7.7.6|KEGG: 00240+2.7.7.6
c11377/f1p5/3932|m.772	b9143ededa996eef38b5ffe726e73106	1054	Pfam	PF05000	RNA polymerase Rpb1, domain 4	1	92	3.2e-36	T	25-01-2018	IPR007083	RNA polymerase Rpb1, domain 4	GO:0003677|GO:0003899|GO:0006351	KEGG: 00230+2.7.7.6|KEGG: 00240+2.7.7.6|Reactome: REACT_1788
c11377/f1p5/3932|m.772	b9143ededa996eef38b5ffe726e73106	1054	Pfam	PF04990	RNA polymerase Rpb1, domain 7	434	568	2.1e-52	T	25-01-2018	IPR007073	RNA polymerase Rpb1, domain 7	GO:0003677|GO:0003899|GO:0006351	KEGG: 00230+2.7.7.6|KEGG: 00240+2.7.7.6
c11377/f1p5/3932|m.772	b9143ededa996eef38b5ffe726e73106	1054	Pfam	PF04998	RNA polymerase Rpb1, domain 5	99	689	9.3e-107	T	25-01-2018	IPR007081	RNA polymerase Rpb1, domain 5	GO:0003677|GO:0003899|GO:0006351	KEGG: 00230+2.7.7.6|KEGG: 00240+2.7.7.6|Reactome: REACT_1788
c127378/f7p10/3266|m.1356	40f2a596c306be30afb4dd651300e9be	976	Pfam	PF01429	Methyl-CpG binding domain	71	132	3.1e-11	T	25-01-2018	IPR001739	Methyl-CpG DNA binding	GO:0003677|GO:0005634
c127378/f7p10/3266|m.1356	40f2a596c306be30afb4dd651300e9be	976	Pfam	PF01429	Methyl-CpG binding domain	9	54	5.1e-05	T	25-01-2018	IPR001739	Methyl-CpG DNA binding	GO:0003677|GO:0005634
c127378/f7p10/3266|m.1356	40f2a596c306be30afb4dd651300e9be	976	Pfam	PF01429	Methyl-CpG binding domain	444	494	1.4e-07	T	25-01-2018	IPR001739	Methyl-CpG DNA binding	GO:0003677|GO:0005634
c127378/f7p10/3266|m.1356	40f2a596c306be30afb4dd651300e9be	976	Pfam	PF01429	Methyl-CpG binding domain	193	240	1.5e-06	T	25-01-2018	IPR001739	Methyl-CpG DNA binding	GO:0003677|GO:0005634
c12096/f3p2/1961|m.1160	6655c90c73523bd129a99479d3047cab	447	Pfam	PF01544	CorA-like Mg2+ transporter protein	209	408	1.5e-28	T	25-01-2018	IPR002523	Mg2+ transporter protein, CorA-like/Zinc transport protein ZntB	GO:0016020|GO:0030001|GO:0046873|GO:0055085
c15039/f3p5/2774|m.1879	76b05023fc4c42902bb31145bc1ac618	779	Pfam	PF02225	PA domain	395	489	1.8e-10	T	25-01-2018	IPR003137	Protease-associated domain, PA
c15039/f3p5/2774|m.1879	76b05023fc4c42902bb31145bc1ac618	779	Pfam	PF05922	Peptidase inhibitor I9	30	104	2e-16	T	25-01-2018	IPR010259	Proteinase inhibitor I9	GO:0004252|GO:0042802|GO:0043086
c15039/f3p5/2774|m.1879	76b05023fc4c42902bb31145bc1ac618	779	Pfam	PF00082	Subtilase family	148	614	4.7e-36	T	25-01-2018	IPR000209	Peptidase S8/S53 domain	GO:0004252|GO:0006508
c16874/f1p2/4460|m.2275	afeb546047d1dfd8174200516d4f4e42	355	Pfam	PF00155	Aminotransferase class I and II	68	341	1.9e-61	T	25-01-2018	IPR004839	Aminotransferase, class I/classII	GO:0009058|GO:0030170
c16874/f1p2/4460|m.2276	afeb546047d1dfd8174200516d4f4e42	355	Pfam	PF00155	Aminotransferase class I and II	68	341	1.9e-61	T	25-01-2018	IPR004839	Aminotransferase, class I/classII	GO:0009058|GO:0030170
c101323/f1p0/1365|m.160	13be492b679e97db2a0de429334b905a	114	Pfam	PF00657	GDSL-like Lipase/Acylhydrolase	50	110	1.7e-05	T	25-01-2018	IPR001087	Lipase, GDSL	GO:0006629|GO:0016788
c11893/f1p3/3759|m.1079	7702d322a7d7a9832f712a79876b00aa	929	Pfam	PF02985	HEAT repeat	42	69	0.00066	T	25-01-2018	IPR000357	HEAT	GO:0005515
c11893/f1p3/3759|m.1079	7702d322a7d7a9832f712a79876b00aa	929	Pfam	PF13513	HEAT-like repeat	762	815	0.0017	T	25-01-2018
c11406/f1p2/3732|m.782	7c9faf2a2477ac3c2f76359d4858c46e	972	Pfam	PF12717	non-SMC mitotic condensation complex subunit 1	562	761	2.4e-49	T	25-01-2018
c16185/f1p3/3548|m.2042	d6dd53921470f61616069042472c3ca0	883	Pfam	PF12796	Ankyrin repeats (3 copies)	502	562	4.1e-07	T	25-01-2018	IPR020683	Ankyrin repeat-containing domain
c16185/f1p3/3548|m.2042	d6dd53921470f61616069042472c3ca0	883	Pfam	PF00612	IQ calmodulin-binding motif	716	734	0.0093	T	25-01-2018	IPR000048	IQ motif, EF-hand binding site	GO:0005515
c16185/f1p3/3548|m.2042	d6dd53921470f61616069042472c3ca0	883	Pfam	PF00612	IQ calmodulin-binding motif	739	758	4.1e-05	T	25-01-2018	IPR000048	IQ motif, EF-hand binding site	GO:0005515
c16185/f1p3/3548|m.2042	d6dd53921470f61616069042472c3ca0	883	Pfam	PF01833	IPT/TIG domain	304	387	1.2e-06	T	25-01-2018	IPR002909	IPT domain	GO:0005515
c10459/f2p2/1911|m.439	edcb1e0622d1f9c11cfbb3317a71abae	111	Pfam	PF07714	Protein tyrosine kinase	18	99	2.1e-14	T	25-01-2018	IPR001245	Serine-threonine/tyrosine-protein kinase catalytic domain	GO:0004672|GO:0006468
c10052/f1p2/1921|m.107	d114e159e11b7b1c61d0a3dc8a0a11be	407	Pfam	PF00306	ATP synthase alpha/beta chain, C terminal domain	314	399	6.4e-16	T	25-01-2018	IPR000793	ATPase, F1/V1/A1 complex, alpha/beta subunit, C-terminal	GO:0015991|GO:0016820|GO:0033178	KEGG: 00190+3.6.3.14|KEGG: 00195+3.6.3.14|MetaCyc: PWY-7219
c10052/f1p2/1921|m.107	d114e159e11b7b1c61d0a3dc8a0a11be	407	Pfam	PF00006	ATP synthase alpha/beta family, nucleotide-binding domain	145	183	0.00017	T	25-01-2018	IPR000194	ATPase, F1/V1/A1 complex, alpha/beta subunit, nucleotide-binding domain	GO:0005524	KEGG: 00190+3.6.3.14|KEGG: 00195+3.6.3.14|MetaCyc: PWY-7219
c10052/f1p2/1921|m.107	d114e159e11b7b1c61d0a3dc8a0a11be	407	Pfam	PF00006	ATP synthase alpha/beta family, nucleotide-binding domain	206	296	5.5e-27	T	25-01-2018	IPR000194	ATPase, F1/V1/A1 complex, alpha/beta subunit, nucleotide-binding domain	GO:0005524	KEGG: 00190+3.6.3.14|KEGG: 00195+3.6.3.14|MetaCyc: PWY-7219
c10052/f1p2/1921|m.107	d114e159e11b7b1c61d0a3dc8a0a11be	407	Pfam	PF02874	ATP synthase alpha/beta family, beta-barrel domain	23	89	2e-12	T	25-01-2018	IPR004100	ATPase, F1 complex alpha/beta subunit, N-terminal domain	GO:0015992|GO:0046034	KEGG: 00190+3.6.3.14|KEGG: 00195+3.6.3.14|MetaCyc: PWY-7219
c104788/f1p0/3095|m.462	7b9c220753f9439cf2e02b09ebe617b3	126	Pfam	PF00069	Protein kinase domain	1	98	3.7e-25	T	25-01-2018	IPR000719	Protein kinase domain	GO:0004672|GO:0005524|GO:0006468
c127506/f1p5/3063|m.1376	3eb84007f24128f52a67574904e04815	880	Pfam	PF02705	K+ potassium transporter	127	707	4.3e-192	T	25-01-2018	IPR003855	K+ potassium transporter	GO:0015079|GO:0016020|GO:0071805
c1590/f4p2/1777|m.1975	3e62f1b39d83985b1eda4d61e8e9a3e7	485	Pfam	PF01545	Cation efflux family	149	405	5.5e-32	T	25-01-2018	IPR002524	Cation efflux protein	GO:0006812|GO:0008324|GO:0016021|GO:0055085
c10095/f2p0/1324|m.127	79fa4a2462d5f12e99dfb9ae1a864b7c	355	Pfam	PF03151	Triose-phosphate Transporter family	188	337	1.1e-27	T	25-01-2018	IPR004853	Triose-phosphate transporter domain
c10095/f2p0/1324|m.127	79fa4a2462d5f12e99dfb9ae1a864b7c	355	Pfam	PF00892	EamA-like transporter family	63	168	1.7e-05	T	25-01-2018	IPR000620	Drug/metabolite transporter	GO:0016020
c123835/f4p2/3160|m.1251	3a4fc23d73788fafc429c878b3963664	396	Pfam	PF07714	Protein tyrosine kinase	122	376	8.1e-72	T	25-01-2018	IPR001245	Serine-threonine/tyrosine-protein kinase catalytic domain	GO:0004672|GO:0006468
c100496/f1p3/1501|m.105	2d77392e91b890a5b8efb74c1a5f1806	119	Pfam	PF00078	Reverse transcriptase (RNA-dependent DNA polymerase)	2	119	6.7e-22	T	25-01-2018	IPR000477	Reverse transcriptase domain	GO:0003723|GO:0003964|GO:0006278
c16112/f1p0/3530|m.2024	3ce8f8eafa66bc42bebad21ca108f8e0	219	Pfam	PF00861	Ribosomal L18p/L5e family	48	93	4.2e-10	T	25-01-2018	IPR005484	Ribosomal protein L18/L5	GO:0003735|GO:0005622|GO:0005840|GO:0006412
c10070/f1p4/2923|m.115	c53a88714a237fbac5e78db897b3ff7a	839	Pfam	PF00449	Urease alpha-subunit, N-terminal domain	275	391	2.9e-51	T	25-01-2018	IPR011612	Urease alpha-subunit, N-terminal	GO:0009039|GO:0016151|GO:0019627	KEGG: 00230+3.5.1.5|KEGG: 00330+3.5.1.5|KEGG: 00791+3.5.1.5|MetaCyc: PWY-5704|UniPathway: UPA00258
c10070/f1p4/2923|m.115	c53a88714a237fbac5e78db897b3ff7a	839	Pfam	PF00547	Urease, gamma subunit	1	100	2e-40	T	25-01-2018	IPR002026	Urease, gamma/gamma-beta subunit	GO:0016151|GO:0043419	KEGG: 00230+3.5.1.5|KEGG: 00330+3.5.1.5|KEGG: 00791+3.5.1.5|MetaCyc: PWY-5704|UniPathway: UPA00258
c10070/f1p4/2923|m.115	c53a88714a237fbac5e78db897b3ff7a	839	Pfam	PF00699	Urease beta subunit	132	230	3.5e-41	T	25-01-2018	IPR002019	Urease, beta subunit		KEGG: 00230+3.5.1.5|KEGG: 00330+3.5.1.5|KEGG: 00791+3.5.1.5|MetaCyc: PWY-5704|UniPathway: UPA00258
c10070/f1p4/2923|m.115	c53a88714a237fbac5e78db897b3ff7a	839	Pfam	PF01979	Amidohydrolase family	397	708	4e-65	T	25-01-2018	IPR006680	Amidohydrolase 1	GO:0016787
c102060/f1p3/1028|m.12428	72abb2210b6d8da97e4fa34e2c384168	328	Pfam	PF06955	Xyloglucan endo-transglycosylase (XET) C-terminus	277	319	5e-10	T	25-01-2018	IPR010713	Xyloglucan endo-transglycosylase, C-terminal	GO:0005618|GO:0006073|GO:0016762|GO:0048046
c102060/f1p3/1028|m.12428	72abb2210b6d8da97e4fa34e2c384168	328	Pfam	PF00722	Glycosyl hydrolases family 16	69	249	8.2e-58	T	25-01-2018	IPR000757	Glycoside hydrolase, family 16	GO:0004553|GO:0005975
c12364/f2p1/2961|m.1243	9db0e3547f2f37555fe3c4b827d601f8	181	Pfam	PF00560	Leucine Rich Repeat	127	148	0.64	T	25-01-2018	IPR001611	Leucine-rich repeat	GO:0005515
c12364/f2p1/2961|m.1243	9db0e3547f2f37555fe3c4b827d601f8	181	Pfam	PF00560	Leucine Rich Repeat	150	169	0.031	T	25-01-2018	IPR001611	Leucine-rich repeat	GO:0005515
c12364/f2p1/2961|m.1243	9db0e3547f2f37555fe3c4b827d601f8	181	Pfam	PF00560	Leucine Rich Repeat	103	125	0.18	T	25-01-2018	IPR001611	Leucine-rich repeat	GO:0005515
c16081/f1p0/1375|m.2017	93e5f783b7ca8d2372a505f87caa59ca	126	Pfam	PF14372	Domain of unknown function (DUF4413)	3	77	2.4e-19	T	25-01-2018	IPR025525	Domain of unknown function DUF4413
c13272/f1p0/1580|m.1537	fda667c740b5bb39d475489f63846f64	127	Pfam	PF01008	Initiation factor 2 subunit family	19	87	9.6e-06	T	25-01-2018	IPR000649	Initiation factor 2B-related	GO:0044237	KEGG: 00270+5.3.1.23|MetaCyc: PWY-6755|MetaCyc: PWY-7174|MetaCyc: PWY-7270|UniPathway: UPA00904
c114829/f1p2/1355|m.826	4d432b083b8e73e5306d5f7c19ec1f84	387	Pfam	PF03171	2OG-Fe(II) oxygenase superfamily	238	332	2.4e-24	T	25-01-2018	IPR005123	Oxoglutarate/iron-dependent dioxygenase	GO:0016491|GO:0016706|GO:0055114
c114829/f1p2/1355|m.826	4d432b083b8e73e5306d5f7c19ec1f84	387	Pfam	PF14226	non-haem dioxygenase in morphine synthesis N-terminal	85	183	2.7e-17	T	25-01-2018	IPR026992	Non-haem dioxygenase N-terminal domain
c15984/f1p0/2996|m.12155	85ae9fe5cc9b2a3d2692ca3374c2aafd	364	Pfam	PF03028	Dynein heavy chain and region D6 of dynein motor	3	363	1e-131	T	25-01-2018	IPR004273	Dynein heavy chain domain	GO:0003777|GO:0007018|GO:0030286
c1394/f2p11/3890|m.1691	704256dd0d74f89a4733077d528cc80b	1116	Pfam	PF00400	WD domain, G-beta repeat	497	533	0.0012	T	25-01-2018	IPR001680	WD40 repeat	GO:0005515
c1394/f2p11/3890|m.1691	704256dd0d74f89a4733077d528cc80b	1116	Pfam	PF00400	WD domain, G-beta repeat	456	490	3.2e-07	T	25-01-2018	IPR001680	WD40 repeat	GO:0005515
c1394/f2p11/3890|m.1691	704256dd0d74f89a4733077d528cc80b	1116	Pfam	PF00400	WD domain, G-beta repeat	895	932	8.5e-06	T	25-01-2018	IPR001680	WD40 repeat	GO:0005515
c117422/f2p7/3050|m.987	e3a2e2d1b4892d1c3136c4c2bb23adc7	754	Pfam	PF01388	ARID/BRIGHT DNA binding domain	579	676	1.8e-08	T	25-01-2018	IPR001606	ARID/BRIGHT DNA-binding domain	GO:0003677|GO:0005622
c16885/f2p0/1585|m.2284	d5b7a9869599c20c4138607689251101	125	Pfam	PF13041	PPR repeat family	13	61	2.8e-18	T	25-01-2018	IPR002885	Pentatricopeptide repeat
c17232/f1p3/3632|m.2375	179fd421a649230b82f9732dfd88a6c5	965	Pfam	PF00005	ABC transporter	746	911	9.4e-14	T	25-01-2018	IPR003439	ABC transporter-like	GO:0005524|GO:0016887
c17232/f1p3/3632|m.2375	179fd421a649230b82f9732dfd88a6c5	965	Pfam	PF00005	ABC transporter	89	234	2.8e-18	T	25-01-2018	IPR003439	ABC transporter-like	GO:0005524|GO:0016887
c17232/f1p3/3632|m.2375	179fd421a649230b82f9732dfd88a6c5	965	Pfam	PF06472	ABC transporter transmembrane region 2	370	639	9.6e-80	T	25-01-2018	IPR010509	Peroxisomal fatty acyl CoA transporter, transmembrane domain	GO:0006810|GO:0016020
c105090/f1p0/677|m.490	b1cc53d39d3e102019bda585e652aaf8	143	Pfam	PF01248	Ribosomal protein L7Ae/L30e/S12e/Gadd45 family	26	119	5.8e-26	T	25-01-2018	IPR004038	Ribosomal protein L7Ae/L30e/S12e/Gadd45
c16716/f1p1/3598|m.2217	b8855d4cc29c6075aab3cba651a1f1e4	136	Pfam	PF03552	Cellulose synthase	2	126	1.2e-62	T	25-01-2018	IPR005150	Cellulose synthase	GO:0016020|GO:0016760|GO:0030244
c16195/f1p1/3543|m.2051	5190a78280525485c4cd9bff5cf7f5ab	456	Pfam	PF10351	Golgi-body localisation protein domain	156	442	1.2e-66	T	25-01-2018	IPR019443	FMP27, C-terminal
c114519/f3p16/2968|m.796	8b499528302b017e5553c7b339b5a56c	212	Pfam	PF04434	SWIM zinc finger	70	99	1.1e-09	T	25-01-2018	IPR007527	Zinc finger, SWIM-type	GO:0008270
c1441/f3p8/3004|m.1774	8b499528302b017e5553c7b339b5a56c	212	Pfam	PF04434	SWIM zinc finger	70	99	1.1e-09	T	25-01-2018	IPR007527	Zinc finger, SWIM-type	GO:0008270
c127744/f2p5/2813|m.1388	8b499528302b017e5553c7b339b5a56c	212	Pfam	PF04434	SWIM zinc finger	70	99	1.1e-09	T	25-01-2018	IPR007527	Zinc finger, SWIM-type	GO:0008270
c12190/f1p3/3238|m.1197	3ba0ecd6dd62b9c6bc0fa360a9b8c462	107	Pfam	PF05699	hAT family C-terminal dimerisation region	20	91	1.2e-10	T	25-01-2018	IPR008906	HAT dimerisation domain, C-terminal	GO:0046983
c116918/f1p0/1335|m.956	ef97d99c76bacf8095ba8325f337c941	151	Pfam	PF07714	Protein tyrosine kinase	1	75	8.9e-10	T	25-01-2018	IPR001245	Serine-threonine/tyrosine-protein kinase catalytic domain	GO:0004672|GO:0006468
c10174/f1p0/1229|m.209	395348538a3d646ce9e620bf12b66f9c	199	Pfam	PF01661	Macro domain	45	161	3.9e-36	T	25-01-2018	IPR002589	Macro domain
c13165/f1p1/3143|m.1513	561374c97a20c05f767753f184b87972	256	Pfam	PF01535	PPR repeat	137	161	0.18	T	25-01-2018	IPR002885	Pentatricopeptide repeat
c13165/f1p1/3143|m.1513	561374c97a20c05f767753f184b87972	256	Pfam	PF01535	PPR repeat	170	191	0.069	T	25-01-2018	IPR002885	Pentatricopeptide repeat
c13165/f1p1/3143|m.1513	561374c97a20c05f767753f184b87972	256	Pfam	PF12854	PPR repeat	226	255	7.9e-06	T	25-01-2018	IPR002885	Pentatricopeptide repeat
c14163/f1p5/3710|m.1717	a7989d26b8d3edf1c1f9ac25de842a68	340	Pfam	PF00690	Cation transporter/ATPase, N-terminus	34	101	1.7e-19	T	25-01-2018	IPR004014	Cation-transporting P-type ATPase, N-terminal
c14163/f1p5/3710|m.1717	a7989d26b8d3edf1c1f9ac25de842a68	340	Pfam	PF00122	E1-E2 ATPase	125	310	2.6e-49	T	25-01-2018	IPR008250	P-type ATPase, A domain	GO:0000166|GO:0046872
c10305/f1p0/1258|m.285	c8ec17dfdf8b2c7ff7de7dce9327a380	340	Pfam	PF10354	Domain of unknown function (DUF2431)	140	304	4.7e-48	T	25-01-2018	IPR019446	Domain of unknown function DUF2431
c15746/f1p3/2186|m.1953	74d9aa2964d75ccaac620a81a73b09aa	197	Pfam	PF03321	GH3 auxin-responsive promoter	2	180	1.7e-65	T	25-01-2018	IPR004993	GH3 auxin-responsive promoter		KEGG: 00300+6.3.2.-|KEGG: 00380+6.3.2.-
c117546/f1p1/2360|m.1001	3cb3663bcc69b6dca38d31914b918ee8	490	Pfam	PF00271	Helicase conserved C-terminal domain	223	300	5.3e-19	T	25-01-2018	IPR001650	Helicase, C-terminal	GO:0003676|GO:0004386|GO:0005524
c117546/f1p1/2360|m.1001	3cb3663bcc69b6dca38d31914b918ee8	490	Pfam	PF00270	DEAD/DEAH box helicase	13	153	6.9e-25	T	25-01-2018	IPR011545	DNA/RNA helicase, DEAD/DEAH box type, N-terminal	GO:0003676|GO:0005524|GO:0008026
c100066/f1p7/868|m.59	c6ab63e0dcaba202ff14fdd33a76e2a2	191	Pfam	PF00025	ADP-ribosylation factor family	15	187	2.9e-80	T	25-01-2018	IPR006689	Small GTPase superfamily, ARF/SAR type	GO:0005525
c13692/f1p4/3897|m.1645	effbd1ea6cd2dd639c682f1f35dc41af	1031	Pfam	PF14700	DNA-directed RNA polymerase N-terminal	200	518	5e-91	T	25-01-2018
c13692/f1p4/3897|m.1645	effbd1ea6cd2dd639c682f1f35dc41af	1031	Pfam	PF00940	DNA-dependent RNA polymerase	640	1031	9.4e-154	T	25-01-2018	IPR002092	DNA-directed RNA polymerase, phage-type	GO:0003677|GO:0003899|GO:0006351	KEGG: 00230+2.7.7.6|KEGG: 00240+2.7.7.6
c104398/f1p0/3123|m.419	b51420bbcbb2ac420533a08393d46d96	450	Pfam	PF08276	PAN-like domain	337	403	2.3e-23	T	25-01-2018	IPR013227	PAN-2 domain
c104398/f1p0/3123|m.419	b51420bbcbb2ac420533a08393d46d96	450	Pfam	PF00954	S-locus glycoprotein family	207	316	4.3e-33	T	25-01-2018	IPR000858	S-locus glycoprotein	GO:0048544
c104398/f1p0/3123|m.419	b51420bbcbb2ac420533a08393d46d96	450	Pfam	PF01453	D-mannose binding lectin	77	179	2.6e-26	T	25-01-2018	IPR001480	Bulb-type lectin domain
c15657/f1p0/1094|m.1937	5b82d421eb3810a74ebf895d554f4d99	301	Pfam	PF02877	Poly(ADP-ribose) polymerase, regulatory domain	1	82	7.8e-18	T	25-01-2018	IPR004102	Poly(ADP-ribose) polymerase, regulatory domain	GO:0003950|GO:0006471
c15657/f1p0/1094|m.1937	5b82d421eb3810a74ebf895d554f4d99	301	Pfam	PF00644	Poly(ADP-ribose) polymerase catalytic domain	85	296	3.1e-76	T	25-01-2018	IPR012317	Poly(ADP-ribose) polymerase, catalytic domain	GO:0003950
c11666/f1p0/2170|m.937	bbcef9201dcd7796c05068a008551f99	107	Pfam	PF04408	Helicase associated domain (HA2)	33	84	4.3e-09	T	25-01-2018	IPR007502	Helicase-associated domain	GO:0004386
c16083/f3p1/1743|m.2019	02315949b5c73b2da9291a4643d36112	566	Pfam	PF13041	PPR repeat family	91	140	2.5e-07	T	25-01-2018	IPR002885	Pentatricopeptide repeat
c16083/f3p1/1743|m.2019	02315949b5c73b2da9291a4643d36112	566	Pfam	PF13041	PPR repeat family	225	270	1.3e-12	T	25-01-2018	IPR002885	Pentatricopeptide repeat
c16083/f3p1/1743|m.2019	02315949b5c73b2da9291a4643d36112	566	Pfam	PF01535	PPR repeat	401	425	0.24	T	25-01-2018	IPR002885	Pentatricopeptide repeat
c16083/f3p1/1743|m.2019	02315949b5c73b2da9291a4643d36112	566	Pfam	PF01535	PPR repeat	196	224	5.7e-06	T	25-01-2018	IPR002885	Pentatricopeptide repeat
c16083/f3p1/1743|m.2019	02315949b5c73b2da9291a4643d36112	566	Pfam	PF01535	PPR repeat	299	321	0.0083	T	25-01-2018	IPR002885	Pentatricopeptide repeat
c16083/f3p1/1743|m.2019	02315949b5c73b2da9291a4643d36112	566	Pfam	PF01535	PPR repeat	168	189	0.75	T	25-01-2018	IPR002885	Pentatricopeptide repeat
c16083/f3p1/1743|m.2019	02315949b5c73b2da9291a4643d36112	566	Pfam	PF01535	PPR repeat	329	356	0.00065	T	25-01-2018	IPR002885	Pentatricopeptide repeat
c11791/f2p0/3100|m.1016	765a8e6fc47fdfe5d3afe9685bab7ce4	387	Pfam	PF01301	Glycosyl hydrolases family 35	14	301	1.8e-113	T	25-01-2018	IPR001944	Glycoside hydrolase, family 35	GO:0004553|GO:0005975	KEGG: 00052+3.2.1.23|KEGG: 00511+3.2.1.23|KEGG: 00531+3.2.1.23|KEGG: 00600+3.2.1.23|KEGG: 00604+3.2.1.23|MetaCyc: PWY-6807
c12157/f1p1/3195|m.1189	daa8093984110c4e9619cd19ab710bc5	164	Pfam	PF07944	Putative glycosyl hydrolase of unknown function (DUF1680)	1	151	3.9e-33	T	25-01-2018	IPR012878	Protein of unknown function DUF1680
c12279/f1p3/2901|m.1222	502d9dfcbe96650ce1ba7272aa941a1d	666	Pfam	PF08263	Leucine rich repeat N-terminal domain	84	121	5.9e-09	T	25-01-2018	IPR013210	Leucine-rich repeat-containing N-terminal, type 2
c12279/f1p3/2901|m.1222	502d9dfcbe96650ce1ba7272aa941a1d	666	Pfam	PF13516	Leucine Rich repeat	364	382	0.017	T	25-01-2018
c12279/f1p3/2901|m.1222	502d9dfcbe96650ce1ba7272aa941a1d	666	Pfam	PF13855	Leucine rich repeat	437	496	1.4e-06	T	25-01-2018
c12279/f1p3/2901|m.1222	502d9dfcbe96650ce1ba7272aa941a1d	666	Pfam	PF00560	Leucine Rich Repeat	246	268	0.12	T	25-01-2018	IPR001611	Leucine-rich repeat	GO:0005515
c12279/f1p3/2901|m.1222	502d9dfcbe96650ce1ba7272aa941a1d	666	Pfam	PF00560	Leucine Rich Repeat	510	530	0.56	T	25-01-2018	IPR001611	Leucine-rich repeat	GO:0005515
c12254/f1p0/3192|m.1216	bbb860e57c0851b99b2de63eed3960d1	122	Pfam	PF10230	Uncharacterised conserved protein (DUF2305)	75	110	3.9e-08	T	25-01-2018	IPR019363	Protein of unknown function DUF2305
c105848/f1p1/3030|m.550	4274754859535316500f222b680eed29	355	Pfam	PF00171	Aldehyde dehydrogenase family	42	355	3.9e-114	T	25-01-2018	IPR015590	Aldehyde dehydrogenase domain	GO:0008152|GO:0016491|GO:0055114
c14157/f1p0/1196|m.12236	ea143ab430a30d28fac8326bbae36cdc	312	Pfam	PF00487	Fatty acid desaturase	5	160	8.7e-11	T	25-01-2018	IPR005804	Fatty acid desaturase, type 1	GO:0006629
c14157/f1p0/1196|m.12236	ea143ab430a30d28fac8326bbae36cdc	312	Pfam	PF00173	Cytochrome b5-like Heme/Steroid binding domain	231	305	2e-11	T	25-01-2018	IPR001199	Cytochrome b5-like heme/steroid binding domain	GO:0020037
c1367/f6p5/1576|m.1641	a8f9c61b5a3d9ccb55373656427952fe	376	Pfam	PF03953	Tubulin C-terminal domain	263	356	1.1e-38	T	25-01-2018	IPR018316	Tubulin/FtsZ, 2-layer sandwich domain	GO:0003924|GO:0005525|GO:0006184|GO:0043234|GO:0051258
c1367/f6p5/1576|m.1641	a8f9c61b5a3d9ccb55373656427952fe	376	Pfam	PF00091	Tubulin/FtsZ family, GTPase domain	3	225	1.8e-69	T	25-01-2018	IPR003008	Tubulin/FtsZ, GTPase domain
c13005/f1p4/3466|m.1477	de544bcd29f348cfd81dd336d7e2791f	435	Pfam	PF12799	Leucine Rich repeats (2 copies)	287	324	3.7e-09	T	25-01-2018	IPR025875	Leucine rich repeat 4
c13005/f1p4/3466|m.1477	de544bcd29f348cfd81dd336d7e2791f	435	Pfam	PF00560	Leucine Rich Repeat	192	214	0.25	T	25-01-2018	IPR001611	Leucine-rich repeat	GO:0005515
c13005/f1p4/3466|m.1477	de544bcd29f348cfd81dd336d7e2791f	435	Pfam	PF00560	Leucine Rich Repeat	121	143	0.28	T	25-01-2018	IPR001611	Leucine-rich repeat	GO:0005515
c13005/f1p4/3466|m.1477	de544bcd29f348cfd81dd336d7e2791f	435	Pfam	PF13516	Leucine Rich repeat	167	188	1.1	T	25-01-2018
c100178/f1p1/2855|m.77	8bb05e8af6d7bbfa6942e97d8c144f58	125	Pfam	PF13450	NAD(P)-binding Rossmann-like domain	6	73	8.9e-20	T	25-01-2018
c16918/f1p17/3618|m.2285	0ea5a0b70613aec279e500d69059f7e4	1034	Pfam	PF07516	SecA Wing and Scaffold domain	770	986	1.5e-61	T	25-01-2018	IPR011116	SecA Wing/Scaffold	GO:0016020|GO:0017038
c16918/f1p17/3618|m.2285	0ea5a0b70613aec279e500d69059f7e4	1034	Pfam	PF07517	SecA DEAD-like domain	96	463	1.2e-113	T	25-01-2018	IPR011115	SecA DEAD-like, N-terminal	GO:0005524|GO:0016020|GO:0017038
c16918/f1p17/3618|m.2285	0ea5a0b70613aec279e500d69059f7e4	1034	Pfam	PF01043	SecA preprotein cross-linking domain	311	420	5.1e-37	T	25-01-2018	IPR011130	SecA preprotein, cross-linking domain	GO:0016020|GO:0017038
c1598/f4p5/3772|m.2000	658935a01cc278265253332d7d16619f	1044	Pfam	PF00271	Helicase conserved C-terminal domain	625	693	6.7e-15	T	25-01-2018	IPR001650	Helicase, C-terminal	GO:0003676|GO:0004386|GO:0005524
c1598/f4p5/3772|m.2000	658935a01cc278265253332d7d16619f	1044	Pfam	PF00570	HRDC domain	937	1004	1.8e-13	T	25-01-2018	IPR002121	HRDC domain	GO:0003676|GO:0005622
c1598/f4p5/3772|m.2000	658935a01cc278265253332d7d16619f	1044	Pfam	PF00270	DEAD/DEAH box helicase	389	557	6.3e-18	T	25-01-2018	IPR011545	DNA/RNA helicase, DEAD/DEAH box type, N-terminal	GO:0003676|GO:0005524|GO:0008026
c1598/f4p5/3772|m.2000	658935a01cc278265253332d7d16619f	1044	Pfam	PF09382	RQC domain	780	889	2e-20	T	25-01-2018	IPR018982	RQC domain	GO:0006260|GO:0006281|GO:0043140
c104143/f1p13/4873|m.394	a2a60bc967904bf9a04de5320ed79831	623	Pfam	PF02705	K+ potassium transporter	2	453	1.2e-153	T	25-01-2018	IPR003855	K+ potassium transporter	GO:0015079|GO:0016020|GO:0071805
c14972/f6p0/892|m.1864	5d0c6ebfd82860390275466b5d3e9681	154	Pfam	PF00085	Thioredoxin	33	135	2e-25	T	25-01-2018	IPR013766	Thioredoxin domain	GO:0045454
c15106/f1p0/2201|m.1883	5ea2c1c674ed0e77c534981c0c67840f	360	Pfam	PF02880	Phosphoglucomutase/phosphomannomutase, alpha/beta/alpha domain III	109	199	9.9e-08	T	25-01-2018	IPR005846	Alpha-D-phosphohexomutase, alpha/beta/alpha domain III	GO:0005975|GO:0016868	KEGG: 00520+5.4.2.10|MetaCyc: PWY-6749
c15106/f1p0/2201|m.1883	5ea2c1c674ed0e77c534981c0c67840f	360	Pfam	PF00408	Phosphoglucomutase/phosphomannomutase, C-terminal domain	296	351	6.1e-11	T	25-01-2018	IPR005843	Alpha-D-phosphohexomutase, C-terminal	GO:0005975|GO:0016868	KEGG: 00520+5.4.2.10|MetaCyc: PWY-6749
c15106/f1p0/2201|m.1883	5ea2c1c674ed0e77c534981c0c67840f	360	Pfam	PF02879	Phosphoglucomutase/phosphomannomutase, alpha/beta/alpha domain II	5	95	1.6e-06	T	25-01-2018	IPR005845	Alpha-D-phosphohexomutase, alpha/beta/alpha domain II	GO:0005975|GO:0016868	KEGG: 00520+5.4.2.10|MetaCyc: PWY-6749
c15055/f1p2/1974|m.1881	bd0997532e2202c6562802ce9476551a	291	Pfam	PF00466	Ribosomal protein L10	7	108	8e-22	T	25-01-2018	IPR001790	Ribosomal protein L10/acidic P0	GO:0005622|GO:0042254
c15528/f10p14/3804|m.1923	d757e514a3b9c33457bff5e65dede7c0	1092	Pfam	PF00122	E1-E2 ATPase	73	350	1.7e-19	T	25-01-2018	IPR008250	P-type ATPase, A domain	GO:0000166|GO:0046872
c15528/f10p14/3804|m.1923	d757e514a3b9c33457bff5e65dede7c0	1092	Pfam	PF12710	haloacid dehalogenase-like hydrolase	378	761	7.9e-15	T	25-01-2018
c15646/f1p1/2160|m.1936	cbb0a645ea9e9e9553bd6229eaf0ac2b	160	Pfam	PF01988	VIT family	50	147	2.3e-28	T	25-01-2018	IPR008217	Domain of unknown function DUF125, transmembrane
c104420/f1p4/3457|m.426	11e070ff1b2c633d7a09223b2d635d26	542	Pfam	PF12854	PPR repeat	221	250	1.2e-09	T	25-01-2018	IPR002885	Pentatricopeptide repeat
c104420/f1p4/3457|m.426	11e070ff1b2c633d7a09223b2d635d26	542	Pfam	PF12854	PPR repeat	114	146	1.9e-09	T	25-01-2018	IPR002885	Pentatricopeptide repeat
c104420/f1p4/3457|m.426	11e070ff1b2c633d7a09223b2d635d26	542	Pfam	PF13041	PPR repeat family	257	306	2.4e-18	T	25-01-2018	IPR002885	Pentatricopeptide repeat
c104420/f1p4/3457|m.426	11e070ff1b2c633d7a09223b2d635d26	542	Pfam	PF13041	PPR repeat family	47	93	2e-11	T	25-01-2018	IPR002885	Pentatricopeptide repeat
c104420/f1p4/3457|m.426	11e070ff1b2c633d7a09223b2d635d26	542	Pfam	PF13041	PPR repeat family	397	446	3.2e-17	T	25-01-2018	IPR002885	Pentatricopeptide repeat
c104420/f1p4/3457|m.426	11e070ff1b2c633d7a09223b2d635d26	542	Pfam	PF13041	PPR repeat family	152	201	2.3e-17	T	25-01-2018	IPR002885	Pentatricopeptide repeat
c104420/f1p4/3457|m.426	11e070ff1b2c633d7a09223b2d635d26	542	Pfam	PF13041	PPR repeat family	467	514	4.7e-09	T	25-01-2018	IPR002885	Pentatricopeptide repeat
c104420/f1p4/3457|m.426	11e070ff1b2c633d7a09223b2d635d26	542	Pfam	PF13041	PPR repeat family	327	376	2.9e-12	T	25-01-2018	IPR002885	Pentatricopeptide repeat
c16307/f1p6/3850|m.2091	78844548c3de2aa875da70040be87730	1039	Pfam	PF00856	SET domain	708	764	7.2e-12	T	25-01-2018	IPR001214	SET domain	GO:0005515
c10608/f1p1/3705|m.580	122b9ae172c52116b685990fa1418c4a	117	Pfam	PF12569	NMDA receptor-regulated protein 1	1	115	2.2e-57	T	25-01-2018	IPR021183	N-terminal acetyltransferase A, auxiliary subunit
c114798/f2p1/3142|m.820	7e9d1e590d9d7175f3e00ffab35c4da2	464	Pfam	PF00012	Hsp70 protein	200	310	1e-06	T	25-01-2018	IPR013126	Heat shock protein 70 family
c1447/f10p4/823|m.1795	bba6f1fc5c3884a83a24301002a413ea	178	Pfam	PF09349	OHCU decarboxylase	8	156	5.8e-26	T	25-01-2018	IPR018020	Oxo-4-hydroxy-4-carboxy-5-ureidoimidazoline decarboxylase		UniPathway: UPA00394
c103946/f1p0/3017|m.375	d185649ba8c4560cc16f4832798ee88e	555	Pfam	PF10433	Mono-functional DNA-alkylating methyl methanesulfonate N-term	9	164	2.3e-10	T	25-01-2018
c105070/f1p5/2750|m.485	5411bd42b29f0fcb889a549cdbfb2b27	621	Pfam	PF03000	NPH3 family	210	464	1.9e-88	T	25-01-2018	IPR027356	NPH3 domain		UniPathway: UPA00143
c105070/f1p5/2750|m.485	5411bd42b29f0fcb889a549cdbfb2b27	621	Pfam	PF00651	BTB/POZ domain	27	117	2.4e-06	T	25-01-2018	IPR013069	BTB/POZ	GO:0005515
c11217/f1p2/2995|m.714	aa80343516ff45dbd743e1f198e48c95	140	Pfam	PF00400	WD domain, G-beta repeat	105	130	1.5e-05	T	25-01-2018	IPR001680	WD40 repeat	GO:0005515
c11217/f1p2/2995|m.714	aa80343516ff45dbd743e1f198e48c95	140	Pfam	PF00400	WD domain, G-beta repeat	59	86	1.9e-05	T	25-01-2018	IPR001680	WD40 repeat	GO:0005515
c13780/f2p4/3344|m.1664	87ad55d1b9fcf1d5c9d0680a1a0c042d	153	Pfam	PF09750	Alternative splicing regulator	8	114	8.7e-25	T	25-01-2018	IPR019147	Suppressor of white apricot N-terminal domain
c13538/f2p3/3169|m.1620	048d360697f2f769cb965c21108b29dc	925	Pfam	PF00397	WW domain	303	330	2.9e-07	T	25-01-2018	IPR001202	WW domain	GO:0005515
c13538/f2p3/3169|m.1620	048d360697f2f769cb965c21108b29dc	925	Pfam	PF00397	WW domain	356	382	1.9e-06	T	25-01-2018	IPR001202	WW domain	GO:0005515
c13538/f2p3/3169|m.1620	048d360697f2f769cb965c21108b29dc	925	Pfam	PF01846	FF domain	529	576	1e-11	T	25-01-2018	IPR002713	FF domain
c13538/f2p3/3169|m.1620	048d360697f2f769cb965c21108b29dc	925	Pfam	PF01846	FF domain	663	711	3e-11	T	25-01-2018	IPR002713	FF domain
c13538/f2p3/3169|m.1620	048d360697f2f769cb965c21108b29dc	925	Pfam	PF01846	FF domain	765	817	3.8e-07	T	25-01-2018	IPR002713	FF domain
c13538/f2p3/3169|m.1620	048d360697f2f769cb965c21108b29dc	925	Pfam	PF01846	FF domain	595	643	3.1e-08	T	25-01-2018	IPR002713	FF domain
c13538/f2p3/3169|m.1620	048d360697f2f769cb965c21108b29dc	925	Pfam	PF01846	FF domain	828	883	2.6e-05	T	25-01-2018	IPR002713	FF domain
c15377/f1p0/1683|m.11945	abec752dafe06da3a611b26b48190aea	501	Pfam	PF02127	Aminopeptidase I zinc metalloprotease (M18)	42	488	8.1e-173	T	25-01-2018	IPR001948	Peptidase M18	GO:0004177|GO:0006508|GO:0008270
c131884/f1p8/2725|m.1514	2831cc607c6f7bdcf8e5176e0a8605a1	660	Pfam	PF05199	GMC oxidoreductase	517	649	9.3e-23	T	25-01-2018	IPR007867	Glucose-methanol-choline oxidoreductase, C-terminal	GO:0016614|GO:0055114
c131884/f1p8/2725|m.1514	2831cc607c6f7bdcf8e5176e0a8605a1	660	Pfam	PF00732	GMC oxidoreductase	159	425	1.9e-66	T	25-01-2018	IPR000172	Glucose-methanol-choline oxidoreductase, N-terminal	GO:0016614|GO:0050660|GO:0055114
c127500/f8p7/2899|m.1375	765b61e81c20bb1160b92a66aa4de0eb	771	Pfam	PF00924	Mechanosensitive ion channel	548	754	6.6e-25	T	25-01-2018	IPR006685	Mechanosensitive ion channel MscS	GO:0016020|GO:0055085
c100795/f1p2/3039|m.123	7914c21863c7a78ca401056630c2dbca	164	Pfam	PF04253	Transferrin receptor-like dimerisation domain	32	160	1e-26	T	25-01-2018	IPR007365	Transferrin receptor-like, dimerisation domain
c12254/f1p0/797|m.1217	9d958f127bae4cbc5061f1bee053be89	200	Pfam	PF03641	Possible lysine decarboxylase	46	176	1.9e-47	T	25-01-2018	IPR005269	Cytokinin riboside 5'-monophosphate phosphoribohydrolase LOG
c100448/f1p1/1489|m.103	0175be27c72cdd667cff2b4901c5076f	226	Pfam	PF04757	Pex2 / Pex12 amino terminal region	107	218	4.9e-18	T	25-01-2018	IPR006845	Pex, N-terminal
c10485/f1p1/3372|m.465	9f52550bb619854f4e0d60ea42bc39c4	165	Pfam	PF00097	Zinc finger, C3HC4 type (RING finger)	78	116	1.6e-07	T	25-01-2018	IPR018957	Zinc finger, C3HC4 RING-type	GO:0046872
c13441/f1p6/3749|m.1583	aa332f9ef478a2ffe99044ae4b8cb6d4	1051	Pfam	PF01846	FF domain	582	630	2e-05	T	25-01-2018	IPR002713	FF domain
c13441/f1p6/3749|m.1583	aa332f9ef478a2ffe99044ae4b8cb6d4	1051	Pfam	PF01846	FF domain	655	710	2e-06	T	25-01-2018	IPR002713	FF domain
c13441/f1p6/3749|m.1583	aa332f9ef478a2ffe99044ae4b8cb6d4	1051	Pfam	PF01846	FF domain	513	563	1.5e-12	T	25-01-2018	IPR002713	FF domain
c13441/f1p6/3749|m.1583	aa332f9ef478a2ffe99044ae4b8cb6d4	1051	Pfam	PF01846	FF domain	446	495	4e-14	T	25-01-2018	IPR002713	FF domain
c13441/f1p6/3749|m.1583	aa332f9ef478a2ffe99044ae4b8cb6d4	1051	Pfam	PF00397	WW domain	200	226	2.8e-07	T	25-01-2018	IPR001202	WW domain	GO:0005515
c13441/f1p6/3749|m.1583	aa332f9ef478a2ffe99044ae4b8cb6d4	1051	Pfam	PF00397	WW domain	242	267	8.8e-07	T	25-01-2018	IPR001202	WW domain	GO:0005515
c11311/f1p2/1620|m.758	08bafee64f25b43ee9dcf8bc54cec20c	191	Pfam	PF00450	Serine carboxypeptidase	2	184	1.4e-43	T	25-01-2018	IPR001563	Peptidase S10, serine carboxypeptidase	GO:0004185|GO:0006508
c14982/f3p1/2823|m.1868	6711eda38d5c97edf157541180d51347	257	Pfam	PF10374	Telomerase activating protein Est1	66	193	7e-23	T	25-01-2018	IPR019458	Telomerase activating protein Est1
c14982/f3p1/2823|m.1868	6711eda38d5c97edf157541180d51347	257	Pfam	PF10373	Est1 DNA/RNA binding domain	204	224	1.1e-06	T	25-01-2018	IPR018834	DNA/RNA-binding domain, Est1-type
c10808/f1p1/3196|m.635	4e10f2c2afd1522bb1a3f8b8d0bf8b57	672	Pfam	PF00046	Homeobox domain	19	77	4.5e-16	T	25-01-2018	IPR001356	Homeobox domain	GO:0003700|GO:0006355|GO:0043565
c10808/f1p1/3196|m.635	4e10f2c2afd1522bb1a3f8b8d0bf8b57	672	Pfam	PF01852	START domain	163	370	1.7e-52	T	25-01-2018	IPR002913	START domain	GO:0008289
c1102/f8p1/1662|m.677	c92a6ffc56aec4a68758dfbf8e07632f	462	Pfam	PF00432	Prenyltransferase and squalene oxidase repeat	374	411	4.5e-09	T	25-01-2018	IPR001330	Prenyltransferase/squalene oxidase	GO:0003824
c1102/f8p1/1662|m.677	c92a6ffc56aec4a68758dfbf8e07632f	462	Pfam	PF00432	Prenyltransferase and squalene oxidase repeat	240	275	8.3e-08	T	25-01-2018	IPR001330	Prenyltransferase/squalene oxidase	GO:0003824
c1102/f8p1/1662|m.677	c92a6ffc56aec4a68758dfbf8e07632f	462	Pfam	PF13249	Prenyltransferase-like	98	211	9.5e-19	T	25-01-2018
c16976/f1p10/3145|m.2304	0f832bec73a997ec06ad41f080ae32d6	952	Pfam	PF14806	Coatomer beta subunit appendage platform	817	945	2.2e-64	T	25-01-2018
c16976/f1p10/3145|m.2304	0f832bec73a997ec06ad41f080ae32d6	952	Pfam	PF01602	Adaptin N terminal region	22	470	5.4e-88	T	25-01-2018	IPR002553	Clathrin/coatomer adaptor, adaptin-like, N-terminal	GO:0006886|GO:0016192|GO:0030117
c16976/f1p10/3145|m.2304	0f832bec73a997ec06ad41f080ae32d6	952	Pfam	PF07718	Coatomer beta C-terminal region	672	813	2.2e-63	T	25-01-2018	IPR011710	Coatomer, beta subunit, C-terminal	GO:0005198|GO:0006886|GO:0016192|GO:0030126	Reactome: REACT_11123
c117524/f1p1/2956|m.996	e178e7125be756bcd25ab9073ad47a25	182	Pfam	PF01751	Toprim domain	45	128	4.8e-06	T	25-01-2018	IPR006171	Toprim domain
c104410/f1p0/2710|m.422	44987c345025a03d50d1b215b37b4677	360	Pfam	PF02880	Phosphoglucomutase/phosphomannomutase, alpha/beta/alpha domain III	109	199	9.9e-08	T	25-01-2018	IPR005846	Alpha-D-phosphohexomutase, alpha/beta/alpha domain III	GO:0005975|GO:0016868	KEGG: 00520+5.4.2.10|MetaCyc: PWY-6749
c104410/f1p0/2710|m.422	44987c345025a03d50d1b215b37b4677	360	Pfam	PF00408	Phosphoglucomutase/phosphomannomutase, C-terminal domain	296	351	6.1e-11	T	25-01-2018	IPR005843	Alpha-D-phosphohexomutase, C-terminal	GO:0005975|GO:0016868	KEGG: 00520+5.4.2.10|MetaCyc: PWY-6749
c104410/f1p0/2710|m.422	44987c345025a03d50d1b215b37b4677	360	Pfam	PF02879	Phosphoglucomutase/phosphomannomutase, alpha/beta/alpha domain II	9	95	2.4e-06	T	25-01-2018	IPR005845	Alpha-D-phosphohexomutase, alpha/beta/alpha domain II	GO:0005975|GO:0016868	KEGG: 00520+5.4.2.10|MetaCyc: PWY-6749
c102262/f1p0/2333|m.237	a7b98b5d1bffa6cd78b71422ade8f1d1	529	Pfam	PF03847	Transcription initiation factor TFIID subunit A	407	472	5.8e-30	T	25-01-2018	IPR003228	Transcription initiation factor TFIID	GO:0005669|GO:0006352
c115989/f1p0/857|m.903	4eb43b570e61e3865a2dde4128e8ead5	228	Pfam	PF00582	Universal stress protein family	63	205	5.1e-21	T	25-01-2018	IPR006016	UspA	GO:0006950
c134588/f1p1/594|m.1595	f12aab45110e33e6f7927aab38a2bda7	151	Pfam	PF00416	Ribosomal protein S13/S18	39	139	3.7e-33	T	25-01-2018	IPR001892	Ribosomal protein S13	GO:0003723|GO:0003735|GO:0005622|GO:0005840|GO:0006412
c12042/f1p7/3731|m.1139	29f25ad528de9b764899e5c5433ca96e	936	Pfam	PF14700	DNA-directed RNA polymerase N-terminal	198	515	1.6e-99	T	25-01-2018
c12042/f1p7/3731|m.1139	29f25ad528de9b764899e5c5433ca96e	936	Pfam	PF00940	DNA-dependent RNA polymerase	638	921	2.5e-108	T	25-01-2018	IPR002092	DNA-directed RNA polymerase, phage-type	GO:0003677|GO:0003899|GO:0006351	KEGG: 00230+2.7.7.6|KEGG: 00240+2.7.7.6
c118806/f1p1/942|m.1078	441648137c42bcae70d06bac9d923cc7	194	Pfam	PF00717	Peptidase S24-like	65	115	2.7e-10	T	25-01-2018	IPR019759	Peptidase S24/S26A/S26B
c1228/f6p14/4471|m.1224	fb7e259657b8e04a2b658ce7f223e1fd	662	Pfam	PF07719	Tetratricopeptide repeat	304	336	0.02	T	25-01-2018	IPR013105	Tetratricopeptide TPR2
c1228/f6p14/4471|m.1224	fb7e259657b8e04a2b658ce7f223e1fd	662	Pfam	PF13414	TPR repeat	233	289	1.3e-06	T	25-01-2018
c1228/f6p14/4471|m.1224	fb7e259657b8e04a2b658ce7f223e1fd	662	Pfam	PF13414	TPR repeat	407	467	8.5e-10	T	25-01-2018
c1228/f6p14/4471|m.1224	fb7e259657b8e04a2b658ce7f223e1fd	662	Pfam	PF13414	TPR repeat	339	402	1.2e-11	T	25-01-2018
c10948/f1p2/3298|m.660	08d5f32f08483f389dc1cc3543e54fc1	294	Pfam	PF13855	Leucine rich repeat	9	54	3.4e-07	T	25-01-2018
c10948/f1p2/3298|m.660	08d5f32f08483f389dc1cc3543e54fc1	294	Pfam	PF13855	Leucine rich repeat	66	127	1.5e-07	T	25-01-2018
c10455/f1p5/1813|m.436	00af253959ed1b4033a6c58df5718dc6	164	Pfam	PF00892	EamA-like transporter family	17	124	4.1e-06	T	25-01-2018	IPR000620	Drug/metabolite transporter	GO:0016020
c10349/f2p13/2241|m.319	f7d2be24ada844bb9c224737dafd50fb	457	Pfam	PF00076	RNA recognition motif. (a.k.a. RRM, RBD, or RNP domain)	361	429	5.1e-18	T	25-01-2018	IPR000504	RNA recognition motif domain	GO:0003676
c11666/f1p0/2170|m.938	4c9b21d7beb4e5a2be2f3776e62ae22e	102	Pfam	PF03924	CHASE domain	4	92	9.3e-14	T	25-01-2018	IPR006189	CHASE
c102171/f1p5/3155|m.229	c2d9ef89a541bbf841d7fb8e08920174	281	Pfam	PF02736	Myosin N-terminal SH3-like domain	11	49	1.9e-10	T	25-01-2018	IPR004009	Myosin, N-terminal, SH3-like	GO:0003774|GO:0005524|GO:0016459
c102171/f1p5/3155|m.229	c2d9ef89a541bbf841d7fb8e08920174	281	Pfam	PF00063	Myosin head (motor domain)	64	264	1.5e-83	T	25-01-2018	IPR001609	Myosin head, motor domain	GO:0003774|GO:0005524|GO:0016459
c11804/f1p0/2783|m.1025	7e16d7e41e4d827469eaea623a79842d	359	Pfam	PF11955	Plant organelle RNA recognition domain	43	348	1.2e-102	T	25-01-2018	IPR021099	Plant organelle RNA recognition domain
c105603/f1p4/3300|m.533	d5eafe5b0cdc41d03d7b1351436e7583	252	Pfam	PF00069	Protein kinase domain	12	236	9.4e-69	T	25-01-2018	IPR000719	Protein kinase domain	GO:0004672|GO:0005524|GO:0006468
c15212/f2p0/1420|m.1904	838911341bb389834b50b5fcb148e0f0	394	Pfam	PF00657	GDSL-like Lipase/Acylhydrolase	31	369	6.9e-37	T	25-01-2018	IPR001087	Lipase, GDSL	GO:0006629|GO:0016788
c10798/f1p3/3334|m.629	32a493053f595524e6e32cde04ada933	220	Pfam	PF00654	Voltage gated chloride channel	5	208	2.1e-39	T	25-01-2018	IPR001807	Chloride channel, voltage gated	GO:0005247|GO:0006821|GO:0016020|GO:0055085
c14082/f17p6/1912|m.1707	91d9af94f77f11239234a4eb5771b862	560	Pfam	PF08031	Berberine and berberine like	487	544	1.4e-22	T	25-01-2018	IPR012951	Berberine/berberine-like	GO:0016491|GO:0050660|GO:0055114
c14082/f17p6/1912|m.1707	91d9af94f77f11239234a4eb5771b862	560	Pfam	PF01565	FAD binding domain	93	232	3.8e-27	T	25-01-2018	IPR006094	FAD linked oxidase, N-terminal	GO:0008762|GO:0016491|GO:0050660|GO:0055114	KEGG: 00520+1.3.1.98|KEGG: 00550+1.3.1.98|MetaCyc: PWY-6386|MetaCyc: PWY-6387|UniPathway: UPA00219
c117224/f1p0/1950|m.978	dd05dd9872cf7a399d9dd9972aa49468	187	Pfam	PF00153	Mitochondrial carrier protein	84	156	1.7e-14	T	25-01-2018	IPR018108	Mitochondrial substrate/solute carrier
c117224/f1p0/1950|m.978	dd05dd9872cf7a399d9dd9972aa49468	187	Pfam	PF00153	Mitochondrial carrier protein	2	78	4e-16	T	25-01-2018	IPR018108	Mitochondrial substrate/solute carrier
c101229/f1p8/2904|m.152	43cb55806ca1c4ce9c017483486ec34b	676	Pfam	PF00888	Cullin family	13	646	6.5e-187	T	25-01-2018	IPR001373	Cullin, N-terminal	GO:0006511|GO:0031461|GO:0031625
c16222/f1p3/1370|m.2063	1e8caddbf4f8235f7425c5d6ac2af158	347	Pfam	PF00112	Papain family cysteine protease	129	345	4.4e-83	T	25-01-2018	IPR000668	Peptidase C1A, papain C-terminal	GO:0006508|GO:0008234
c16222/f1p3/1370|m.2063	1e8caddbf4f8235f7425c5d6ac2af158	347	Pfam	PF08246	Cathepsin propeptide inhibitor domain (I29)	45	101	9.5e-13	T	25-01-2018	IPR013201	Proteinase inhibitor I29, cathepsin propeptide
c103899/f1p3/4243|m.363	b103f48b70c75b881b3861a0fdfd705e	237	Pfam	PF00271	Helicase conserved C-terminal domain	80	157	9.8e-18	T	25-01-2018	IPR001650	Helicase, C-terminal	GO:0003676|GO:0004386|GO:0005524
c12204/f1p4/1958|m.1204	0ffe40faa22b571113a68ff829ec7e5c	391	Pfam	PF00646	F-box domain	16	59	8e-11	T	25-01-2018	IPR001810	F-box domain	GO:0005515
c17285/f2p4/2947|m.2405	7b37f6e2c9bd219427b048b97d245d0a	188	Pfam	PF03999	Microtubule associated protein (MAP65/ASE1 family)	44	188	1.2e-09	T	25-01-2018	IPR007145	Microtubule-associated protein, MAP65/Ase1/PRC1	GO:0000226|GO:0000910|GO:0008017
c119216/f1p18/4923|m.1095	3833874d76907b19b61515bd61ae23a0	496	Pfam	PF02347	Glycine cleavage system P-protein	38	230	1.2e-09	T	25-01-2018	IPR020580	Glycine cleavage system P-protein, N-terminal	GO:0004375|GO:0006546|GO:0055114	KEGG: 00260+1.4.4.2
c11498/f5p4/2147|m.845	b55dec741c14bc701d5815597ca14ff5	397	Pfam	PF01167	Tub family	117	391	1.7e-102	T	25-01-2018	IPR000007	Tubby, C-terminal
c11498/f5p4/2147|m.845	b55dec741c14bc701d5815597ca14ff5	397	Pfam	PF00646	F-box domain	52	102	8.3e-08	T	25-01-2018	IPR001810	F-box domain	GO:0005515
c104486/f1p3/3127|m.430	1d8f1a4b050911ffda6d2ab619017189	497	Pfam	PF01535	PPR repeat	376	402	0.002	T	25-01-2018	IPR002885	Pentatricopeptide repeat
c104486/f1p3/3127|m.430	1d8f1a4b050911ffda6d2ab619017189	497	Pfam	PF01535	PPR repeat	104	132	0.00064	T	25-01-2018	IPR002885	Pentatricopeptide repeat
c104486/f1p3/3127|m.430	1d8f1a4b050911ffda6d2ab619017189	497	Pfam	PF01535	PPR repeat	203	231	0.00018	T	25-01-2018	IPR002885	Pentatricopeptide repeat
c104486/f1p3/3127|m.430	1d8f1a4b050911ffda6d2ab619017189	497	Pfam	PF01535	PPR repeat	175	201	0.011	T	25-01-2018	IPR002885	Pentatricopeptide repeat
c104486/f1p3/3127|m.430	1d8f1a4b050911ffda6d2ab619017189	497	Pfam	PF13041	PPR repeat family	302	341	1.7e-12	T	25-01-2018	IPR002885	Pentatricopeptide repeat
c104486/f1p3/3127|m.430	1d8f1a4b050911ffda6d2ab619017189	497	Pfam	PF13041	PPR repeat family	404	450	5.7e-08	T	25-01-2018	IPR002885	Pentatricopeptide repeat
c119326/f1p11/4946|m.12443	bd59b35a1e2391314901691425a8af4f	442	Pfam	PF00069	Protein kinase domain	1	89	1.4e-07	T	25-01-2018	IPR000719	Protein kinase domain	GO:0004672|GO:0005524|GO:0006468
c101698/f1p7/2859|m.205	0660aac2122a9bc0a1665ea087d53066	851	Pfam	PF00060	Ligand-gated ion channel	502	754	1.5e-31	T	25-01-2018	IPR001320	Ionotropic glutamate receptor	GO:0004970|GO:0005234|GO:0016020
c101698/f1p7/2859|m.205	0660aac2122a9bc0a1665ea087d53066	851	Pfam	PF00497	Bacterial extracellular solute-binding proteins, family 3	404	721	7e-19	T	25-01-2018	IPR001638	Extracellular solute-binding protein, family 3	GO:0005215|GO:0006810
c101698/f1p7/2859|m.205	0660aac2122a9bc0a1665ea087d53066	851	Pfam	PF01094	Receptor family ligand binding region	4	316	6.2e-65	T	25-01-2018	IPR001828	Extracellular ligand-binding receptor
c1466/f2p7/3785|m.1821	4a476ecbdbcac1a451845ac615845a30	1061	Pfam	PF07569	TUP1-like enhancer of split	688	888	2.7e-33	T	25-01-2018	IPR011494	TUP1-like enhancer of split	GO:0005634|GO:0006355
c1466/f2p7/3785|m.1821	4a476ecbdbcac1a451845ac615845a30	1061	Pfam	PF00400	WD domain, G-beta repeat	115	153	1.3e-10	T	25-01-2018	IPR001680	WD40 repeat	GO:0005515
c1466/f2p7/3785|m.1821	4a476ecbdbcac1a451845ac615845a30	1061	Pfam	PF00400	WD domain, G-beta repeat	254	321	0.00092	T	25-01-2018	IPR001680	WD40 repeat	GO:0005515
c1466/f2p7/3785|m.1821	4a476ecbdbcac1a451845ac615845a30	1061	Pfam	PF00400	WD domain, G-beta repeat	16	41	0.0013	T	25-01-2018	IPR001680	WD40 repeat	GO:0005515
c1466/f2p7/3785|m.1821	4a476ecbdbcac1a451845ac615845a30	1061	Pfam	PF00400	WD domain, G-beta repeat	158	194	1e-07	T	25-01-2018	IPR001680	WD40 repeat	GO:0005515
c1466/f2p7/3785|m.1821	4a476ecbdbcac1a451845ac615845a30	1061	Pfam	PF00400	WD domain, G-beta repeat	58	92	3.4e-07	T	25-01-2018	IPR001680	WD40 repeat	GO:0005515
c1466/f2p7/3785|m.1821	4a476ecbdbcac1a451845ac615845a30	1061	Pfam	PF00400	WD domain, G-beta repeat	339	361	0.06	T	25-01-2018	IPR001680	WD40 repeat	GO:0005515
c16573/f2p1/2827|m.2158	4126f31f37f03765cb9cf91f51a43b9f	387	Pfam	PF12854	PPR repeat	216	246	1.9e-10	T	25-01-2018	IPR002885	Pentatricopeptide repeat
c16573/f2p1/2827|m.2158	4126f31f37f03765cb9cf91f51a43b9f	387	Pfam	PF13041	PPR repeat family	252	301	3.7e-21	T	25-01-2018	IPR002885	Pentatricopeptide repeat
c16573/f2p1/2827|m.2158	4126f31f37f03765cb9cf91f51a43b9f	387	Pfam	PF13041	PPR repeat family	322	370	2e-15	T	25-01-2018	IPR002885	Pentatricopeptide repeat
c16573/f2p1/2827|m.2158	4126f31f37f03765cb9cf91f51a43b9f	387	Pfam	PF13041	PPR repeat family	147	193	3.3e-09	T	25-01-2018	IPR002885	Pentatricopeptide repeat
c10385/f1p0/1913|m.357	78961e4bee5a9e8f7cacb20214ff6080	146	Pfam	PF01713	Smr domain	55	138	2.7e-06	T	25-01-2018	IPR002625	Smr protein/MutS2 C-terminal
c16501/f1p5/5752|m.12158	9d5d5d61912f595f401123baaefed696	1035	Pfam	PF13241	Putative NAD(P)-binding	11	122	1.5e-17	T	25-01-2018	IPR006367	Sirohaem synthase, N-terminal	GO:0006779|GO:0019354|GO:0043115|GO:0055114	KEGG: 00860+4.99.1.4+1.3.1.76+2.1.1.107|MetaCyc: PWY-5194|MetaCyc: PWY-5507|UniPathway: UPA00148|UniPathway: UPA00148|UniPathway: UPA00262|UniPathway: UPA00262|UniPathway: UPA00262
c16501/f1p5/5752|m.12158	9d5d5d61912f595f401123baaefed696	1035	Pfam	PF00667	FAD binding domain	916	1023	8.7e-26	T	25-01-2018	IPR003097	FAD-binding, type 1	GO:0016491|GO:0055114
c16501/f1p5/5752|m.12158	9d5d5d61912f595f401123baaefed696	1035	Pfam	PF01855	Pyruvate flavodoxin/ferredoxin oxidoreductase, thiamine diP-bdg	286	468	1.1e-22	T	25-01-2018	IPR002880	Pyruvate flavodoxin/ferredoxin oxidoreductase, N-terminal	GO:0016491|GO:0055114
c16501/f1p5/5752|m.12158	9d5d5d61912f595f401123baaefed696	1035	Pfam	PF01558	Pyruvate ferredoxin/flavodoxin oxidoreductase	677	813	7.6e-10	T	25-01-2018	IPR019752	Pyruvate/ketoisovalerate oxidoreductase, catalytic domain	GO:0016903|GO:0055114
c11471/f1p0/1887|m.805	4513a1f2eaefb5bdbbca3a6db831228e	421	Pfam	PF01490	Transmembrane amino acid transporter protein	1	406	2e-83	T	25-01-2018	IPR013057	Amino acid transporter, transmembrane
c11893/f1p3/3759|m.1080	bfd79dc7bc512a837855787b4274aab7	142	Pfam	PF03810	Importin-beta N-terminal domain	23	87	2.6e-14	T	25-01-2018	IPR001494	Importin-beta, N-terminal domain	GO:0006886|GO:0008536
c15675/f3p5/4215|m.12170	46c857b0ff0240d0d5e24bbd92c54829	264	Pfam	PF00667	FAD binding domain	6	87	5.2e-22	T	25-01-2018	IPR003097	FAD-binding, type 1	GO:0016491|GO:0055114
c15675/f3p5/4215|m.12170	46c857b0ff0240d0d5e24bbd92c54829	264	Pfam	PF00175	Oxidoreductase NAD-binding domain	121	221	3.8e-13	T	25-01-2018	IPR001433	Oxidoreductase FAD/NAD(P)-binding	GO:0016491|GO:0055114
c11740/f1p7/3812|m.985	efc9d4bdbb57815a45c6c28a46e8a331	1144	Pfam	PF00249	Myb-like DNA-binding domain	46	81	2.1e-07	T	25-01-2018	IPR001005	SANT/Myb domain	GO:0003682
c11740/f1p7/3812|m.985	efc9d4bdbb57815a45c6c28a46e8a331	1144	Pfam	PF06584	DIRP	607	708	6.6e-35	T	25-01-2018	IPR010561	Protein LIN-9/Protein ALWAYS EARLY	GO:0006351|GO:0007049|GO:0017053
c16591/f1p0/3291|m.2163	fec77e69b99ef5c6027c30a9b64c26d3	352	Pfam	PF07145	Ataxin-2 C-terminal region	131	145	2.5e-05	T	25-01-2018	IPR009818	Ataxin-2, C-terminal
c16591/f1p0/3291|m.2163	fec77e69b99ef5c6027c30a9b64c26d3	352	Pfam	PF00076	RNA recognition motif. (a.k.a. RRM, RBD, or RNP domain)	216	278	9.7e-12	T	25-01-2018	IPR000504	RNA recognition motif domain	GO:0003676
c12298/f1p0/3605|m.12148	148982027d45b3d3fe7bce6febc1e344	521	Pfam	PF00690	Cation transporter/ATPase, N-terminus	113	186	7.4e-18	T	25-01-2018	IPR004014	Cation-transporting P-type ATPase, N-terminal
c12298/f1p0/3605|m.12148	148982027d45b3d3fe7bce6febc1e344	521	Pfam	PF00122	E1-E2 ATPase	207	439	2.8e-58	T	25-01-2018	IPR008250	P-type ATPase, A domain	GO:0000166|GO:0046872
c11089/f1p0/3439|m.692	200a4a031f8904752f1fe0279230e7b9	148	Pfam	PF14571	Stress-induced protein Di19, C-terminal	109	148	2.9e-13	T	25-01-2018	IPR027935	Protein dehydration-induced 19, C-terminal
c11089/f1p0/3439|m.692	200a4a031f8904752f1fe0279230e7b9	148	Pfam	PF05605	Drought induced 19 protein (Di19), zinc-binding	41	90	2e-13	T	25-01-2018	IPR008598	Drought induced 19 protein-like, zinc-binding domain
c10248/f2p2/3530|m.252	18bc04ea0b801155747c0258f2a38219	350	Pfam	PF00400	WD domain, G-beta repeat	229	256	1.3e-05	T	25-01-2018	IPR001680	WD40 repeat	GO:0005515
c117312/f1p0/1650|m.12439	75afe85b8d112fd4f41689df8166481a	508	Pfam	PF07247	Alcohol acetyltransferase	26	490	9e-27	T	25-01-2018	IPR010828	Alcohol acetyltransferase	GO:0004026|GO:0006066
c14799/f1p2/2773|m.1839	4c71e80624005e7c06f75ad96dee14e2	334	Pfam	PF10551	MULE transposase domain	2	55	1.5e-06	T	25-01-2018	IPR018289	MULE transposase domain
c14799/f1p2/2773|m.1839	4c71e80624005e7c06f75ad96dee14e2	334	Pfam	PF04434	SWIM zinc finger	187	236	1.9e-07	T	25-01-2018	IPR007527	Zinc finger, SWIM-type	GO:0008270
c12472/f2p0/2785|m.1281	7d24fc8f1f5d304f925d913aa950354a	148	Pfam	PF03016	Exostosin family	1	71	1.3e-24	T	25-01-2018	IPR004263	Exostosin-like
c14163/f1p5/3710|m.1719	298f1168dc1ef6ebc5ab506f9033e290	125	Pfam	PF00689	Cation transporting ATPase, C-terminus	10	101	8.7e-20	T	25-01-2018	IPR006068	Cation-transporting P-type ATPase, C-terminal
c127744/f2p5/2813|m.1387	f71262b8a758c5c7e0b8c8a6ad13bb9f	516	Pfam	PF03108	MuDR family transposase	179	241	8.6e-19	T	25-01-2018	IPR004332	Transposase, MuDR, plant
c127744/f2p5/2813|m.1387	f71262b8a758c5c7e0b8c8a6ad13bb9f	516	Pfam	PF10551	MULE transposase domain	381	467	2.7e-15	T	25-01-2018	IPR018289	MULE transposase domain
c127744/f2p5/2813|m.1387	f71262b8a758c5c7e0b8c8a6ad13bb9f	516	Pfam	PF00564	PB1 domain	23	92	1.4e-06	T	25-01-2018	IPR000270	Phox/Bem1p	GO:0005515
c114519/f3p16/2968|m.795	f71262b8a758c5c7e0b8c8a6ad13bb9f	516	Pfam	PF03108	MuDR family transposase	179	241	8.6e-19	T	25-01-2018	IPR004332	Transposase, MuDR, plant
c114519/f3p16/2968|m.795	f71262b8a758c5c7e0b8c8a6ad13bb9f	516	Pfam	PF10551	MULE transposase domain	381	467	2.7e-15	T	25-01-2018	IPR018289	MULE transposase domain
c114519/f3p16/2968|m.795	f71262b8a758c5c7e0b8c8a6ad13bb9f	516	Pfam	PF00564	PB1 domain	23	92	1.4e-06	T	25-01-2018	IPR000270	Phox/Bem1p	GO:0005515
c115551/f1p1/3009|m.872	365ecd0f38d4cbae7a8a6d9110348393	287	Pfam	PF00078	Reverse transcriptase (RNA-dependent DNA polymerase)	25	130	2e-11	T	25-01-2018	IPR000477	Reverse transcriptase domain	GO:0003723|GO:0003964|GO:0006278
c104077/f2p3/4342|m.385	fcfc42b604cc4c72a1063d52bfff739e	588	Pfam	PF13426	PAS domain	88	188	1.9e-24	T	25-01-2018	IPR000014	PAS domain	GO:0004871|GO:0007165
c104077/f2p3/4342|m.385	fcfc42b604cc4c72a1063d52bfff739e	588	Pfam	PF00069	Protein kinase domain	276	561	3.6e-63	T	25-01-2018	IPR000719	Protein kinase domain	GO:0004672|GO:0005524|GO:0006468
c10098/f1p1/2772|m.128	d891f87eda30fff91e01e5c81676392f	209	Pfam	PF00012	Hsp70 protein	122	184	4.3e-24	T	25-01-2018	IPR013126	Heat shock protein 70 family
c114071/f6p1/2916|m.785	d891f87eda30fff91e01e5c81676392f	209	Pfam	PF00012	Hsp70 protein	122	184	4.3e-24	T	25-01-2018	IPR013126	Heat shock protein 70 family
c16086/f1p0/2145|m.2020	d891f87eda30fff91e01e5c81676392f	209	Pfam	PF00012	Hsp70 protein	122	184	4.3e-24	T	25-01-2018	IPR013126	Heat shock protein 70 family
c14843/f12p9/3178|m.1846	863c84ac4b754aab6075d34d2152536f	745	Pfam	PF00069	Protein kinase domain	400	690	9.4e-75	T	25-01-2018	IPR000719	Protein kinase domain	GO:0004672|GO:0005524|GO:0006468
c14293/f4p63/1802|m.1739	6bcb9bc4dc5cc8b146cdabf699e11ef0	234	Pfam	PF00240	Ubiquitin family	33	101	4e-34	T	25-01-2018	IPR000626	Ubiquitin domain	GO:0005515
c14293/f4p63/1802|m.1739	6bcb9bc4dc5cc8b146cdabf699e11ef0	234	Pfam	PF00240	Ubiquitin family	185	225	3.1e-17	T	25-01-2018	IPR000626	Ubiquitin domain	GO:0005515
c14293/f4p63/1802|m.1739	6bcb9bc4dc5cc8b146cdabf699e11ef0	234	Pfam	PF00240	Ubiquitin family	109	177	4e-34	T	25-01-2018	IPR000626	Ubiquitin domain	GO:0005515
c13996/f1p0/3068|m.1699	1e74eeaa4b5541c114ee544185b49e35	387	Pfam	PF08477	Miro-like protein	15	127	2.3e-20	T	25-01-2018	IPR013684	Mitochondrial Rho-like	GO:0005525|GO:0005622|GO:0007264
c13996/f1p0/3068|m.1699	1e74eeaa4b5541c114ee544185b49e35	387	Pfam	PF08356	EF hand associated	228	316	6.4e-32	T	25-01-2018	IPR013567	EF hand associated, type-2		Reactome: REACT_11044
c12502/f1p0/2379|m.1285	3e29faea8bfa9308dc977d9d84901bb5	342	Pfam	PF00344	SecY translocase	61	320	4.9e-58	T	25-01-2018	IPR002208	SecY/SEC61-alpha family	GO:0015031|GO:0016020	Reactome: REACT_15380
c1294/f14p10/2055|m.1455	187b247da061acb3544b677358600cd7	430	Pfam	PF00170	bZIP transcription factor	308	369	4.6e-18	T	25-01-2018	IPR004827	Basic-leucine zipper domain	GO:0003700|GO:0006355|GO:0043565
c1294/f14p10/2055|m.1455	187b247da061acb3544b677358600cd7	430	Pfam	PF07777	G-box binding protein MFMR	1	198	1.6e-67	T	25-01-2018	IPR012900	G-box binding, MFMR	GO:0003677|GO:0005634|GO:0006351|GO:0006355
c15125/f2p1/1677|m.1888	5c2b7e0025e201f5bc95d839d0ae41a3	499	Pfam	PF02136	Nuclear transport factor 2 (NTF2) domain	25	141	1.6e-32	T	25-01-2018	IPR002075	Nuclear transport factor 2	GO:0005622|GO:0006810
c15125/f2p1/1677|m.1888	5c2b7e0025e201f5bc95d839d0ae41a3	499	Pfam	PF00076	RNA recognition motif. (a.k.a. RRM, RBD, or RNP domain)	318	375	3e-11	T	25-01-2018	IPR000504	RNA recognition motif domain	GO:0003676
c100454/f1p0/1052|m.12424	3c086e61d4808cd26801cf1aad64f7e0	167	Pfam	PF05757	Oxygen evolving enhancer protein 3 (PsbQ)	40	167	1.6e-41	T	25-01-2018	IPR008797	Photosystem II PsbQ, oxygen evolving complex	GO:0005509|GO:0009523|GO:0009654|GO:0015979|GO:0019898
c14416/f1p0/1531|m.1777	db289a4e2864a1b144f14a6de1ecc7f8	162	Pfam	PF02458	Transferase family	5	154	6.6e-27	T	25-01-2018	IPR003480	Transferase	GO:0016747
c14257/f3p1/3012|m.1731	6a6417998952ff63e5c87341d984c8a0	120	Pfam	PF12776	Myb/SANT-like DNA-binding domain	20	97	1.3e-14	T	25-01-2018	IPR024752	Myb/SANT-like domain
c10558/f1p2/3089|m.531	c01ecee094238832d5d0443415ba8842	338	Pfam	PF07714	Protein tyrosine kinase	21	286	4.3e-50	T	25-01-2018	IPR001245	Serine-threonine/tyrosine-protein kinase catalytic domain	GO:0004672|GO:0006468
c17148/f1p2/3330|m.2348	3eb421992dcdd519dfe713733a6db9e0	288	Pfam	PF10551	MULE transposase domain	53	143	2.6e-25	T	25-01-2018	IPR018289	MULE transposase domain
c10569/f1p0/2274|m.540	4e388a488163d1f8dd241ea44d8530dd	225	Pfam	PF03470	XS zinc finger domain	157	195	1.9e-06	T	25-01-2018	IPR005381	Zinc finger-XS domain	GO:0031047
c17178/f1p1/1563|m.2362	9fc19a201fc747ac1f1071739fc58475	130	Pfam	PF05970	PIF1-like helicase	2	74	1.1e-18	T	25-01-2018	IPR010285	DNA helicase Pif1 like	GO:0000723|GO:0003678|GO:0006281
c102551/f1p1/2897|m.257	1146579e7fa9236d8b09425717b25e41	240	Pfam	PF08243	SPT2 chromatin protein	127	229	9.5e-16	T	25-01-2018	IPR013256	Chromatin SPT2
c117710/f1p3/3002|m.1009	244f9de54b23c85b19657819a906cf4c	362	Pfam	PF00642	Zinc finger C-x8-C-x5-C-x3-H type (and similar)	262	282	2.2e-05	T	25-01-2018	IPR000571	Zinc finger, CCCH-type	GO:0046872
c1093/f10p8/2949|m.656	dee27d56096b2ba110788b3364a7adc5	188	Pfam	PF14372	Domain of unknown function (DUF4413)	2	75	4e-20	T	25-01-2018	IPR025525	Domain of unknown function DUF4413
c106042/f1p0/2831|m.573	56ddc047b1b86cd15857545cb9926742	549	Pfam	PF00168	C2 domain	82	160	7.3e-14	T	25-01-2018	IPR000008	C2 domain	GO:0005515
c106042/f1p0/2831|m.573	56ddc047b1b86cd15857545cb9926742	549	Pfam	PF02893	GRAM domain	230	294	6e-15	T	25-01-2018	IPR004182	GRAM domain
c10043/f1p0/918|m.99	b8831a3496066998e93347410e25b464	218	Pfam	PF03517	Regulator of volume decrease after cellular swelling	47	158	8.4e-30	T	25-01-2018
c1167/f12p3/2791|m.943	c81d967649399c329ea6941e3e268e7f	841	Pfam	PF08276	PAN-like domain	353	420	2.6e-19	T	25-01-2018	IPR013227	PAN-2 domain
c1167/f12p3/2791|m.943	c81d967649399c329ea6941e3e268e7f	841	Pfam	PF11883	Domain of unknown function (DUF3403)	796	840	4e-07	T	25-01-2018	IPR021820	S-locus receptor kinase, C-terminal	GO:0004674
c1167/f12p3/2791|m.943	c81d967649399c329ea6941e3e268e7f	841	Pfam	PF01453	D-mannose binding lectin	81	193	3.2e-35	T	25-01-2018	IPR001480	Bulb-type lectin domain
c1167/f12p3/2791|m.943	c81d967649399c329ea6941e3e268e7f	841	Pfam	PF00954	S-locus glycoprotein family	219	331	1.9e-24	T	25-01-2018	IPR000858	S-locus glycoprotein	GO:0048544
c1167/f12p3/2791|m.943	c81d967649399c329ea6941e3e268e7f	841	Pfam	PF07714	Protein tyrosine kinase	528	795	7.2e-49	T	25-01-2018	IPR001245	Serine-threonine/tyrosine-protein kinase catalytic domain	GO:0004672|GO:0006468
c13359/f6p9/1702|m.1555	f2e63a7d140cf16e19f8d5798acefce2	339	Pfam	PF00044	Glyceraldehyde 3-phosphate dehydrogenase, NAD binding domain	7	157	6.4e-56	T	25-01-2018	IPR020828	Glyceraldehyde 3-phosphate dehydrogenase, NAD(P) binding domain	GO:0016620|GO:0055114	Reactome: REACT_474
c13359/f6p9/1702|m.1555	f2e63a7d140cf16e19f8d5798acefce2	339	Pfam	PF02800	Glyceraldehyde 3-phosphate dehydrogenase, C-terminal domain	162	319	5.3e-75	T	25-01-2018	IPR020829	Glyceraldehyde 3-phosphate dehydrogenase, catalytic domain	GO:0016620|GO:0055114	Reactome: REACT_474
c11225/f1p0/1746|m.719	50e47821aa4b2a80f58264bb1af8e3f5	126	Pfam	PF01056	Myc amino-terminal region	10	53	3.5e-05	T	25-01-2018	IPR012682	Transcription regulator Myc, N-terminal	GO:0003700|GO:0006355
c105942/f1p1/3171|m.560	2e1a9ce9a8b5e79d4a72a16be5d2a19f	569	Pfam	PF12215	beta-Glucocerebrosidase 2 N terminal	110	423	1.1e-66	T	25-01-2018	IPR024462	Beta-glucosidase, GBA2 type, N-terminal		KEGG: 00511+3.2.1.45|KEGG: 00600+3.2.1.45
c16738/f10p1/936|m.2229	23af43941e4e78fa39d6445a29a06d84	208	Pfam	PF11460	Protein of unknown function (DUF3007)	100	196	1.1e-30	T	25-01-2018	IPR021562	Protein of unknown function DUF3007
c10651/f2p1/1814|m.585	2357b3b8819997423943607471565b09	169	Pfam	PF13041	PPR repeat family	32	81	2e-17	T	25-01-2018	IPR002885	Pentatricopeptide repeat
c10651/f2p1/1814|m.585	2357b3b8819997423943607471565b09	169	Pfam	PF13041	PPR repeat family	102	150	1.1e-16	T	25-01-2018	IPR002885	Pentatricopeptide repeat
c10651/f2p1/1814|m.585	2357b3b8819997423943607471565b09	169	Pfam	PF12854	PPR repeat	2	26	3.6e-06	T	25-01-2018	IPR002885	Pentatricopeptide repeat
c11254/f1p2/3624|m.733	8a1ac8d0772107cfef51c0843ca21318	131	Pfam	PF01094	Receptor family ligand binding region	1	117	7.8e-20	T	25-01-2018	IPR001828	Extracellular ligand-binding receptor
c1194/f6p8/4051|m.1107	cd43c9fbc938b3efec10ba17c3e27e04	856	Pfam	PF13646	HEAT repeats	376	477	3.5e-09	T	25-01-2018
c1194/f6p8/4051|m.1107	cd43c9fbc938b3efec10ba17c3e27e04	856	Pfam	PF04510	Family of unknown function (DUF577)	96	245	2.8e-06	T	25-01-2018	IPR007598	Protein of unknown function DUF577
c17108/f1p0/3831|m.2336	128113c8908a7b0499e0d7cd84d2ad6a	447	Pfam	PF00271	Helicase conserved C-terminal domain	393	444	9.9e-07	T	25-01-2018	IPR001650	Helicase, C-terminal	GO:0003676|GO:0004386|GO:0005524
c17108/f1p0/3831|m.2336	128113c8908a7b0499e0d7cd84d2ad6a	447	Pfam	PF00270	DEAD/DEAH box helicase	70	229	2.5e-09	T	25-01-2018	IPR011545	DNA/RNA helicase, DEAD/DEAH box type, N-terminal	GO:0003676|GO:0005524|GO:0008026
c1513/f8p11/4020|m.1889	73a2491fb2e2cee3e6d80f7b0c3c5102	1178	Pfam	PF00562	RNA polymerase Rpb2, domain 6	703	1075	1.5e-98	T	25-01-2018	IPR007120	DNA-directed RNA polymerase, subunit 2, domain 6	GO:0003677|GO:0003899|GO:0006351	KEGG: 00230+2.7.7.6|KEGG: 00240+2.7.7.6|Reactome: REACT_1788
c1513/f8p11/4020|m.1889	73a2491fb2e2cee3e6d80f7b0c3c5102	1178	Pfam	PF04565	RNA polymerase Rpb2, domain 3	478	535	1.6e-13	T	25-01-2018	IPR007645	RNA polymerase Rpb2, domain 3	GO:0003677|GO:0003899|GO:0006351	KEGG: 00230+2.7.7.6|KEGG: 00240+2.7.7.6|Reactome: REACT_1788
c1513/f8p11/4020|m.1889	73a2491fb2e2cee3e6d80f7b0c3c5102	1178	Pfam	PF04566	RNA polymerase Rpb2, domain 4	572	634	8.2e-19	T	25-01-2018	IPR007646	RNA polymerase Rpb2, domain 4	GO:0003677|GO:0003899|GO:0006351	KEGG: 00230+2.7.7.6|KEGG: 00240+2.7.7.6|Reactome: REACT_1788
c1513/f8p11/4020|m.1889	73a2491fb2e2cee3e6d80f7b0c3c5102	1178	Pfam	PF04561	RNA polymerase Rpb2, domain 2	257	399	4.6e-10	T	25-01-2018	IPR007642	RNA polymerase Rpb2, domain 2	GO:0003677|GO:0003899|GO:0006351	KEGG: 00230+2.7.7.6|KEGG: 00240+2.7.7.6|Reactome: REACT_1788
c1513/f8p11/4020|m.1889	73a2491fb2e2cee3e6d80f7b0c3c5102	1178	Pfam	PF04563	RNA polymerase beta subunit	41	457	1.1e-31	T	25-01-2018	IPR007644	RNA polymerase, beta subunit, protrusion	GO:0003677|GO:0003899|GO:0006351	KEGG: 00230+2.7.7.6|KEGG: 00240+2.7.7.6|Reactome: REACT_1788
c1513/f8p11/4020|m.1889	73a2491fb2e2cee3e6d80f7b0c3c5102	1178	Pfam	PF04560	RNA polymerase Rpb2, domain 7	1077	1175	6.8e-28	T	25-01-2018	IPR007641	RNA polymerase Rpb2, domain 7	GO:0003677|GO:0003899|GO:0006351	KEGG: 00230+2.7.7.6|KEGG: 00240+2.7.7.6|Reactome: REACT_1788
c1513/f8p11/4020|m.1889	73a2491fb2e2cee3e6d80f7b0c3c5102	1178	Pfam	PF04567	RNA polymerase Rpb2, domain 5	648	695	5.4e-08	T	25-01-2018	IPR007647	RNA polymerase Rpb2, domain 5	GO:0003677|GO:0003899|GO:0006351	KEGG: 00230+2.7.7.6|KEGG: 00240+2.7.7.6|Reactome: REACT_1788
c118488/f1p1/2651|m.1052	454faac19b422cb274af32ba60ef42b5	670	Pfam	PF09445	RNA cap guanine-N2 methyltransferase	512	666	4.4e-45	T	25-01-2018	IPR019012	RNA cap guanine-N2 methyltransferase	GO:0001510|GO:0008168|GO:0009452	KEGG: 00130+2.1.1.-|KEGG: 00253+2.1.1.-|KEGG: 00270+2.1.1.-|KEGG: 00340+2.1.1.-|KEGG: 00350+2.1.1.-|KEGG: 00360+2.1.1.-|KEGG: 00380+2.1.1.-|KEGG: 00450+2.1.1.-|KEGG: 00522+2.1.1.-|KEGG: 00624+2.1.1.-|KEGG: 00627+2.1.1.-|KEGG: 00860+2.1.1.-|KEGG: 00940+2.1.1.-|KEGG: 00941+2.1.1.-|KEGG: 00942+2.1.1.-|KEGG: 00945+2.1.1.-|KEGG: 00950+2.1.1.-|KEGG: 00981+2.1.1.-
c118488/f1p1/2651|m.1052	454faac19b422cb274af32ba60ef42b5	670	Pfam	PF00397	WW domain	244	271	1.7e-05	T	25-01-2018	IPR001202	WW domain	GO:0005515
c14743/f2p0/1796|m.1830	9bfab3b22ecbcd2da45ca1ba3a0cfed8	367	Pfam	PF01501	Glycosyl transferase family 8	91	345	7.9e-63	T	25-01-2018	IPR002495	Glycosyl transferase, family 8	GO:0016757
c116695/f1p1/3438|m.939	8b2ae1972fcc909b406e55bbb1f3b4ad	292	Pfam	PF04928	Poly(A) polymerase central domain	5	103	1.5e-40	T	25-01-2018	IPR007012	Poly(A) polymerase, central domain	GO:0004652|GO:0043631
c116695/f1p1/3438|m.939	8b2ae1972fcc909b406e55bbb1f3b4ad	292	Pfam	PF04926	Poly(A) polymerase predicted RNA binding domain	104	234	9.6e-35	T	25-01-2018	IPR007010	Poly(A) polymerase, RNA-binding domain	GO:0003723|GO:0004652|GO:0005634|GO:0043631
c17046/f4p4/3352|m.2325	883458a092086aec3885b3ea4155eeff	944	Pfam	PF00443	Ubiquitin carboxyl-terminal hydrolase	474	777	1.5e-49	T	25-01-2018	IPR001394	Peptidase C19, ubiquitin carboxyl-terminal hydrolase	GO:0006511
c17046/f4p4/3352|m.2325	883458a092086aec3885b3ea4155eeff	944	Pfam	PF01753	MYND finger	76	113	4.1e-09	T	25-01-2018	IPR002893	Zinc finger, MYND-type
c17209/f1p4/3680|m.2369	e38a8dbf3d98efeed616f8ab336294d7	132	Pfam	PF01027	Inhibitor of apoptosis-promoting Bax1	4	83	4.4e-10	T	25-01-2018	IPR006214	Bax inhibitor 1-related
c12142/f1p1/3391|m.1174	0dff6da22cf91cc51470a02d78b861a2	527	Pfam	PF00012	Hsp70 protein	1	321	8.3e-118	T	25-01-2018	IPR013126	Heat shock protein 70 family
c12142/f1p1/3391|m.1174	0dff6da22cf91cc51470a02d78b861a2	527	Pfam	PF00012	Hsp70 protein	353	518	3.9e-74	T	25-01-2018	IPR013126	Heat shock protein 70 family
c16708/f1p1/1642|m.11927	20bf7d797a1f514c60492073540647db	470	Pfam	PF07993	Male sterility protein	12	313	8.8e-80	T	25-01-2018	IPR013120	Male sterility, NAD-binding		Reactome: REACT_22258
c16708/f1p1/1642|m.11927	20bf7d797a1f514c60492073540647db	470	Pfam	PF03015	Male sterility protein	414	470	4.5e-07	T	25-01-2018	IPR026055	Fatty acyl-CoA reductase	GO:0080019
c11548/f1p2/1865|m.868	261deea3d0ae23c98d94a41a0b59ac05	475	Pfam	PF00609	Diacylglycerol kinase accessory domain	270	447	8.9e-46	T	25-01-2018	IPR000756	Diacylglycerol kinase, accessory domain	GO:0004143|GO:0007205	KEGG: 00561+2.7.1.107|KEGG: 00564+2.7.1.107|MetaCyc: PWY-7039|Reactome: REACT_14797|Reactome: REACT_604
c11548/f1p2/1865|m.868	261deea3d0ae23c98d94a41a0b59ac05	475	Pfam	PF00781	Diacylglycerol kinase catalytic domain	79	224	1.4e-27	T	25-01-2018	IPR001206	Diacylglycerol kinase, catalytic domain	GO:0004143|GO:0007205
c16734/f2p0/2742|m.2228	60a56c9507c71428711374408b2e740f	100	Pfam	PF03732	Retrotransposon gag protein	15	74	1.1e-10	T	25-01-2018	IPR005162	Retrotransposon gag domain
c10590/f1p4/4020|m.557	1cb4386cd1ffb54e705b5d4112aff67c	977	Pfam	PF01131	DNA topoisomerase	495	937	9.3e-109	T	25-01-2018	IPR013497	DNA topoisomerase, type IA, central	GO:0003677|GO:0003916|GO:0006265
c10590/f1p4/4020|m.557	1cb4386cd1ffb54e705b5d4112aff67c	977	Pfam	PF01751	Toprim domain	367	480	6.4e-17	T	25-01-2018	IPR006171	Toprim domain
c13053/f1p1/2847|m.1487	83de661b2622408f7f9407bf83320dcc	237	Pfam	PF01805	Surp module	12	37	0.00013	T	25-01-2018	IPR000061	SWAP/Surp	GO:0003723|GO:0006396
c127298/f9p12/3223|m.1346	38c27c64b71683abcd62cfa7892c9bc3	968	Pfam	PF01985	CRS1 / YhbY (CRM) domain	692	779	6.5e-21	T	25-01-2018	IPR001890	RNA-binding, CRM domain	GO:0003723
c127298/f9p12/3223|m.1346	38c27c64b71683abcd62cfa7892c9bc3	968	Pfam	PF01985	CRS1 / YhbY (CRM) domain	481	563	2.7e-17	T	25-01-2018	IPR001890	RNA-binding, CRM domain	GO:0003723
c127298/f9p12/3223|m.1346	38c27c64b71683abcd62cfa7892c9bc3	968	Pfam	PF01985	CRS1 / YhbY (CRM) domain	243	326	2.3e-18	T	25-01-2018	IPR001890	RNA-binding, CRM domain	GO:0003723
c16699/f1p4/3233|m.2210	80cd1aaefb21580841bd3dea2fdde63d	1017	Pfam	PF00856	SET domain	70	176	3.9e-26	T	25-01-2018	IPR001214	SET domain	GO:0005515
c16647/f1p0/1923|m.2191	d448b59655d6ca387850fd53da2c274b	178	Pfam	PF00316	Fructose-1-6-bisphosphatase	14	124	1.2e-27	T	25-01-2018	IPR000146	Fructose-1,6-bisphosphatase class 1/Sedoheputulose-1,7-bisphosphatase	GO:0005975|GO:0042132|GO:0042578	KEGG: 00010+3.1.3.11|KEGG: 00030+3.1.3.11|KEGG: 00051+3.1.3.11|KEGG: 00680+3.1.3.11|KEGG: 00710+3.1.3.11|MetaCyc: PWY-5484|Reactome: REACT_474|UniPathway: UPA00138
c16647/f1p0/1923|m.2191	d448b59655d6ca387850fd53da2c274b	178	Pfam	PF00316	Fructose-1-6-bisphosphatase	143	168	7e-10	T	25-01-2018	IPR000146	Fructose-1,6-bisphosphatase class 1/Sedoheputulose-1,7-bisphosphatase	GO:0005975|GO:0042132|GO:0042578	KEGG: 00010+3.1.3.11|KEGG: 00030+3.1.3.11|KEGG: 00051+3.1.3.11|KEGG: 00680+3.1.3.11|KEGG: 00710+3.1.3.11|MetaCyc: PWY-5484|Reactome: REACT_474|UniPathway: UPA00138
c16922/f1p0/1339|m.2286	fb2a58fc9e4f6ddfee00e5109fe2c1cb	366	Pfam	PF00316	Fructose-1-6-bisphosphatase	14	282	9.1e-109	T	25-01-2018	IPR000146	Fructose-1,6-bisphosphatase class 1/Sedoheputulose-1,7-bisphosphatase	GO:0005975|GO:0042132|GO:0042578	KEGG: 00010+3.1.3.11|KEGG: 00030+3.1.3.11|KEGG: 00051+3.1.3.11|KEGG: 00680+3.1.3.11|KEGG: 00710+3.1.3.11|MetaCyc: PWY-5484|Reactome: REACT_474|UniPathway: UPA00138
c16922/f1p0/1339|m.2286	fb2a58fc9e4f6ddfee00e5109fe2c1cb	366	Pfam	PF00316	Fructose-1-6-bisphosphatase	297	360	1.2e-20	T	25-01-2018	IPR000146	Fructose-1,6-bisphosphatase class 1/Sedoheputulose-1,7-bisphosphatase	GO:0005975|GO:0042132|GO:0042578	KEGG: 00010+3.1.3.11|KEGG: 00030+3.1.3.11|KEGG: 00051+3.1.3.11|KEGG: 00680+3.1.3.11|KEGG: 00710+3.1.3.11|MetaCyc: PWY-5484|Reactome: REACT_474|UniPathway: UPA00138
c11240/f3p0/1988|m.730	d437d83311b536a406e14cf1a4532aff	482	Pfam	PF12796	Ankyrin repeats (3 copies)	21	116	4.6e-15	T	25-01-2018	IPR020683	Ankyrin repeat-containing domain
c11240/f3p0/1988|m.730	d437d83311b536a406e14cf1a4532aff	482	Pfam	PF00004	ATPase family associated with various cellular activities (AAA)	250	367	2e-14	T	25-01-2018	IPR003959	ATPase, AAA-type, core	GO:0005524
c11240/f3p0/1988|m.730	d437d83311b536a406e14cf1a4532aff	482	Pfam	PF00023	Ankyrin repeat	120	156	4.4e-06	T	25-01-2018	IPR002110	Ankyrin repeat	GO:0005515
c10825/f1p3/3335|m.641	43f8c68947ac033983b680455e78f7ff	1058	Pfam	PF06650	Protein of unknown function (DUF1162)	22	289	2e-28	T	25-01-2018	IPR009543	Vacuolar protein sorting-associated protein 13 domain
c117165/f1p2/2466|m.970	f9212e87cbf7c86bb959524b1bf6ca83	654	Pfam	PF08318	COG4 transport protein	88	396	2.7e-73	T	25-01-2018	IPR013167	Conserved oligomeric Golgi complex, subunit 4
c119340/f1p0/1603|m.12445	9b55419d48519efeb8e2c5dadce2991b	423	Pfam	PF00155	Aminotransferase class I and II	47	414	9.5e-88	T	25-01-2018	IPR004839	Aminotransferase, class I/classII	GO:0009058|GO:0030170
c106183/f1p2/2808|m.582	90056a2f0be65f3ec13036e9b2caea6f	584	Pfam	PF01485	IBR domain	203	265	6e-16	T	25-01-2018	IPR002867	Zinc finger, C6HC-type	GO:0008270
c106183/f1p2/2808|m.582	90056a2f0be65f3ec13036e9b2caea6f	584	Pfam	PF01485	IBR domain	283	329	4.3e-10	T	25-01-2018	IPR002867	Zinc finger, C6HC-type	GO:0008270
c12391/f1p1/3723|m.1257	ce4f41fe2b14f4effc220e692fe814f0	156	Pfam	PF00651	BTB/POZ domain	49	92	8.4e-06	T	25-01-2018	IPR013069	BTB/POZ	GO:0005515
c117536/f1p1/2953|m.997	dd4767dcdf0e8ea4268049b03044f038	422	Pfam	PF00271	Helicase conserved C-terminal domain	142	214	6.2e-22	T	25-01-2018	IPR001650	Helicase, C-terminal	GO:0003676|GO:0004386|GO:0005524
c117536/f1p1/2953|m.997	dd4767dcdf0e8ea4268049b03044f038	422	Pfam	PF00270	DEAD/DEAH box helicase	5	52	1.3e-08	T	25-01-2018	IPR011545	DNA/RNA helicase, DEAD/DEAH box type, N-terminal	GO:0003676|GO:0005524|GO:0008026
c117536/f1p1/2953|m.997	dd4767dcdf0e8ea4268049b03044f038	422	Pfam	PF13959	Domain of unknown function (DUF4217)	254	315	4.7e-20	T	25-01-2018	IPR025313	Domain of unknown function DUF4217
c11659/f2p1/1860|m.931	2b1b47752d201aff8dbd805ed56f84ec	321	Pfam	PF13419	Haloacid dehalogenase-like hydrolase	82	296	5.6e-23	T	25-01-2018	IPR023214	HAD-like domain
c11812/f3p5/3165|m.1029	7e7e49f7797465372f1a7d58de11c832	702	Pfam	PF00989	PAS fold	330	449	4.2e-20	T	25-01-2018	IPR013767	PAS fold	GO:0006355
c11812/f3p5/3165|m.1029	7e7e49f7797465372f1a7d58de11c832	702	Pfam	PF00989	PAS fold	199	314	1.1e-25	T	25-01-2018	IPR013767	PAS fold	GO:0006355
c11812/f3p5/3165|m.1029	7e7e49f7797465372f1a7d58de11c832	702	Pfam	PF02518	Histidine kinase-, DNA gyrase B-, and HSP90-like ATPase	582	686	3.6e-09	T	25-01-2018	IPR003594	Histidine kinase-like ATPase, ATP-binding domain	GO:0005524
c11812/f3p5/3165|m.1029	7e7e49f7797465372f1a7d58de11c832	702	Pfam	PF00512	His Kinase A (phospho-acceptor) domain	475	534	9.1e-08	T	25-01-2018	IPR003661	Signal transduction histidine kinase EnvZ-like, dimerisation/phosphoacceptor domain	GO:0000155|GO:0007165|GO:0016020
c11812/f3p5/3165|m.1029	7e7e49f7797465372f1a7d58de11c832	702	Pfam	PF00360	Phytochrome region	10	169	6e-64	T	25-01-2018	IPR013515	Phytochrome, central region	GO:0006355|GO:0009584|GO:0018298
c1405/f6p8/1803|m.1705	ea5f9e0886e240003e854fe13de2c091	508	Pfam	PF00171	Aldehyde dehydrogenase family	43	502	1.1e-172	T	25-01-2018	IPR015590	Aldehyde dehydrogenase domain	GO:0008152|GO:0016491|GO:0055114
c10012/f2p1/3806|m.62	b32a4c9db86a3252a856b869916ff2bf	315	Pfam	PF02985	HEAT repeat	98	127	0.0015	T	25-01-2018	IPR000357	HEAT	GO:0005515
c11254/f1p2/3624|m.734	2a13a3393e6115c7030608977e8858fa	125	Pfam	PF00497	Bacterial extracellular solute-binding proteins, family 3	13	81	1.7e-08	T	25-01-2018	IPR001638	Extracellular solute-binding protein, family 3	GO:0005215|GO:0006810
c10136/f1p0/1637|m.162	d0e8c8c3b53dd4fc6ab0c511f32efde1	140	Pfam	PF08648	Protein of unknown function (DUF1777)	3	134	1.1e-28	T	25-01-2018	IPR013957	Domain of unknown function DUF1777
c13005/f1p4/3466|m.1476	d235e7f1cec250f0324c47ea8bd210c5	603	Pfam	PF00069	Protein kinase domain	248	448	4.6e-50	T	25-01-2018	IPR000719	Protein kinase domain	GO:0004672|GO:0005524|GO:0006468
c13005/f1p4/3466|m.1476	d235e7f1cec250f0324c47ea8bd210c5	603	Pfam	PF11721	Di-glucose binding within endoplasmic reticulum	3	169	1.8e-43	T	25-01-2018	IPR021720	Malectin
c15984/f1p0/2996|m.12157	693e5520262b1578d19845c90a23b97a	180	Pfam	PF12781	ATP-binding dynein motor region D5	3	49	1.4e-07	T	25-01-2018
c12273/f2p3/2071|m.1221	5d211dc88ddf9c30f6b457fb2ba738c4	545	Pfam	PF00083	Sugar (and other) transporter	103	534	8.5e-96	T	25-01-2018	IPR005828	General substrate transporter	GO:0016021|GO:0022857|GO:0055085
c13207/f6p6/1834|m.1518	68aa8a900848b345eacf1d6357a7fcd0	518	Pfam	PF08060	NOSIC (NUC001) domain	170	222	2.7e-25	T	25-01-2018	IPR012976	NOSIC
c13207/f6p6/1834|m.1518	68aa8a900848b345eacf1d6357a7fcd0	518	Pfam	PF01798	Putative snoRNA binding domain	266	412	1.5e-59	T	25-01-2018	IPR002687	Nop domain
c13207/f6p6/1834|m.1518	68aa8a900848b345eacf1d6357a7fcd0	518	Pfam	PF08156	NOP5NT (NUC127) domain	3	69	1e-19	T	25-01-2018	IPR012974	NOP5, N-terminal
c10291/f1p3/1829|m.276	8f23fff05f1f142069f7c04142bd7c8c	257	Pfam	PF00892	EamA-like transporter family	82	210	6.1e-15	T	25-01-2018	IPR000620	Drug/metabolite transporter	GO:0016020
c16927/f2p0/944|m.2292	4388e51e351a4c0ef66234f93d93885b	258	Pfam	PF04759	Protein of unknown function, DUF617	87	257	5.8e-58	T	25-01-2018	IPR006460	Protein of unknown function DUF617, plant
c16239/f1p4/3754|m.2066	dbbb48ac9394a1d57a4b3d637a682b00	291	Pfam	PF00012	Hsp70 protein	1	273	5.5e-109	T	25-01-2018	IPR013126	Heat shock protein 70 family
c14444/f6p1/1888|m.1784	924781312c0584e2fd0a28decfe3b57c	428	Pfam	PF13622	Thioesterase-like superfamily	159	414	3.2e-39	T	25-01-2018
c14444/f6p1/1888|m.1784	924781312c0584e2fd0a28decfe3b57c	428	Pfam	PF00027	Cyclic nucleotide-binding domain	34	112	4.6e-09	T	25-01-2018	IPR000595	Cyclic nucleotide-binding domain
c1441/f3p8/3004|m.1773	7b30696ebe77d7eac3e9dd019134bc95	470	Pfam	PF10551	MULE transposase domain	381	451	1.8e-13	T	25-01-2018	IPR018289	MULE transposase domain
c1441/f3p8/3004|m.1773	7b30696ebe77d7eac3e9dd019134bc95	470	Pfam	PF00564	PB1 domain	23	92	1.2e-06	T	25-01-2018	IPR000270	Phox/Bem1p	GO:0005515
c1441/f3p8/3004|m.1773	7b30696ebe77d7eac3e9dd019134bc95	470	Pfam	PF03108	MuDR family transposase	179	241	7.5e-19	T	25-01-2018	IPR004332	Transposase, MuDR, plant
c13100/f1p0/1078|m.12234	25456607de25b94efeff68d12fc2809e	301	Pfam	PF05368	NmrA-like family	6	222	6.1e-22	T	25-01-2018	IPR008030	NmrA-like
c11812/f3p5/3165|m.1030	c262ebf8a1af22bd3ad724c07d099eff	189	Pfam	PF01590	GAF domain	15	148	1.8e-32	T	25-01-2018	IPR003018	GAF domain	GO:0005515
c10143/f1p0/2158|m.179	10403dd689999da9028e85f30ccc73da	607	Pfam	PF03145	Seven in absentia protein family	417	565	3.6e-11	T	25-01-2018	IPR018121	Seven-in-absentia protein, TRAF-like domain	GO:0005634|GO:0006511|GO:0007275	KEGG: 00300+6.3.2.-|KEGG: 00380+6.3.2.-|UniPathway: UPA00143
c10143/f1p0/2158|m.179	10403dd689999da9028e85f30ccc73da	607	Pfam	PF00505	HMG (high mobility group) box	37	103	5.8e-10	T	25-01-2018	IPR009071	High mobility group box domain
c10143/f1p0/2158|m.179	10403dd689999da9028e85f30ccc73da	607	Pfam	PF10536	Plant mobile domain	185	321	4.5e-11	T	25-01-2018	IPR019557	Aminotransferase-like, plant mobile domain
c105150/f1p0/3272|m.494	3b0abdf7b1ed924fb1f9c2a6fb341eb8	966	Pfam	PF01434	Peptidase family M41	738	922	2.1e-13	T	25-01-2018	IPR000642	Peptidase M41	GO:0004222|GO:0005524|GO:0006508
c105150/f1p0/3272|m.494	3b0abdf7b1ed924fb1f9c2a6fb341eb8	966	Pfam	PF00004	ATPase family associated with various cellular activities (AAA)	466	599	1.4e-30	T	25-01-2018	IPR003959	ATPase, AAA-type, core	GO:0005524
c16198/f1p2/3941|m.2053	9523d2d9ede366945945bfe20915e362	600	Pfam	PF00270	DEAD/DEAH box helicase	38	205	7e-19	T	25-01-2018	IPR011545	DNA/RNA helicase, DEAD/DEAH box type, N-terminal	GO:0003676|GO:0005524|GO:0008026
c16198/f1p2/3941|m.2053	9523d2d9ede366945945bfe20915e362	600	Pfam	PF00271	Helicase conserved C-terminal domain	410	487	4.7e-17	T	25-01-2018	IPR001650	Helicase, C-terminal	GO:0003676|GO:0004386|GO:0005524
c13227/f1p1/3492|m.1522	7f7e28b576c08a610affa00bccea6121	118	Pfam	PF07727	Reverse transcriptase (RNA-dependent DNA polymerase)	1	103	6.9e-31	T	25-01-2018	IPR013103	Reverse transcriptase, RNA-dependent DNA polymerase		KEGG: 00230+2.7.7.7|KEGG: 00240+2.7.7.7
c13522/f1p0/3693|m.1614	7f7e28b576c08a610affa00bccea6121	118	Pfam	PF07727	Reverse transcriptase (RNA-dependent DNA polymerase)	1	103	6.9e-31	T	25-01-2018	IPR013103	Reverse transcriptase, RNA-dependent DNA polymerase		KEGG: 00230+2.7.7.7|KEGG: 00240+2.7.7.7
c115639/f1p0/1384|m.877	d58dce6a769fe34c578ac99c6e0f0a13	320	Pfam	PF01535	PPR repeat	65	88	0.016	T	25-01-2018	IPR002885	Pentatricopeptide repeat
c115639/f1p0/1384|m.877	d58dce6a769fe34c578ac99c6e0f0a13	320	Pfam	PF13041	PPR repeat family	236	284	7.7e-11	T	25-01-2018	IPR002885	Pentatricopeptide repeat
c115639/f1p0/1384|m.877	d58dce6a769fe34c578ac99c6e0f0a13	320	Pfam	PF13041	PPR repeat family	167	213	4.2e-08	T	25-01-2018	IPR002885	Pentatricopeptide repeat
c115639/f1p0/1384|m.877	d58dce6a769fe34c578ac99c6e0f0a13	320	Pfam	PF13041	PPR repeat family	95	142	4.7e-09	T	25-01-2018	IPR002885	Pentatricopeptide repeat
c115639/f1p0/1384|m.877	d58dce6a769fe34c578ac99c6e0f0a13	320	Pfam	PF13041	PPR repeat family	1	37	1.5e-07	T	25-01-2018	IPR002885	Pentatricopeptide repeat
c17330/f1p2/3590|m.2431	4793c0b0d64df062d4ebedf2e1d58f6b	800	Pfam	PF07714	Protein tyrosine kinase	506	768	1.9e-23	T	25-01-2018	IPR001245	Serine-threonine/tyrosine-protein kinase catalytic domain	GO:0004672|GO:0006468
c17330/f1p2/3590|m.2431	4793c0b0d64df062d4ebedf2e1d58f6b	800	Pfam	PF12799	Leucine Rich repeats (2 copies)	220	255	7.6e-07	T	25-01-2018	IPR025875	Leucine rich repeat 4
c11982/f1p1/1232|m.1119	c6d0e71aec35f7c2a6dc6de4eb66d988	187	Pfam	PF02033	Ribosome-binding factor A	86	182	2.4e-18	T	25-01-2018	IPR000238	Ribosome-binding factor A	GO:0006364
c16759/f3p15/2929|m.2232	90384fbf1fa0e6604402c782ebd6df54	800	Pfam	PF13414	TPR repeat	339	402	1.5e-11	T	25-01-2018
c16759/f3p15/2929|m.2232	90384fbf1fa0e6604402c782ebd6df54	800	Pfam	PF13414	TPR repeat	407	467	1.1e-09	T	25-01-2018
c16759/f3p15/2929|m.2232	90384fbf1fa0e6604402c782ebd6df54	800	Pfam	PF13414	TPR repeat	233	289	1.7e-06	T	25-01-2018
c16759/f3p15/2929|m.2232	90384fbf1fa0e6604402c782ebd6df54	800	Pfam	PF07719	Tetratricopeptide repeat	304	336	0.025	T	25-01-2018	IPR013105	Tetratricopeptide TPR2
c14306/f33p19/2922|m.1744	90384fbf1fa0e6604402c782ebd6df54	800	Pfam	PF13414	TPR repeat	339	402	1.5e-11	T	25-01-2018
c14306/f33p19/2922|m.1744	90384fbf1fa0e6604402c782ebd6df54	800	Pfam	PF13414	TPR repeat	407	467	1.1e-09	T	25-01-2018
c14306/f33p19/2922|m.1744	90384fbf1fa0e6604402c782ebd6df54	800	Pfam	PF13414	TPR repeat	233	289	1.7e-06	T	25-01-2018
c14306/f33p19/2922|m.1744	90384fbf1fa0e6604402c782ebd6df54	800	Pfam	PF07719	Tetratricopeptide repeat	304	336	0.025	T	25-01-2018	IPR013105	Tetratricopeptide TPR2
c13165/f1p1/3143|m.1512	be2b9d98c9578e737194416d95c8ee9b	395	Pfam	PF12854	PPR repeat	14	45	9.1e-09	T	25-01-2018	IPR002885	Pentatricopeptide repeat
c13165/f1p1/3143|m.1512	be2b9d98c9578e737194416d95c8ee9b	395	Pfam	PF01535	PPR repeat	55	85	0.0016	T	25-01-2018	IPR002885	Pentatricopeptide repeat
c13165/f1p1/3143|m.1512	be2b9d98c9578e737194416d95c8ee9b	395	Pfam	PF01535	PPR repeat	233	255	0.66	T	25-01-2018	IPR002885	Pentatricopeptide repeat
c13165/f1p1/3143|m.1512	be2b9d98c9578e737194416d95c8ee9b	395	Pfam	PF13041	PPR repeat family	87	131	3.3e-09	T	25-01-2018	IPR002885	Pentatricopeptide repeat
c13165/f1p1/3143|m.1512	be2b9d98c9578e737194416d95c8ee9b	395	Pfam	PF13041	PPR repeat family	155	202	1.2e-13	T	25-01-2018	IPR002885	Pentatricopeptide repeat
c13165/f1p1/3143|m.1512	be2b9d98c9578e737194416d95c8ee9b	395	Pfam	PF13041	PPR repeat family	264	311	3.2e-12	T	25-01-2018	IPR002885	Pentatricopeptide repeat
c11004/f1p0/2986|m.3	c7a5ea2429e1dd8be70a5623d0911c11	368	Pfam	PF03108	MuDR family transposase	321	367	2.8e-10	T	25-01-2018	IPR004332	Transposase, MuDR, plant
c102197/f1p0/1675|m.232	5d7a4b2b39cc9bf175780cd85ad54b5a	123	Pfam	PF04884	Vitamin B6 photo-protection and homoeostasis	13	72	1.7e-13	T	25-01-2018	IPR006968	Vitamin B6 photo-protection and homoeostasis
c102197/f1p0/1675|m.232	5d7a4b2b39cc9bf175780cd85ad54b5a	123	Pfam	PF00179	Ubiquitin-conjugating enzyme	79	121	1.6e-06	T	25-01-2018	IPR000608	Ubiquitin-conjugating enzyme, E2	GO:0016881
c14312/f4p0/1493|m.1746	8f076aebdd0adc9e1591cc85de9d7fc1	305	Pfam	PF00069	Protein kinase domain	7	292	4.1e-62	T	25-01-2018	IPR000719	Protein kinase domain	GO:0004672|GO:0005524|GO:0006468
c11843/f1p2/3497|m.1045	6182f7386b75a741853002f5d4630361	236	Pfam	PF02347	Glycine cleavage system P-protein	1	165	1.4e-74	T	25-01-2018	IPR020580	Glycine cleavage system P-protein, N-terminal	GO:0004375|GO:0006546|GO:0055114	KEGG: 00260+1.4.4.2
c12990/f1p3/3499|m.1471	a79bb46b5ec9a71cb8884bb15daada58	259	Pfam	PF01061	ABC-2 type transporter	2	182	2.6e-41	T	25-01-2018	IPR013525	ABC-2 type transporter	GO:0016020
c1493/f2p2/2857|m.1858	fb7cdbfdf26ee81b39b0098d13c867fe	135	Pfam	PF13962	Domain of unknown function	2	61	1.2e-08	T	25-01-2018	IPR026961	PGG domain
c1432/f1p29/3850|m.1748	7926fa145ded9cf3be6d231260f1b10d	1051	Pfam	PF02347	Glycine cleavage system P-protein	539	813	1.5e-11	T	25-01-2018	IPR020580	Glycine cleavage system P-protein, N-terminal	GO:0004375|GO:0006546|GO:0055114	KEGG: 00260+1.4.4.2
c1432/f1p29/3850|m.1748	7926fa145ded9cf3be6d231260f1b10d	1051	Pfam	PF02347	Glycine cleavage system P-protein	93	520	8.7e-202	T	25-01-2018	IPR020580	Glycine cleavage system P-protein, N-terminal	GO:0004375|GO:0006546|GO:0055114	KEGG: 00260+1.4.4.2
c15262/f1p0/2180|m.1908	f19e697372682b9092900e8a7132f382	252	Pfam	PF00083	Sugar (and other) transporter	4	225	2.2e-63	T	25-01-2018	IPR005828	General substrate transporter	GO:0016021|GO:0022857|GO:0055085
c11580/f1p0/1626|m.887	382e491c2a1f9b88678d2ce10fb465f1	435	Pfam	PF13894	C2H2-type zinc finger	355	376	0.092	T	25-01-2018
c11580/f1p0/1626|m.887	382e491c2a1f9b88678d2ce10fb465f1	435	Pfam	PF13894	C2H2-type zinc finger	382	399	1.4	T	25-01-2018
c11580/f1p0/1626|m.887	382e491c2a1f9b88678d2ce10fb465f1	435	Pfam	PF13894	C2H2-type zinc finger	270	289	0.00083	T	25-01-2018
c10084/f1p1/3284|m.126	1e42da116f88974d4ee5db25ed8b174c	673	Pfam	PF00069	Protein kinase domain	400	626	1e-67	T	25-01-2018	IPR000719	Protein kinase domain	GO:0004672|GO:0005524|GO:0006468
c1200/f8p4/2799|m.1123	0141af804dd1eb400713c0ccb9366c6b	106	Pfam	PF00270	DEAD/DEAH box helicase	41	102	3.4e-09	T	25-01-2018	IPR011545	DNA/RNA helicase, DEAD/DEAH box type, N-terminal	GO:0003676|GO:0005524|GO:0008026
c1200/f8p4/2799|m.1123	0141af804dd1eb400713c0ccb9366c6b	106	Pfam	PF00022	Actin	10	53	1.1e-12	T	25-01-2018	IPR004000	Actin-related protein
c12204/f1p2/3210|m.1202	0141af804dd1eb400713c0ccb9366c6b	106	Pfam	PF00270	DEAD/DEAH box helicase	41	102	3.4e-09	T	25-01-2018	IPR011545	DNA/RNA helicase, DEAD/DEAH box type, N-terminal	GO:0003676|GO:0005524|GO:0008026
c12204/f1p2/3210|m.1202	0141af804dd1eb400713c0ccb9366c6b	106	Pfam	PF00022	Actin	10	53	1.1e-12	T	25-01-2018	IPR004000	Actin-related protein
c16399/f1p0/3120|m.2112	ccdb0e007b69663a2b4649af43069ed6	314	Pfam	PF12799	Leucine Rich repeats (2 copies)	108	143	2.2e-07	T	25-01-2018	IPR025875	Leucine rich repeat 4
c16399/f1p0/3120|m.2112	ccdb0e007b69663a2b4649af43069ed6	314	Pfam	PF00560	Leucine Rich Repeat	178	196	0.91	T	25-01-2018	IPR001611	Leucine-rich repeat	GO:0005515
c16399/f1p0/3120|m.2112	ccdb0e007b69663a2b4649af43069ed6	314	Pfam	PF00560	Leucine Rich Repeat	226	244	0.91	T	25-01-2018	IPR001611	Leucine-rich repeat	GO:0005515
c12307/f1p0/1954|m.1233	adb31851e32cb3455e9c30dd0ad747c5	201	Pfam	PF13041	PPR repeat family	116	162	2e-08	T	25-01-2018	IPR002885	Pentatricopeptide repeat
c12307/f1p0/1954|m.1233	adb31851e32cb3455e9c30dd0ad747c5	201	Pfam	PF13041	PPR repeat family	44	91	2.2e-09	T	25-01-2018	IPR002885	Pentatricopeptide repeat
c12307/f1p0/1954|m.1233	adb31851e32cb3455e9c30dd0ad747c5	201	Pfam	PF01535	PPR repeat	14	37	0.0084	T	25-01-2018	IPR002885	Pentatricopeptide repeat
c17258/f1p1/1475|m.2387	0c29b04de8c3cf24dfb4f2c8ba94b033	313	Pfam	PF06217	GAGA binding protein-like family	1	313	3.6e-98	T	25-01-2018	IPR010409	GAGA-binding transcriptional activator
c16099/f1p0/3289|m.12160	60819309296a9783a0a809c933c35298	507	Pfam	PF02779	Transketolase, pyrimidine binding domain	125	337	2e-65	T	25-01-2018	IPR005475	Transketolase-like, pyrimidine-binding domain
c103177/f1p6/4296|m.292	6c64826672335956efdfbd342b2ec5e5	318	Pfam	PF00346	Respiratory-chain NADH dehydrogenase, 49 Kd subunit	74	294	6.4e-95	T	25-01-2018	IPR001135	NADH-quinone oxidoreductase, subunit D	GO:0016651|GO:0048038|GO:0051287|GO:0055114
c119127/f1p1/2998|m.1086	0a5ad76398c58eccd26cbc674b169ea9	727	Pfam	PF13513	HEAT-like repeat	356	410	8.9e-05	T	25-01-2018
c119127/f1p1/2998|m.1086	0a5ad76398c58eccd26cbc674b169ea9	727	Pfam	PF02985	HEAT repeat	36	64	0.0016	T	25-01-2018	IPR000357	HEAT	GO:0005515
c119127/f1p1/2998|m.1086	0a5ad76398c58eccd26cbc674b169ea9	727	Pfam	PF13646	HEAT repeats	465	610	2.5e-07	T	25-01-2018
c12428/f1p2/3096|m.1263	b4f4a4b8d6d83cd3f91d97c352e481d8	209	Pfam	PF05641	Agenet domain	2	75	3e-13	T	25-01-2018	IPR008395	Agenet-like domain
c10337/f1p0/1284|m.310	c364cfab4cc9fb1412c2ab39a1a36801	336	Pfam	PF07714	Protein tyrosine kinase	56	322	3e-49	T	25-01-2018	IPR001245	Serine-threonine/tyrosine-protein kinase catalytic domain	GO:0004672|GO:0006468
c10654/f1p0/3570|m.587	1dbbacb94d2f5ceb7d2bb3278ca77383	687	Pfam	PF00514	Armadillo/beta-catenin-like repeat	541	581	3.5e-06	T	25-01-2018	IPR000225	Armadillo	GO:0005515
c10654/f1p0/3570|m.587	1dbbacb94d2f5ceb7d2bb3278ca77383	687	Pfam	PF00514	Armadillo/beta-catenin-like repeat	503	539	3.1e-05	T	25-01-2018	IPR000225	Armadillo	GO:0005515
c10654/f1p0/3570|m.587	1dbbacb94d2f5ceb7d2bb3278ca77383	687	Pfam	PF00514	Armadillo/beta-catenin-like repeat	460	494	3.8e-06	T	25-01-2018	IPR000225	Armadillo	GO:0005515
c10654/f1p0/3570|m.587	1dbbacb94d2f5ceb7d2bb3278ca77383	687	Pfam	PF00514	Armadillo/beta-catenin-like repeat	586	625	3.9e-10	T	25-01-2018	IPR000225	Armadillo	GO:0005515
c10654/f1p0/3570|m.587	1dbbacb94d2f5ceb7d2bb3278ca77383	687	Pfam	PF00514	Armadillo/beta-catenin-like repeat	419	453	6.9e-05	T	25-01-2018	IPR000225	Armadillo	GO:0005515
c10654/f1p0/3570|m.587	1dbbacb94d2f5ceb7d2bb3278ca77383	687	Pfam	PF12937	F-box-like	36	82	4.4e-07	T	25-01-2018
c14399/f1p1/1052|m.1772	66251f0ba84148fd6621851732bafe56	222	Pfam	PF13456	Reverse transcriptase-like	123	208	3.7e-21	T	25-01-2018
c11564/f1p1/3971|m.12139	49a45d11244675f206ebe71ac34c8017	1083	Pfam	PF12349	Sterol-sensing domain of SREBP cleavage-activation	305	465	6.5e-14	T	25-01-2018
c11564/f1p1/3971|m.12139	49a45d11244675f206ebe71ac34c8017	1083	Pfam	PF00368	Hydroxymethylglutaryl-coenzyme A reductase	837	1083	1.1e-96	T	25-01-2018	IPR002202	Hydroxymethylglutaryl-CoA reductase, class I/II	GO:0004420|GO:0015936|GO:0050662|GO:0055114	KEGG: 00900+1.1.1.34|MetaCyc: PWY-6174|MetaCyc: PWY-922|UniPathway: UPA00058
c10455/f1p5/1813|m.435	5f4788a5760d5bb5e2e08d1b3cb27c5f	169	Pfam	PF00892	EamA-like transporter family	50	157	2.8e-08	T	25-01-2018	IPR000620	Drug/metabolite transporter	GO:0016020
c16716/f1p1/3598|m.2219	b451ec7681fb6797e5cf54e263ded4ae	118	Pfam	PF14569	Zinc-binding RING-finger	16	50	4.5e-15	T	25-01-2018	IPR027934	Cellulose synthase, RING-type zinc finger		KEGG: 00500+2.4.1.12|MetaCyc: PWY-1001|UniPathway: UPA00695
c14707/f3p13/3755|m.1826	302bdff21b3b0ae1e730d31653a633ed	1155	Pfam	PF04548	AIG1 family	523	656	1.8e-28	T	25-01-2018	IPR006703	AIG1	GO:0005525
c14707/f3p13/3755|m.1826	302bdff21b3b0ae1e730d31653a633ed	1155	Pfam	PF11886	Domain of unknown function (DUF3406)	879	1147	8.2e-117	T	25-01-2018	IPR024283	Domain of unknown function DUF3406, chloroplast translocase
c12966/f3p7/3832|m.1466	0156584d8961ca24e591f9db7f773781	1061	Pfam	PF00133	tRNA synthetases class I (I, L, M and V)	108	739	9.6e-178	T	25-01-2018	IPR002300	Aminoacyl-tRNA synthetase, class Ia	GO:0000166|GO:0004812|GO:0005524|GO:0006418	Reactome: REACT_71
c12966/f3p7/3832|m.1466	0156584d8961ca24e591f9db7f773781	1061	Pfam	PF08264	Anticodon-binding domain of tRNA	785	949	1.5e-30	T	25-01-2018	IPR013155	Valyl/Leucyl/Isoleucyl-tRNA synthetase, class I, anticodon-binding	GO:0000166|GO:0006418	Reactome: REACT_71
c12966/f3p7/3832|m.1466	0156584d8961ca24e591f9db7f773781	1061	Pfam	PF06827	Zinc finger found in FPG and IleRS	1019	1048	2.8e-07	T	25-01-2018	IPR010663	Zinc finger, DNA glycosylase/AP lyase/isoleucyl tRNA synthetase	GO:0003824
c14133/f1p1/2106|m.1715	8fe83f7b061b0dfd1eeb98f63fe138a9	455	Pfam	PF13369	Transglutaminase-like superfamily	166	276	8.4e-18	T	25-01-2018
c14133/f1p1/2106|m.1715	8fe83f7b061b0dfd1eeb98f63fe138a9	455	Pfam	PF13371	Tetratricopeptide repeat	366	423	1.3e-07	T	25-01-2018
c14393/f1p0/2924|m.1771	c3a62a55257be5e8bd6900ad4ac242d2	114	Pfam	PF00724	NADH:flavin oxidoreductase / NADH oxidase family	20	76	5.4e-11	T	25-01-2018	IPR001155	NADH:flavin oxidoreductase/NADH oxidase, N-terminal	GO:0010181|GO:0016491|GO:0055114
c1200/f8p4/2799|m.1125	0cc4a4c109685e3ca3db9dbc902fd43d	100	Pfam	PF00270	DEAD/DEAH box helicase	60	98	5.1e-05	T	25-01-2018	IPR011545	DNA/RNA helicase, DEAD/DEAH box type, N-terminal	GO:0003676|GO:0005524|GO:0008026
c1215/f5p8/2982|m.1183	3848424a432d4883a6408282ad315fae	752	Pfam	PF00781	Diacylglycerol kinase catalytic domain	236	363	9.5e-28	T	25-01-2018	IPR001206	Diacylglycerol kinase, catalytic domain	GO:0004143|GO:0007205
c1060/f6p5/3126|m.564	733a510074f8f09dedfda33bc988eb05	119	Pfam	PF02892	BED zinc finger	44	93	6.3e-08	T	25-01-2018	IPR003656	Zinc finger, BED-type predicted	GO:0003677
c14992/f4p8/3335|m.1869	d62d4a50c151db38aece9c11a1156e62	960	Pfam	PF01094	Receptor family ligand binding region	68	425	1.4e-72	T	25-01-2018	IPR001828	Extracellular ligand-binding receptor
c14992/f4p8/3335|m.1869	d62d4a50c151db38aece9c11a1156e62	960	Pfam	PF00060	Ligand-gated ion channel	611	863	1.9e-31	T	25-01-2018	IPR001320	Ionotropic glutamate receptor	GO:0004970|GO:0005234|GO:0016020
c14992/f4p8/3335|m.1869	d62d4a50c151db38aece9c11a1156e62	960	Pfam	PF00497	Bacterial extracellular solute-binding proteins, family 3	538	830	1e-18	T	25-01-2018	IPR001638	Extracellular solute-binding protein, family 3	GO:0005215|GO:0006810
c14093/f1p1/3181|m.1711	1a222df1c4961a3addf8814e431b4290	366	Pfam	PF04928	Poly(A) polymerase central domain	2	323	2.4e-100	T	25-01-2018	IPR007012	Poly(A) polymerase, central domain	GO:0004652|GO:0043631
c14093/f1p1/3181|m.1711	1a222df1c4961a3addf8814e431b4290	366	Pfam	PF04926	Poly(A) polymerase predicted RNA binding domain	325	361	8.2e-12	T	25-01-2018	IPR007010	Poly(A) polymerase, RNA-binding domain	GO:0003723|GO:0004652|GO:0005634|GO:0043631
c14093/f1p1/3181|m.1711	1a222df1c4961a3addf8814e431b4290	366	Pfam	PF01909	Nucleotidyltransferase domain	51	120	2.8e-07	T	25-01-2018	IPR002934	Nucleotidyl transferase domain	GO:0016779
c10925/f1p0/2189|m.653	fae7020956bce7a5b2156e7797b876ef	478	Pfam	PF00328	Histidine phosphatase superfamily (branch 2)	98	403	1.1e-31	T	25-01-2018	IPR000560	Histidine phosphatase superfamily, clade-2	GO:0003993
c12990/f1p3/3499|m.1470	d90d5b4146393d3cd06de14209e46496	800	Pfam	PF00005	ABC transporter	453	603	2.6e-19	T	25-01-2018	IPR003439	ABC transporter-like	GO:0005524|GO:0016887
c12990/f1p3/3499|m.1470	d90d5b4146393d3cd06de14209e46496	800	Pfam	PF08370	Plant PDR ABC transporter associated	305	370	8.8e-25	T	25-01-2018	IPR013581	Plant PDR ABC transporter associated
c12990/f1p3/3499|m.1470	d90d5b4146393d3cd06de14209e46496	800	Pfam	PF01061	ABC-2 type transporter	89	300	2.5e-38	T	25-01-2018	IPR013525	ABC-2 type transporter	GO:0016020
c13112/f2p6/1937|m.1498	79c355a7b5177cfd325a584b19aa5b49	522	Pfam	PF07992	Pyridine nucleotide-disulphide oxidoreductase	51	365	2.1e-42	T	25-01-2018	IPR023753	Pyridine nucleotide-disulphide oxidoreductase, FAD/NAD(P)-binding domain	GO:0016491|GO:0055114
c13112/f2p6/1937|m.1498	79c355a7b5177cfd325a584b19aa5b49	522	Pfam	PF00070	Pyridine nucleotide-disulphide oxidoreductase	229	304	3.6e-18	T	25-01-2018	IPR001327	Pyridine nucleotide-disulphide oxidoreductase, NAD-binding domain	GO:0016491|GO:0050660|GO:0055114
c13112/f2p6/1937|m.1498	79c355a7b5177cfd325a584b19aa5b49	522	Pfam	PF02852	Pyridine nucleotide-disulphide oxidoreductase, dimerisation domain	397	507	6.6e-30	T	25-01-2018	IPR004099	Pyridine nucleotide-disulphide oxidoreductase, dimerisation domain	GO:0045454|GO:0055114
c11655/f1p0/3044|m.926	fc5199e38de09ab3981e054bc75a2718	109	Pfam	PF00696	Amino acid kinase family	2	100	1.1e-11	T	25-01-2018	IPR001048	Aspartate/glutamate/uridylate kinase		Reactome: REACT_13
c10810/f1p2/1731|m.636	ac1518dff9dc20f077aa17eebb9825f1	184	Pfam	PF00583	Acetyltransferase (GNAT) family	98	169	1.6e-13	T	25-01-2018	IPR000182	GNAT domain	GO:0008080
c1546/f10p9/1594|m.1916	83826dcd1b0a0a4771947f78266b57a0	361	Pfam	PF00022	Actin	2	361	6.2e-73	T	25-01-2018	IPR004000	Actin-related protein
c17350/f1p0/3579|m.2436	05c1542717bec4733eb61e9f64765e25	143	Pfam	PF08263	Leucine rich repeat N-terminal domain	25	65	3.2e-13	T	25-01-2018	IPR013210	Leucine-rich repeat-containing N-terminal, type 2
c17350/f1p0/3579|m.2436	05c1542717bec4733eb61e9f64765e25	143	Pfam	PF00560	Leucine Rich Repeat	118	131	0.35	T	25-01-2018	IPR001611	Leucine-rich repeat	GO:0005515
c17350/f1p0/3579|m.2436	05c1542717bec4733eb61e9f64765e25	143	Pfam	PF00560	Leucine Rich Repeat	95	115	1	T	25-01-2018	IPR001611	Leucine-rich repeat	GO:0005515
c17143/f1p10/3742|m.2347	d8395bb6d1f58fad39c37994ed421f04	1098	Pfam	PF00632	HECT-domain (ubiquitin-transferase)	787	1097	3.6e-96	T	25-01-2018	IPR000569	HECT	GO:0004842	KEGG: 00300+6.3.2.-|KEGG: 00380+6.3.2.-|UniPathway: UPA00143
c17143/f1p10/3742|m.2347	d8395bb6d1f58fad39c37994ed421f04	1098	Pfam	PF14377	Domain of unknown function (DUF4414)	1	95	1.5e-26	T	25-01-2018	IPR025527	Domain of unknown function DUF4414		UniPathway: UPA00143
c11150/f1p0/2888|m.12133	0e8c488536b68b413b9d9647a604b52e	396	Pfam	PF00172	Fungal Zn(2)-Cys(6) binuclear cluster domain	34	67	2.1e-07	T	25-01-2018	IPR001138	Zn(2)-C6 fungal-type DNA-binding domain	GO:0000981|GO:0005634|GO:0006355|GO:0008270
c11150/f1p0/2888|m.12133	0e8c488536b68b413b9d9647a604b52e	396	Pfam	PF04082	Fungal specific transcription factor domain	228	377	1.4e-22	T	25-01-2018	IPR007219	Transcription factor domain, fungi	GO:0003677|GO:0005634|GO:0006351|GO:0008270
c12002/f2p3/3466|m.1126	7a65fffad26c032fe53927946bb92edd	584	Pfam	PF03810	Importin-beta N-terminal domain	26	89	5.7e-07	T	25-01-2018	IPR001494	Importin-beta, N-terminal domain	GO:0006886|GO:0008536
c10526/f1p2/2816|m.502	ebeaac5f411900748f6aee584b6f0abb	250	Pfam	PF00069	Protein kinase domain	22	241	4.4e-23	T	25-01-2018	IPR000719	Protein kinase domain	GO:0004672|GO:0005524|GO:0006468
c115551/f1p1/3009|m.871	527f62d3576a6ef2d62e8fe875f8234f	288	Pfam	PF00665	Integrase core domain	1	105	2.2e-19	T	25-01-2018	IPR001584	Integrase, catalytic core	GO:0015074
c16434/f2p1/2836|m.2131	ab32fac8d14e08322e450b3f46f04e08	645	Pfam	PF04059	RNA recognition motif 2	566	628	2.6e-32	T	25-01-2018	IPR007201	RNA recognition motif 2
c16434/f2p1/2836|m.2131	ab32fac8d14e08322e450b3f46f04e08	645	Pfam	PF00076	RNA recognition motif. (a.k.a. RRM, RBD, or RNP domain)	80	144	5.9e-11	T	25-01-2018	IPR000504	RNA recognition motif domain	GO:0003676
c16434/f2p1/2836|m.2131	ab32fac8d14e08322e450b3f46f04e08	645	Pfam	PF00076	RNA recognition motif. (a.k.a. RRM, RBD, or RNP domain)	165	230	4.6e-11	T	25-01-2018	IPR000504	RNA recognition motif domain	GO:0003676
c102714/f1p2/1615|m.270	8544008df2f53bfcde69425013b14e4d	320	Pfam	PF09713	Plant protein 1589 of unknown function (A_thal_3526)	17	69	4e-21	T	25-01-2018	IPR006476	Conserved hypothetical protein CHP01589, plant
c14438/f1p1/2603|m.1783	c4fe8945922fa1133deca9447b414c4e	771	Pfam	PF00924	Mechanosensitive ion channel	548	754	4e-22	T	25-01-2018	IPR006685	Mechanosensitive ion channel MscS	GO:0016020|GO:0055085
c16464/f2p2/2064|m.2136	5006bc70844f6a91e0bdbfe46873000f	153	Pfam	PF08491	Squalene epoxidase	3	96	5.3e-33	T	25-01-2018	IPR013698	Squalene epoxidase	GO:0004506|GO:0016021|GO:0050660|GO:0055114	KEGG: 00100+1.14.13.132|KEGG: 00909+1.14.13.132|MetaCyc: PWY-5670|MetaCyc: PWY-6098|UniPathway: UPA00767
c12761/f2p3/3692|m.1378	c4be789fc554e0676f0120fd6f749f22	789	Pfam	PF01061	ABC-2 type transporter	188	399	2.4e-38	T	25-01-2018	IPR013525	ABC-2 type transporter	GO:0016020
c12761/f2p3/3692|m.1378	c4be789fc554e0676f0120fd6f749f22	789	Pfam	PF08370	Plant PDR ABC transporter associated	404	469	8.6e-25	T	25-01-2018	IPR013581	Plant PDR ABC transporter associated
c12761/f2p3/3692|m.1378	c4be789fc554e0676f0120fd6f749f22	789	Pfam	PF00005	ABC transporter	552	702	2.5e-19	T	25-01-2018	IPR003439	ABC transporter-like	GO:0005524|GO:0016887
c11302/f1p3/3638|m.752	c62bbf4ecf6ddd244a00e83af42d084f	304	Pfam	PF05033	Pre-SET motif	35	132	9.9e-21	T	25-01-2018	IPR007728	Pre-SET domain	GO:0005634|GO:0008270|GO:0018024|GO:0034968	KEGG: 00310+2.1.1.43|MetaCyc: PWY-6424
c11302/f1p3/3638|m.752	c62bbf4ecf6ddd244a00e83af42d084f	304	Pfam	PF00856	SET domain	151	274	2.5e-27	T	25-01-2018	IPR001214	SET domain	GO:0005515
c13443/f1p4/1512|m.1586	8fb628013a912750b4a1f756d0413595	420	Pfam	PF00795	Carbon-nitrogen hydrolase	140	316	5.7e-31	T	25-01-2018	IPR003010	Carbon-nitrogen hydrolase	GO:0006807|GO:0016810
c10492/f3p0/1681|m.477	16d77a639b6602e976e0b2b9d8904fcb	207	Pfam	PF03004	Plant transposase (Ptta/En/Spm family)	76	157	2.3e-14	T	25-01-2018	IPR004252	Probable transposase, Ptta/En/Spm, plant
c116128/f1p3/2984|m.914	102bbc50bc7c874906f79048a0aca5af	339	Pfam	PF10469	AKAP7 2'5' RNA ligase-like domain	48	332	2e-74	T	25-01-2018	IPR019510	Protein kinase A anchor protein, nuclear localisation signal domain
c1567/f8p14/3678|m.1942	ffd768b0960a1ae8d9d1f52ce7d779bb	1072	Pfam	PF00012	Hsp70 protein	464	1070	1.8e-241	T	25-01-2018	IPR013126	Heat shock protein 70 family
c1567/f8p14/3678|m.1942	ffd768b0960a1ae8d9d1f52ce7d779bb	1072	Pfam	PF00012	Hsp70 protein	11	412	5.9e-169	T	25-01-2018	IPR013126	Heat shock protein 70 family
c10736/f1p2/3645|m.615	e156265739a5efdb8af4236fc8f69d55	163	Pfam	PF13976	GAG-pre-integrase domain	2	48	3.6e-07	T	25-01-2018	IPR025724	GAG-pre-integrase domain		KEGG: 00230+2.7.7.7|KEGG: 00240+2.7.7.7
c10736/f1p2/3645|m.615	e156265739a5efdb8af4236fc8f69d55	163	Pfam	PF00665	Integrase core domain	62	163	3.3e-19	T	25-01-2018	IPR001584	Integrase, catalytic core	GO:0015074
c10075/f6p3/1432|m.120	36c0f7b594f49c60f4f00b12c63d98d4	424	Pfam	PF02854	MIF4G domain	65	263	5.7e-07	T	25-01-2018	IPR003890	MIF4G-like, type 3	GO:0003723|GO:0005515
c12893/f1p1/4098|m.1431	d581a69304624dee60dd4a2f4a59c39a	349	Pfam	PF13513	HEAT-like repeat	2	56	0.0011	T	25-01-2018
c12111/f11p14/3479|m.1166	5d45220c4bbf4ccdddfc42063cfa58d9	1008	Pfam	PF00168	C2 domain	275	354	1.7e-18	T	25-01-2018	IPR000008	C2 domain	GO:0005515
c12111/f11p14/3479|m.1166	5d45220c4bbf4ccdddfc42063cfa58d9	1008	Pfam	PF00168	C2 domain	439	520	9.9e-13	T	25-01-2018	IPR000008	C2 domain	GO:0005515
c12111/f11p14/3479|m.1166	5d45220c4bbf4ccdddfc42063cfa58d9	1008	Pfam	PF00168	C2 domain	600	681	3.4e-14	T	25-01-2018	IPR000008	C2 domain	GO:0005515
c12111/f11p14/3479|m.1166	5d45220c4bbf4ccdddfc42063cfa58d9	1008	Pfam	PF00168	C2 domain	6	91	5.7e-16	T	25-01-2018	IPR000008	C2 domain	GO:0005515
c12111/f11p14/3479|m.1166	5d45220c4bbf4ccdddfc42063cfa58d9	1008	Pfam	PF08372	Plant phosphoribosyltransferase C-terminal	853	1008	5.7e-77	T	25-01-2018	IPR013583	Phosphoribosyltransferase C-terminal
c104218/f1p1/2926|m.408	41c3d50735d09d2f430a2a485c5f8b3f	289	Pfam	PF12697	Alpha/beta hydrolase family	28	262	4.8e-22	T	25-01-2018
c16972/f2p10/4016|m.2302	b2b5ffeb64543960534807d2a0544b3b	665	Pfam	PF13513	HEAT-like repeat	511	566	0.002	T	25-01-2018
c16972/f2p10/4016|m.2302	b2b5ffeb64543960534807d2a0544b3b	665	Pfam	PF13646	HEAT repeats	376	477	2.4e-09	T	25-01-2018
c16972/f2p10/4016|m.2302	b2b5ffeb64543960534807d2a0544b3b	665	Pfam	PF04510	Family of unknown function (DUF577)	96	245	1.8e-06	T	25-01-2018	IPR007598	Protein of unknown function DUF577
c1290/f4p7/3947|m.1435	b2b5ffeb64543960534807d2a0544b3b	665	Pfam	PF13513	HEAT-like repeat	511	566	0.002	T	25-01-2018
c1290/f4p7/3947|m.1435	b2b5ffeb64543960534807d2a0544b3b	665	Pfam	PF13646	HEAT repeats	376	477	2.4e-09	T	25-01-2018
c1290/f4p7/3947|m.1435	b2b5ffeb64543960534807d2a0544b3b	665	Pfam	PF04510	Family of unknown function (DUF577)	96	245	1.8e-06	T	25-01-2018	IPR007598	Protein of unknown function DUF577
c13291/f1p1/899|m.1540	d5edc35fd65c2d95176d023e461a7c6a	128	Pfam	PF01535	PPR repeat	17	39	0.037	T	25-01-2018	IPR002885	Pentatricopeptide repeat
c13291/f1p1/899|m.1540	d5edc35fd65c2d95176d023e461a7c6a	128	Pfam	PF13041	PPR repeat family	45	92	3e-08	T	25-01-2018	IPR002885	Pentatricopeptide repeat
c10340/f1p0/1941|m.314	f9d521b8259f81a76436fa249d6492f9	528	Pfam	PF12906	RING-variant domain	77	123	9.4e-16	T	25-01-2018	IPR011016	Zinc finger, RING-CH-type	GO:0008270	KEGG: 00300+6.3.2.-|KEGG: 00380+6.3.2.-|UniPathway: UPA00143
c1152/f6p4/1730|m.11879	60d00ce8571e4fae0b62c73354d0d28f	275	Pfam	PF00295	Glycosyl hydrolases family 28	3	228	5e-81	T	25-01-2018	IPR000743	Glycoside hydrolase, family 28	GO:0004650|GO:0005975
c10687/f1p0/2033|m.599	9adcc82332349a732133e11f7bee7140	597	Pfam	PF00928	Adaptor complexes medium subunit family	273	555	2.4e-38	T	25-01-2018	IPR008968	Clathrin adaptor, mu subunit, C-terminal	GO:0005515|GO:0006886|GO:0016192|GO:0030131
c16464/f2p2/2064|m.2135	938b4cfb5a62c7e44df0793c42a1f414	191	Pfam	PF01266	FAD dependent oxidoreductase	100	130	1.1e-07	T	25-01-2018	IPR006076	FAD dependent oxidoreductase	GO:0016491|GO:0055114
c16152/f1p0/3625|m.2039	08c9478a96f4020957780f252ac02e91	104	Pfam	PF00487	Fatty acid desaturase	12	65	2.9e-08	T	25-01-2018	IPR005804	Fatty acid desaturase, type 1	GO:0006629
c1430/f8p9/3716|m.1743	9739bca56b6ae7aadf9eac871131ec8d	1015	Pfam	PF00806	Pumilio-family RNA binding repeat	792	823	2.4e-06	T	25-01-2018	IPR001313	Pumilio RNA-binding repeat	GO:0003723
c1430/f8p9/3716|m.1743	9739bca56b6ae7aadf9eac871131ec8d	1015	Pfam	PF00806	Pumilio-family RNA binding repeat	682	711	8.1e-05	T	25-01-2018	IPR001313	Pumilio RNA-binding repeat	GO:0003723
c1430/f8p9/3716|m.1743	9739bca56b6ae7aadf9eac871131ec8d	1015	Pfam	PF00806	Pumilio-family RNA binding repeat	943	974	4.7e-08	T	25-01-2018	IPR001313	Pumilio RNA-binding repeat	GO:0003723
c1430/f8p9/3716|m.1743	9739bca56b6ae7aadf9eac871131ec8d	1015	Pfam	PF00806	Pumilio-family RNA binding repeat	718	749	3.3e-08	T	25-01-2018	IPR001313	Pumilio RNA-binding repeat	GO:0003723
c1430/f8p9/3716|m.1743	9739bca56b6ae7aadf9eac871131ec8d	1015	Pfam	PF00806	Pumilio-family RNA binding repeat	826	857	7.4e-08	T	25-01-2018	IPR001313	Pumilio RNA-binding repeat	GO:0003723
c1430/f8p9/3716|m.1743	9739bca56b6ae7aadf9eac871131ec8d	1015	Pfam	PF00806	Pumilio-family RNA binding repeat	756	784	3.3e-05	T	25-01-2018	IPR001313	Pumilio RNA-binding repeat	GO:0003723
c1430/f8p9/3716|m.1743	9739bca56b6ae7aadf9eac871131ec8d	1015	Pfam	PF00806	Pumilio-family RNA binding repeat	862	896	8.4e-07	T	25-01-2018	IPR001313	Pumilio RNA-binding repeat	GO:0003723
c1430/f8p9/3716|m.1743	9739bca56b6ae7aadf9eac871131ec8d	1015	Pfam	PF00806	Pumilio-family RNA binding repeat	898	924	1.1e-07	T	25-01-2018	IPR001313	Pumilio RNA-binding repeat	GO:0003723
c17108/f1p0/3831|m.2337	02493b420fd936376e64593bb9d08abc	427	Pfam	PF07717	Oligonucleotide/oligosaccharide-binding (OB)-fold	210	356	4.3e-19	T	25-01-2018	IPR011709	Domain of unknown function DUF1605
c17108/f1p0/3831|m.2337	02493b420fd936376e64593bb9d08abc	427	Pfam	PF04408	Helicase associated domain (HA2)	67	168	3.5e-20	T	25-01-2018	IPR007502	Helicase-associated domain	GO:0004386
c127541/f8p4/1350|m.1377	4711e35453194af5e00ca84b7544323f	365	Pfam	PF03171	2OG-Fe(II) oxygenase superfamily	210	310	6.2e-28	T	25-01-2018	IPR005123	Oxoglutarate/iron-dependent dioxygenase	GO:0016491|GO:0016706|GO:0055114
c127541/f8p4/1350|m.1377	4711e35453194af5e00ca84b7544323f	365	Pfam	PF14226	non-haem dioxygenase in morphine synthesis N-terminal	48	164	6.2e-29	T	25-01-2018	IPR026992	Non-haem dioxygenase N-terminal domain
c16540/f3p3/1416|m.2153	7549514e843dbbe3697dbfb038007b13	348	Pfam	PF00248	Aldo/keto reductase family	23	316	2.1e-79	T	25-01-2018	IPR023210	NADP-dependent oxidoreductase domain
c10169/f1p0/3593|m.201	e9215947c3e1dee4e14755f42210db26	319	Pfam	PF13771	PHD-like zinc-binding domain	45	106	2.7e-06	T	25-01-2018
c10169/f1p0/3593|m.201	e9215947c3e1dee4e14755f42210db26	319	Pfam	PF03126	Plus-3 domain	260	299	5.4e-06	T	25-01-2018	IPR004343	Plus-3	GO:0003677|GO:0005634|GO:0006352|GO:0016570
c12122/f2p3/1728|m.1171	82ed7b8635049e775f71149ebb08a16b	486	Pfam	PF01554	MatE	267	429	1e-34	T	25-01-2018	IPR002528	Multi antimicrobial extrusion protein	GO:0006855|GO:0015238|GO:0015297|GO:0016020|GO:0055085	Reactome: REACT_15518|Reactome: REACT_20633
c12122/f2p3/1728|m.1171	82ed7b8635049e775f71149ebb08a16b	486	Pfam	PF01554	MatE	46	206	2.3e-27	T	25-01-2018	IPR002528	Multi antimicrobial extrusion protein	GO:0006855|GO:0015238|GO:0015297|GO:0016020|GO:0055085	Reactome: REACT_15518|Reactome: REACT_20633
c1599/f2p0/1851|m.2006	91c87cfc78005443c680a4e647946e19	392	Pfam	PF06547	Protein of unknown function (DUF1117)	254	374	7.7e-39	T	25-01-2018	IPR010543	Domain of unknown function DUF1117
c1599/f2p0/1851|m.2006	91c87cfc78005443c680a4e647946e19	392	Pfam	PF14369	zinc-finger	7	37	1e-14	T	25-01-2018
c1599/f2p0/1851|m.2006	91c87cfc78005443c680a4e647946e19	392	Pfam	PF13639	Ring finger domain	188	230	1.9e-12	T	25-01-2018	IPR001841	Zinc finger, RING-type	GO:0005515|GO:0008270
c12380/f1p0/2146|m.1247	808fc94e3debec4178d368033c5f06f9	111	Pfam	PF02142	MGS-like domain	39	92	1.3e-05	T	25-01-2018	IPR011607	Methylglyoxal synthase-like domain
c13426/f4p1/1873|m.1578	a694c767fcfca2954dcaaf27eee899c8	432	Pfam	PF07650	KH domain	359	431	1.5e-06	T	25-01-2018	IPR004044	K Homology domain, type 2	GO:0003723
c13426/f4p1/1873|m.1578	a694c767fcfca2954dcaaf27eee899c8	432	Pfam	PF01926	50S ribosome-binding GTPase	151	275	1.6e-15	T	25-01-2018	IPR006073	GTP binding domain	GO:0005525
c17091/f2p1/1735|m.2331	1fe601cceafb03e1e3b55deed5287847	329	Pfam	PF03151	Triose-phosphate Transporter family	113	253	8.9e-35	T	25-01-2018	IPR004853	Triose-phosphate transporter domain
c122352/f14p6/1366|m.1206	fcb48a8c2242449c1142f275432fc766	372	Pfam	PF14226	non-haem dioxygenase in morphine synthesis N-terminal	63	161	4.7e-18	T	25-01-2018	IPR026992	Non-haem dioxygenase N-terminal domain
c122352/f14p6/1366|m.1206	fcb48a8c2242449c1142f275432fc766	372	Pfam	PF03171	2OG-Fe(II) oxygenase superfamily	222	312	1.4e-24	T	25-01-2018	IPR005123	Oxoglutarate/iron-dependent dioxygenase	GO:0016491|GO:0016706|GO:0055114
c10313/f1p0/2824|m.288	18e681ac0028d4469ee0c0cdd972ad38	128	Pfam	PF00850	Histone deacetylase domain	1	121	2.7e-26	T	25-01-2018	IPR023801	Histone deacetylase domain
c16885/f2p0/1585|m.2283	c553f9fb15a7085d8c676a2e86d939c2	195	Pfam	PF13812	Pentatricopeptide repeat domain	4	35	0.0046	T	25-01-2018	IPR002885	Pentatricopeptide repeat
c16885/f2p0/1585|m.2283	c553f9fb15a7085d8c676a2e86d939c2	195	Pfam	PF13041	PPR repeat family	105	154	1e-19	T	25-01-2018	IPR002885	Pentatricopeptide repeat
c16885/f2p0/1585|m.2283	c553f9fb15a7085d8c676a2e86d939c2	195	Pfam	PF12854	PPR repeat	174	194	2.2e-06	T	25-01-2018	IPR002885	Pentatricopeptide repeat
c16885/f2p0/1585|m.2283	c553f9fb15a7085d8c676a2e86d939c2	195	Pfam	PF01535	PPR repeat	46	68	0.33	T	25-01-2018	IPR002885	Pentatricopeptide repeat
c16885/f2p0/1585|m.2283	c553f9fb15a7085d8c676a2e86d939c2	195	Pfam	PF01535	PPR repeat	74	100	0.032	T	25-01-2018	IPR002885	Pentatricopeptide repeat
c11282/f1p2/3499|m.741	6d5fbe90103046c6ac8f8534c3aad1ca	461	Pfam	PF05131	Pep3/Vps18/deep orange family	255	405	3.3e-37	T	25-01-2018	IPR007810	Pep3/Vps18/deep orange
c102295/f1p2/2756|m.238	0c1fd8e5f9664bcb3351ccc7402e55a5	197	Pfam	PF13771	PHD-like zinc-binding domain	127	187	1.8e-11	T	25-01-2018
c14426/f1p1/3265|m.1780	f2e9e4fc98a82ebeb6164480f044b3e6	330	Pfam	PF00620	RhoGAP domain	5	52	2e-09	T	25-01-2018	IPR000198	Rho GTPase-activating protein domain	GO:0007165	Reactome: REACT_11044
c14426/f1p1/3265|m.1780	f2e9e4fc98a82ebeb6164480f044b3e6	330	Pfam	PF14389	Leucine-zipper of ternary complex factor MIP1	222	307	5.9e-19	T	25-01-2018	IPR025757	Ternary complex factor MIP1, leucine-zipper
c10934/f1p2/2615|m.658	70aa742c2b8afd0336ddc30d82660281	704	Pfam	PF00501	AMP-binding enzyme	130	597	8.7e-94	T	25-01-2018	IPR000873	AMP-dependent synthetase/ligase	GO:0003824|GO:0008152
c102951/f1p4/2925|m.281	46a3737597daadf162805cee7326a8cc	353	Pfam	PF00560	Leucine Rich Repeat	320	337	0.56	T	25-01-2018	IPR001611	Leucine-rich repeat	GO:0005515
c102951/f1p4/2925|m.281	46a3737597daadf162805cee7326a8cc	353	Pfam	PF12799	Leucine Rich repeats (2 copies)	201	236	7e-08	T	25-01-2018	IPR025875	Leucine rich repeat 4
c10464/f1p2/3416|m.440	7fc007c6fbc18c9697fb7ef9a6595a87	743	Pfam	PF13855	Leucine rich repeat	206	267	6.7e-08	T	25-01-2018
c10464/f1p2/3416|m.440	7fc007c6fbc18c9697fb7ef9a6595a87	743	Pfam	PF00560	Leucine Rich Repeat	184	202	0.59	T	25-01-2018	IPR001611	Leucine-rich repeat	GO:0005515
c10464/f1p2/3416|m.440	7fc007c6fbc18c9697fb7ef9a6595a87	743	Pfam	PF00560	Leucine Rich Repeat	305	325	0.44	T	25-01-2018	IPR001611	Leucine-rich repeat	GO:0005515
c10464/f1p2/3416|m.440	7fc007c6fbc18c9697fb7ef9a6595a87	743	Pfam	PF00560	Leucine Rich Repeat	159	181	1	T	25-01-2018	IPR001611	Leucine-rich repeat	GO:0005515
c10464/f1p2/3416|m.440	7fc007c6fbc18c9697fb7ef9a6595a87	743	Pfam	PF00069	Protein kinase domain	473	692	5.5e-43	T	25-01-2018	IPR000719	Protein kinase domain	GO:0004672|GO:0005524|GO:0006468
c15322/f1p4/1713|m.1910	cf17675d38a247422763dbd26c42300a	430	Pfam	PF02365	No apical meristem (NAM) protein	58	197	1.4e-30	T	25-01-2018	IPR003441	NAC domain	GO:0003677|GO:0006355
c10468/f1p0/1317|m.450	8ce42756a254cb71a45e16aa7d0e8051	155	Pfam	PF00641	Zn-finger in Ran binding protein and others	7	34	1.3e-07	T	25-01-2018	IPR001876	Zinc finger, RanBP2-type	GO:0008270
c10468/f1p0/1317|m.450	8ce42756a254cb71a45e16aa7d0e8051	155	Pfam	PF00641	Zn-finger in Ran binding protein and others	50	78	4.2e-08	T	25-01-2018	IPR001876	Zinc finger, RanBP2-type	GO:0008270
c16187/f6p0/3030|m.2045	d68412761807e863106d5ddda6c2c8fd	108	Pfam	PF13960	Domain of unknown function (DUF4218)	37	88	9.9e-13	T	25-01-2018	IPR025452	Domain of unknown function DUF4218
c15945/f1p0/3195|m.1987	a5e1ab4a8b8892f6d4de34d9717447f2	230	Pfam	PF07707	BTB And C-terminal Kelch	28	124	5.4e-12	T	25-01-2018	IPR011705	BTB/Kelch-associated
c16571/f1p2/3829|m.2156	c446a296be320685fa9af7f5e66b8e92	745	Pfam	PF00005	ABC transporter	300	434	5.1e-20	T	25-01-2018	IPR003439	ABC transporter-like	GO:0005524|GO:0016887
c16571/f1p2/3829|m.2156	c446a296be320685fa9af7f5e66b8e92	745	Pfam	PF00664	ABC transporter transmembrane region	623	744	1.1e-14	T	25-01-2018	IPR001140	ABC transporter, transmembrane domain	GO:0005524|GO:0006810|GO:0016021|GO:0042626|GO:0055085
c16571/f1p2/3829|m.2156	c446a296be320685fa9af7f5e66b8e92	745	Pfam	PF00664	ABC transporter transmembrane region	3	235	3.7e-23	T	25-01-2018	IPR001140	ABC transporter, transmembrane domain	GO:0005524|GO:0006810|GO:0016021|GO:0042626|GO:0055085
c1267/f5p20/3797|m.1328	e53ea269bab1b503bda61590c65689a9	505	Pfam	PF07714	Protein tyrosine kinase	117	388	2.9e-48	T	25-01-2018	IPR001245	Serine-threonine/tyrosine-protein kinase catalytic domain	GO:0004672|GO:0006468
c10142/f1p3/3663|m.176	7588e0791d148f5bb828ee415e8b48fd	119	Pfam	PF00931	NB-ARC domain	14	110	8.2e-09	T	25-01-2018	IPR002182	NB-ARC	GO:0043531
c16422/f1p1/3993|m.2127	92f277eae95fa9dcf7cfaa611c5e4690	183	Pfam	PF13414	TPR repeat	81	148	5.8e-07	T	25-01-2018
c115030/f1p0/3006|m.846	7d45fdb736f7eefccf8f7e2353b0cd76	313	Pfam	PF00083	Sugar (and other) transporter	5	306	7.9e-21	T	25-01-2018	IPR005828	General substrate transporter	GO:0016021|GO:0022857|GO:0055085
c16152/f1p0/3625|m.2038	cdb0c5e5e59e0e2285fcc4c15b979cfb	151	Pfam	PF11744	Aluminium activated malate transporter	26	94	4.1e-11	T	25-01-2018	IPR020966	Aluminum-activated malate transporter	GO:0015743
c16634/f1p1/1704|m.2188	d6094df6f9b58959a77581349021f419	150	Pfam	PF01411	tRNA synthetases class II (A)	69	104	7.6e-05	T	25-01-2018	IPR018164	Alanyl-tRNA synthetase, class IIc, N-terminal	GO:0000166|GO:0004813|GO:0005524|GO:0006419	KEGG: 00970+6.1.1.7
c10192/f3p0/1672|m.222	6ea1c073e9773907c4af9f73e517f8c5	499	Pfam	PF05270	Alpha-L-arabinofuranosidase B (ABFB)	390	460	9.4e-07	T	25-01-2018	IPR007934	Alpha-L-arabinofuranosidase B	GO:0046373|GO:0046556
c10192/f3p0/1672|m.222	6ea1c073e9773907c4af9f73e517f8c5	499	Pfam	PF07944	Putative glycosyl hydrolase of unknown function (DUF1680)	2	270	2.8e-67	T	25-01-2018	IPR012878	Protein of unknown function DUF1680
c12245/f1p0/3900|m.1211	7cf3bd8a26d030ac03d007a539bc1ca8	342	Pfam	PF04054	CCR4-Not complex component, Not1	1	321	7.6e-126	T	25-01-2018	IPR007196	CCR4-Not complex component, Not1, C-terminal
c14951/f1p0/1674|m.11911	cf3b2cba93fed5a5983a1105d016ebba	244	Pfam	PF01106	NifU-like domain	146	203	8e-17	T	25-01-2018	IPR001075	NIF system FeS cluster assembly, NifU, C-terminal	GO:0005506|GO:0016226|GO:0051536
c10899/f1p0/700|m.648	64a7e7053fb68727654f19f1abbb8d5f	233	Pfam	PF10497	Zinc-finger domain of monoamine-oxidase A repressor R1	6	77	1.2e-26	T	25-01-2018	IPR018866	Zinc-finger domain of monoamine-oxidase A repressor R1
c127900/f6p9/1068|m.1395	23d61aa6961d74420a3683aec972ac1e	267	Pfam	PF00657	GDSL-like Lipase/Acylhydrolase	26	215	9.1e-27	T	25-01-2018	IPR001087	Lipase, GDSL	GO:0006629|GO:0016788
c17074/f2p1/2832|m.2328	2f7d5feb60558049d7b19f2b2ecf6ad7	231	Pfam	PF00657	GDSL-like Lipase/Acylhydrolase	156	201	5.6e-06	T	25-01-2018	IPR001087	Lipase, GDSL	GO:0006629|GO:0016788
c1683/f7p4/3173|m.2259	ffeb9e345c9c0be1c8619a9a174055b1	863	Pfam	PF05033	Pre-SET motif	533	680	9.6e-18	T	25-01-2018	IPR007728	Pre-SET domain	GO:0005634|GO:0008270|GO:0018024|GO:0034968	KEGG: 00310+2.1.1.43|MetaCyc: PWY-6424
c1683/f7p4/3173|m.2259	ffeb9e345c9c0be1c8619a9a174055b1	863	Pfam	PF10440	Ubiquitin-binding WIYLD domain	3	59	2.6e-22	T	25-01-2018	IPR018848	WIYLD domain	GO:0018024	KEGG: 00310+2.1.1.43|MetaCyc: PWY-6424
c1683/f7p4/3173|m.2259	ffeb9e345c9c0be1c8619a9a174055b1	863	Pfam	PF00856	SET domain	700	822	2e-23	T	25-01-2018	IPR001214	SET domain	GO:0005515
c17162/f1p1/3204|m.2360	0b1b0f261d4e3ca9b71c9bf45f51fdcc	99	Pfam	PF00534	Glycosyl transferases group 1	11	87	1.8e-06	T	25-01-2018	IPR001296	Glycosyl transferase, family 1	GO:0009058
c115919/f1p1/3078|m.901	9ab230af1f26971ea0e682c4a84650d8	147	Pfam	PF01411	tRNA synthetases class II (A)	33	141	2.2e-20	T	25-01-2018	IPR018164	Alanyl-tRNA synthetase, class IIc, N-terminal	GO:0000166|GO:0004813|GO:0005524|GO:0006419	KEGG: 00970+6.1.1.7
c10756/f1p0/2291|m.621	9d43d71f4eed30072d827fe85d53c597	128	Pfam	PF02990	Endomembrane protein 70	5	126	1.4e-47	T	25-01-2018	IPR004240	Nonaspanin (TM9SF)	GO:0016021
c104667/f1p0/1940|m.448	4d120e90c2ac09bf43e6c58c4ccaa2a4	538	Pfam	PF04824	Conserved region of Rad21 / Rec8 like protein	479	531	1.1e-13	T	25-01-2018	IPR006909	Rad21/Rec8-like protein, C-terminal, eukaryotic	GO:0000228
c16239/f1p4/3754|m.2068	1662842bc1057b630ccd567930edf8c2	112	Pfam	PF00012	Hsp70 protein	1	62	2.7e-18	T	25-01-2018	IPR013126	Heat shock protein 70 family
c11552/f1p1/3625|m.870	af561659fc7d62a8d864c5fb964e0562	167	Pfam	PF07714	Protein tyrosine kinase	1	98	4.4e-08	T	25-01-2018	IPR001245	Serine-threonine/tyrosine-protein kinase catalytic domain	GO:0004672|GO:0006468
c14934/f2p5/1709|m.1860	a0fb5188ef9c81bf949a3230bcd15977	401	Pfam	PF01535	PPR repeat	222	249	0.026	T	25-01-2018	IPR002885	Pentatricopeptide repeat
c14934/f2p5/1709|m.1860	a0fb5188ef9c81bf949a3230bcd15977	401	Pfam	PF01535	PPR repeat	153	181	4.2e-05	T	25-01-2018	IPR002885	Pentatricopeptide repeat
c104576/f1p1/1025|m.438	aec8be0ac9d034a124bf7b6ae0d7b0b7	107	Pfam	PF14227	gag-polypeptide of LTR copia-type	17	84	1e-15	T	25-01-2018
c15839/f1p3/1793|m.1967	721b0461d530df4bd6e72c4e06e220bc	574	Pfam	PF05758	Ycf1	32	314	8.1e-146	T	25-01-2018	IPR008896	Uncharacterised protein family Ycf1
c15839/f1p3/1793|m.1967	721b0461d530df4bd6e72c4e06e220bc	574	Pfam	PF05758	Ycf1	322	562	6e-83	T	25-01-2018	IPR008896	Uncharacterised protein family Ycf1
c16465/f1p1/2345|m.2137	461eb6fb5c6699b679bee70b2f50f530	174	Pfam	PF00012	Hsp70 protein	29	121	2.8e-09	T	25-01-2018	IPR013126	Heat shock protein 70 family
c10391/f1p17/6357|m.370	349b1fafce69b9b716131e93f80085eb	444	Pfam	PF12906	RING-variant domain	85	131	7.5e-16	T	25-01-2018	IPR011016	Zinc finger, RING-CH-type	GO:0008270	KEGG: 00300+6.3.2.-|KEGG: 00380+6.3.2.-|UniPathway: UPA00143
c17274/f1p1/3225|m.2393	94e9998325b8b51c9a94514ec7372373	185	Pfam	PF14259	RNA recognition motif (a.k.a. RRM, RBD, or RNP domain)	10	57	5.6e-06	T	25-01-2018
c17274/f1p1/3225|m.2393	94e9998325b8b51c9a94514ec7372373	185	Pfam	PF00076	RNA recognition motif. (a.k.a. RRM, RBD, or RNP domain)	85	149	9.2e-11	T	25-01-2018	IPR000504	RNA recognition motif domain	GO:0003676
c16343/f4p3/3182|m.2102	fff245a7efd4862dae3df838bf78c5a4	991	Pfam	PF07973	Threonyl and Alanyl tRNA synthetase second additional domain	724	782	8.7e-16	T	25-01-2018	IPR012947	Threonyl/alanyl tRNA synthetase, SAD	GO:0005524|GO:0016876|GO:0043039
c16343/f4p3/3182|m.2102	fff245a7efd4862dae3df838bf78c5a4	991	Pfam	PF01411	tRNA synthetases class II (A)	76	645	3.4e-218	T	25-01-2018	IPR018164	Alanyl-tRNA synthetase, class IIc, N-terminal	GO:0000166|GO:0004813|GO:0005524|GO:0006419	KEGG: 00970+6.1.1.7
c16343/f4p3/3182|m.2102	fff245a7efd4862dae3df838bf78c5a4	991	Pfam	PF02272	DHHA1 domain	913	982	1.7e-09	T	25-01-2018	IPR003156	Phosphoesterase, DHHA1	GO:0003676	KEGG: 00970+6.1.1.7
c15263/f2p0/1947|m.1909	9558d17fca8699c6a4bd2f244a215a32	567	Pfam	PF00128	Alpha amylase, catalytic domain	79	168	1.6e-10	T	25-01-2018	IPR006047	Glycosyl hydrolase, family 13, catalytic domain	GO:0003824|GO:0005975|GO:0043169
c127475/f4p3/2944|m.1368	483ff8c53fc25941c595d81473ebdfb7	317	Pfam	PF07714	Protein tyrosine kinase	2	218	1.1e-44	T	25-01-2018	IPR001245	Serine-threonine/tyrosine-protein kinase catalytic domain	GO:0004672|GO:0006468
c10737/f2p1/3016|m.617	69ebc22ef6a7c2865d17ad74413e83b2	115	Pfam	PF00069	Protein kinase domain	10	109	2.7e-10	T	25-01-2018	IPR000719	Protein kinase domain	GO:0004672|GO:0005524|GO:0006468
c12496/f1p0/2530|m.12231	f9294045297e83846e12ac9f23fb09cb	404	Pfam	PF00226	DnaJ domain	102	166	1.9e-17	T	25-01-2018	IPR001623	DnaJ domain
c12496/f1p0/2530|m.12231	f9294045297e83846e12ac9f23fb09cb	404	Pfam	PF02889	Sec63 Brl domain	214	393	2.2e-35	T	25-01-2018	IPR004179	Sec63 domain
c103389/f1p2/1834|m.313	511353ed720f0f7de560b266d2fd9c03	367	Pfam	PF02705	K+ potassium transporter	6	185	1.7e-39	T	25-01-2018	IPR003855	K+ potassium transporter	GO:0015079|GO:0016020|GO:0071805
c118934/f1p0/2492|m.1082	7d282f9375d05249d9c6a7773ef50867	639	Pfam	PF03715	Noc2p family	366	628	1.2e-77	T	25-01-2018	IPR005343	Nucleolar complex protein 2
c10885/f2p0/1437|m.645	c4ef11ac4b9d95a0015d4a950e52ff96	228	Pfam	PF00069	Protein kinase domain	3	193	1e-31	T	25-01-2018	IPR000719	Protein kinase domain	GO:0004672|GO:0005524|GO:0006468
c10109/f1p0/1574|m.145	68dcbd6d61519d43b402bb4b7d36fa6a	355	Pfam	PF03124	EXS family	3	333	1.1e-90	T	25-01-2018	IPR004342	EXS, C-terminal	GO:0016021
c15645/f5p22/3811|m.1933	ddab0e21874c2101847b5a329024fced	157	Pfam	PF09320	Domain of unknown function (DUF1977)	62	154	9.9e-16	T	25-01-2018	IPR015399	Domain of unknown function DUF1977, DnaJ-like
c11087/f2p1/2737|m.690	003266d708255cfc18b8c39ac81b08cd	595	Pfam	PF02362	B3 DNA binding domain	47	147	1.4e-20	T	25-01-2018	IPR003340	B3 DNA binding domain	GO:0003677
c11087/f2p1/2737|m.690	003266d708255cfc18b8c39ac81b08cd	595	Pfam	PF06507	Auxin response factor	173	255	9.8e-32	T	25-01-2018	IPR010525	Auxin response factor	GO:0003677|GO:0005634|GO:0006355|GO:0009725
c11087/f2p1/2737|m.690	003266d708255cfc18b8c39ac81b08cd	595	Pfam	PF02309	AUX/IAA family	419	562	3.1e-31	T	25-01-2018	IPR003311	AUX/IAA protein	GO:0005634|GO:0006355
c15960/f1p1/2417|m.1993	272c79fb2bbc7b1d0c4eb3f3115639d3	374	Pfam	PF04434	SWIM zinc finger	328	352	1.4e-05	T	25-01-2018	IPR007527	Zinc finger, SWIM-type	GO:0008270
c15960/f1p1/2417|m.1993	272c79fb2bbc7b1d0c4eb3f3115639d3	374	Pfam	PF10551	MULE transposase domain	64	145	4.4e-19	T	25-01-2018	IPR018289	MULE transposase domain
c1411/f4p3/2860|m.1714	554602836206b64e56ed607fa8eb791c	388	Pfam	PF13450	NAD(P)-binding Rossmann-like domain	6	73	8.9e-19	T	25-01-2018
c13436/f1p0/3394|m.1581	46dbfd22309f937db321130528a87f4b	404	Pfam	PF12624	N-terminal region of Chorein, a TM vesicle-mediated sorter	1	96	2.8e-29	T	25-01-2018	IPR026854	Vacuolar protein sorting-associated protein 13A N-terminal domain
c16779/f6p6/1195|m.2243	f3cec90178a15f37f23581fe5c59e46c	252	Pfam	PF00106	short chain dehydrogenase	5	45	4e-05	T	25-01-2018	IPR002198	Short-chain dehydrogenase/reductase SDR	GO:0008152|GO:0016491
c12747/f2p0/1017|m.1366	908ef8864e50eeb1fe1e99fa1fb1f88d	273	Pfam	PF00789	UBX domain	126	189	5.9e-06	T	25-01-2018	IPR001012	UBX	GO:0005515
c118690/f1p2/2876|m.1066	999f43b758b401ba45fb14df96f4d7ce	412	Pfam	PF12854	PPR repeat	84	114	7.2e-11	T	25-01-2018	IPR002885	Pentatricopeptide repeat
c118690/f1p2/2876|m.1066	999f43b758b401ba45fb14df96f4d7ce	412	Pfam	PF13041	PPR repeat family	261	310	7.7e-17	T	25-01-2018	IPR002885	Pentatricopeptide repeat
c118690/f1p2/2876|m.1066	999f43b758b401ba45fb14df96f4d7ce	412	Pfam	PF13041	PPR repeat family	16	65	4.1e-21	T	25-01-2018	IPR002885	Pentatricopeptide repeat
c118690/f1p2/2876|m.1066	999f43b758b401ba45fb14df96f4d7ce	412	Pfam	PF13041	PPR repeat family	191	240	1.2e-17	T	25-01-2018	IPR002885	Pentatricopeptide repeat
c118690/f1p2/2876|m.1066	999f43b758b401ba45fb14df96f4d7ce	412	Pfam	PF13041	PPR repeat family	121	170	4.7e-18	T	25-01-2018	IPR002885	Pentatricopeptide repeat
c118690/f1p2/2876|m.1066	999f43b758b401ba45fb14df96f4d7ce	412	Pfam	PF13041	PPR repeat family	331	375	4.5e-08	T	25-01-2018	IPR002885	Pentatricopeptide repeat
c100201/f1p1/751|m.86	fc6f27836e15a7c0fc640c5babacaa83	156	Pfam	PF00240	Ubiquitin family	6	74	1.7e-34	T	25-01-2018	IPR000626	Ubiquitin domain	GO:0005515
c100201/f1p1/751|m.86	fc6f27836e15a7c0fc640c5babacaa83	156	Pfam	PF01599	Ribosomal protein S27a	102	147	6.2e-27	T	25-01-2018	IPR002906	Ribosomal protein S27a	GO:0003735|GO:0005622|GO:0005840|GO:0006412
c12307/f1p0/1954|m.1232	2e7e55a2a467f9baac8c474076bd9266	210	Pfam	PF13812	Pentatricopeptide repeat domain	135	167	0.00013	T	25-01-2018	IPR002885	Pentatricopeptide repeat
c12307/f1p0/1954|m.1232	2e7e55a2a467f9baac8c474076bd9266	210	Pfam	PF13041	PPR repeat family	172	210	3.1e-08	T	25-01-2018	IPR002885	Pentatricopeptide repeat
c15600/f2p2/1771|m.1925	b4427b3c8c9843a47106a097fafc3f3a	510	Pfam	PF00067	Cytochrome P450	87	504	5.8e-76	T	25-01-2018	IPR001128	Cytochrome P450	GO:0005506|GO:0016705|GO:0020037|GO:0055114	Reactome: REACT_13433
c15704/f1p0/1936|m.1948	2de534225566eb7350a6624e6f842607	576	Pfam	PF01699	Sodium/calcium exchanger protein	419	560	2e-23	T	25-01-2018	IPR004837	Sodium/calcium exchanger membrane region	GO:0016021|GO:0055085	Reactome: REACT_15518
c15704/f1p0/1936|m.1948	2de534225566eb7350a6624e6f842607	576	Pfam	PF01699	Sodium/calcium exchanger protein	114	244	1e-24	T	25-01-2018	IPR004837	Sodium/calcium exchanger membrane region	GO:0016021|GO:0055085	Reactome: REACT_15518
c13245/f2p1/3162|m.1533	2e7bda0b3f98e2d7d4987fc17b966de0	104	Pfam	PF07944	Putative glycosyl hydrolase of unknown function (DUF1680)	2	88	1.5e-14	T	25-01-2018	IPR012878	Protein of unknown function DUF1680
c12736/f1p0/1375|m.1354	ee0f8ea3289fb9d524c25a909d8b2e52	291	Pfam	PF04601	Protein of unknown function (DUF569)	1	141	4.8e-63	T	25-01-2018	IPR007679	Protein of unknown function DUF569
c10977/f2p1/3830|m.672	aeff9b9905494f25a06d5bf156c57e27	124	Pfam	PF14571	Stress-induced protein Di19, C-terminal	85	124	2.1e-13	T	25-01-2018	IPR027935	Protein dehydration-induced 19, C-terminal
c10977/f2p1/3830|m.672	aeff9b9905494f25a06d5bf156c57e27	124	Pfam	PF05605	Drought induced 19 protein (Di19), zinc-binding	17	66	1.4e-13	T	25-01-2018	IPR008598	Drought induced 19 protein-like, zinc-binding domain
c13116/f1p1/3963|m.1501	a278167c15b49174fe2e82829bf8c873	307	Pfam	PF13921	Myb-like DNA-binding domain	206	255	1.9e-05	T	25-01-2018
c1134/f4p1/3095|m.767	6d7c13ac34b93e8efd797a3124cb556d	112	Pfam	PF00344	SecY translocase	14	92	1.2e-14	T	25-01-2018	IPR002208	SecY/SEC61-alpha family	GO:0015031|GO:0016020	Reactome: REACT_15380
c13232/f1p5/3252|m.1523	b6f06454adce1628939a55284ed01372	931	Pfam	PF00076	RNA recognition motif. (a.k.a. RRM, RBD, or RNP domain)	307	377	6.5e-16	T	25-01-2018	IPR000504	RNA recognition motif domain	GO:0003676
c13232/f1p5/3252|m.1523	b6f06454adce1628939a55284ed01372	931	Pfam	PF00076	RNA recognition motif. (a.k.a. RRM, RBD, or RNP domain)	489	553	1.3e-09	T	25-01-2018	IPR000504	RNA recognition motif domain	GO:0003676
c13232/f1p5/3252|m.1523	b6f06454adce1628939a55284ed01372	931	Pfam	PF14259	RNA recognition motif (a.k.a. RRM, RBD, or RNP domain)	388	461	4.8e-08	T	25-01-2018
c14799/f1p2/2773|m.1838	c2e8e6724d2ae5df842390bd7302412c	395	Pfam	PF03108	MuDR family transposase	207	271	2e-23	T	25-01-2018	IPR004332	Transposase, MuDR, plant
c16680/f1p0/3341|m.12162	550397a41d21bb8e8983b82e2a67ffbf	907	Pfam	PF00702	haloacid dehalogenase-like hydrolase	338	605	2.1e-23	T	25-01-2018	IPR023214	HAD-like domain
c16680/f1p0/3341|m.12162	550397a41d21bb8e8983b82e2a67ffbf	907	Pfam	PF00122	E1-E2 ATPase	67	334	3.6e-68	T	25-01-2018	IPR008250	P-type ATPase, A domain	GO:0000166|GO:0046872
c16680/f1p0/3341|m.12162	550397a41d21bb8e8983b82e2a67ffbf	907	Pfam	PF00690	Cation transporter/ATPase, N-terminus	2	55	2e-09	T	25-01-2018	IPR004014	Cation-transporting P-type ATPase, N-terminal
c10986/f6p3/1749|m.675	0546a6ca0710e23e933a3e7e8c6bbd0b	452	Pfam	PF03069	Acetamidase/Formamidase family	9	413	1.3e-159	T	25-01-2018	IPR004304	Acetamidase/Formamidase	GO:0008152|GO:0016811
c17007/f1p0/3722|m.2314	1a30aed2ef5f0b84f161cc1e53883c14	364	Pfam	PF12854	PPR repeat	117	149	5.3e-12	T	25-01-2018	IPR002885	Pentatricopeptide repeat
c17007/f1p0/3722|m.2314	1a30aed2ef5f0b84f161cc1e53883c14	364	Pfam	PF13041	PPR repeat family	296	343	2e-08	T	25-01-2018	IPR002885	Pentatricopeptide repeat
c17007/f1p0/3722|m.2314	1a30aed2ef5f0b84f161cc1e53883c14	364	Pfam	PF13041	PPR repeat family	226	275	1.1e-17	T	25-01-2018	IPR002885	Pentatricopeptide repeat
c17007/f1p0/3722|m.2314	1a30aed2ef5f0b84f161cc1e53883c14	364	Pfam	PF13041	PPR repeat family	156	205	3.1e-15	T	25-01-2018	IPR002885	Pentatricopeptide repeat
c17007/f1p0/3722|m.2314	1a30aed2ef5f0b84f161cc1e53883c14	364	Pfam	PF13041	PPR repeat family	51	99	5.3e-20	T	25-01-2018	IPR002885	Pentatricopeptide repeat
c11095/f1p11/3911|m.695	3468449f5d47cb7012002642c8d0f85c	1097	Pfam	PF05000	RNA polymerase Rpb1, domain 4	62	166	2.1e-39	T	25-01-2018	IPR007083	RNA polymerase Rpb1, domain 4	GO:0003677|GO:0003899|GO:0006351	KEGG: 00230+2.7.7.6|KEGG: 00240+2.7.7.6|Reactome: REACT_1788
c11095/f1p11/3911|m.695	3468449f5d47cb7012002642c8d0f85c	1097	Pfam	PF04998	RNA polymerase Rpb1, domain 5	173	763	1e-106	T	25-01-2018	IPR007081	RNA polymerase Rpb1, domain 5	GO:0003677|GO:0003899|GO:0006351	KEGG: 00230+2.7.7.6|KEGG: 00240+2.7.7.6|Reactome: REACT_1788
c11095/f1p11/3911|m.695	3468449f5d47cb7012002642c8d0f85c	1097	Pfam	PF04990	RNA polymerase Rpb1, domain 7	508	642	2.3e-52	T	25-01-2018	IPR007073	RNA polymerase Rpb1, domain 7	GO:0003677|GO:0003899|GO:0006351	KEGG: 00230+2.7.7.6|KEGG: 00240+2.7.7.6
c11095/f1p11/3911|m.695	3468449f5d47cb7012002642c8d0f85c	1097	Pfam	PF04992	RNA polymerase Rpb1, domain 6	239	423	4.5e-68	T	25-01-2018	IPR007075	RNA polymerase Rpb1, domain 6	GO:0003677|GO:0003899|GO:0006351	KEGG: 00230+2.7.7.6|KEGG: 00240+2.7.7.6
c13608/f3p4/1582|m.1635	8827d62c450ffa28b6d1989982107dbb	356	Pfam	PF03140	Plant protein of unknown function	50	348	1.5e-29	T	25-01-2018	IPR004158	Protein of unknown function DUF247, plant
c101480/f1p2/3025|m.186	0844a00568c74f97b6239f42a0c038e4	745	Pfam	PF02362	B3 DNA binding domain	155	256	2e-21	T	25-01-2018	IPR003340	B3 DNA binding domain	GO:0003677
c101480/f1p2/3025|m.186	0844a00568c74f97b6239f42a0c038e4	745	Pfam	PF06507	Auxin response factor	282	360	4.3e-35	T	25-01-2018	IPR010525	Auxin response factor	GO:0003677|GO:0005634|GO:0006355|GO:0009725
c17161/f1p6/3612|m.2354	7bca2d9b9c100c1de227411ee29d6268	667	Pfam	PF00443	Ubiquitin carboxyl-terminal hydrolase	211	514	7.2e-50	T	25-01-2018	IPR001394	Peptidase C19, ubiquitin carboxyl-terminal hydrolase	GO:0006511
c13718/f1p4/2521|m.1650	13446dccf383943527428bee1846a0ae	513	Pfam	PF13087	AAA domain	82	280	1.2e-57	T	25-01-2018
c13718/f1p4/2521|m.1650	13446dccf383943527428bee1846a0ae	513	Pfam	PF13086	AAA domain	16	75	2.1e-14	T	25-01-2018
c16723/f4p2/2062|m.2222	e2fc542bebb9204cc7a7f4fc9d12ee86	403	Pfam	PF00854	POT family	106	403	4.1e-41	T	25-01-2018	IPR000109	Proton-dependent oligopeptide transporter family	GO:0005215|GO:0006810|GO:0016020	Reactome: REACT_15518|Reactome: REACT_19419
c10044/f3p0/1488|m.100	51a3c5064773d74a3c696b9e36a68bb4	124	Pfam	PF00270	DEAD/DEAH box helicase	21	99	7.7e-05	T	25-01-2018	IPR011545	DNA/RNA helicase, DEAD/DEAH box type, N-terminal	GO:0003676|GO:0005524|GO:0008026
c10368/f1p0/2766|m.341	3f565c82d695e7f9a150865575bcb165	138	Pfam	PF13414	TPR repeat	54	97	7.1e-07	T	25-01-2018
c16573/f2p1/2827|m.2159	e011e4ab8606531e573cd979cb52646a	269	Pfam	PF13041	PPR repeat family	201	245	2.4e-08	T	25-01-2018	IPR002885	Pentatricopeptide repeat
c16573/f2p1/2827|m.2159	e011e4ab8606531e573cd979cb52646a	269	Pfam	PF13041	PPR repeat family	131	180	4e-17	T	25-01-2018	IPR002885	Pentatricopeptide repeat
c16573/f2p1/2827|m.2159	e011e4ab8606531e573cd979cb52646a	269	Pfam	PF13041	PPR repeat family	61	110	6.3e-18	T	25-01-2018	IPR002885	Pentatricopeptide repeat
c16573/f2p1/2827|m.2159	e011e4ab8606531e573cd979cb52646a	269	Pfam	PF12854	PPR repeat	23	55	4.7e-14	T	25-01-2018	IPR002885	Pentatricopeptide repeat
c13942/f1p0/2963|m.1693	fbb1dd4f032fa6e1fd5639f1a4b68e5f	210	Pfam	PF00924	Mechanosensitive ion channel	85	189	1.6e-14	T	25-01-2018	IPR006685	Mechanosensitive ion channel MscS	GO:0016020|GO:0055085
c16723/f4p2/2062|m.2223	08b1bbc30fd0d6dfd883f7c88ec7b3b5	187	Pfam	PF00854	POT family	2	97	1.3e-07	T	25-01-2018	IPR000109	Proton-dependent oligopeptide transporter family	GO:0005215|GO:0006810|GO:0016020	Reactome: REACT_15518|Reactome: REACT_19419
c13123/f1p5/1739|m.1505	50584d7f466893748cbecb0e451d01a2	416	Pfam	PF00076	RNA recognition motif. (a.k.a. RRM, RBD, or RNP domain)	90	156	2.5e-11	T	25-01-2018	IPR000504	RNA recognition motif domain	GO:0003676
c13123/f1p5/1739|m.1505	50584d7f466893748cbecb0e451d01a2	416	Pfam	PF00076	RNA recognition motif. (a.k.a. RRM, RBD, or RNP domain)	292	355	3e-17	T	25-01-2018	IPR000504	RNA recognition motif domain	GO:0003676
c13123/f1p5/1739|m.1505	50584d7f466893748cbecb0e451d01a2	416	Pfam	PF00076	RNA recognition motif. (a.k.a. RRM, RBD, or RNP domain)	183	247	7.1e-14	T	25-01-2018	IPR000504	RNA recognition motif domain	GO:0003676
c10489/f1p4/3913|m.472	c962484a790c6dc14af97c5ef5760a48	457	Pfam	PF04510	Family of unknown function (DUF577)	96	245	8.6e-07	T	25-01-2018	IPR007598	Protein of unknown function DUF577
c10464/f1p2/3416|m.441	0b7982631bd1abfe5f58b66a288e527f	216	Pfam	PF08263	Leucine rich repeat N-terminal domain	31	69	1.2e-11	T	25-01-2018	IPR013210	Leucine-rich repeat-containing N-terminal, type 2
c10464/f1p2/3416|m.441	0b7982631bd1abfe5f58b66a288e527f	216	Pfam	PF00560	Leucine Rich Repeat	123	145	0.0011	T	25-01-2018	IPR001611	Leucine-rich repeat	GO:0005515
c10464/f1p2/3416|m.441	0b7982631bd1abfe5f58b66a288e527f	216	Pfam	PF00560	Leucine Rich Repeat	171	193	0.069	T	25-01-2018	IPR001611	Leucine-rich repeat	GO:0005515
c127307/f35p10/903|m.1348	c09447469a0cacb03a38d1987f08df94	218	Pfam	PF01477	PLAT/LH2 domain	69	190	1.4e-13	T	25-01-2018	IPR001024	PLAT/LH2 domain	GO:0005515
c12893/f1p1/4098|m.1432	9cfd979f96481f3f0e09c8b0a2df71a2	273	Pfam	PF02985	HEAT repeat	82	109	6.3e-07	T	25-01-2018	IPR000357	HEAT	GO:0005515
c1194/f6p8/4051|m.1108	9cfd979f96481f3f0e09c8b0a2df71a2	273	Pfam	PF02985	HEAT repeat	82	109	6.3e-07	T	25-01-2018	IPR000357	HEAT	GO:0005515
c17134/f1p0/1791|m.2340	425c2ed355a5338b9c9e94e4c71834e1	151	Pfam	PF09079	CDC6, C terminal	61	140	8.8e-12	T	25-01-2018	IPR015163	CDC6, C-terminal domain		Reactome: REACT_152|Reactome: REACT_1538|Reactome: REACT_383
c16634/f1p1/1704|m.2190	08754d8349a0ed47d7ee6035d2fca386	114	Pfam	PF04788	Protein of unknown function (DUF620)	1	109	8.6e-44	T	25-01-2018	IPR006873	Protein of unknown function DUF620
c127421/f2p0/662|m.1365	df999a0bf8a52e642e703f2507776fec	180	Pfam	PF05421	Protein of unknown function (DUF751)	111	170	9.2e-21	T	25-01-2018	IPR008470	Uncharacterised protein family Ycf33
c11229/f1p172/7605|m.722	2e2529d9951e4bdf063c3ba43aca9538	792	Pfam	PF12906	RING-variant domain	60	106	1.6e-15	T	25-01-2018	IPR011016	Zinc finger, RING-CH-type	GO:0008270	KEGG: 00300+6.3.2.-|KEGG: 00380+6.3.2.-|UniPathway: UPA00143
c17285/f2p4/2947|m.2406	901983b1cf1c1bb455a6c80635a555b7	168	Pfam	PF03999	Microtubule associated protein (MAP65/ASE1 family)	20	160	6e-21	T	25-01-2018	IPR007145	Microtubule-associated protein, MAP65/Ase1/PRC1	GO:0000226|GO:0000910|GO:0008017
c101547/f1p1/3010|m.192	901983b1cf1c1bb455a6c80635a555b7	168	Pfam	PF03999	Microtubule associated protein (MAP65/ASE1 family)	20	160	6e-21	T	25-01-2018	IPR007145	Microtubule-associated protein, MAP65/Ase1/PRC1	GO:0000226|GO:0000910|GO:0008017
c15191/f1p2/2926|m.1901	901983b1cf1c1bb455a6c80635a555b7	168	Pfam	PF03999	Microtubule associated protein (MAP65/ASE1 family)	20	160	6e-21	T	25-01-2018	IPR007145	Microtubule-associated protein, MAP65/Ase1/PRC1	GO:0000226|GO:0000910|GO:0008017
c11113/f1p12/1751|m.699	622997e2172179de8b758013058034cf	465	Pfam	PF00400	WD domain, G-beta repeat	333	359	0.03	T	25-01-2018	IPR001680	WD40 repeat	GO:0005515
c11113/f1p12/1751|m.699	622997e2172179de8b758013058034cf	465	Pfam	PF00400	WD domain, G-beta repeat	283	311	0.1	T	25-01-2018	IPR001680	WD40 repeat	GO:0005515
c15909/f2p4/3626|m.1978	7f1a440bd657cb1a67a77559be01fa5f	432	Pfam	PF00686	Starch binding domain	40	123	7.4e-16	T	25-01-2018	IPR002044	Carbohydrate binding module family 20	GO:2001070
c13072/f1p3/3785|m.1495	00301dad74e91056447d4cc32db6daf4	989	Pfam	PF01751	Toprim domain	367	480	6.7e-17	T	25-01-2018	IPR006171	Toprim domain
c13072/f1p3/3785|m.1495	00301dad74e91056447d4cc32db6daf4	989	Pfam	PF01131	DNA topoisomerase	495	937	9.6e-109	T	25-01-2018	IPR013497	DNA topoisomerase, type IA, central	GO:0003677|GO:0003916|GO:0006265
c15324/f1p1/1948|m.1913	049d5fa7cc5451c7de12ee52991599f5	535	Pfam	PF13923	Zinc finger, C3HC4 type (RING finger)	25	69	8e-08	T	25-01-2018
c12592/f1p2/2907|m.1304	583c83cd4e712d363f6f18f7e3128f0c	848	Pfam	PF13847	Methyltransferase domain	607	665	2.3e-11	T	25-01-2018	IPR025714	Methyltransferase domain
c12592/f1p2/2907|m.1304	583c83cd4e712d363f6f18f7e3128f0c	848	Pfam	PF05958	tRNA (Uracil-5-)-methyltransferase	745	789	7e-07	T	25-01-2018	IPR010280	(Uracil-5)-methyltransferase family	GO:0006396|GO:0008173
c12592/f1p2/2907|m.1304	583c83cd4e712d363f6f18f7e3128f0c	848	Pfam	PF00076	RNA recognition motif. (a.k.a. RRM, RBD, or RNP domain)	186	247	8.7e-05	T	25-01-2018	IPR000504	RNA recognition motif domain	GO:0003676
c12592/f1p2/2907|m.1304	583c83cd4e712d363f6f18f7e3128f0c	848	Pfam	PF00642	Zinc finger C-x8-C-x5-C-x3-H type (and similar)	92	119	1.3e-08	T	25-01-2018	IPR000571	Zinc finger, CCCH-type	GO:0046872
c1174/f5p1/2649|m.984	7dcdf2979c2d46a8c69003990cda00cc	709	Pfam	PF13328	HD domain	210	364	8.8e-42	T	25-01-2018
c1174/f5p1/2649|m.984	7dcdf2979c2d46a8c69003990cda00cc	709	Pfam	PF04607	Region found in RelA / SpoT proteins	423	532	1.2e-36	T	25-01-2018	IPR007685	RelA/SpoT	GO:0015969
c101906/f1p2/3377|m.220	cb358742b25d132cfdfc248676fabee6	308	Pfam	PF04096	Nucleoporin autopeptidase	53	187	5.7e-30	T	25-01-2018	IPR007230	Peptidase S59, nucleoporin	GO:0005643|GO:0006810
c1629/f5p5/2937|m.2086	fa088897f0fb3f1f07bad05f75dcff42	793	Pfam	PF07899	Frigida-like protein	119	323	2.3e-50	T	25-01-2018	IPR012474	Frigida-like
c1629/f5p5/2937|m.2086	fa088897f0fb3f1f07bad05f75dcff42	793	Pfam	PF11926	Domain of unknown function (DUF3444)	545	757	2.9e-77	T	25-01-2018	IPR024593	Domain of unknown function DUF3444
c16399/f1p0/3120|m.2115	672c9dfd5f19ba1afb1fced042e535c1	108	Pfam	PF08263	Leucine rich repeat N-terminal domain	31	60	0.00016	T	25-01-2018	IPR013210	Leucine-rich repeat-containing N-terminal, type 2
c135182/f1p1/510|m.1610	6223781fc9c0684b61a48266677782a8	108	Pfam	PF14368	Probable lipid transfer	16	108	7e-13	T	25-01-2018	IPR016140	Bifunctional inhibitor/plant lipid transfer protein/seed storage helical domain
c135328/f1p1/502|m.1618	6223781fc9c0684b61a48266677782a8	108	Pfam	PF14368	Probable lipid transfer	16	108	7e-13	T	25-01-2018	IPR016140	Bifunctional inhibitor/plant lipid transfer protein/seed storage helical domain
c15645/f5p22/3811|m.1932	ad046131e3426c71bb4f0474efe99379	340	Pfam	PF07541	Eukaryotic translation initiation factor 2 alpha subunit	127	258	1.2e-43	T	25-01-2018	IPR011488	Translation initiation factor 2, alpha subunit	GO:0003723|GO:0003743|GO:0005850
c15645/f5p22/3811|m.1932	ad046131e3426c71bb4f0474efe99379	340	Pfam	PF00575	S1 RNA binding domain	18	90	2.5e-11	T	25-01-2018	IPR003029	Ribosomal protein S1, RNA-binding domain	GO:0003723
c16705/f1p1/3669|m.2212	de6dcbd9da36315e5e90b7386751a5c2	232	Pfam	PF05641	Agenet domain	2	66	4.2e-09	T	25-01-2018	IPR008395	Agenet-like domain
c114713/f1p2/3168|m.807	503e7ca1697892dd8b85aa20ba5c2548	171	Pfam	PF01412	Putative GTPase activating protein for Arf	1	58	1.2e-06	T	25-01-2018	IPR001164	Arf GTPase activating protein	GO:0008060|GO:0008270|GO:0032312
c127475/f4p3/2944|m.1367	9e3eb5b33b6673289baf88fb876daa7e	399	Pfam	PF07714	Protein tyrosine kinase	64	338	2.2e-44	T	25-01-2018	IPR001245	Serine-threonine/tyrosine-protein kinase catalytic domain	GO:0004672|GO:0006468
c105319/f1p1/2615|m.509	abb2389ceb683f84da00cedfe48ca972	212	Pfam	PF00566	Rab-GTPase-TBC domain	77	208	1.5e-28	T	25-01-2018	IPR000195	Rab-GTPase-TBC domain	GO:0005097|GO:0032313
c135319/f1p1/515|m.1615	924d9ad7332d7ccca29742cc16edb762	124	Pfam	PF00240	Ubiquitin family	1	42	1.6e-19	T	25-01-2018	IPR000626	Ubiquitin domain	GO:0005515
c135319/f1p1/515|m.1615	924d9ad7332d7ccca29742cc16edb762	124	Pfam	PF01599	Ribosomal protein S27a	69	115	9.3e-27	T	25-01-2018	IPR002906	Ribosomal protein S27a	GO:0003735|GO:0005622|GO:0005840|GO:0006412
c11851/f3p1/1633|m.1055	a67207d3c52bad44d56fdf85d79f67b6	221	Pfam	PF00319	SRF-type transcription factor (DNA-binding and dimerisation domain)	9	59	2.6e-27	T	25-01-2018	IPR002100	Transcription factor, MADS-box	GO:0003677|GO:0046983	Reactome: REACT_21303
c11851/f3p1/1633|m.1055	a67207d3c52bad44d56fdf85d79f67b6	221	Pfam	PF01486	K-box region	78	172	4.8e-21	T	25-01-2018	IPR002487	Transcription factor, K-box	GO:0003700|GO:0005634|GO:0006355
c16856/f1p0/2325|m.2271	84bbf1a3c3d72dd94c8ff93fde5e262a	559	Pfam	PF07649	C1-like domain	304	331	1.7e-05	T	25-01-2018	IPR011424	C1-like	GO:0047134|GO:0055114
c17309/f6p1/2704|m.2414	fc814bc78a2ad6f7e9542eb3dc28e7b4	730	Pfam	PF00501	AMP-binding enzyme	128	597	7.8e-99	T	25-01-2018	IPR000873	AMP-dependent synthetase/ligase	GO:0003824|GO:0008152
c105786/f1p0/1406|m.545	ce0a977155283008e1a552ca6ac3ceb4	202	Pfam	PF01501	Glycosyl transferase family 8	84	194	1.7e-06	T	25-01-2018	IPR002495	Glycosyl transferase, family 8	GO:0016757
c1539/f6p7/3722|m.1914	bd47e3b67bdc16e8d01c8428c03b839d	986	Pfam	PF00940	DNA-dependent RNA polymerase	641	986	6.8e-140	T	25-01-2018	IPR002092	DNA-directed RNA polymerase, phage-type	GO:0003677|GO:0003899|GO:0006351	KEGG: 00230+2.7.7.6|KEGG: 00240+2.7.7.6
c1539/f6p7/3722|m.1914	bd47e3b67bdc16e8d01c8428c03b839d	986	Pfam	PF14700	DNA-directed RNA polymerase N-terminal	198	515	1.8e-99	T	25-01-2018
c11587/f1p2/2988|m.896	22762d4c4adb4d2dce6877935df9f34f	716	Pfam	PF09405	CASC3/Barentsz eIF4AIII binding	191	270	1.5e-17	T	25-01-2018	IPR018545	Btz domain
c16239/f6p6/3035|m.2071	3bb9446b702cb10989edb04dbbc5dee2	847	Pfam	PF10551	MULE transposase domain	271	355	2e-25	T	25-01-2018	IPR018289	MULE transposase domain
c16239/f6p6/3035|m.2071	3bb9446b702cb10989edb04dbbc5dee2	847	Pfam	PF04434	SWIM zinc finger	543	573	6.9e-08	T	25-01-2018	IPR007527	Zinc finger, SWIM-type	GO:0008270
c16239/f6p6/3035|m.2071	3bb9446b702cb10989edb04dbbc5dee2	847	Pfam	PF03101	FAR1 DNA-binding domain	92	178	6.5e-22	T	25-01-2018	IPR004330	FAR1 DNA binding domain
c11843/f1p2/3497|m.1046	568660fda0f468c623cb4fd2fb10c0a1	220	Pfam	PF02347	Glycine cleavage system P-protein	29	138	1.5e-09	T	25-01-2018	IPR020580	Glycine cleavage system P-protein, N-terminal	GO:0004375|GO:0006546|GO:0055114	KEGG: 00260+1.4.4.2
c11302/f1p3/3638|m.753	174b748258d2fb70bfae6386377fbfda	155	Pfam	PF02182	SAD/SRA domain	8	124	7e-41	T	25-01-2018	IPR003105	SRA-YDG	GO:0042393
c100448/f1p1/1489|m.104	00cfd6922338ad57b28993ac80813f57	189	Pfam	PF04757	Pex2 / Pex12 amino terminal region	19	111	1.7e-19	T	25-01-2018	IPR006845	Pex, N-terminal
c100448/f1p1/1489|m.104	00cfd6922338ad57b28993ac80813f57	189	Pfam	PF00097	Zinc finger, C3HC4 type (RING finger)	128	168	2.2e-05	T	25-01-2018	IPR018957	Zinc finger, C3HC4 RING-type	GO:0046872
c101547/f1p1/3010|m.190	fe486e1cfffb7fbe21be973d799f1791	203	Pfam	PF03999	Microtubule associated protein (MAP65/ASE1 family)	25	165	1.8e-32	T	25-01-2018	IPR007145	Microtubule-associated protein, MAP65/Ase1/PRC1	GO:0000226|GO:0000910|GO:0008017
c17285/f2p4/2947|m.2404	fe486e1cfffb7fbe21be973d799f1791	203	Pfam	PF03999	Microtubule associated protein (MAP65/ASE1 family)	25	165	1.8e-32	T	25-01-2018	IPR007145	Microtubule-associated protein, MAP65/Ase1/PRC1	GO:0000226|GO:0000910|GO:0008017
c12196/f1p0/3349|m.1200	f8a6699dd7623f1367e15ed716a26379	131	Pfam	PF00515	Tetratricopeptide repeat	2	29	7.9e-05	T	25-01-2018	IPR001440	Tetratricopeptide TPR1	GO:0005515
c12196/f1p0/3349|m.1200	f8a6699dd7623f1367e15ed716a26379	131	Pfam	PF13374	Tetratricopeptide repeat	49	83	0.00012	T	25-01-2018
c12196/f1p0/3349|m.1200	f8a6699dd7623f1367e15ed716a26379	131	Pfam	PF13374	Tetratricopeptide repeat	89	123	0.19	T	25-01-2018
c13381/f1p4/1779|m.1557	00f8c29dc7a8545026072ae1e35d764a	233	Pfam	PF00180	Isocitrate/isopropylmalate dehydrogenase	1	219	2e-51	T	25-01-2018	IPR024084	Isopropylmalate dehydrogenase-like domain	GO:0016616|GO:0055114
c15984/f1p0/2996|m.12156	fa80f0ec988c94f3c6c881027f43ecc8	315	Pfam	PF03028	Dynein heavy chain and region D6 of dynein motor	4	311	1.7e-87	T	25-01-2018	IPR004273	Dynein heavy chain domain	GO:0003777|GO:0007018|GO:0030286
c12710/f1p0/2742|m.1341	f5a36e615e532c675a6b5fe2c4baed4d	295	Pfam	PF14244	gag-polypeptide of LTR copia-type	7	130	5.2e-15	T	25-01-2018
c16099/f1p0/3289|m.12161	3ca5926227958aaa9308209088a92030	400	Pfam	PF00676	Dehydrogenase E1 component	196	375	4.7e-15	T	25-01-2018	IPR001017	Dehydrogenase, E1 component	GO:0008152|GO:0016624
c16392/f2p0/2089|m.2111	8f89fb4879cf6203a6147d89de6d5a42	272	Pfam	PF14369	zinc-finger	6	37	1.1e-07	T	25-01-2018
c16392/f2p0/2089|m.2111	8f89fb4879cf6203a6147d89de6d5a42	272	Pfam	PF13639	Ring finger domain	176	218	2.8e-13	T	25-01-2018	IPR001841	Zinc finger, RING-type	GO:0005515|GO:0008270
c17007/f1p0/3722|m.2315	9d246adeda54be328dbd9ea0eead4857	235	Pfam	PF03732	Retrotransposon gag protein	158	215	1.6e-06	T	25-01-2018	IPR005162	Retrotransposon gag domain
c1188/f6p9/3874|m.1077	c5a7956a709c779d060f8359f3be3958	1084	Pfam	PF07819	PGAP1-like protein	87	362	8.6e-80	T	25-01-2018	IPR012908	GPI inositol-deacylase PGAP1-like	GO:0006505|GO:0006886|GO:0016788
c10475/f1p0/1812|m.459	9ba3688bdeaa462fe326a700ada7829b	133	Pfam	PF12796	Ankyrin repeats (3 copies)	4	73	4.8e-11	T	25-01-2018	IPR020683	Ankyrin repeat-containing domain
c13393/f1p0/1902|m.1560	7f72da5e693370f6edc93311f2d82118	140	Pfam	PF00270	DEAD/DEAH box helicase	44	125	4.8e-16	T	25-01-2018	IPR011545	DNA/RNA helicase, DEAD/DEAH box type, N-terminal	GO:0003676|GO:0005524|GO:0008026
c16330/f2p5/1218|m.2095	9d5cc5214ef70037f35af41f4b04837c	296	Pfam	PF00810	ER lumen protein retaining receptor	96	239	8.9e-42	T	25-01-2018	IPR000133	ER lumen protein retaining receptor	GO:0006621|GO:0016021|GO:0046923
c11677/f1p2/3786|m.948	3815ec10bfdf57365a27846182da230b	416	Pfam	PF07517	SecA DEAD-like domain	96	345	1.1e-95	T	25-01-2018	IPR011115	SecA DEAD-like, N-terminal	GO:0005524|GO:0016020|GO:0017038
c11677/f1p2/3786|m.948	3815ec10bfdf57365a27846182da230b	416	Pfam	PF01043	SecA preprotein cross-linking domain	311	408	1.1e-27	T	25-01-2018	IPR011130	SecA preprotein, cross-linking domain	GO:0016020|GO:0017038
c103321/f1p0/1017|m.305	0ee30e9eb6f976b706aa400f4458ae73	195	Pfam	PF14227	gag-polypeptide of LTR copia-type	17	126	1.1e-10	T	25-01-2018
c14354/f1p1/3023|m.1763	707816f1b88a423532ec14cb277591ba	274	Pfam	PF00651	BTB/POZ domain	30	126	4.2e-14	T	25-01-2018	IPR013069	BTB/POZ	GO:0005515
c16863/f1p7/4247|m.2274	86436532294d4fbdfaa5014578e32d9d	1188	Pfam	PF00289	Carbamoyl-phosphate synthase L chain, N-terminal domain	639	737	4.9e-18	T	25-01-2018	IPR005481	Carbamoyl-phosphate synthase, large subunit, N-terminal	GO:0003824|GO:0008152
c16863/f1p7/4247|m.2274	86436532294d4fbdfaa5014578e32d9d	1188	Pfam	PF00289	Carbamoyl-phosphate synthase L chain, N-terminal domain	87	204	5e-22	T	25-01-2018	IPR005481	Carbamoyl-phosphate synthase, large subunit, N-terminal	GO:0003824|GO:0008152
c16863/f1p7/4247|m.2274	86436532294d4fbdfaa5014578e32d9d	1188	Pfam	PF02786	Carbamoyl-phosphate synthase L chain, ATP binding domain	209	416	3.6e-70	T	25-01-2018	IPR005479	Carbamoyl-phosphate synthetase large subunit-like, ATP-binding domain	GO:0005524
c16863/f1p7/4247|m.2274	86436532294d4fbdfaa5014578e32d9d	1188	Pfam	PF02786	Carbamoyl-phosphate synthase L chain, ATP binding domain	766	969	6.8e-38	T	25-01-2018	IPR005479	Carbamoyl-phosphate synthetase large subunit-like, ATP-binding domain	GO:0005524
c16863/f1p7/4247|m.2274	86436532294d4fbdfaa5014578e32d9d	1188	Pfam	PF02142	MGS-like domain	1054	1137	2.2e-17	T	25-01-2018	IPR011607	Methylglyoxal synthase-like domain
c16863/f1p7/4247|m.2274	86436532294d4fbdfaa5014578e32d9d	1188	Pfam	PF02787	Carbamoyl-phosphate synthetase large chain, oligomerisation domain	506	628	4.7e-45	T	25-01-2018	IPR005480	Carbamoyl-phosphate synthetase, large subunit oligomerisation domain		KEGG: 00240+6.3.5.5|KEGG: 00250+6.3.5.5|MetaCyc: PWY-5154|MetaCyc: PWY-5686|UniPathway: UPA00068|UniPathway: UPA00070
c10430/f2p3/1645|m.415	2de9b93788a22893368307e3ce7d74b1	347	Pfam	PF02365	No apical meristem (NAM) protein	6	133	1.1e-48	T	25-01-2018	IPR003441	NAC domain	GO:0003677|GO:0006355
c10827/f1p10/3578|m.642	495e35e7b8524cdb2b72f4ca2a678c45	971	Pfam	PF00076	RNA recognition motif. (a.k.a. RRM, RBD, or RNP domain)	82	160	7.1e-07	T	25-01-2018	IPR000504	RNA recognition motif domain	GO:0003676
c10827/f1p10/3578|m.642	495e35e7b8524cdb2b72f4ca2a678c45	971	Pfam	PF14570	RING/Ubox like zinc-binding domain	2	32	1.5e-07	T	25-01-2018
c10494/f1p1/3892|m.478	8214c50717ad1607362452a46cc899e7	299	Pfam	PF00226	DnaJ domain	6	73	1.8e-18	T	25-01-2018	IPR001623	DnaJ domain
c10494/f1p1/3892|m.478	8214c50717ad1607362452a46cc899e7	299	Pfam	PF00076	RNA recognition motif. (a.k.a. RRM, RBD, or RNP domain)	182	228	3.6e-07	T	25-01-2018	IPR000504	RNA recognition motif domain	GO:0003676
c16290/f3p7/3299|m.2087	be0bbdadd2b45bca0c3f5c2a84d7a93d	944	Pfam	PF08263	Leucine rich repeat N-terminal domain	336	370	1.5e-07	T	25-01-2018	IPR013210	Leucine-rich repeat-containing N-terminal, type 2
c16290/f3p7/3299|m.2087	be0bbdadd2b45bca0c3f5c2a84d7a93d	944	Pfam	PF08263	Leucine rich repeat N-terminal domain	32	67	1.7e-05	T	25-01-2018	IPR013210	Leucine-rich repeat-containing N-terminal, type 2
c16290/f3p7/3299|m.2087	be0bbdadd2b45bca0c3f5c2a84d7a93d	944	Pfam	PF13855	Leucine rich repeat	94	152	5.8e-09	T	25-01-2018
c16290/f3p7/3299|m.2087	be0bbdadd2b45bca0c3f5c2a84d7a93d	944	Pfam	PF13855	Leucine rich repeat	385	432	1.8e-08	T	25-01-2018
c16290/f3p7/3299|m.2087	be0bbdadd2b45bca0c3f5c2a84d7a93d	944	Pfam	PF00069	Protein kinase domain	592	865	1.3e-50	T	25-01-2018	IPR000719	Protein kinase domain	GO:0004672|GO:0005524|GO:0006468
c11936/f3p1/4004|m.1105	844375874e2d826fc6f32e32f0e2b1af	688	Pfam	PF13646	HEAT repeats	352	453	2.6e-09	T	25-01-2018
c11936/f3p1/4004|m.1105	844375874e2d826fc6f32e32f0e2b1af	688	Pfam	PF13513	HEAT-like repeat	487	542	0.0021	T	25-01-2018
c11936/f3p1/4004|m.1105	844375874e2d826fc6f32e32f0e2b1af	688	Pfam	PF04510	Family of unknown function (DUF577)	72	221	1.9e-06	T	25-01-2018	IPR007598	Protein of unknown function DUF577
c101123/f1p1/1377|m.146	bce10dceadf571acfad8565920789ef7	359	Pfam	PF01869	BadF/BadG/BcrA/BcrD ATPase family	32	344	1.8e-54	T	25-01-2018	IPR002731	ATPase, BadF/BadG/BcrA/BcrD type
c12552/f1p0/3768|m.12151	f3d81b1908a490567e36ca8a35bcf7df	250	Pfam	PF13246	Putative hydrolase of sodium-potassium ATPase alpha subunit	95	192	2.3e-15	T	25-01-2018
c11275/f1p1/3525|m.737	b6526ccf54b2859724a1e2ad4dd44aac	671	Pfam	PF10150	Ribonuclease E/G family	243	523	9e-90	T	25-01-2018	IPR019307	RNA-binding protein AU-1/Ribonuclease E/G	GO:0003723
c115294/f1p0/1422|m.860	8396aa50343874fd47b88c7896c6f26a	315	Pfam	PF00248	Aldo/keto reductase family	19	286	6.9e-53	T	25-01-2018	IPR023210	NADP-dependent oxidoreductase domain
c10794/f1p3/1842|m.626	188f7e4708ff55015fefac3d51bf6035	386	Pfam	PF07777	G-box binding protein MFMR	44	172	2.8e-45	T	25-01-2018	IPR012900	G-box binding, MFMR	GO:0003677|GO:0005634|GO:0006351|GO:0006355
c10794/f1p3/1842|m.626	188f7e4708ff55015fefac3d51bf6035	386	Pfam	PF00170	bZIP transcription factor	282	342	3.9e-18	T	25-01-2018	IPR004827	Basic-leucine zipper domain	GO:0003700|GO:0006355|GO:0043565
c14897/f2p2/2286|m.1851	aa33f50d4d5d2572ed47f07b184db36d	564	Pfam	PF00069	Protein kinase domain	252	515	1.1e-50	T	25-01-2018	IPR000719	Protein kinase domain	GO:0004672|GO:0005524|GO:0006468
c14897/f2p2/2286|m.1851	aa33f50d4d5d2572ed47f07b184db36d	564	Pfam	PF01657	Salt stress response/antifungal	1	49	2.5e-10	T	25-01-2018	IPR002902	Gnk2-homologous domain
c14897/f2p2/2286|m.1851	aa33f50d4d5d2572ed47f07b184db36d	564	Pfam	PF01657	Salt stress response/antifungal	61	165	1.5e-16	T	25-01-2018	IPR002902	Gnk2-homologous domain
c13296/f1p1/3119|m.1543	29d118d7bbe8a5b54aba64d4f7369b5d	121	Pfam	PF02806	Alpha amylase, C-terminal all-beta domain	17	111	5.3e-25	T	25-01-2018	IPR006048	Alpha-amylase, C-terminal all beta	GO:0003824|GO:0005975|GO:0043169	Reactome: REACT_474
c10549/f1p1/1742|m.525	540f6c896eff7cc426cd3f9ce769af97	112	Pfam	PF08392	FAE1/Type III polyketide synthase-like protein	9	62	1.3e-15	T	25-01-2018	IPR013601	FAE1/Type III polyketide synthase-like protein	GO:0006633|GO:0016020|GO:0016747	KEGG: 00062+2.3.1.199|MetaCyc: PWY-5080|MetaCyc: PWY-6433|MetaCyc: PWY-7036|UniPathway: UPA00094
c14293/f4p63/1802|m.1740	8bbf6f513ff033c883fde3a8d4b759fb	153	Pfam	PF00240	Ubiquitin family	6	74	1.6e-34	T	25-01-2018	IPR000626	Ubiquitin domain	GO:0005515
c14293/f4p63/1802|m.1740	8bbf6f513ff033c883fde3a8d4b759fb	153	Pfam	PF00240	Ubiquitin family	82	150	1.6e-34	T	25-01-2018	IPR000626	Ubiquitin domain	GO:0005515
c115872/f1p0/1664|m.898	3557bef8a91b09b12cf26c5d5bb51b54	196	Pfam	PF00293	NUDIX domain	113	153	3.6e-05	T	25-01-2018	IPR000086	NUDIX hydrolase domain	GO:0016787
c13686/f2p5/3423|m.1643	d1ee1a7abdda6e270d90023fdea39711	492	Pfam	PF00675	Insulinase (Peptidase family M16)	110	228	1.4e-33	T	25-01-2018	IPR011765	Peptidase M16, N-terminal
c13686/f2p5/3423|m.1643	d1ee1a7abdda6e270d90023fdea39711	492	Pfam	PF05193	Peptidase M16 inactive domain	265	432	1.3e-11	T	25-01-2018	IPR007863	Peptidase M16, C-terminal domain
c16314/f4p5/3060|m.2092	8564fc955187e9d4d0d74fd8aca86c89	582	Pfam	PF00623	RNA polymerase Rpb1, domain 2	380	521	3.3e-46	T	25-01-2018	IPR000722	RNA polymerase, alpha subunit	GO:0003677|GO:0003899|GO:0006351	KEGG: 00230+2.7.7.6|KEGG: 00240+2.7.7.6|Reactome: REACT_1788
c16314/f4p5/3060|m.2092	8564fc955187e9d4d0d74fd8aca86c89	582	Pfam	PF04997	RNA polymerase Rpb1, domain 1	16	378	2.3e-58	T	25-01-2018	IPR007080	RNA polymerase Rpb1, domain 1	GO:0003677|GO:0003899|GO:0006351	KEGG: 00230+2.7.7.6|KEGG: 00240+2.7.7.6|Reactome: REACT_1788
c16314/f4p5/3060|m.2092	8564fc955187e9d4d0d74fd8aca86c89	582	Pfam	PF04983	RNA polymerase Rpb1, domain 3	525	552	2.5e-05	T	25-01-2018	IPR007066	RNA polymerase Rpb1, domain 3	GO:0003677|GO:0003899|GO:0006351	KEGG: 00230+2.7.7.6|KEGG: 00240+2.7.7.6|Reactome: REACT_1788
c15031/f1p0/1654|m.1877	f9ffd3a244a14bc74f8a3b201d4e9e51	528	Pfam	PF00067	Cytochrome P450	44	508	1.8e-92	T	25-01-2018	IPR001128	Cytochrome P450	GO:0005506|GO:0016705|GO:0020037|GO:0055114	Reactome: REACT_13433
c13060/f4p3/1833|m.1491	bb04ada9c9e85c946700ee49967dfc7e	460	Pfam	PF03735	ENT domain	50	122	5.5e-31	T	25-01-2018	IPR005491	EMSY N-terminal
c102312/f1p0/1100|m.245	f86cf1f2452ab5ff4557a5d13a9592c4	137	Pfam	PF01248	Ribosomal protein L7Ae/L30e/S12e/Gadd45 family	26	104	3.2e-22	T	25-01-2018	IPR004038	Ribosomal protein L7Ae/L30e/S12e/Gadd45
c17283/f1p3/3517|m.2403	3227202a29a94fcafc2a2f94c4416069	105	Pfam	PF05699	hAT family C-terminal dimerisation region	5	75	6.4e-22	T	25-01-2018	IPR008906	HAT dimerisation domain, C-terminal	GO:0046983
c1060/f6p5/3126|m.566	3227202a29a94fcafc2a2f94c4416069	105	Pfam	PF05699	hAT family C-terminal dimerisation region	5	75	6.4e-22	T	25-01-2018	IPR008906	HAT dimerisation domain, C-terminal	GO:0046983
c11281/f1p3/2206|m.740	acde290e1e63dfd07e3bcd4bd1288cae	473	Pfam	PF00933	Glycosyl hydrolase family 3 N terminal domain	85	411	1.5e-83	T	25-01-2018	IPR001764	Glycoside hydrolase, family 3, N-terminal	GO:0004553|GO:0005975
c10013/f1p3/3875|m.68	93837e67dafb11f6e20df3151f984db9	790	Pfam	PF00076	RNA recognition motif. (a.k.a. RRM, RBD, or RNP domain)	55	124	1.4e-07	T	25-01-2018	IPR000504	RNA recognition motif domain	GO:0003676
c10013/f1p3/3875|m.68	93837e67dafb11f6e20df3151f984db9	790	Pfam	PF01480	PWI domain	712	777	3.3e-14	T	25-01-2018	IPR002483	PWI domain	GO:0006397
c17212/f2p1/3105|m.2372	2b800642c9424427750a2c71b47a23b1	379	Pfam	PF01501	Glycosyl transferase family 8	109	358	3e-52	T	25-01-2018	IPR002495	Glycosyl transferase, family 8	GO:0016757
c114745/f1p2/2659|m.818	3929b18c7375460205d14679c37e4dea	354	Pfam	PF01453	D-mannose binding lectin	44	157	3.4e-30	T	25-01-2018	IPR001480	Bulb-type lectin domain
c114745/f1p2/2659|m.818	3929b18c7375460205d14679c37e4dea	354	Pfam	PF00954	S-locus glycoprotein family	184	296	1.9e-28	T	25-01-2018	IPR000858	S-locus glycoprotein	GO:0048544
c104410/f1p0/2710|m.425	9d53696493e88be923b8784c784bd3df	113	Pfam	PF02878	Phosphoglucomutase/phosphomannomutase, alpha/beta/alpha domain I	55	89	5.5e-07	T	25-01-2018	IPR005844	Alpha-D-phosphohexomutase, alpha/beta/alpha domain I	GO:0005975|GO:0016868	KEGG: 00520+5.4.2.10|MetaCyc: PWY-6749
c16516/f1p0/2586|m.2147	e15d657fdcd30578619e8b6a08d9b973	250	Pfam	PF03847	Transcription initiation factor TFIID subunit A	113	178	1.7e-30	T	25-01-2018	IPR003228	Transcription initiation factor TFIID	GO:0005669|GO:0006352
c15774/f2p10/3733|m.1962	58f8eaeda875f2ca3f92be7410fc5752	176	Pfam	PF00098	Zinc knuckle	73	88	2.5e-05	T	25-01-2018	IPR001878	Zinc finger, CCHC-type	GO:0003676|GO:0008270
c17162/f1p1/3204|m.2359	06e4d49105b053d92cc51b21d2865f95	164	Pfam	PF08323	Starch synthase catalytic domain	1	71	1.6e-11	T	25-01-2018	IPR013534	Starch synthase, catalytic domain		KEGG: 00500+2.4.1.21|MetaCyc: PWY-622|UniPathway: UPA00164
c11606/f1p0/3688|m.904	a7cf8f4b3a85035b7d3cf77bea3c7e6a	613	Pfam	PF07727	Reverse transcriptase (RNA-dependent DNA polymerase)	365	582	1.6e-87	T	25-01-2018	IPR013103	Reverse transcriptase, RNA-dependent DNA polymerase		KEGG: 00230+2.7.7.7|KEGG: 00240+2.7.7.7
c11606/f1p0/3688|m.904	a7cf8f4b3a85035b7d3cf77bea3c7e6a	613	Pfam	PF00665	Integrase core domain	20	121	7.2e-26	T	25-01-2018	IPR001584	Integrase, catalytic core	GO:0015074
c134482/f1p1/561|m.1590	f4e2f2e25edbc9c86ee175c3400f86a2	103	Pfam	PF00444	Ribosomal protein L36	1	38	3.7e-21	T	25-01-2018	IPR000473	Ribosomal protein L36	GO:0003735|GO:0005622|GO:0005840|GO:0006412
c13551/f1p3/3715|m.1626	65a3487b23d0d6e68a0d2f5966d5ad0e	943	Pfam	PF02213	GYF domain	672	713	2.5e-13	T	25-01-2018	IPR003169	GYF	GO:0005515
c13551/f1p3/3715|m.1626	65a3487b23d0d6e68a0d2f5966d5ad0e	943	Pfam	PF02201	SWIB/MDM2 domain	199	269	6.4e-19	T	25-01-2018	IPR003121	SWIB/MDM2 domain	GO:0005515
c13551/f1p3/3715|m.1626	65a3487b23d0d6e68a0d2f5966d5ad0e	943	Pfam	PF03126	Plus-3 domain	333	437	4.2e-24	T	25-01-2018	IPR004343	Plus-3	GO:0003677|GO:0005634|GO:0006352|GO:0016570
c13161/f1p0/1301|m.11906	678640519f0b045047055a1354a0afc2	273	Pfam	PF00814	Glycoprotease family	26	238	1.1e-55	T	25-01-2018	IPR000905	Gcp-like domain		KEGG: 00061+2.3.1.-|KEGG: 00253+2.3.1.-|KEGG: 00310+2.3.1.-|KEGG: 00330+2.3.1.-|KEGG: 00340+2.3.1.-|KEGG: 00350+2.3.1.-|KEGG: 00360+2.3.1.-|KEGG: 00362+2.3.1.-|KEGG: 00540+2.3.1.-|KEGG: 00564+2.3.1.-|KEGG: 00565+2.3.1.-|KEGG: 00604+2.3.1.-|KEGG: 00623+2.3.1.-|KEGG: 00626+2.3.1.-|KEGG: 00627+2.3.1.-|KEGG: 00642+2.3.1.-|KEGG: 00650+2.3.1.-|KEGG: 00680+2.3.1.-|KEGG: 00903+2.3.1.-|KEGG: 00904+2.3.1.-…
c12010/f2p4/3784|m.1133	04543053d6240b4b994bbdc2d8031cd4	927	Pfam	PF01843	DIL domain	825	913	2.5e-28	T	25-01-2018	IPR018444	Dil domain
c12010/f2p4/3784|m.1133	04543053d6240b4b994bbdc2d8031cd4	927	Pfam	PF00612	IQ calmodulin-binding motif	322	341	9.4e-06	T	25-01-2018	IPR000048	IQ motif, EF-hand binding site	GO:0005515
c12010/f2p4/3784|m.1133	04543053d6240b4b994bbdc2d8031cd4	927	Pfam	PF00612	IQ calmodulin-binding motif	227	245	0.0034	T	25-01-2018	IPR000048	IQ motif, EF-hand binding site	GO:0005515
c12010/f2p4/3784|m.1133	04543053d6240b4b994bbdc2d8031cd4	927	Pfam	PF00612	IQ calmodulin-binding motif	346	365	0.0002	T	25-01-2018	IPR000048	IQ motif, EF-hand binding site	GO:0005515
c12010/f2p4/3784|m.1133	04543053d6240b4b994bbdc2d8031cd4	927	Pfam	PF00612	IQ calmodulin-binding motif	249	268	0.0014	T	25-01-2018	IPR000048	IQ motif, EF-hand binding site	GO:0005515
c12010/f2p4/3784|m.1133	04543053d6240b4b994bbdc2d8031cd4	927	Pfam	PF00612	IQ calmodulin-binding motif	275	293	0.0069	T	25-01-2018	IPR000048	IQ motif, EF-hand binding site	GO:0005515
c12010/f2p4/3784|m.1133	04543053d6240b4b994bbdc2d8031cd4	927	Pfam	PF00063	Myosin head (motor domain)	2	210	3.3e-52	T	25-01-2018	IPR001609	Myosin head, motor domain	GO:0003774|GO:0005524|GO:0016459
c16490/f3p2/2906|m.2139	fb139f3938f13db3d611137717827ab1	907	Pfam	PF13855	Leucine rich repeat	601	653	5.9e-07	T	25-01-2018
c16490/f3p2/2906|m.2139	fb139f3938f13db3d611137717827ab1	907	Pfam	PF00931	NB-ARC domain	168	435	3.3e-48	T	25-01-2018	IPR002182	NB-ARC	GO:0043531
c13449/f4p2/1326|m.1591	1fce4c57dc72ad09c9a41914f62b68d7	336	Pfam	PF03952	Enolase, N-terminal domain	3	139	1.3e-53	T	25-01-2018	IPR020811	Enolase, N-terminal	GO:0000015|GO:0000287|GO:0004634|GO:0006096	KEGG: 00010+4.2.1.11|KEGG: 00680+4.2.1.11|MetaCyc: PWY-1042|MetaCyc: PWY-1622|MetaCyc: PWY-2221|MetaCyc: PWY-5484|MetaCyc: PWY-5723|MetaCyc: PWY-6142|MetaCyc: PWY-6886|MetaCyc: PWY-6901|MetaCyc: PWY-7003|MetaCyc: PWY-7124|MetaCyc: PWY-7218|UniPathway: UPA00109
c13449/f4p2/1326|m.1591	1fce4c57dc72ad09c9a41914f62b68d7	336	Pfam	PF00113	Enolase, C-terminal TIM barrel domain	148	245	2.4e-52	T	25-01-2018	IPR020810	Enolase, C-terminal	GO:0000015|GO:0000287|GO:0004634|GO:0006096	KEGG: 00010+4.2.1.11|KEGG: 00680+4.2.1.11|MetaCyc: PWY-1042|MetaCyc: PWY-1622|MetaCyc: PWY-2221|MetaCyc: PWY-5484|MetaCyc: PWY-5723|MetaCyc: PWY-6142|MetaCyc: PWY-6886|MetaCyc: PWY-6901|MetaCyc: PWY-7003|MetaCyc: PWY-7124|MetaCyc: PWY-7218|UniPathway: UPA00109
c13138/f3p46/976|m.1508	a8f44f6a4393f8083c435135551e534e	245	Pfam	PF00240	Ubiquitin family	173	241	4.4e-34	T	25-01-2018	IPR000626	Ubiquitin domain	GO:0005515
c13138/f3p46/976|m.1508	a8f44f6a4393f8083c435135551e534e	245	Pfam	PF00240	Ubiquitin family	97	165	4.4e-34	T	25-01-2018	IPR000626	Ubiquitin domain	GO:0005515
c13138/f3p46/976|m.1508	a8f44f6a4393f8083c435135551e534e	245	Pfam	PF00240	Ubiquitin family	21	89	4.4e-34	T	25-01-2018	IPR000626	Ubiquitin domain	GO:0005515
c1665/f2p0/1557|m.2194	a94dc178f4abcfd7d37f15dd55c2d784	423	Pfam	PF03372	Endonuclease/Exonuclease/phosphatase family	123	407	6.9e-14	T	25-01-2018	IPR005135	Endonuclease/exonuclease/phosphatase
c16755/f4p1/745|m.2231	d9fda5f9c257101410be3fdcab9e604d	175	Pfam	PF00582	Universal stress protein family	25	169	3.3e-21	T	25-01-2018	IPR006016	UspA	GO:0006950
c16618/f1p1/3352|m.2177	cf3babbe6a2b439ef5c224afaf73a507	182	Pfam	PF10536	Plant mobile domain	1	180	3.3e-19	T	25-01-2018	IPR019557	Aminotransferase-like, plant mobile domain
c12224/f11p5/1941|m.1205	d7cedb948aa3b50aa7bf3c093052afbe	474	Pfam	PF04695	Peroxisomal membrane anchor protein (Pex14p) conserved region	1	130	1.1e-26	T	25-01-2018	IPR006785	Peroxisome membrane anchor protein Pex14p, N-terminal
c12998/f1p1/1616|m.1474	4f7573016d9bf84504223f2a61578b59	258	Pfam	PF00378	Enoyl-CoA hydratase/isomerase family	1	75	2.4e-07	T	25-01-2018	IPR001753	Crotonase superfamily	GO:0003824|GO:0008152
c12998/f1p1/1616|m.1474	4f7573016d9bf84504223f2a61578b59	258	Pfam	PF13766	2-enoyl-CoA Hydratase C-terminal region	116	238	6.9e-36	T	25-01-2018
c10711/f1p23/7579|m.602	8d21a5f67b34fbdb5a1671756f8d7383	868	Pfam	PF12906	RING-variant domain	60	106	1.8e-15	T	25-01-2018	IPR011016	Zinc finger, RING-CH-type	GO:0008270	KEGG: 00300+6.3.2.-|KEGG: 00380+6.3.2.-|UniPathway: UPA00143
c10141/f1p2/3560|m.169	1b547af834af313559f482378159db22	199	Pfam	PF01529	DHHC palmitoyltransferase	117	192	7.3e-20	T	25-01-2018	IPR001594	Zinc finger, DHHC-type, palmitoyltransferase	GO:0008270
c16617/f1p0/2135|m.2175	5e81e216053ae03fc973f81b33200344	137	Pfam	PF07676	WD40-like Beta Propeller Repeat	1	18	1.5e-07	T	25-01-2018	IPR011659	WD40-like Beta Propeller
c16617/f1p0/2135|m.2175	5e81e216053ae03fc973f81b33200344	137	Pfam	PF07676	WD40-like Beta Propeller Repeat	58	73	0.14	T	25-01-2018	IPR011659	WD40-like Beta Propeller
c1126/f10p6/3507|m.736	1e839230dedac5de0f4b4f0c7bf22d3d	964	Pfam	PF00443	Ubiquitin carboxyl-terminal hydrolase	474	777	1.6e-49	T	25-01-2018	IPR001394	Peptidase C19, ubiquitin carboxyl-terminal hydrolase	GO:0006511
c1126/f10p6/3507|m.736	1e839230dedac5de0f4b4f0c7bf22d3d	964	Pfam	PF01753	MYND finger	76	113	4.2e-09	T	25-01-2018	IPR002893	Zinc finger, MYND-type
c11543/f1p0/1120|m.863	2a47d110d43a656542012df2d036379d	328	Pfam	PF03446	NAD binding domain of 6-phosphogluconate dehydrogenase	27	187	1.2e-41	T	25-01-2018	IPR006115	6-phosphogluconate dehydrogenase, NADP-binding	GO:0004616|GO:0006098|GO:0055114
c11543/f1p0/1120|m.863	2a47d110d43a656542012df2d036379d	328	Pfam	PF14833	NAD-binding of NADP-dependent 3-hydroxyisobutyrate dehydrogenase	190	307	1.1e-29	T	25-01-2018
c10489/f1p4/3913|m.473	f32c4ad19522ae1fcc80c6c385236048	232	Pfam	PF13513	HEAT-like repeat	43	94	1.3e-05	T	25-01-2018
c10489/f1p4/3913|m.473	f32c4ad19522ae1fcc80c6c385236048	232	Pfam	PF13513	HEAT-like repeat	128	183	0.00041	T	25-01-2018
c12670/f1p3/2676|m.1331	a68d866a41abfd589f1e7883b86d7971	537	Pfam	PF10551	MULE transposase domain	115	204	3e-27	T	25-01-2018	IPR018289	MULE transposase domain
c12670/f1p3/2676|m.1331	a68d866a41abfd589f1e7883b86d7971	537	Pfam	PF04434	SWIM zinc finger	398	426	3.2e-08	T	25-01-2018	IPR007527	Zinc finger, SWIM-type	GO:0008270
c10665/f1p1/3461|m.593	c245682507a34d5b4fb67b4c5e8f9968	638	Pfam	PF06920	Dedicator of cytokinesis	453	628	8.9e-48	T	25-01-2018	IPR010703	Dedicator of cytokinesis C-terminal
c11043/f1p3/4071|m.687	0ff555c5c8655863514b93bd1af0806b	1081	Pfam	PF09382	RQC domain	872	981	2.5e-20	T	25-01-2018	IPR018982	RQC domain	GO:0006260|GO:0006281|GO:0043140
c11043/f1p3/4071|m.687	0ff555c5c8655863514b93bd1af0806b	1081	Pfam	PF00270	DEAD/DEAH box helicase	458	626	2.4e-18	T	25-01-2018	IPR011545	DNA/RNA helicase, DEAD/DEAH box type, N-terminal	GO:0003676|GO:0005524|GO:0008026
c11043/f1p3/4071|m.687	0ff555c5c8655863514b93bd1af0806b	1081	Pfam	PF00271	Helicase conserved C-terminal domain	694	770	5.3e-19	T	25-01-2018	IPR001650	Helicase, C-terminal	GO:0003676|GO:0004386|GO:0005524
c11043/f1p3/4071|m.687	0ff555c5c8655863514b93bd1af0806b	1081	Pfam	PF00570	HRDC domain	1028	1080	9.2e-08	T	25-01-2018	IPR002121	HRDC domain	GO:0003676|GO:0005622
c11757/f2p2/3792|m.1003	fe8a3c88f54c8226275adc83266757ce	1013	Pfam	PF04780	Protein of unknown function (DUF629)	1	261	5.6e-51	T	25-01-2018	IPR006865	Domain of unknown function DUF629
c11757/f2p2/3792|m.1003	fe8a3c88f54c8226275adc83266757ce	1013	Pfam	PF00443	Ubiquitin carboxyl-terminal hydrolase	689	1008	1.5e-21	T	25-01-2018	IPR001394	Peptidase C19, ubiquitin carboxyl-terminal hydrolase	GO:0006511
c16406/f1p3/4164|m.2119	2fd623cdafc893c3cc03ac9326fc8adb	1338	Pfam	PF04983	RNA polymerase Rpb1, domain 3	478	649	4.9e-32	T	25-01-2018	IPR007066	RNA polymerase Rpb1, domain 3	GO:0003677|GO:0003899|GO:0006351	KEGG: 00230+2.7.7.6|KEGG: 00240+2.7.7.6|Reactome: REACT_1788
c16406/f1p3/4164|m.2119	2fd623cdafc893c3cc03ac9326fc8adb	1338	Pfam	PF04998	RNA polymerase Rpb1, domain 5	787	1275	1.1e-99	T	25-01-2018	IPR007081	RNA polymerase Rpb1, domain 5	GO:0003677|GO:0003899|GO:0006351	KEGG: 00230+2.7.7.6|KEGG: 00240+2.7.7.6|Reactome: REACT_1788
c16406/f1p3/4164|m.2119	2fd623cdafc893c3cc03ac9326fc8adb	1338	Pfam	PF05000	RNA polymerase Rpb1, domain 4	674	780	2.1e-29	T	25-01-2018	IPR007083	RNA polymerase Rpb1, domain 4	GO:0003677|GO:0003899|GO:0006351	KEGG: 00230+2.7.7.6|KEGG: 00240+2.7.7.6|Reactome: REACT_1788
c16406/f1p3/4164|m.2119	2fd623cdafc893c3cc03ac9326fc8adb	1338	Pfam	PF04997	RNA polymerase Rpb1, domain 1	3	307	2.4e-63	T	25-01-2018	IPR007080	RNA polymerase Rpb1, domain 1	GO:0003677|GO:0003899|GO:0006351	KEGG: 00230+2.7.7.6|KEGG: 00240+2.7.7.6|Reactome: REACT_1788
c16406/f1p3/4164|m.2119	2fd623cdafc893c3cc03ac9326fc8adb	1338	Pfam	PF00623	RNA polymerase Rpb1, domain 2	309	474	6.9e-69	T	25-01-2018	IPR000722	RNA polymerase, alpha subunit	GO:0003677|GO:0003899|GO:0006351	KEGG: 00230+2.7.7.6|KEGG: 00240+2.7.7.6|Reactome: REACT_1788
c1411/f4p3/2860|m.1713	a83c475ed1c8e6fd2904e81ce15262d4	452	Pfam	PF02353	Mycolic acid cyclopropane synthetase	161	432	5.7e-84	T	25-01-2018	IPR003333	Mycolic acid cyclopropane synthase	GO:0008610
c114798/f2p1/3142|m.824	a3f23d464d671051221db7e7398f0e72	113	Pfam	PF00012	Hsp70 protein	1	90	1.7e-18	T	25-01-2018	IPR013126	Heat shock protein 70 family
c16647/f1p0/1923|m.2192	91eddad86b6553bb20686721bea6d694	122	Pfam	PF00316	Fructose-1-6-bisphosphatase	49	87	6e-10	T	25-01-2018	IPR000146	Fructose-1,6-bisphosphatase class 1/Sedoheputulose-1,7-bisphosphatase	GO:0005975|GO:0042132|GO:0042578	KEGG: 00010+3.1.3.11|KEGG: 00030+3.1.3.11|KEGG: 00051+3.1.3.11|KEGG: 00680+3.1.3.11|KEGG: 00710+3.1.3.11|MetaCyc: PWY-5484|Reactome: REACT_474|UniPathway: UPA00138
c16647/f1p0/1923|m.2192	91eddad86b6553bb20686721bea6d694	122	Pfam	PF00316	Fructose-1-6-bisphosphatase	1	31	3.7e-11	T	25-01-2018	IPR000146	Fructose-1,6-bisphosphatase class 1/Sedoheputulose-1,7-bisphosphatase	GO:0005975|GO:0042132|GO:0042578	KEGG: 00010+3.1.3.11|KEGG: 00030+3.1.3.11|KEGG: 00051+3.1.3.11|KEGG: 00680+3.1.3.11|KEGG: 00710+3.1.3.11|MetaCyc: PWY-5484|Reactome: REACT_474|UniPathway: UPA00138
c12164/f3p1/1871|m.1190	646909661cd9134da34af7defb302aa1	170	Pfam	PF00320	GATA zinc finger	81	112	7e-05	T	25-01-2018	IPR000679	Zinc finger, GATA-type	GO:0003700|GO:0006355|GO:0008270|GO:0043565
c102298/f1p1/2733|m.243	ad99c873d4774af107c80aabb65fc599	99	Pfam	PF12697	Alpha/beta hydrolase family	18	68	1.3e-05	T	25-01-2018
c10526/f1p2/2816|m.503	d2d6bf490c588d53b6217acf7446e597	246	Pfam	PF07714	Protein tyrosine kinase	170	238	8.7e-07	T	25-01-2018	IPR001245	Serine-threonine/tyrosine-protein kinase catalytic domain	GO:0004672|GO:0006468
c13507/f2p0/1690|m.1607	452b3321891079077849c73d40344d51	309	Pfam	PF00067	Cytochrome P450	118	257	5.2e-19	T	25-01-2018	IPR001128	Cytochrome P450	GO:0005506|GO:0016705|GO:0020037|GO:0055114	Reactome: REACT_13433
c105786/f1p0/1406|m.546	62257fca727d000247b34c5e12a87043	122	Pfam	PF01501	Glycosyl transferase family 8	1	87	6.4e-22	T	25-01-2018	IPR002495	Glycosyl transferase, family 8	GO:0016757
c16233/f2p2/1881|m.2064	7f481446ed62e220af6443457a24bf17	474	Pfam	PF02127	Aminopeptidase I zinc metalloprotease (M18)	78	469	1.3e-128	T	25-01-2018	IPR001948	Peptidase M18	GO:0004177|GO:0006508|GO:0008270
c12527/f1p3/3045|m.1289	f52e06e8b4b37747738cd694d1cb060e	806	Pfam	PF04059	RNA recognition motif 2	647	743	7.6e-54	T	25-01-2018	IPR007201	RNA recognition motif 2
c12527/f1p3/3045|m.1289	f52e06e8b4b37747738cd694d1cb060e	806	Pfam	PF00076	RNA recognition motif. (a.k.a. RRM, RBD, or RNP domain)	246	311	6.2e-11	T	25-01-2018	IPR000504	RNA recognition motif domain	GO:0003676
c12527/f1p3/3045|m.1289	f52e06e8b4b37747738cd694d1cb060e	806	Pfam	PF00076	RNA recognition motif. (a.k.a. RRM, RBD, or RNP domain)	161	225	8e-11	T	25-01-2018	IPR000504	RNA recognition motif domain	GO:0003676
c12518/f1p3/2988|m.1288	8c4d7ea9034ba944bba01c6931587e80	757	Pfam	PF13812	Pentatricopeptide repeat domain	586	615	0.079	T	25-01-2018	IPR002885	Pentatricopeptide repeat
c12518/f1p3/2988|m.1288	8c4d7ea9034ba944bba01c6931587e80	757	Pfam	PF13041	PPR repeat family	133	180	1.3e-09	T	25-01-2018	IPR002885	Pentatricopeptide repeat
c12518/f1p3/2988|m.1288	8c4d7ea9034ba944bba01c6931587e80	757	Pfam	PF13041	PPR repeat family	449	494	2.1e-10	T	25-01-2018	IPR002885	Pentatricopeptide repeat
c12518/f1p3/2988|m.1288	8c4d7ea9034ba944bba01c6931587e80	757	Pfam	PF13041	PPR repeat family	233	281	2.8e-10	T	25-01-2018	IPR002885	Pentatricopeptide repeat
c12518/f1p3/2988|m.1288	8c4d7ea9034ba944bba01c6931587e80	757	Pfam	PF14432	DYW family of nucleic acid deaminases	672	743	2e-10	T	25-01-2018
c12518/f1p3/2988|m.1288	8c4d7ea9034ba944bba01c6931587e80	757	Pfam	PF01535	PPR repeat	521	545	0.00035	T	25-01-2018	IPR002885	Pentatricopeptide repeat
c12518/f1p3/2988|m.1288	8c4d7ea9034ba944bba01c6931587e80	757	Pfam	PF01535	PPR repeat	309	332	0.078	T	25-01-2018	IPR002885	Pentatricopeptide repeat
c106141/f1p1/2126|m.581	e271a281ca48b082bd747c3604baf2db	339	Pfam	PF00113	Enolase, C-terminal TIM barrel domain	148	337	2.9e-98	T	25-01-2018	IPR020810	Enolase, C-terminal	GO:0000015|GO:0000287|GO:0004634|GO:0006096	KEGG: 00010+4.2.1.11|KEGG: 00680+4.2.1.11|MetaCyc: PWY-1042|MetaCyc: PWY-1622|MetaCyc: PWY-2221|MetaCyc: PWY-5484|MetaCyc: PWY-5723|MetaCyc: PWY-6142|MetaCyc: PWY-6886|MetaCyc: PWY-6901|MetaCyc: PWY-7003|MetaCyc: PWY-7124|MetaCyc: PWY-7218|UniPathway: UPA00109
c106141/f1p1/2126|m.581	e271a281ca48b082bd747c3604baf2db	339	Pfam	PF03952	Enolase, N-terminal domain	3	139	1.4e-53	T	25-01-2018	IPR020811	Enolase, N-terminal	GO:0000015|GO:0000287|GO:0004634|GO:0006096	KEGG: 00010+4.2.1.11|KEGG: 00680+4.2.1.11|MetaCyc: PWY-1042|MetaCyc: PWY-1622|MetaCyc: PWY-2221|MetaCyc: PWY-5484|MetaCyc: PWY-5723|MetaCyc: PWY-6142|MetaCyc: PWY-6886|MetaCyc: PWY-6901|MetaCyc: PWY-7003|MetaCyc: PWY-7124|MetaCyc: PWY-7218|UniPathway: UPA00109
c16239/f1p4/3754|m.2065	b9650c43eb66ec1117465836dfb5b5b8	324	Pfam	PF00012	Hsp70 protein	1	322	9e-130	T	25-01-2018	IPR013126	Heat shock protein 70 family
c17242/f1p1/3197|m.2381	9ec9bd5f612521c6c4434418c2c8bd24	265	Pfam	PF13041	PPR repeat family	8	56	2.8e-09	T	25-01-2018	IPR002885	Pentatricopeptide repeat
c17242/f1p1/3197|m.2381	9ec9bd5f612521c6c4434418c2c8bd24	265	Pfam	PF13041	PPR repeat family	78	126	2.9e-17	T	25-01-2018	IPR002885	Pentatricopeptide repeat
c17242/f1p1/3197|m.2381	9ec9bd5f612521c6c4434418c2c8bd24	265	Pfam	PF13041	PPR repeat family	218	258	4.3e-11	T	25-01-2018	IPR002885	Pentatricopeptide repeat
c17242/f1p1/3197|m.2381	9ec9bd5f612521c6c4434418c2c8bd24	265	Pfam	PF13041	PPR repeat family	148	192	2.3e-14	T	25-01-2018	IPR002885	Pentatricopeptide repeat
c13245/f2p1/3162|m.1530	2d50c76937bbc7f87d7b67676fcd8573	271	Pfam	PF07944	Putative glycosyl hydrolase of unknown function (DUF1680)	126	265	2.1e-31	T	25-01-2018	IPR012878	Protein of unknown function DUF1680
c14008/f2p19/3841|m.1701	28bd6e2f9ced05182bda81fdacdd67ef	1159	Pfam	PF00899	ThiF family	175	289	2e-18	T	25-01-2018	IPR000594	UBA/THIF-type NAD/FAD binding fold	GO:0003824
c14008/f2p19/3841|m.1701	28bd6e2f9ced05182bda81fdacdd67ef	1159	Pfam	PF00899	ThiF family	571	713	5.6e-35	T	25-01-2018	IPR000594	UBA/THIF-type NAD/FAD binding fold	GO:0003824
c14008/f2p19/3841|m.1701	28bd6e2f9ced05182bda81fdacdd67ef	1159	Pfam	PF02134	Repeat in ubiquitin-activating (UBA) protein	858	912	3e-05	T	25-01-2018	IPR000127	Ubiquitin-activating enzyme repeat	GO:0005524|GO:0006464|GO:0008641
c14008/f2p19/3841|m.1701	28bd6e2f9ced05182bda81fdacdd67ef	1159	Pfam	PF02134	Repeat in ubiquitin-activating (UBA) protein	958	1024	4.5e-23	T	25-01-2018	IPR000127	Ubiquitin-activating enzyme repeat	GO:0005524|GO:0006464|GO:0008641
c14008/f2p19/3841|m.1701	28bd6e2f9ced05182bda81fdacdd67ef	1159	Pfam	PF09358	Ubiquitin-activating enzyme e1 C-terminal domain	1032	1153	5.6e-37	T	25-01-2018	IPR018965	Ubiquitin-activating enzyme e1, C-terminal		UniPathway: UPA00143
c14008/f2p19/3841|m.1701	28bd6e2f9ced05182bda81fdacdd67ef	1159	Pfam	PF10585	Ubiquitin-activating enzyme active site	716	759	4.5e-18	T	25-01-2018	IPR019572	Ubiquitin-activating enzyme
c16422/f1p1/3993|m.2128	665ed5b6c9eb7ab9c06f7a46dca6a4cd	151	Pfam	PF13181	Tetratricopeptide repeat	102	128	3.4e-05	T	25-01-2018	IPR019734	Tetratricopeptide repeat	GO:0005515
c16422/f1p1/3993|m.2128	665ed5b6c9eb7ab9c06f7a46dca6a4cd	151	Pfam	PF00515	Tetratricopeptide repeat	2	26	1.5e-06	T	25-01-2018	IPR001440	Tetratricopeptide TPR1	GO:0005515
c10545/f3p6/2249|m.518	254bd4aab8c185a7466d483fca2f7760	590	Pfam	PF03514	GRAS domain family	210	574	1e-134	T	25-01-2018	IPR005202	Transcription factor GRAS
c10545/f3p6/2249|m.518	254bd4aab8c185a7466d483fca2f7760	590	Pfam	PF12041	Transcriptional regulator DELLA protein N terminal	41	106	4.7e-34	T	25-01-2018	IPR021914	Transcriptional factor DELLA, N-terminal
c16651/f2p1/3795|m.2195	19f052ee90e385ca47058dda1242decb	153	Pfam	PF13041	PPR repeat family	75	118	1.6e-09	T	25-01-2018	IPR002885	Pentatricopeptide repeat
c120024/f2p2/879|m.1128	bcc95ef5c5caf82d626f058a417ea9d6	207	Pfam	PF06298	Photosystem II protein Y (PsbY)	94	127	2.6e-08	T	25-01-2018	IPR009388	Photosystem II PsbY	GO:0009523|GO:0015979|GO:0016021|GO:0030145
c1498/f4p4/3830|m.1866	8bccf95460ae86c6856452e20dae0234	1172	Pfam	PF00515	Tetratricopeptide repeat	815	843	1.4e-05	T	25-01-2018	IPR001440	Tetratricopeptide TPR1	GO:0005515
c1498/f4p4/3830|m.1866	8bccf95460ae86c6856452e20dae0234	1172	Pfam	PF00515	Tetratricopeptide repeat	534	560	0.00027	T	25-01-2018	IPR001440	Tetratricopeptide TPR1	GO:0005515
c1498/f4p4/3830|m.1866	8bccf95460ae86c6856452e20dae0234	1172	Pfam	PF13181	Tetratricopeptide repeat	215	244	0.49	T	25-01-2018	IPR019734	Tetratricopeptide repeat	GO:0005515
c1498/f4p4/3830|m.1866	8bccf95460ae86c6856452e20dae0234	1172	Pfam	PF13414	TPR repeat	253	313	1.5e-09	T	25-01-2018
c1498/f4p4/3830|m.1866	8bccf95460ae86c6856452e20dae0234	1172	Pfam	PF13414	TPR repeat	390	458	5.3e-07	T	25-01-2018
c1498/f4p4/3830|m.1866	8bccf95460ae86c6856452e20dae0234	1172	Pfam	PF13414	TPR repeat	459	520	5.3e-07	T	25-01-2018
c1498/f4p4/3830|m.1866	8bccf95460ae86c6856452e20dae0234	1172	Pfam	PF07719	Tetratricopeptide repeat	853	884	0.063	T	25-01-2018	IPR013105	Tetratricopeptide TPR2
c100739/f1p0/1881|m.118	2096ff8e698d00efdddb58a607ffc80a	152	Pfam	PF14244	gag-polypeptide of LTR copia-type	1	46	6.7e-07	T	25-01-2018
c16694/f3p3/3124|m.2207	c80bf6206404fe1aa7aa32d8ec93fcf7	588	Pfam	PF04434	SWIM zinc finger	361	406	4.4e-12	T	25-01-2018	IPR007527	Zinc finger, SWIM-type	GO:0008270
c16694/f3p3/3124|m.2207	c80bf6206404fe1aa7aa32d8ec93fcf7	588	Pfam	PF10551	MULE transposase domain	98	187	2.2e-23	T	25-01-2018	IPR018289	MULE transposase domain
c11655/f1p0/3044|m.925	398f32d0e7a995dc7d65ee6e6a9a2696	137	Pfam	PF00696	Amino acid kinase family	15	73	3.4e-07	T	25-01-2018	IPR001048	Aspartate/glutamate/uridylate kinase		Reactome: REACT_13
c13448/f1p0/2308|m.1588	e189b674840f118ddc8154792a288504	544	Pfam	PF01535	PPR repeat	422	450	0.034	T	25-01-2018	IPR002885	Pentatricopeptide repeat
c13448/f1p0/2308|m.1588	e189b674840f118ddc8154792a288504	544	Pfam	PF12854	PPR repeat	343	369	3e-06	T	25-01-2018	IPR002885	Pentatricopeptide repeat
c13448/f1p0/2308|m.1588	e189b674840f118ddc8154792a288504	544	Pfam	PF12854	PPR repeat	309	341	8.9e-10	T	25-01-2018	IPR002885	Pentatricopeptide repeat
c16666/f1p3/2083|m.2201	9153e40aa55db521c3215eba5fee789a	236	Pfam	PF00262	Calreticulin family	32	228	3.7e-56	T	25-01-2018	IPR001580	Calreticulin/calnexin	GO:0005509|GO:0005783|GO:0006457|GO:0051082
c12998/f1p1/1616|m.1475	1c4efc2d9760ba0a024074a43b48d27d	191	Pfam	PF00378	Enoyl-CoA hydratase/isomerase family	82	147	4e-07	T	25-01-2018	IPR001753	Crotonase superfamily	GO:0003824|GO:0008152
c12128/f5p11/3280|m.1172	09ed97ae647e094c3acdcebc1e51ca46	820	Pfam	PF07714	Protein tyrosine kinase	503	722	1.6e-42	T	25-01-2018	IPR001245	Serine-threonine/tyrosine-protein kinase catalytic domain	GO:0004672|GO:0006468
c12128/f5p11/3280|m.1172	09ed97ae647e094c3acdcebc1e51ca46	820	Pfam	PF07714	Protein tyrosine kinase	65	338	3e-45	T	25-01-2018	IPR001245	Serine-threonine/tyrosine-protein kinase catalytic domain	GO:0004672|GO:0006468
c12004/f5p6/3554|m.1130	a787d6f56b44baffb550fb9e5ed589d6	1076	Pfam	PF12047	Cytosine specific DNA methyltransferase replication foci domain	13	138	4.4e-16	T	25-01-2018	IPR022702	DNA (cytosine-5)-methyltransferase 1, replication foci domain		KEGG: 00270+2.1.1.37
c13841/f1p1/3569|m.1683	eb752ea743091cf59063bc57acb041c7	173	Pfam	PF12422	Condensin II non structural maintenance of chromosomes subunit	1	56	1.6e-18	T	25-01-2018	IPR024741	Condensin-2 complex subunit G2	GO:0005634
c17148/f1p2/3330|m.2349	19d3b2b1f570ec57c866e63288ddc232	133	Pfam	PF03101	FAR1 DNA-binding domain	65	115	1.4e-09	T	25-01-2018	IPR004330	FAR1 DNA binding domain
c11546/f1p7/3074|m.867	02f77f405709b7265b239cca931eb623	930	Pfam	PF14700	DNA-directed RNA polymerase N-terminal	198	515	1.6e-99	T	25-01-2018
c11546/f1p7/3074|m.867	02f77f405709b7265b239cca931eb623	930	Pfam	PF00940	DNA-dependent RNA polymerase	638	920	4.6e-108	T	25-01-2018	IPR002092	DNA-directed RNA polymerase, phage-type	GO:0003677|GO:0003899|GO:0006351	KEGG: 00230+2.7.7.6|KEGG: 00240+2.7.7.6
c127660/f5p8/2860|m.1382	4617c6cf6d0a5152ddd77fe009974419	660	Pfam	PF00732	GMC oxidoreductase	159	425	1.9e-66	T	25-01-2018	IPR000172	Glucose-methanol-choline oxidoreductase, N-terminal	GO:0016614|GO:0050660|GO:0055114
c127660/f5p8/2860|m.1382	4617c6cf6d0a5152ddd77fe009974419	660	Pfam	PF05199	GMC oxidoreductase	517	649	9.6e-23	T	25-01-2018	IPR007867	Glucose-methanol-choline oxidoreductase, C-terminal	GO:0016614|GO:0055114
c1604/f3p2/3503|m.2011	7a0be3f5b7fd9537a4bc4791eff8ac04	1006	Pfam	PF05131	Pep3/Vps18/deep orange family	255	405	1.3e-36	T	25-01-2018	IPR007810	Pep3/Vps18/deep orange
c1604/f3p2/3503|m.2011	7a0be3f5b7fd9537a4bc4791eff8ac04	1006	Pfam	PF00637	Region in Clathrin and VPS	626	762	1.2e-10	T	25-01-2018	IPR000547	Clathrin, heavy chain/VPS, 7-fold repeat	GO:0006886|GO:0016192
c1360/f5p0/1244|m.1634	d3987d87ec26594ab47686e8bc75a21a	141	Pfam	PF00400	WD domain, G-beta repeat	16	31	0.00034	T	25-01-2018	IPR001680	WD40 repeat	GO:0005515
c1360/f5p0/1244|m.1634	d3987d87ec26594ab47686e8bc75a21a	141	Pfam	PF00400	WD domain, G-beta repeat	98	126	0.00073	T	25-01-2018	IPR001680	WD40 repeat	GO:0005515
c1360/f5p0/1244|m.1634	d3987d87ec26594ab47686e8bc75a21a	141	Pfam	PF00400	WD domain, G-beta repeat	41	80	2.3e-09	T	25-01-2018	IPR001680	WD40 repeat	GO:0005515
c16609/f2p4/3213|m.2168	451f43fb1d5687cc2464205c3ec88009	958	Pfam	PF13001	Proteasome stabiliser	25	504	6e-150	T	25-01-2018	IPR024372	Proteasome stabiliser ECM29
c10006/f1p1/1913|m.58	2f161121c40e6dd61cbee3c640655974	164	Pfam	PF01434	Peptidase family M41	70	163	1.2e-30	T	25-01-2018	IPR000642	Peptidase M41	GO:0004222|GO:0005524|GO:0006508
c16344/f1p2/3807|m.2104	ec29d7a2e41a831712080a5b4ac599ed	1172	Pfam	PF01582	TIR domain	20	161	1.5e-36	T	25-01-2018	IPR000157	Toll/interleukin-1 receptor homology (TIR) domain	GO:0005515|GO:0007165
c16344/f1p2/3807|m.2104	ec29d7a2e41a831712080a5b4ac599ed	1172	Pfam	PF00931	NB-ARC domain	208	465	7.8e-40	T	25-01-2018	IPR002182	NB-ARC	GO:0043531
c104077/f2p3/4342|m.386	11bbd4510a3f001d8c847223f25bb180	525	Pfam	PF00069	Protein kinase domain	276	524	6.2e-56	T	25-01-2018	IPR000719	Protein kinase domain	GO:0004672|GO:0005524|GO:0006468
c104077/f2p3/4342|m.386	11bbd4510a3f001d8c847223f25bb180	525	Pfam	PF13426	PAS domain	88	188	1.6e-24	T	25-01-2018	IPR000014	PAS domain	GO:0004871|GO:0007165
c17311/f1p0/3265|m.2417	4eb6be1a219cd71b57dcec90baa3d63b	375	Pfam	PF01833	IPT/TIG domain	102	187	8.4e-08	T	25-01-2018	IPR002909	IPT domain	GO:0005515
c12157/f1p1/3195|m.1187	e0fcf76c48982a644b0ba602a1d701a7	250	Pfam	PF05270	Alpha-L-arabinofuranosidase B (ABFB)	144	211	0.00012	T	25-01-2018	IPR007934	Alpha-L-arabinofuranosidase B	GO:0046373|GO:0046556
c10602/f1p1/1730|m.569	f3f77e8b283c6aa1fd8a53dfb6fbcacb	481	Pfam	PF00067	Cytochrome P450	46	425	1.7e-82	T	25-01-2018	IPR001128	Cytochrome P450	GO:0005506|GO:0016705|GO:0020037|GO:0055114	Reactome: REACT_13433
c103713/f1p0/2743|m.342	7de24860551db2a09c7a996e2af1a152	157	Pfam	PF02902	Ulp1 protease family, C-terminal catalytic domain	37	157	4.7e-09	T	25-01-2018	IPR003653	Peptidase C48, SUMO/Sentrin/Ubl1	GO:0006508|GO:0008234
c11457/f1p0/2859|m.797	7a436e3be5204bed3b3dff045098c473	386	Pfam	PF02362	B3 DNA binding domain	123	224	1.5e-21	T	25-01-2018	IPR003340	B3 DNA binding domain	GO:0003677
c11457/f1p0/2859|m.797	7a436e3be5204bed3b3dff045098c473	386	Pfam	PF06507	Auxin response factor	292	363	2.6e-25	T	25-01-2018	IPR010525	Auxin response factor	GO:0003677|GO:0005634|GO:0006355|GO:0009725
c13709/f1p0/3578|m.1647	25059e1c542193589a0b5d25f34022f8	360	Pfam	PF02992	Transposase family tnp2	1	148	1.5e-56	T	25-01-2018	IPR004242	Transposon, En/Spm-like
c105798/f1p1/3231|m.548	544e08ea7f589c5ba3a7f20714dcc1c4	202	Pfam	PF00856	SET domain	3	50	5.8e-11	T	25-01-2018	IPR001214	SET domain	GO:0005515
c16119/f16p15/3313|m.2025	910a84fe84518344b2d09696ae051893	608	Pfam	PF00004	ATPase family associated with various cellular activities (AAA)	445	577	7.2e-43	T	25-01-2018	IPR003959	ATPase, AAA-type, core	GO:0005524
c15906/f2p2/3633|m.1976	ae56c44df456fdb5fd051105c9f923c4	846	Pfam	PF11331	Protein of unknown function (DUF3133)	426	468	4e-17	T	25-01-2018	IPR021480	Protein of unknown function DUF3133
c17153/f1p1/2192|m.2350	ec414118704feaf6175646d678d4b28b	581	Pfam	PF00933	Glycosyl hydrolase family 3 N terminal domain	3	296	9e-73	T	25-01-2018	IPR001764	Glycoside hydrolase, family 3, N-terminal	GO:0004553|GO:0005975
c17153/f1p1/2192|m.2350	ec414118704feaf6175646d678d4b28b	581	Pfam	PF01915	Glycosyl hydrolase family 3 C-terminal domain	335	545	1.5e-39	T	25-01-2018	IPR002772	Glycoside hydrolase family 3 C-terminal domain	GO:0004553|GO:0005975
c105345/f1p0/2036|m.514	c1be97cc9eb0dfb7fd669775117735ec	106	Pfam	PF04142	Nucleotide-sugar transporter	26	93	2.5e-20	T	25-01-2018	IPR007271	Nucleotide-sugar transporter	GO:0000139|GO:0005351|GO:0008643|GO:0016021
c102297/f1p0/1158|m.241	2fc6332f0ce8177a9e585f29ebd7840f	110	Pfam	PF00225	Kinesin motor domain	1	85	5e-29	T	25-01-2018	IPR001752	Kinesin, motor domain	GO:0003777|GO:0005524|GO:0007018|GO:0008017
c116695/f1p1/3438|m.942	e7cce6c526db8fba7e2c8f0b2b7fe799	108	Pfam	PF04928	Poly(A) polymerase central domain	40	108	2.2e-28	T	25-01-2018	IPR007012	Poly(A) polymerase, central domain	GO:0004652|GO:0043631
c15747/f2p0/3747|m.1954	85c330e2f203637dfefa342379f0f182	180	Pfam	PF13915	Domain of unknown function (DUF4210)	34	92	7.2e-16	T	25-01-2018	IPR025261	Domain of unknown function DUF4210
c14093/f1p1/3181|m.1710	e2d628443d5313f5d9f1d08a03a9ad52	406	Pfam	PF04926	Poly(A) polymerase predicted RNA binding domain	1	64	1.3e-08	T	25-01-2018	IPR007010	Poly(A) polymerase, RNA-binding domain	GO:0003723|GO:0004652|GO:0005634|GO:0043631
c10319/f9p9/1572|m.295	f08bcde2d97dbef75fdd60edd38ffadd	381	Pfam	PF12697	Alpha/beta hydrolase family	98	361	3.7e-26	T	25-01-2018
c127487/f9p10/2954|m.1372	d6146fc331ada5468a986631b404399c	273	Pfam	PF04842	Plant protein of unknown function (DUF639)	3	267	3.4e-95	T	25-01-2018	IPR006927	Protein of unknown function DUF639
c16741/f3p1/960|m.2230	295fb7cdd7a863193b0cb2f28933b5ca	232	Pfam	PF02542	YgbB family	76	231	2.8e-60	T	25-01-2018	IPR003526	2-C-methyl-D-erythritol 2,4-cyclodiphosphate synthase	GO:0008685|GO:0016114	KEGG: 00900+4.6.1.12|UniPathway: UPA00056
c10374/f1p1/2827|m.346	ba246658852c7ce9deb209a7af0ebf83	451	Pfam	PF03372	Endonuclease/Exonuclease/phosphatase family	9	153	6.1e-05	T	25-01-2018	IPR005135	Endonuclease/exonuclease/phosphatase
c115232/f1p0/2967|m.856	27680d14bb8a81da034debbd7fe4d965	193	Pfam	PF13966	zinc-binding in reverse transcriptase	121	193	5.6e-14	T	25-01-2018	IPR026960	Reverse transcriptase zinc-binding domain
c115561/f1p0/930|m.873	6803a1f1c0478b1573b384d0e6fad7b3	211	Pfam	PF04367	Protein of unknown function (DUF502)	51	153	4.2e-26	T	25-01-2018	IPR007462	Protein of unknown function DUF502
c105936/f1p4/2914|m.558	732174a159cdd4a1018219413f0c823b	783	Pfam	PF02493	MORN repeat	156	177	0.00064	T	25-01-2018	IPR003409	MORN motif
c105936/f1p4/2914|m.558	732174a159cdd4a1018219413f0c823b	783	Pfam	PF02493	MORN repeat	64	85	5.3	T	25-01-2018	IPR003409	MORN motif
c105936/f1p4/2914|m.558	732174a159cdd4a1018219413f0c823b	783	Pfam	PF02493	MORN repeat	110	132	0.00012	T	25-01-2018	IPR003409	MORN motif
c105936/f1p4/2914|m.558	732174a159cdd4a1018219413f0c823b	783	Pfam	PF02493	MORN repeat	179	199	2.7	T	25-01-2018	IPR003409	MORN motif
c105936/f1p4/2914|m.558	732174a159cdd4a1018219413f0c823b	783	Pfam	PF02493	MORN repeat	18	40	5.8e-05	T	25-01-2018	IPR003409	MORN motif
c105936/f1p4/2914|m.558	732174a159cdd4a1018219413f0c823b	783	Pfam	PF02493	MORN repeat	133	153	0.00014	T	25-01-2018	IPR003409	MORN motif
c105936/f1p4/2914|m.558	732174a159cdd4a1018219413f0c823b	783	Pfam	PF02493	MORN repeat	41	61	6.3e-05	T	25-01-2018	IPR003409	MORN motif
c105936/f1p4/2914|m.558	732174a159cdd4a1018219413f0c823b	783	Pfam	PF02493	MORN repeat	87	108	0.012	T	25-01-2018	IPR003409	MORN motif
c105936/f1p4/2914|m.558	732174a159cdd4a1018219413f0c823b	783	Pfam	PF01504	Phosphatidylinositol-4-phosphate 5-Kinase	436	779	3.2e-81	T	25-01-2018	IPR002498	Phosphatidylinositol-4-phosphate 5-kinase, core	GO:0016307|GO:0046488
c10169/f1p0/3593|m.200	bdd77d3b68c3d5ace9be57e0ac2d5225	324	Pfam	PF02213	GYF domain	86	128	5.9e-14	T	25-01-2018	IPR003169	GYF	GO:0005515
c11673/f2p2/1783|m.944	ecb2ccb898f90e4099a4801d10c7be6b	229	Pfam	PF00641	Zn-finger in Ran binding protein and others	7	34	2.3e-07	T	25-01-2018	IPR001876	Zinc finger, RanBP2-type	GO:0008270
c11673/f2p2/1783|m.944	ecb2ccb898f90e4099a4801d10c7be6b	229	Pfam	PF00641	Zn-finger in Ran binding protein and others	50	78	7.6e-08	T	25-01-2018	IPR001876	Zinc finger, RanBP2-type	GO:0008270
c123835/f4p2/3160|m.1252	97b0fc42e4499558781e60305b82c48a	316	Pfam	PF14381	Ethylene-responsive protein kinase Le-CTR1	196	313	1e-33	T	25-01-2018
c114788/f1p0/1553|m.819	9e6b0f1533150bdd40b24c24878bd3a8	141	Pfam	PF14244	gag-polypeptide of LTR copia-type	1	122	2.3e-37	T	25-01-2018
c11024/f1p0/2896|m.679	ab8c4e6979dab8f4cb229be7d14e0f9c	216	Pfam	PF03953	Tubulin C-terminal domain	29	150	1.7e-48	T	25-01-2018	IPR018316	Tubulin/FtsZ, 2-layer sandwich domain	GO:0003924|GO:0005525|GO:0006184|GO:0043234|GO:0051258
c117710/f1p3/3002|m.1010	72af2f1f67595de6a47b0f4f2e62edcf	353	Pfam	PF14259	RNA recognition motif (a.k.a. RRM, RBD, or RNP domain)	39	92	3.9e-07	T	25-01-2018
c114958/f1p5/2877|m.839	ce3c6499e6259f0fa2178ec4552d1de9	629	Pfam	PF04434	SWIM zinc finger	440	464	0.00025	T	25-01-2018	IPR007527	Zinc finger, SWIM-type	GO:0008270
c114958/f1p5/2877|m.839	ce3c6499e6259f0fa2178ec4552d1de9	629	Pfam	PF10551	MULE transposase domain	156	244	1e-20	T	25-01-2018	IPR018289	MULE transposase domain
c12080/f1p0/2895|m.1146	7c1392b9c8e6ad65affe593a8e729c01	305	Pfam	PF06465	Domain of Unknown Function (DUF1087)	136	175	7e-08	T	25-01-2018	IPR009463	Domain of unknown function DUF1087
c10558/f1p2/3089|m.530	5764640dddca37cd64a896d034900583	460	Pfam	PF00560	Leucine Rich Repeat	379	399	0.25	T	25-01-2018	IPR001611	Leucine-rich repeat	GO:0005515
c10558/f1p2/3089|m.530	5764640dddca37cd64a896d034900583	460	Pfam	PF00560	Leucine Rich Repeat	355	377	0.043	T	25-01-2018	IPR001611	Leucine-rich repeat	GO:0005515
c10558/f1p2/3089|m.530	5764640dddca37cd64a896d034900583	460	Pfam	PF12819	Carbohydrate-binding protein of the ER	4	255	1.2e-60	T	25-01-2018	IPR024788	Malectin-like carbohydrate-binding domain
c10717/f1p0/3607|m.608	2084a10b00cd5ab9d2653fc9057d091f	719	Pfam	PF00069	Protein kinase domain	4	226	3.2e-29	T	25-01-2018	IPR000719	Protein kinase domain	GO:0004672|GO:0005524|GO:0006468
c103072/f1p5/2941|m.286	63157426067075646b0fb15894a1d183	452	Pfam	PF02353	Mycolic acid cyclopropane synthetase	161	433	9.2e-84	T	25-01-2018	IPR003333	Mycolic acid cyclopropane synthase	GO:0008610
c16785/f1p4/1575|m.2246	159f9a656c0a31c613d22c35c56b3868	159	Pfam	PF00240	Ubiquitin family	82	149	3.2e-34	T	25-01-2018	IPR000626	Ubiquitin domain	GO:0005515
c16785/f1p4/1575|m.2246	159f9a656c0a31c613d22c35c56b3868	159	Pfam	PF00240	Ubiquitin family	6	74	1.8e-34	T	25-01-2018	IPR000626	Ubiquitin domain	GO:0005515
c135486/f1p0/597|m.1625	779b49239b9549495e6abdbbc0f1cd90	123	Pfam	PF01012	Electron transfer flavoprotein domain	27	118	8.8e-19	T	25-01-2018	IPR014730	Electron transfer flavoprotein, alpha/beta-subunit, N-terminal		Reactome: REACT_6305
c15645/f5p22/3811|m.1935	d25b0d601687162f1b1107eacf61899a	121	Pfam	PF12717	non-SMC mitotic condensation complex subunit 1	52	118	1.2e-23	T	25-01-2018
c17085/f1p5/3860|m.2329	995e4a53cf066ebd68dae22c82150ed4	289	Pfam	PF06552	Plant specific mitochondrial import receptor subunit TOM20	65	172	1.2e-05	T	25-01-2018	IPR010547	Plant specific mitochondrial import receptor subunit TOM20	GO:0005742|GO:0045040
c17085/f1p5/3860|m.2329	995e4a53cf066ebd68dae22c82150ed4	289	Pfam	PF06552	Plant specific mitochondrial import receptor subunit TOM20	179	235	0.00013	T	25-01-2018	IPR010547	Plant specific mitochondrial import receptor subunit TOM20	GO:0005742|GO:0045040
c13790/f1p2/2917|m.1668	fe877a71de46ea46f59f8c1d65d3dda5	168	Pfam	PF00400	WD domain, G-beta repeat	36	62	0.0012	T	25-01-2018	IPR001680	WD40 repeat	GO:0005515
c13958/f8p22/1832|m.11909	a62de280fb346d22f82f941ca4402745	448	Pfam	PF01699	Sodium/calcium exchanger protein	99	245	8e-26	T	25-01-2018	IPR004837	Sodium/calcium exchanger membrane region	GO:0016021|GO:0055085	Reactome: REACT_15518
c13958/f8p22/1832|m.11909	a62de280fb346d22f82f941ca4402745	448	Pfam	PF01699	Sodium/calcium exchanger protein	288	416	1.3e-20	T	25-01-2018	IPR004837	Sodium/calcium exchanger membrane region	GO:0016021|GO:0055085	Reactome: REACT_15518
c16418/f1p1/3414|m.2122	7e1cc5e039b3bfa6355a955b36897e23	178	Pfam	PF12422	Condensin II non structural maintenance of chromosomes subunit	1	56	1.7e-18	T	25-01-2018	IPR024741	Condensin-2 complex subunit G2	GO:0005634
c10948/f1p2/3298|m.659	06e136847c05786de0d7e386d893194e	312	Pfam	PF07714	Protein tyrosine kinase	1	204	5.3e-10	T	25-01-2018	IPR001245	Serine-threonine/tyrosine-protein kinase catalytic domain	GO:0004672|GO:0006468
c15770/f1p1/1828|m.1959	67258004a44a09e17a4fc500cce2a21f	510	Pfam	PF00814	Glycoprotease family	131	442	2.6e-84	T	25-01-2018	IPR000905	Gcp-like domain		KEGG: 00061+2.3.1.-|KEGG: 00253+2.3.1.-|KEGG: 00310+2.3.1.-|KEGG: 00330+2.3.1.-|KEGG: 00340+2.3.1.-|KEGG: 00350+2.3.1.-|KEGG: 00360+2.3.1.-|KEGG: 00362+2.3.1.-|KEGG: 00540+2.3.1.-|KEGG: 00564+2.3.1.-|KEGG: 00565+2.3.1.-|KEGG: 00604+2.3.1.-|KEGG: 00623+2.3.1.-|KEGG: 00626+2.3.1.-|KEGG: 00627+2.3.1.-|KEGG: 00642+2.3.1.-|KEGG: 00650+2.3.1.-|KEGG: 00680+2.3.1.-|KEGG: 00903+2.3.1.-|KEGG: 00904+2.3.1.-…
c104170/f1p0/2403|m.398	64d398e6c93b772878f42dc3f4e65488	666	Pfam	PF04434	SWIM zinc finger	559	581	7.8e-05	T	25-01-2018	IPR007527	Zinc finger, SWIM-type	GO:0008270
c104170/f1p0/2403|m.398	64d398e6c93b772878f42dc3f4e65488	666	Pfam	PF10551	MULE transposase domain	266	356	9.1e-21	T	25-01-2018	IPR018289	MULE transposase domain
c104170/f1p0/2403|m.398	64d398e6c93b772878f42dc3f4e65488	666	Pfam	PF03101	FAR1 DNA-binding domain	59	142	9e-19	T	25-01-2018	IPR004330	FAR1 DNA binding domain
c16784/f1p1/2388|m.2245	e02a253a097a3a2099ec7c88ec05476b	150	Pfam	PF00875	DNA photolyase	52	135	7.7e-21	T	25-01-2018	IPR006050	DNA photolyase, N-terminal
c11293/f2p3/2823|m.749	57441f80c7c28199002b0c9234ea4fc2	121	Pfam	PF00493	MCM2/3/5 family	6	117	7.2e-26	T	25-01-2018	IPR001208	Mini-chromosome maintenance, DNA-dependent ATPase	GO:0003677|GO:0005524|GO:0006260
c1436/f5p5/3735|m.1764	bfc647e9b29a47fee0465a794383ca15	568	Pfam	PF13414	TPR repeat	79	126	1.4e-07	T	25-01-2018
c1436/f5p5/3735|m.1764	bfc647e9b29a47fee0465a794383ca15	568	Pfam	PF12569	NMDA receptor-regulated protein 1	186	568	3.7e-160	T	25-01-2018	IPR021183	N-terminal acetyltransferase A, auxiliary subunit
c115057/f1p3/1034|m.847	358df64e7380144304b154981bf1601c	217	Pfam	PF05605	Drought induced 19 protein (Di19), zinc-binding	38	90	1.8e-22	T	25-01-2018	IPR008598	Drought induced 19 protein-like, zinc-binding domain
c115057/f1p3/1034|m.847	358df64e7380144304b154981bf1601c	217	Pfam	PF14571	Stress-induced protein Di19, C-terminal	109	211	1.7e-27	T	25-01-2018	IPR027935	Protein dehydration-induced 19, C-terminal
c1188/f2p2/1134|m.1076	5282f9a5e47f6bde961de3fefcf7a089	233	Pfam	PF05739	SNARE domain	142	203	1.1e-10	T	25-01-2018	IPR000727	Target SNARE coiled-coil domain	GO:0005515
c11457/f1p0/2859|m.798	59f560cbfbcb7c82d2d0a0491662c345	313	Pfam	PF02309	AUX/IAA family	213	311	9.2e-10	T	25-01-2018	IPR003311	AUX/IAA protein	GO:0005634|GO:0006355
c11439/f1p0/2802|m.794	5ef4432defa193ba103e0f5eb54e3815	137	Pfam	PF00078	Reverse transcriptase (RNA-dependent DNA polymerase)	2	125	9.1e-18	T	25-01-2018	IPR000477	Reverse transcriptase domain	GO:0003723|GO:0003964|GO:0006278
c13933/f2p3/3713|m.1690	440a630ded4e6930a430059a17b06eb3	99	Pfam	PF06827	Zinc finger found in FPG and IleRS	57	86	1e-08	T	25-01-2018	IPR010663	Zinc finger, DNA glycosylase/AP lyase/isoleucyl tRNA synthetase	GO:0003824
c11229/f1p172/7605|m.721	a8c263519db024ba09dc283e096aec93	1103	Pfam	PF12906	RING-variant domain	60	106	2.3e-15	T	25-01-2018	IPR011016	Zinc finger, RING-CH-type	GO:0008270	KEGG: 00300+6.3.2.-|KEGG: 00380+6.3.2.-|UniPathway: UPA00143
c1572/f5p21/3820|m.1949	a8c263519db024ba09dc283e096aec93	1103	Pfam	PF12906	RING-variant domain	60	106	2.3e-15	T	25-01-2018	IPR011016	Zinc finger, RING-CH-type	GO:0008270	KEGG: 00300+6.3.2.-|KEGG: 00380+6.3.2.-|UniPathway: UPA00143
c10711/f1p23/7579|m.601	a8c263519db024ba09dc283e096aec93	1103	Pfam	PF12906	RING-variant domain	60	106	2.3e-15	T	25-01-2018	IPR011016	Zinc finger, RING-CH-type	GO:0008270	KEGG: 00300+6.3.2.-|KEGG: 00380+6.3.2.-|UniPathway: UPA00143
c16195/f1p1/1437|m.2049	afa99bd09b688356248a5ce014de8700	113	Pfam	PF02738	Molybdopterin-binding domain of aldehyde dehydrogenase	4	112	9.6e-22	T	25-01-2018	IPR008274	Aldehyde oxidase/xanthine dehydrogenase, molybdopterin binding	GO:0016491|GO:0055114
c103342/f1p1/1303|m.308	9faa5e1c02ab1199cb7df393d631d45f	340	Pfam	PF00141	Peroxidase	63	304	1.4e-77	T	25-01-2018	IPR002016	Haem peroxidase, plant/fungal/bacterial	GO:0004601|GO:0006979|GO:0020037|GO:0055114
c1462/f4p10/3681|m.1820	5b5cce6165e129033bc01ed9a03e20bf	995	Pfam	PF04059	RNA recognition motif 2	823	919	5e-54	T	25-01-2018	IPR007201	RNA recognition motif 2
c1462/f4p10/3681|m.1820	5b5cce6165e129033bc01ed9a03e20bf	995	Pfam	PF00076	RNA recognition motif. (a.k.a. RRM, RBD, or RNP domain)	285	349	2.9e-11	T	25-01-2018	IPR000504	RNA recognition motif domain	GO:0003676
c1462/f4p10/3681|m.1820	5b5cce6165e129033bc01ed9a03e20bf	995	Pfam	PF00076	RNA recognition motif. (a.k.a. RRM, RBD, or RNP domain)	370	435	3.2e-08	T	25-01-2018	IPR000504	RNA recognition motif domain	GO:0003676
c10142/f1p3/3663|m.174	72111bee8022d9ccf2ecf9d1949afce2	170	Pfam	PF00931	NB-ARC domain	16	111	6.3e-09	T	25-01-2018	IPR002182	NB-ARC	GO:0043531
c127371/f22p6/2876|m.1355	15a1d02c86b4127485cd2436713d572a	744	Pfam	PF13499	EF-hand domain pair	340	404	2.7e-08	T	25-01-2018	IPR011992	EF-hand domain pair	GO:0005509
c127371/f22p6/2876|m.1355	15a1d02c86b4127485cd2436713d572a	744	Pfam	PF00520	Ion transport protein	139	317	7.4e-10	T	25-01-2018	IPR005821	Ion transport domain	GO:0005216|GO:0006811|GO:0016020|GO:0055085
c127371/f22p6/2876|m.1355	15a1d02c86b4127485cd2436713d572a	744	Pfam	PF00520	Ion transport protein	479	683	1.4e-26	T	25-01-2018	IPR005821	Ion transport domain	GO:0005216|GO:0006811|GO:0016020|GO:0055085
c112395/f6p16/3096|m.727	5de7963d53d5b7e46724dac761c8017c	893	Pfam	PF00270	DEAD/DEAH box helicase	177	344	1.4e-18	T	25-01-2018	IPR011545	DNA/RNA helicase, DEAD/DEAH box type, N-terminal	GO:0003676|GO:0005524|GO:0008026
c112395/f6p16/3096|m.727	5de7963d53d5b7e46724dac761c8017c	893	Pfam	PF00271	Helicase conserved C-terminal domain	549	626	8.1e-17	T	25-01-2018	IPR001650	Helicase, C-terminal	GO:0003676|GO:0004386|GO:0005524
c16047/f1p0/2975|m.2016	8c7a6313ea71523908b423a8b4d89d68	624	Pfam	PF00069	Protein kinase domain	361	622	9e-62	T	25-01-2018	IPR000719	Protein kinase domain	GO:0004672|GO:0005524|GO:0006468
c10007/f1p1/2148|m.60	893964264905b9c7a8f8eca8b5849d65	411	Pfam	PF01425	Amidase	50	401	6.9e-72	T	25-01-2018	IPR000120	Amidase	GO:0016884	KEGG: 00253+6.3.5.-
c13035/f1p1/3663|m.1483	88cc1d7799c6e396490e55b2a29c9f52	124	Pfam	PF01429	Methyl-CpG binding domain	9	54	1.8e-06	T	25-01-2018	IPR001739	Methyl-CpG DNA binding	GO:0003677|GO:0005634
c13035/f1p1/3663|m.1483	88cc1d7799c6e396490e55b2a29c9f52	124	Pfam	PF01429	Methyl-CpG binding domain	71	123	1.4e-11	T	25-01-2018	IPR001739	Methyl-CpG DNA binding	GO:0003677|GO:0005634
c114741/f1p4/2980|m.815	c64e334097c040d1e59694375d49f102	183	Pfam	PF01851	Proteasome/cyclosome repeat	20	55	8.7e-05	T	25-01-2018	IPR002015	Proteasome/cyclosome repeat		Reactome: REACT_11045|Reactome: REACT_13|Reactome: REACT_13635|Reactome: REACT_152|Reactome: REACT_1538|Reactome: REACT_383|Reactome: REACT_578|Reactome: REACT_6185|Reactome: REACT_6850
c114741/f1p4/2980|m.815	c64e334097c040d1e59694375d49f102	183	Pfam	PF01851	Proteasome/cyclosome repeat	57	87	1.2e-05	T	25-01-2018	IPR002015	Proteasome/cyclosome repeat		Reactome: REACT_11045|Reactome: REACT_13|Reactome: REACT_13635|Reactome: REACT_152|Reactome: REACT_1538|Reactome: REACT_383|Reactome: REACT_578|Reactome: REACT_6185|Reactome: REACT_6850
c101840/f1p0/2772|m.217	f528415a1c1ab02f4aca87a6ecec569d	132	Pfam	PF00202	Aminotransferase class-III	14	116	4.7e-17	T	25-01-2018	IPR005814	Aminotransferase class-III	GO:0008483|GO:0030170
c14169/f7p3/2049|m.1721	721f17fd8f0c5ff288d7d7a67167c733	518	Pfam	PF04646	Protein of unknown function, DUF604	240	493	5.9e-122	T	25-01-2018	IPR006740	Protein of unknown function DUF604
c1245/f3p0/1704|m.1276	b4b050ae7eda3b1caa2ea370e3573a3a	483	Pfam	PF08276	PAN-like domain	372	425	7.4e-06	T	25-01-2018	IPR013227	PAN-2 domain
c1245/f3p0/1704|m.1276	b4b050ae7eda3b1caa2ea370e3573a3a	483	Pfam	PF01453	D-mannose binding lectin	108	202	2.9e-24	T	25-01-2018	IPR001480	Bulb-type lectin domain
c102900/f1p2/2835|m.274	c9df5c40cdcc7019e57b800e9a27ea29	262	Pfam	PF00266	Aminotransferase class-V	102	256	7.7e-55	T	25-01-2018	IPR000192	Aminotransferase, class V/Cysteine desulfurase	GO:0008152
c10018/f1p0/3791|m.78	a87384a05c2aad3eb69df576efeb4055	592	Pfam	PF00630	Filamin/ABP280 repeat	378	471	1e-14	T	25-01-2018	IPR017868	Filamin/ABP280 repeat-like
c10018/f1p0/3791|m.78	a87384a05c2aad3eb69df576efeb4055	592	Pfam	PF00630	Filamin/ABP280 repeat	231	361	7.8e-12	T	25-01-2018	IPR017868	Filamin/ABP280 repeat-like
c14683/f5p11/2006|m.1824	8e406aed24501ee2ee65ed3e1c74315d	363	Pfam	PF01699	Sodium/calcium exchanger protein	288	359	4e-12	T	25-01-2018	IPR004837	Sodium/calcium exchanger membrane region	GO:0016021|GO:0055085	Reactome: REACT_15518
c14683/f5p11/2006|m.1824	8e406aed24501ee2ee65ed3e1c74315d	363	Pfam	PF01699	Sodium/calcium exchanger protein	99	245	6.2e-26	T	25-01-2018	IPR004837	Sodium/calcium exchanger membrane region	GO:0016021|GO:0055085	Reactome: REACT_15518
c1442/f5p16/3814|m.1779	af98cbbeac628591ea8b8d7a23c33f00	1063	Pfam	PF00689	Cation transporting ATPase, C-terminus	816	1042	1e-47	T	25-01-2018	IPR006068	Cation-transporting P-type ATPase, C-terminal
c1442/f5p16/3814|m.1779	af98cbbeac628591ea8b8d7a23c33f00	1063	Pfam	PF00122	E1-E2 ATPase	119	374	2.5e-68	T	25-01-2018	IPR008250	P-type ATPase, A domain	GO:0000166|GO:0046872
c1442/f5p16/3814|m.1779	af98cbbeac628591ea8b8d7a23c33f00	1063	Pfam	PF00702	haloacid dehalogenase-like hydrolase	379	745	4.9e-31	T	25-01-2018	IPR023214	HAD-like domain
c1442/f5p16/3814|m.1779	af98cbbeac628591ea8b8d7a23c33f00	1063	Pfam	PF00690	Cation transporter/ATPase, N-terminus	28	95	3.4e-18	T	25-01-2018	IPR004014	Cation-transporting P-type ATPase, N-terminal
c14413/f4p1/1696|m.1775	1762c3879ef8b186e50150d4edf5323d	479	Pfam	PF00155	Aminotransferase class I and II	107	458	1.2e-49	T	25-01-2018	IPR004839	Aminotransferase, class I/classII	GO:0009058|GO:0030170
c10603/f1p0/1021|m.570	08e622b8d9830262bc31f49a0edb5057	198	Pfam	PF00076	RNA recognition motif. (a.k.a. RRM, RBD, or RNP domain)	10	78	9e-24	T	25-01-2018	IPR000504	RNA recognition motif domain	GO:0003676
c10603/f1p0/1021|m.570	08e622b8d9830262bc31f49a0edb5057	198	Pfam	PF00098	Zinc knuckle	123	138	1.9e-08	T	25-01-2018	IPR001878	Zinc finger, CCHC-type	GO:0003676|GO:0008270
c127644/f6p2/1548|m.1381	32ec4c35f2de3b68786355a515d89517	493	Pfam	PF00295	Glycosyl hydrolases family 28	166	446	7.9e-36	T	25-01-2018	IPR000743	Glycoside hydrolase, family 28	GO:0004650|GO:0005975
c11737/f3p5/3642|m.980	f7e8cc32089e046ce22ff890935c10b4	628	Pfam	PF04048	Sec8 exocyst complex component specific domain	16	151	3.4e-37	T	25-01-2018	IPR007191	Sec8 exocyst complex component specific domain	GO:0000145|GO:0006904|GO:0015031
c17158/f1p0/1580|m.2352	ea71d56de22ee54c30745e0169e5ef22	338	Pfam	PF11744	Aluminium activated malate transporter	40	319	2.8e-129	T	25-01-2018	IPR020966	Aluminum-activated malate transporter	GO:0015743
c15233/f1p0/1979|m.1905	d94d9d5f9a1e21b9b9270fb2679c5156	568	Pfam	PF03936	Terpene synthase family, metal binding domain	235	501	2e-70	T	25-01-2018	IPR005630	Terpene synthase, metal-binding domain	GO:0000287|GO:0010333|GO:0016829
c15233/f1p0/1979|m.1905	d94d9d5f9a1e21b9b9270fb2679c5156	568	Pfam	PF01397	Terpene synthase, N-terminal domain	7	192	3.6e-43	T	25-01-2018	IPR001906	Terpene synthase, N-terminal domain	GO:0008152|GO:0010333|GO:0016829
c1217/f9p2/3562|m.1194	db4294ec5c65dad8044fe5e5d14d6c08	871	Pfam	PF02928	C5HC2 zinc finger	495	546	2.9e-09	T	25-01-2018	IPR004198	Zinc finger, C5HC2-type	GO:0005634
c1217/f9p2/3562|m.1194	db4294ec5c65dad8044fe5e5d14d6c08	871	Pfam	PF02375	jmjN domain	99	131	3.3e-14	T	25-01-2018	IPR003349	Transcription factor jumonji, JmjN
c1217/f9p2/3562|m.1194	db4294ec5c65dad8044fe5e5d14d6c08	871	Pfam	PF02373	JmjC domain, hydroxylase	275	398	1.6e-39	T	25-01-2018	IPR003347	JmjC domain	GO:0005515
c15153/f2p0/3599|m.1895	a7457620677078bd7759e2614db65ec8	108	Pfam	PF03552	Cellulose synthase	32	99	3e-31	T	25-01-2018	IPR005150	Cellulose synthase	GO:0016020|GO:0016760|GO:0030244
c116137/f1p2/977|m.915	dbd6926584fbbf38b1372a0cbfe7de85	235	Pfam	PF00227	Proteasome subunit	31	213	5e-61	T	25-01-2018	IPR001353	Proteasome, subunit alpha/beta	GO:0004298|GO:0005839|GO:0051603	Reactome: REACT_11045|Reactome: REACT_13|Reactome: REACT_13635|Reactome: REACT_152|Reactome: REACT_1538|Reactome: REACT_383|Reactome: REACT_578|Reactome: REACT_6185|Reactome: REACT_6850
c116137/f1p2/977|m.915	dbd6926584fbbf38b1372a0cbfe7de85	235	Pfam	PF10584	Proteasome subunit A N-terminal signature	6	28	5.6e-10	T	25-01-2018	IPR000426	Proteasome alpha-subunit, N-terminal domain	GO:0004175|GO:0006511|GO:0019773	Reactome: REACT_11045|Reactome: REACT_13|Reactome: REACT_13635|Reactome: REACT_152|Reactome: REACT_1538|Reactome: REACT_383|Reactome: REACT_578|Reactome: REACT_6185|Reactome: REACT_6850
c103072/f1p5/2941|m.287	965442e900e7a1c0174ae6ae30c1ccdd	407	Pfam	PF13450	NAD(P)-binding Rossmann-like domain	6	73	1.5e-18	T	25-01-2018
c16081/f1p0/1375|m.2018	72ddeed9f6286d486e3a0edd1f4ba673	107	Pfam	PF05699	hAT family C-terminal dimerisation region	25	74	2.3e-16	T	25-01-2018	IPR008906	HAT dimerisation domain, C-terminal	GO:0046983
c104478/f1p4/2916|m.428	5b516c4eaeca3b558643c203e3dd5ea5	433	Pfam	PF00999	Sodium/hydrogen exchanger family	127	424	6.1e-57	T	25-01-2018	IPR006153	Cation/H+ exchanger	GO:0006812|GO:0015299|GO:0016021|GO:0055085
c15106/f1p0/2201|m.1884	4e3515cb344bf0257a7b80ddc10d78cb	207	Pfam	PF02878	Phosphoglucomutase/phosphomannomutase, alpha/beta/alpha domain I	55	89	1.6e-06	T	25-01-2018	IPR005844	Alpha-D-phosphohexomutase, alpha/beta/alpha domain I	GO:0005975|GO:0016868	KEGG: 00520+5.4.2.10|MetaCyc: PWY-6749
c15106/f1p0/2201|m.1884	4e3515cb344bf0257a7b80ddc10d78cb	207	Pfam	PF02878	Phosphoglucomutase/phosphomannomutase, alpha/beta/alpha domain I	108	178	5e-08	T	25-01-2018	IPR005844	Alpha-D-phosphohexomutase, alpha/beta/alpha domain I	GO:0005975|GO:0016868	KEGG: 00520+5.4.2.10|MetaCyc: PWY-6749
c14388/f4p1/2020|m.1768	b051e6e8fd0c865e0c92e336a17a9514	594	Pfam	PF06813	Nodulin-like	37	280	1.1e-79	T	25-01-2018	IPR010658	Nodulin-like
c16578/f1p1/2027|m.2161	318b7120e5d100931fd2304747b61cf1	415	Pfam	PF00226	DnaJ domain	17	79	7.3e-25	T	25-01-2018	IPR001623	DnaJ domain
c13790/f1p2/2917|m.1667	b61b51abf2e3bcd02036c52843084114	619	Pfam	PF12896	Anaphase-promoting complex, cyclosome, subunit 4	109	316	1.3e-49	T	25-01-2018	IPR024790	Anaphase-promoting complex subunit 4 long domain		UniPathway: UPA00143
c10736/f1p2/3645|m.614	8fa327a927a4d7c5a28a6590f062d614	176	Pfam	PF07727	Reverse transcriptase (RNA-dependent DNA polymerase)	6	116	5.4e-24	T	25-01-2018	IPR013103	Reverse transcriptase, RNA-dependent DNA polymerase		KEGG: 00230+2.7.7.7|KEGG: 00240+2.7.7.7
c14937/f1p2/2568|m.1862	b80918510600dcf4f68e1abcfee8d79d	179	Pfam	PF00161	Ribosome inactivating protein	57	157	3.2e-16	T	25-01-2018	IPR001574	Ribosome-inactivating protein	GO:0017148|GO:0030598
c114741/f1p4/2980|m.814	05b10882551570056d1a40acb338a789	251	Pfam	PF01851	Proteasome/cyclosome repeat	66	98	3.9e-05	T	25-01-2018	IPR002015	Proteasome/cyclosome repeat		Reactome: REACT_11045|Reactome: REACT_13|Reactome: REACT_13635|Reactome: REACT_152|Reactome: REACT_1538|Reactome: REACT_383|Reactome: REACT_578|Reactome: REACT_6185|Reactome: REACT_6850
c14325/f4p3/2828|m.1756	81a34c12856588a462314e27425336a9	110	Pfam	PF13848	Thioredoxin-like domain	1	67	1.8e-06	T	25-01-2018
c10490/f1p0/1401|m.474	6d23b45b928ad271d7990648f50d8cc1	239	Pfam	PF11935	Domain of unknown function (DUF3453)	90	239	1.1e-28	T	25-01-2018
c12110/f1p4/3533|m.1164	4c9042a1d63ee07f484991325dd35dd6	948	Pfam	PF07718	Coatomer beta C-terminal region	668	809	2.2e-63	T	25-01-2018	IPR011710	Coatomer, beta subunit, C-terminal	GO:0005198|GO:0006886|GO:0016192|GO:0030126	Reactome: REACT_11123
c12110/f1p4/3533|m.1164	4c9042a1d63ee07f484991325dd35dd6	948	Pfam	PF01602	Adaptin N terminal region	18	466	5.4e-88	T	25-01-2018	IPR002553	Clathrin/coatomer adaptor, adaptin-like, N-terminal	GO:0006886|GO:0016192|GO:0030117
c12110/f1p4/3533|m.1164	4c9042a1d63ee07f484991325dd35dd6	948	Pfam	PF14806	Coatomer beta subunit appendage platform	813	941	2.1e-64	T	25-01-2018
c127679/f3p7/1254|m.1385	ea734eab8da672206ca079c8273a1145	250	Pfam	PF00213	ATP synthase delta (OSCP) subunit	68	239	2.8e-41	T	25-01-2018	IPR000711	ATPase, F1 complex, OSCP/delta subunit	GO:0015986|GO:0046933
c12605/f1p2/2179|m.1308	9ad4b3d34fd2ce02a81e5f714f1bbe5d	298	Pfam	PF00544	Pectate lyase	169	244	1.2e-09	T	25-01-2018	IPR002022	Pectate lyase/Amb allergen
c11110/f1p0/2059|m.697	fd1a4f75ea4d86e6ea1270f8828c22c6	142	Pfam	PF02148	Zn-finger in ubiquitin-hydrolases and other protein	56	120	2.8e-11	T	25-01-2018	IPR001607	Zinc finger, UBP-type	GO:0008270
c115919/f1p1/3078|m.902	efe0299af93388997283e2d22204dc9e	114	Pfam	PF02272	DHHA1 domain	36	105	3.3e-11	T	25-01-2018	IPR003156	Phosphoesterase, DHHA1	GO:0003676	KEGG: 00970+6.1.1.7
c15846/f2p1/3341|m.1969	1ad225cf246fea7300e9c369810b2879	953	Pfam	PF07714	Protein tyrosine kinase	703	949	2.9e-22	T	25-01-2018	IPR001245	Serine-threonine/tyrosine-protein kinase catalytic domain	GO:0004672|GO:0006468
c15846/f2p1/3341|m.1969	1ad225cf246fea7300e9c369810b2879	953	Pfam	PF12799	Leucine Rich repeats (2 copies)	177	211	1.5e-06	T	25-01-2018	IPR025875	Leucine rich repeat 4
c15846/f2p1/3341|m.1969	1ad225cf246fea7300e9c369810b2879	953	Pfam	PF00560	Leucine Rich Repeat	294	315	0.26	T	25-01-2018	IPR001611	Leucine-rich repeat	GO:0005515
c15846/f2p1/3341|m.1969	1ad225cf246fea7300e9c369810b2879	953	Pfam	PF00560	Leucine Rich Repeat	460	482	0.43	T	25-01-2018	IPR001611	Leucine-rich repeat	GO:0005515
c15846/f2p1/3341|m.1969	1ad225cf246fea7300e9c369810b2879	953	Pfam	PF13855	Leucine rich repeat	102	163	7.9e-10	T	25-01-2018
c15846/f2p1/3341|m.1969	1ad225cf246fea7300e9c369810b2879	953	Pfam	PF13855	Leucine rich repeat	509	564	1.4e-06	T	25-01-2018
c15846/f2p1/3341|m.1969	1ad225cf246fea7300e9c369810b2879	953	Pfam	PF13855	Leucine rich repeat	340	399	5.3e-08	T	25-01-2018
c14163/f1p5/3710|m.1718	c59fd2eea83aa415d39681b937df7438	324	Pfam	PF13246	Putative hydrolase of sodium-potassium ATPase alpha subunit	53	157	1.9e-18	T	25-01-2018
c14163/f1p5/3710|m.1718	c59fd2eea83aa415d39681b937df7438	324	Pfam	PF00702	haloacid dehalogenase-like hydrolase	202	281	8.4e-12	T	25-01-2018	IPR023214	HAD-like domain
c11661/f1p4/4185|m.935	85c09cd9546e43a5ee7dd26c2883f386	1228	Pfam	PF12710	haloacid dehalogenase-like hydrolase	421	893	4.9e-15	T	25-01-2018
c11661/f1p4/4185|m.935	85c09cd9546e43a5ee7dd26c2883f386	1228	Pfam	PF00122	E1-E2 ATPase	151	387	1.2e-16	T	25-01-2018	IPR008250	P-type ATPase, A domain	GO:0000166|GO:0046872
c15012/f1p0/1500|m.11917	e3d48bb1bf8b1a6bcdfd66cafff6fe79	393	Pfam	PF00230	Major intrinsic protein	97	352	1.1e-46	T	25-01-2018	IPR000425	Major intrinsic protein	GO:0005215|GO:0006810|GO:0016020
c12190/f1p3/3238|m.1196	371f979fd81f0e2aeed5d526bac200dc	603	Pfam	PF02892	BED zinc finger	15	61	2.9e-12	T	25-01-2018	IPR003656	Zinc finger, BED-type predicted	GO:0003677
c12190/f1p3/3238|m.1196	371f979fd81f0e2aeed5d526bac200dc	603	Pfam	PF02892	BED zinc finger	139	177	4.6e-12	T	25-01-2018	IPR003656	Zinc finger, BED-type predicted	GO:0003677
c12190/f1p3/3238|m.1196	371f979fd81f0e2aeed5d526bac200dc	603	Pfam	PF04937	Protein of unknown function (DUF 659)	350	502	3.4e-62	T	25-01-2018	IPR007021	Domain of unknown function DUF659
c16141/f1p4/1883|m.2034	340e681cc59bf156e4977b90794ad8ff	167	Pfam	PF08417	Pheophorbide a oxygenase	2	34	3.8e-06	T	25-01-2018	IPR013626	Pheophorbide a oxygenase	GO:0010277|GO:0055114
c13408/f1p0/1689|m.1564	28027f0034ce4255326278bfd15cd2f5	474	Pfam	PF03372	Endonuclease/Exonuclease/phosphatase family	131	458	7.7e-16	T	25-01-2018	IPR005135	Endonuclease/exonuclease/phosphatase
c15987/f1p5/1887|m.2002	37e174fb4b6eb34e52a44d5691120b6a	262	Pfam	PF00646	F-box domain	119	163	2.3e-07	T	25-01-2018	IPR001810	F-box domain	GO:0005515
c12785/f3p5/2816|m.1393	e3077699a451324ac082bb61fb8c4c06	341	Pfam	PF00067	Cytochrome P450	3	326	8.1e-73	T	25-01-2018	IPR001128	Cytochrome P450	GO:0005506|GO:0016705|GO:0020037|GO:0055114	Reactome: REACT_13433
c1002/f18p8/1246|m.83	a4f8327c98584b306312db370ae65196	305	Pfam	PF00240	Ubiquitin family	234	302	6.5e-34	T	25-01-2018	IPR000626	Ubiquitin domain	GO:0005515
c1002/f18p8/1246|m.83	a4f8327c98584b306312db370ae65196	305	Pfam	PF00240	Ubiquitin family	6	74	6.5e-34	T	25-01-2018	IPR000626	Ubiquitin domain	GO:0005515
c1002/f18p8/1246|m.83	a4f8327c98584b306312db370ae65196	305	Pfam	PF00240	Ubiquitin family	82	150	6.5e-34	T	25-01-2018	IPR000626	Ubiquitin domain	GO:0005515
c1002/f18p8/1246|m.83	a4f8327c98584b306312db370ae65196	305	Pfam	PF00240	Ubiquitin family	158	226	6.5e-34	T	25-01-2018	IPR000626	Ubiquitin domain	GO:0005515
c10622/f5p5/2153|m.584	c052b927432bdc9254c35b956917c996	591	Pfam	PF08637	ATP synthase regulation protein NCA2	303	581	3.7e-63	T	25-01-2018	IPR013946	Nuclear control of ATP synthase 2
c104908/f1p0/3051|m.475	0aff796c87fddca41efc8643ea497bd7	233	Pfam	PF00295	Glycosyl hydrolases family 28	2	187	2.6e-19	T	25-01-2018	IPR000743	Glycoside hydrolase, family 28	GO:0004650|GO:0005975
c114961/f2p2/3228|m.842	08f53bc72204e99a1d3451b1aa52f267	281	Pfam	PF01388	ARID/BRIGHT DNA binding domain	106	203	3.2e-09	T	25-01-2018	IPR001606	ARID/BRIGHT DNA-binding domain	GO:0003677|GO:0005622
c102562/f1p9/3191|m.260	ed635d20d79c7d726aaa8ea9434b46f4	535	Pfam	PF03859	CG-1 domain	30	146	4.8e-49	T	25-01-2018	IPR005559	CG-1 DNA-binding domain	GO:0003677|GO:0005634
c127824/f1p2/792|m.1389	50f85cc922ceb1566988f1b63e99a084	158	Pfam	PF01849	NAC domain	36	92	3.8e-19	T	25-01-2018	IPR002715	Nascent polypeptide-associated complex NAC domain
c102857/f1p0/1495|m.272	a06b145938d0ea2b9459330110ff5576	141	Pfam	PF02536	mTERF	11	118	2.3e-11	T	25-01-2018	IPR003690	Mitochodrial transcription termination factor-related
c16609/f1p1/1628|m.2167	fea4607c422daa52873b661fb3fd9b00	283	Pfam	PF00069	Protein kinase domain	2	229	1e-41	T	25-01-2018	IPR000719	Protein kinase domain	GO:0004672|GO:0005524|GO:0006468
c102120/f1p3/3072|m.227	19ab49bb7f7554b4db688077b37bd95e	237	Pfam	PF04928	Poly(A) polymerase central domain	14	237	1.2e-43	T	25-01-2018	IPR007012	Poly(A) polymerase, central domain	GO:0004652|GO:0043631
c102120/f1p3/3072|m.227	19ab49bb7f7554b4db688077b37bd95e	237	Pfam	PF01909	Nucleotidyltransferase domain	79	148	1.6e-09	T	25-01-2018	IPR002934	Nucleotidyl transferase domain	GO:0016779
c15005/f1p2/1697|m.1872	33113801162f0cd17cab1d2a40e4e3d6	299	Pfam	PF02458	Transferase family	8	298	7.3e-67	T	25-01-2018	IPR003480	Transferase	GO:0016747
c12298/f1p0/3605|m.12147	c62db6cc21d4020da4899b83c732eebe	604	Pfam	PF00689	Cation transporting ATPase, C-terminus	458	596	2.9e-09	T	25-01-2018	IPR006068	Cation-transporting P-type ATPase, C-terminal
c12298/f1p0/3605|m.12147	c62db6cc21d4020da4899b83c732eebe	604	Pfam	PF00689	Cation transporting ATPase, C-terminus	357	400	3.4e-06	T	25-01-2018	IPR006068	Cation-transporting P-type ATPase, C-terminal
c12298/f1p0/3605|m.12147	c62db6cc21d4020da4899b83c732eebe	604	Pfam	PF00702	haloacid dehalogenase-like hydrolase	74	287	1.9e-22	T	25-01-2018	IPR023214	HAD-like domain
c11709/f1p1/3302|m.965	892a14f67d1f8c720715ee37e63fdc78	132	Pfam	PF14655	Rab3 GTPase-activating protein regulatory subunit N-terminus	28	123	5.5e-13	T	25-01-2018
c115230/f1p0/1686|m.855	527ddbec4ca6e54c560eab5d32aec669	305	Pfam	PF05653	Magnesium transporter NIPA	190	255	1.5e-24	T	25-01-2018	IPR008521	Magnesium transporter NIPA	GO:0015095|GO:0015693|GO:0016020
c115230/f1p0/1686|m.855	527ddbec4ca6e54c560eab5d32aec669	305	Pfam	PF05653	Magnesium transporter NIPA	4	189	2.6e-80	T	25-01-2018	IPR008521	Magnesium transporter NIPA	GO:0015095|GO:0015693|GO:0016020
c16100/f1p0/1720|m.2021	c9c3eb0b7600c724ba5e4e97733e64e5	229	Pfam	PF12708	Pectate lyase superfamily protein	62	217	7.3e-11	T	25-01-2018
c118239/f1p0/1304|m.1039	f5bf8bfb246a286c8a00951e2e2059f9	311	Pfam	PF00795	Carbon-nitrogen hydrolase	31	206	1.1e-33	T	25-01-2018	IPR003010	Carbon-nitrogen hydrolase	GO:0006807|GO:0016810
c102900/f1p2/2835|m.275	438a5e050955b4aa0cb8bc3e941b2472	251	Pfam	PF00266	Aminotransferase class-V	1	186	2.2e-69	T	25-01-2018	IPR000192	Aminotransferase, class V/Cysteine desulfurase	GO:0008152
c127312/f1p4/2855|m.1349	d6f062ce0eb3d741db6722821879f47b	689	Pfam	PF02141	DENN (AEX-3) domain	456	561	5.4e-24	T	25-01-2018	IPR001194	DENN domain
c101840/f1p0/2772|m.215	8eb864cafcd1b090a84e8fc433e9b316	211	Pfam	PF00202	Aminotransferase class-III	2	159	1.3e-45	T	25-01-2018	IPR005814	Aminotransferase class-III	GO:0008483|GO:0030170
c12815/f5p7/3225|m.1402	f0b2074d07b31e575e4a0bc935ae7000	275	Pfam	PF00931	NB-ARC domain	168	271	1.4e-21	T	25-01-2018	IPR002182	NB-ARC	GO:0043531
c11123/f2p3/2947|m.702	453727cd2c78f5192f598b91ef49f121	130	Pfam	PF01453	D-mannose binding lectin	82	125	3.9e-10	T	25-01-2018	IPR001480	Bulb-type lectin domain
c109527/f1p7/3558|m.663	f805184fd11de033012cc89e963576dc	983	Pfam	PF05701	Weak chloroplast movement under blue light	99	501	2e-23	T	25-01-2018	IPR008545	WEB family
c12597/f5p1/1796|m.1307	6d4cd20cb6752e2d91229c29760f6840	559	Pfam	PF06552	Plant specific mitochondrial import receptor subunit TOM20	200	307	4.1e-05	T	25-01-2018	IPR010547	Plant specific mitochondrial import receptor subunit TOM20	GO:0005742|GO:0045040
c10911/f1p1/2217|m.649	026703a0723a52e49dde10a14ed2929e	99	Pfam	PF00113	Enolase, C-terminal TIM barrel domain	1	87	7.3e-44	T	25-01-2018	IPR020810	Enolase, C-terminal	GO:0000015|GO:0000287|GO:0004634|GO:0006096	KEGG: 00010+4.2.1.11|KEGG: 00680+4.2.1.11|MetaCyc: PWY-1042|MetaCyc: PWY-1622|MetaCyc: PWY-2221|MetaCyc: PWY-5484|MetaCyc: PWY-5723|MetaCyc: PWY-6142|MetaCyc: PWY-6886|MetaCyc: PWY-6901|MetaCyc: PWY-7003|MetaCyc: PWY-7124|MetaCyc: PWY-7218|UniPathway: UPA00109
c10917/f1p3/3674|m.651	ec003d11b8a472cde824c5c017e9a62d	470	Pfam	PF00931	NB-ARC domain	208	460	7.5e-41	T	25-01-2018	IPR002182	NB-ARC	GO:0043531
c10917/f1p3/3674|m.651	ec003d11b8a472cde824c5c017e9a62d	470	Pfam	PF01582	TIR domain	20	161	1.2e-37	T	25-01-2018	IPR000157	Toll/interleukin-1 receptor homology (TIR) domain	GO:0005515|GO:0007165
c12665/f4p15/3713|m.12145	d6b9c8241e0923b50dfd915eeca24007	123	Pfam	PF00164	Ribosomal protein S12/S23	2	123	8.8e-54	T	25-01-2018	IPR006032	Ribosomal protein S12/S23	GO:0003735|GO:0005622|GO:0005840|GO:0006412
c16614/f1p7/1931|m.2169	aafd0b492856bfa86906db825b23b888	299	Pfam	PF01370	NAD dependent epimerase/dehydratase family	32	216	3e-34	T	25-01-2018	IPR001509	NAD-dependent epimerase/dehydratase	GO:0003824|GO:0044237|GO:0050662
c11744/f1p1/1558|m.992	1ee684e5b3e4807722775b1cc1156238	404	Pfam	PF00439	Bromodomain	130	215	1.2e-19	T	25-01-2018	IPR001487	Bromodomain	GO:0005515
c17225/f1p0/1572|m.11925	ad3d7de15baffa0f08e216e36ddd6665	469	Pfam	PF13921	Myb-like DNA-binding domain	123	183	2.9e-15	T	25-01-2018
c11645/f3p1/2967|m.918	b95ec1f30680fa1e5f5656cd0a9d51e6	471	Pfam	PF14214	Helitron helicase-like domain at N-terminus	295	466	4.6e-54	T	25-01-2018	IPR025476	Helitron helicase-like domain
c12279/f1p3/2901|m.1223	8e79a9f839f82c4395cc61683844f965	198	Pfam	PF00069	Protein kinase domain	5	172	5.6e-27	T	25-01-2018	IPR000719	Protein kinase domain	GO:0004672|GO:0005524|GO:0006468
c101012/f1p4/5372|m.132	b9e73b3a845d614da1f9b24dc6d463b8	796	Pfam	PF00627	UBA/TS-N domain	353	389	7.3e-09	T	25-01-2018	IPR000449	Ubiquitin-associated domain/translation elongation factor EF-Ts, N-terminal	GO:0005515
c17272/f3p3/1980|m.2390	cbfccba30a6aa31ad775f620cc5e6b83	525	Pfam	PF05577	Serine carboxypeptidase S28	78	505	1.1e-84	T	25-01-2018	IPR008758	Peptidase S28	GO:0006508|GO:0008236
c11612/f1p0/1789|m.913	a5d2eee324231f4430e22eecf34cab4c	116	Pfam	PF01762	Galactosyltransferase	23	64	0.00017	T	25-01-2018	IPR002659	Glycosyl transferase, family 31	GO:0006486|GO:0008378|GO:0016020	UniPathway: UPA00378
c14294/f3p3/1707|m.1741	f5f1245a54ce4883be6999c3a04a1e2f	498	Pfam	PF00201	UDP-glucoronosyl and UDP-glucosyl transferase	277	406	1.5e-23	T	25-01-2018	IPR002213	UDP-glucuronosyl/UDP-glucosyltransferase	GO:0008152|GO:0016758
c11306/f1p3/3263|m.754	29f0dafd6648019cda78a2d26a226195	878	Pfam	PF04576	Zein-binding	543	636	2.9e-30	T	25-01-2018	IPR007656	Zein-binding domain
c16930/f1p0/1905|m.2293	4de844077213618dc63bc70062edb5ec	394	Pfam	PF03732	Retrotransposon gag protein	210	301	4.5e-18	T	25-01-2018	IPR005162	Retrotransposon gag domain
c12472/f2p0/2785|m.1280	0b1c3d6df23cacc061f27568ee753d5c	320	Pfam	PF03016	Exostosin family	100	306	4.1e-28	T	25-01-2018	IPR004263	Exostosin-like
c116187/f1p4/3145|m.916	85a5d287451b2c9443d61d8a53683a68	154	Pfam	PF00657	GDSL-like Lipase/Acylhydrolase	79	124	2.6e-06	T	25-01-2018	IPR001087	Lipase, GDSL	GO:0006629|GO:0016788
c13382/f1p1/1725|m.1558	7905b2ecfa6416e2380af2170cbb7110	444	Pfam	PF00385	Chromo (CHRromatin Organisation MOdifier) domain	105	154	2.6e-15	T	25-01-2018	IPR023780	Chromo domain
c1152/f6p4/1730|m.11880	7e9fbde395eb41d4f543ac3ac4ad9c93	170	Pfam	PF00295	Glycosyl hydrolases family 28	82	160	5.7e-09	T	25-01-2018	IPR000743	Glycoside hydrolase, family 28	GO:0004650|GO:0005975
c15513/f1p1/2095|m.1920	48ebd2fb4c21222d164a01c39eeac839	526	Pfam	PF01513	ATP-NAD kinase	214	491	4.8e-57	T	25-01-2018	IPR002504	Inorganic polyphosphate/ATP-NAD kinase, predicted	GO:0003951|GO:0006741|GO:0008152	KEGG: 00760+2.7.1.23|MetaCyc: PWY-5083|MetaCyc: PWY-7268|MetaCyc: PWY-7269
c1454/f3p3/2842|m.1807	837ca7fbb42c9f738b75c3332761a881	788	Pfam	PF00654	Voltage gated chloride channel	230	556	1.4e-66	T	25-01-2018	IPR001807	Chloride channel, voltage gated	GO:0005247|GO:0006821|GO:0016020|GO:0055085
c1454/f3p3/2842|m.1807	837ca7fbb42c9f738b75c3332761a881	788	Pfam	PF00571	CBS domain	633	685	2.6e-09	T	25-01-2018	IPR000644	CBS domain	GO:0030554
c1634/f3p1/3445|m.2099	3f11d456d69047241fa84a7b4d87abc7	401	Pfam	PF01388	ARID/BRIGHT DNA binding domain	203	290	1.1e-19	T	25-01-2018	IPR001606	ARID/BRIGHT DNA-binding domain	GO:0003677|GO:0005622
c10125/f2p2/3188|m.157	8ef0a76970250927b6a57bf750cf2ec9	337	Pfam	PF07714	Protein tyrosine kinase	12	276	9.9e-49	T	25-01-2018	IPR001245	Serine-threonine/tyrosine-protein kinase catalytic domain	GO:0004672|GO:0006468
c134576/f1p0/560|m.1594	07849ffdd9c7dac3a1413db6e80e6477	103	Pfam	PF00125	Core histone H2A/H2B/H3/H4	28	94	2.2e-14	T	25-01-2018	IPR007125	Histone core	GO:0003677
c16694/f3p3/3124|m.2209	30467cc71c13e7ce050db61f5f41becd	123	Pfam	PF03101	FAR1 DNA-binding domain	12	104	6.8e-30	T	25-01-2018	IPR004330	FAR1 DNA binding domain
c134289/f1p0/548|m.1579	088ace9b0878962794e83315fcb9aafd	112	Pfam	PF00254	FKBP-type peptidyl-prolyl cis-trans isomerase	13	109	5.5e-24	T	25-01-2018	IPR001179	Peptidyl-prolyl cis-trans isomerase, FKBP-type, domain	GO:0006457
c14619/f2p0/2426|m.1818	55cc516ac53a26cc7c4b364d966b0fd8	374	Pfam	PF12899	Alkaline and neutral invertase	156	355	2.1e-87	T	25-01-2018	IPR024746	Glycosyl hydrolase family 100	GO:0033926	KEGG: 00052+3.2.1.26|KEGG: 00500+3.2.1.26|MetaCyc: PWY-621
c1442/f11p9/1713|m.1778	fb9bcc9c5b1aec232c72f78f6d092021	401	Pfam	PF00076	RNA recognition motif. (a.k.a. RRM, RBD, or RNP domain)	252	318	2e-11	T	25-01-2018	IPR000504	RNA recognition motif domain	GO:0003676
c1442/f11p9/1713|m.1778	fb9bcc9c5b1aec232c72f78f6d092021	401	Pfam	PF00076	RNA recognition motif. (a.k.a. RRM, RBD, or RNP domain)	132	202	2.9e-20	T	25-01-2018	IPR000504	RNA recognition motif domain	GO:0003676
c1442/f11p9/1713|m.1778	fb9bcc9c5b1aec232c72f78f6d092021	401	Pfam	PF00076	RNA recognition motif. (a.k.a. RRM, RBD, or RNP domain)	47	113	2.7e-13	T	25-01-2018	IPR000504	RNA recognition motif domain	GO:0003676
c12446/f1p2/2841|m.1273	f8695b5d17c7a7c90cae3efc64dd2744	184	Pfam	PF00479	Glucose-6-phosphate dehydrogenase, NAD binding domain	37	173	1.8e-33	T	25-01-2018	IPR022674	Glucose-6-phosphate dehydrogenase, NAD-binding	GO:0004345|GO:0006006|GO:0050661|GO:0055114	KEGG: 00030+1.1.1.49|KEGG: 00480+1.1.1.49|MetaCyc: PWY-7268|UniPathway: UPA00115
c12102/f1p7/1911|m.1161	33edb5325a05cea890c3a520c4e6cb22	313	Pfam	PF00198	2-oxoacid dehydrogenases acyltransferase (catalytic domain)	136	302	2.5e-53	T	25-01-2018	IPR001078	2-oxoacid dehydrogenase acyltransferase, catalytic domain	GO:0008152|GO:0016746
c17096/f1p0/3326|m.2334	8e47c6d3bf101a6955dca78b0c96e8c6	155	Pfam	PF01496	V-type ATPase 116kDa subunit family	2	126	4.3e-25	T	25-01-2018	IPR002490	V-type ATPase, V0 complex, subunit 116kDa	GO:0015078|GO:0015991|GO:0033179
c128571/f2p1/1138|m.1420	ca6690c933bacfadd2b0bd44a1e69cda	283	Pfam	PF08536	Whirly transcription factor	106	244	5e-63	T	25-01-2018	IPR013742	Plant transcription factor
c103232/f1p1/2852|m.297	379406bb0f6328c81fbac487360223ed	243	Pfam	PF08783	DWNN domain	3	76	2e-30	T	25-01-2018	IPR014891	DWNN domain	GO:0005634|GO:0008270
c17315/f2p4/2017|m.2425	b0a6dfd637139e52fd63d6c72b60c98e	550	Pfam	PF04818	RNA polymerase II-binding domain.	58	119	5.5e-22	T	25-01-2018	IPR006903	RNA polymerase II-binding domain
c14345/f7p3/2054|m.1762	73c1c526a15a82c85535894d3479da3c	233	Pfam	PF03000	NPH3 family	1	80	9.8e-38	T	25-01-2018	IPR027356	NPH3 domain		UniPathway: UPA00143
c10005/f1p0/2970|m.57	1e35b88f50d42db5cdd05e8e50eacc33	214	Pfam	PF07727	Reverse transcriptase (RNA-dependent DNA polymerase)	15	212	2.7e-82	T	25-01-2018	IPR013103	Reverse transcriptase, RNA-dependent DNA polymerase		KEGG: 00230+2.7.7.7|KEGG: 00240+2.7.7.7
c11584/f1p1/3567|m.894	f9af1aa8facfdfd798ea0ea7ca694a0e	224	Pfam	PF01858	Retinoblastoma-associated protein A domain	150	213	6.6e-14	T	25-01-2018	IPR002720	Retinoblastoma-associated protein, A-box	GO:0005634|GO:0051726
c119527/f2p3/2835|m.1111	991c749f30c502a6140fbca078f88372	715	Pfam	PF00642	Zinc finger C-x8-C-x5-C-x3-H type (and similar)	262	282	5e-05	T	25-01-2018	IPR000571	Zinc finger, CCCH-type	GO:0046872
c119527/f2p3/2835|m.1111	991c749f30c502a6140fbca078f88372	715	Pfam	PF14259	RNA recognition motif (a.k.a. RRM, RBD, or RNP domain)	401	454	1.1e-06	T	25-01-2018
c16807/f1p0/1405|m.2254	b85c148c8db7d18adbb71066e7eda180	345	Pfam	PF02517	CAAX protease self-immunity	240	322	2.3e-16	T	25-01-2018	IPR003675	CAAX amino terminal protease	GO:0016020
c12665/f4p15/3713|m.12146	c2371be75aaa0c04941c649231800d84	118	Pfam	PF00507	NADH-ubiquinone/plastoquinone oxidoreductase, chain 3	17	117	2.3e-34	T	25-01-2018	IPR000440	NADH:ubiquinone/plastoquinone oxidoreductase, chain 3	GO:0008137|GO:0055114
c17259/f1p1/3226|m.2388	0e99dfc867d3ab8a4cdc1a8689e205cf	1017	Pfam	PF00675	Insulinase (Peptidase family M16)	86	203	4.4e-33	T	25-01-2018	IPR011765	Peptidase M16, N-terminal
c17259/f1p1/3226|m.2388	0e99dfc867d3ab8a4cdc1a8689e205cf	1017	Pfam	PF05193	Peptidase M16 inactive domain	241	419	1.2e-11	T	25-01-2018	IPR007863	Peptidase M16, C-terminal domain
c17259/f1p1/3226|m.2388	0e99dfc867d3ab8a4cdc1a8689e205cf	1017	Pfam	PF05193	Peptidase M16 inactive domain	725	910	1.3e-09	T	25-01-2018	IPR007863	Peptidase M16, C-terminal domain
c127417/f2p4/972|m.1363	d7a15280fa3a0a1e854ae2a2cd184e79	246	Pfam	PF01159	Ribosomal protein L6e	139	246	4.2e-39	T	25-01-2018	IPR000915	60S ribosomal protein L6E	GO:0003735|GO:0005622|GO:0005840|GO:0006412
c127417/f2p4/972|m.1363	d7a15280fa3a0a1e854ae2a2cd184e79	246	Pfam	PF03868	Ribosomal protein L6, N-terminal domain	14	73	7.8e-21	T	25-01-2018	IPR005568	Ribosomal protein L6, N-terminal	GO:0003735|GO:0005622|GO:0005840|GO:0006412
c10756/f1p0/2291|m.620	5eeb4ba76ce2e7cb5210717d160d8401	185	Pfam	PF02990	Endomembrane protein 70	5	180	4.3e-15	T	25-01-2018	IPR004240	Nonaspanin (TM9SF)	GO:0016021
c15796/f1p0/1688|m.1964	aa48135193c20326b17c795d0dd18540	234	Pfam	PF00560	Leucine Rich Repeat	126	145	0.66	T	25-01-2018	IPR001611	Leucine-rich repeat	GO:0005515
c15796/f1p0/1688|m.1964	aa48135193c20326b17c795d0dd18540	234	Pfam	PF00560	Leucine Rich Repeat	149	170	0.056	T	25-01-2018	IPR001611	Leucine-rich repeat	GO:0005515
c10473/f1p1/3419|m.457	4559630f1ec029b9566d9c1bca0b2069	184	Pfam	PF00324	Amino acid permease	2	171	1.2e-21	T	25-01-2018	IPR004841	Amino acid permease/ SLC12A domain	GO:0006810|GO:0016020|GO:0055085
c12085/f1p0/3332|m.1152	7fb550d2f65e8e3406b354375f4b9f0d	128	Pfam	PF01868	Domain of unknown function UPF0086	48	124	9.6e-16	T	25-01-2018	IPR002730	Ribonuclease P/MRP, subunit p29	GO:0000172|GO:0003723|GO:0004540|GO:0006364|GO:0006379|GO:0008033|GO:0030677
c11073/f1p0/1566|m.688	c5991ce64e10736d0d1a1d438569689a	389	Pfam	PF12697	Alpha/beta hydrolase family	132	368	4.4e-26	T	25-01-2018
c16649/f1p1/2264|m.2193	71c6530c3772e7899fd440dc7a807840	144	Pfam	PF02518	Histidine kinase-, DNA gyrase B-, and HSP90-like ATPase	15	69	5.2e-11	T	25-01-2018	IPR003594	Histidine kinase-like ATPase, ATP-binding domain	GO:0005524
c1696/f3p0/3629|m.2297	c424075715e9d09dfc184b90ff587c37	981	Pfam	PF04048	Sec8 exocyst complex component specific domain	16	151	6e-37	T	25-01-2018	IPR007191	Sec8 exocyst complex component specific domain	GO:0000145|GO:0006904|GO:0015031
c10012/f2p1/3806|m.63	2c9a59681cd261d85ea13f40b39f27be	293	Pfam	PF03810	Importin-beta N-terminal domain	23	87	1.2e-13	T	25-01-2018	IPR001494	Importin-beta, N-terminal domain	GO:0006886|GO:0008536
c10012/f2p1/3806|m.63	2c9a59681cd261d85ea13f40b39f27be	293	Pfam	PF02985	HEAT repeat	162	189	0.00015	T	25-01-2018	IPR000357	HEAT	GO:0005515
c12196/f1p0/3349|m.1201	446d3c0f209b24e59c3eda15ddacbcd3	123	Pfam	PF13374	Tetratricopeptide repeat	1	34	4.2e-07	T	25-01-2018
c103177/f1p6/4296|m.294	9bf84a292a9f08451a7818ea878623d1	158	Pfam	PF00146	NADH dehydrogenase	28	147	2e-35	T	25-01-2018	IPR001694	NADH:ubiquinone oxidoreductase, subunit 1/F420H2 oxidoreductase subunit H	GO:0016020|GO:0055114
c15137/f1p0/2132|m.1890	faf9bbb3d8744ff746a42ae667650c34	540	Pfam	PF08245	Mur ligase middle domain	65	224	3.4e-06	T	25-01-2018	IPR013221	Mur ligase, central	GO:0005524|GO:0009058	UniPathway: UPA00219
c15657/f3p1/3544|m.1939	0ceb676bbe8c5924005e3fde21c37689	480	Pfam	PF00931	NB-ARC domain	98	354	4.6e-40	T	25-01-2018	IPR002182	NB-ARC	GO:0043531
c103367/f1p0/2950|m.12433	d8cbd6389d253532862851633187ce01	505	Pfam	PF00505	HMG (high mobility group) box	143	211	1.2e-16	T	25-01-2018	IPR009071	High mobility group box domain
c12484/f1p0/1789|m.1284	e364393c0f7498180cbbd72390f7260c	212	Pfam	PF14686	Polysaccharide lyase family 4, domain II	35	113	1.7e-19	T	25-01-2018
c12484/f1p0/1789|m.1284	e364393c0f7498180cbbd72390f7260c	212	Pfam	PF14683	Polysaccharide lyase family 4, domain III	122	196	7.1e-15	T	25-01-2018
c16339/f4p2/3158|m.2098	d696efc4940f413134d9e0dcdbdb01f3	993	Pfam	PF00225	Kinesin motor domain	150	439	1.7e-51	T	25-01-2018	IPR001752	Kinesin, motor domain	GO:0003777|GO:0005524|GO:0007018|GO:0008017
c117536/f1p1/2953|m.1000	2a4c70e54360f2554074215e06209899	107	Pfam	PF00270	DEAD/DEAH box helicase	3	77	8.7e-10	T	25-01-2018	IPR011545	DNA/RNA helicase, DEAD/DEAH box type, N-terminal	GO:0003676|GO:0005524|GO:0008026
c117818/f1p0/994|m.1011	381ec8ab6a1b87823841598222af59e7	291	Pfam	PF05631	Protein of unknown function (DUF791)	54	283	1.3e-15	T	25-01-2018	IPR008509	Protein of unknown function DUF791
c17283/f1p3/3517|m.2400	f9aba33a4070a48ac61444d1a1b822ca	204	Pfam	PF02892	BED zinc finger	58	107	1.8e-07	T	25-01-2018	IPR003656	Zinc finger, BED-type predicted	GO:0003677
c16588/f5p4/2785|m.2162	2fde5b39d2c1a7f6f78589a63bc4f066	762	Pfam	PF11935	Domain of unknown function (DUF3453)	90	332	3e-51	T	25-01-2018
c14345/f7p3/2054|m.1761	457033f590f1ebc5ba35743eb9b5d5f9	391	Pfam	PF00651	BTB/POZ domain	33	122	1.4e-06	T	25-01-2018	IPR013069	BTB/POZ	GO:0005515
c14345/f7p3/2054|m.1761	457033f590f1ebc5ba35743eb9b5d5f9	391	Pfam	PF03000	NPH3 family	211	365	2e-48	T	25-01-2018	IPR027356	NPH3 domain		UniPathway: UPA00143
c17096/f1p0/3326|m.2335	f3e83e59361ed362fd29e6b56c880e28	138	Pfam	PF01496	V-type ATPase 116kDa subunit family	8	130	2.1e-52	T	25-01-2018	IPR002490	V-type ATPase, V0 complex, subunit 116kDa	GO:0015078|GO:0015991|GO:0033179
c117536/f1p1/2953|m.998	844301ecd68e09b6fca342f7763fe4df	130	Pfam	PF00270	DEAD/DEAH box helicase	53	93	1e-10	T	25-01-2018	IPR011545	DNA/RNA helicase, DEAD/DEAH box type, N-terminal	GO:0003676|GO:0005524|GO:0008026
c103232/f1p1/2852|m.298	98f817970f58921dcfa44e23ed78e420	237	Pfam	PF13696	Zinc knuckle	18	43	1.4e-06	T	25-01-2018	IPR025829	Zinc knuckle CX2CX3GHX4C
c11024/f1p0/2896|m.678	47bd81da35abe79a38a13db389577132	255	Pfam	PF00091	Tubulin/FtsZ family, GTPase domain	3	220	4.7e-72	T	25-01-2018	IPR003008	Tubulin/FtsZ, GTPase domain
c14287/f8p6/2000|m.1738	ec04f033fc2cd0cc8de08086f81bcf99	531	Pfam	PF00083	Sugar (and other) transporter	26	503	1.8e-53	T	25-01-2018	IPR005828	General substrate transporter	GO:0016021|GO:0022857|GO:0055085
c10125/f1p1/3367|m.154	a9196fa3ca68e21e52843b4eb14468c8	808	Pfam	PF09770	Topoisomerase II-associated protein PAT1	451	597	5.5e-07	T	25-01-2018	IPR019167	Topoisomerase II-associated protein PAT1
c1594/f2p1/1707|m.1981	6a3270d1e4d3ba929777f603d38ce2bf	311	Pfam	PF00106	short chain dehydrogenase	27	191	2e-33	T	25-01-2018	IPR002198	Short-chain dehydrogenase/reductase SDR	GO:0008152|GO:0016491
c17134/f1p0/3824|m.2342	58c576bcc2bbe3e7a336b2602f696bf1	237	Pfam	PF11600	Chromatin assembly factor 1 complex p150 subunit, N-terminal	102	226	1.8e-05	T	25-01-2018
c115820/f3p3/3379|m.890	84ea5720c098a3f8a313937e234095b8	138	Pfam	PF00916	Sulfate transporter family	2	121	7.4e-34	T	25-01-2018	IPR011547	Sulphate transporter	GO:0008272|GO:0015116|GO:0016021
c102197/f1p0/1675|m.231	92f73d1ed24a2063fab6f52d3476d6c2	141	Pfam	PF08423	Rad51	9	110	6.7e-10	T	25-01-2018	IPR013632	DNA recombination and repair protein Rad51, C-terminal
c11794/f1p0/1556|m.1019	e02e004cc9f6b41f37cd7d76a74da257	296	Pfam	PF00069	Protein kinase domain	1	240	8.2e-51	T	25-01-2018	IPR000719	Protein kinase domain	GO:0004672|GO:0005524|GO:0006468
c10489/f1p4/3913|m.471	c2d239d641ca6151dc53a98b39cb462d	514	Pfam	PF02985	HEAT repeat	323	350	1.4e-06	T	25-01-2018	IPR000357	HEAT	GO:0005515
c10059/f1p0/2345|m.110	7e394c26e7254f689561a1e713f5232b	223	Pfam	PF02861	Clp amino terminal domain	182	218	4.2e-15	T	25-01-2018	IPR004176	Clp, N-terminal	GO:0019538
c10059/f1p0/2345|m.110	7e394c26e7254f689561a1e713f5232b	223	Pfam	PF02861	Clp amino terminal domain	106	158	1.4e-18	T	25-01-2018	IPR004176	Clp, N-terminal	GO:0019538
c116838/f1p2/2922|m.952	b5307a03bb9918e0f79f211aa267fc79	844	Pfam	PF02922	Carbohydrate-binding module 48 (Isoamylase N-terminal domain)	203	285	1.3e-16	T	25-01-2018	IPR004193	Glycoside hydrolase, family 13, N-terminal	GO:0004553|GO:0005975
c116838/f1p2/2922|m.952	b5307a03bb9918e0f79f211aa267fc79	844	Pfam	PF02806	Alpha amylase, C-terminal all-beta domain	740	834	3.2e-23	T	25-01-2018	IPR006048	Alpha-amylase, C-terminal all beta	GO:0003824|GO:0005975|GO:0043169	Reactome: REACT_474
c116838/f1p2/2922|m.952	b5307a03bb9918e0f79f211aa267fc79	844	Pfam	PF00128	Alpha amylase, catalytic domain	351	422	1.5e-12	T	25-01-2018	IPR006047	Glycosyl hydrolase, family 13, catalytic domain	GO:0003824|GO:0005975|GO:0043169
c102596/f1p1/1104|m.266	4c615e06ed9354262fa30fb5dd2cc96a	214	Pfam	PF01105	emp24/gp25L/p24 family/GOLD	31	209	9.9e-54	T	25-01-2018	IPR009038	GOLD	GO:0006810|GO:0016021
c11004/f1p0/2986|m.4	457f300b6eedf11fa5855d8d55ff9d3d	124	Pfam	PF04434	SWIM zinc finger	64	92	1.4e-07	T	25-01-2018	IPR007527	Zinc finger, SWIM-type	GO:0008270
c13296/f1p1/3119|m.1542	867efb968b95444bda66e0e0d50b31a4	221	Pfam	PF02922	Carbohydrate-binding module 48 (Isoamylase N-terminal domain)	61	143	1.4e-17	T	25-01-2018	IPR004193	Glycoside hydrolase, family 13, N-terminal	GO:0004553|GO:0005975
c115919/f1p1/3078|m.900	f7bde86751bcbefb0aa0ff8addc7286c	251	Pfam	PF07973	Threonyl and Alanyl tRNA synthetase second additional domain	86	144	1.2e-16	T	25-01-2018	IPR012947	Threonyl/alanyl tRNA synthetase, SAD	GO:0005524|GO:0016876|GO:0043039
c15909/f2p4/3626|m.1977	23354d8580c93508d45389a00e908587	730	Pfam	PF01326	Pyruvate phosphate dikinase, PEP/pyruvate binding domain	383	703	7.4e-57	T	25-01-2018	IPR002192	Pyruvate phosphate dikinase, PEP/pyruvate-binding	GO:0005524|GO:0016301|GO:0016310
c15270/f1p0/1471|m.11980	564bbb66d526f73a2f90cd4cea3bdd97	392	Pfam	PF13345	Domain of unknown function (DUF4098)	327	390	0.0062	T	25-01-2018	IPR025386	Domain of unknown function DUF4098
c15270/f1p0/1471|m.11980	564bbb66d526f73a2f90cd4cea3bdd97	392	Pfam	PF13345	Domain of unknown function (DUF4098)	248	317	3e-12	T	25-01-2018	IPR025386	Domain of unknown function DUF4098
c115726/f1p0/605|m.879	5ae95800a28a542fa4ee047640fbadf8	134	Pfam	PF01929	Ribosomal protein L14	45	118	1.1e-27	T	25-01-2018	IPR002784	Ribosomal protein L14	GO:0003735|GO:0005622|GO:0005840|GO:0006412
c13846/f7p8/3208|m.1684	eea8343e105d4e9893a8c74c9b0c5529	715	Pfam	PF00642	Zinc finger C-x8-C-x5-C-x3-H type (and similar)	262	282	5e-05	T	25-01-2018	IPR000571	Zinc finger, CCCH-type	GO:0046872
c13846/f7p8/3208|m.1684	eea8343e105d4e9893a8c74c9b0c5529	715	Pfam	PF14259	RNA recognition motif (a.k.a. RRM, RBD, or RNP domain)	401	454	1.1e-06	T	25-01-2018
c11560/f1p0/1336|m.876	fda7b6d52ffe7991f9ed371416eafd03	378	Pfam	PF00013	KH domain	154	221	3.1e-09	T	25-01-2018	IPR004088	K Homology domain, type 1	GO:0003723
c11560/f1p0/1336|m.876	fda7b6d52ffe7991f9ed371416eafd03	378	Pfam	PF00013	KH domain	265	324	1.3e-09	T	25-01-2018	IPR004088	K Homology domain, type 1	GO:0003723
c11560/f1p0/1336|m.876	fda7b6d52ffe7991f9ed371416eafd03	378	Pfam	PF00013	KH domain	63	115	5e-12	T	25-01-2018	IPR004088	K Homology domain, type 1	GO:0003723
c110267/f1p6/3053|m.682	b0a09c4a400bb3933645f6dbcb68cec5	208	Pfam	PF02493	MORN repeat	181	199	0.97	T	25-01-2018	IPR003409	MORN motif
c110267/f1p6/3053|m.682	b0a09c4a400bb3933645f6dbcb68cec5	208	Pfam	PF02493	MORN repeat	89	110	2.1e-10	T	25-01-2018	IPR003409	MORN motif
c110267/f1p6/3053|m.682	b0a09c4a400bb3933645f6dbcb68cec5	208	Pfam	PF02493	MORN repeat	135	157	0.0001	T	25-01-2018	IPR003409	MORN motif
c110267/f1p6/3053|m.682	b0a09c4a400bb3933645f6dbcb68cec5	208	Pfam	PF02493	MORN repeat	112	128	0.0002	T	25-01-2018	IPR003409	MORN motif
c110267/f1p6/3053|m.682	b0a09c4a400bb3933645f6dbcb68cec5	208	Pfam	PF02493	MORN repeat	66	85	0.16	T	25-01-2018	IPR003409	MORN motif
c110267/f1p6/3053|m.682	b0a09c4a400bb3933645f6dbcb68cec5	208	Pfam	PF02493	MORN repeat	158	180	3.4e-05	T	25-01-2018	IPR003409	MORN motif
c13279/f1p0/1124|m.1538	cdbb827c49c5ee42c9c8eaf810757328	211	Pfam	PF00082	Subtilase family	1	60	7.8e-10	T	25-01-2018	IPR000209	Peptidase S8/S53 domain	GO:0004252|GO:0006508
c110267/f1p6/3053|m.681	d72147f16be067ee159aaabbd9fabdc0	620	Pfam	PF02493	MORN repeat	16	36	0.011	T	25-01-2018	IPR003409	MORN motif
c110267/f1p6/3053|m.681	d72147f16be067ee159aaabbd9fabdc0	620	Pfam	PF02493	MORN repeat	1	14	0.023	T	25-01-2018	IPR003409	MORN motif
c110267/f1p6/3053|m.681	d72147f16be067ee159aaabbd9fabdc0	620	Pfam	PF01504	Phosphatidylinositol-4-phosphate 5-Kinase	282	613	1.6e-87	T	25-01-2018	IPR002498	Phosphatidylinositol-4-phosphate 5-kinase, core	GO:0016307|GO:0046488
c1140/f7p8/1731|m.780	860402058096ef0f3924fc7b2d1154d7	450	Pfam	PF00566	Rab-GTPase-TBC domain	158	400	4.1e-52	T	25-01-2018	IPR000195	Rab-GTPase-TBC domain	GO:0005097|GO:0032313
c17311/f1p0/3265|m.2418	36f1210e463a739ae5a5ac8a2843b75c	258	Pfam	PF00612	IQ calmodulin-binding motif	105	124	2.6e-05	T	25-01-2018	IPR000048	IQ motif, EF-hand binding site	GO:0005515
c17311/f1p0/3265|m.2418	36f1210e463a739ae5a5ac8a2843b75c	258	Pfam	PF00612	IQ calmodulin-binding motif	81	100	0.00057	T	25-01-2018	IPR000048	IQ motif, EF-hand binding site	GO:0005515
c16497/f10p4/2768|m.2140	3fad23604d303ad7976d033bd8069e38	771	Pfam	PF00326	Prolyl oligopeptidase family	572	771	1.1e-47	T	25-01-2018	IPR001375	Peptidase S9, prolyl oligopeptidase, catalytic domain	GO:0006508|GO:0008236
c16497/f10p4/2768|m.2140	3fad23604d303ad7976d033bd8069e38	771	Pfam	PF00930	Dipeptidyl peptidase IV (DPP IV) N-terminal region	140	485	1e-78	T	25-01-2018	IPR002469	Peptidase S9B, dipeptidylpeptidase IV N-terminal	GO:0006508|GO:0016020
c119326/f1p11/4946|m.12442	3c5bf6f35a188bc9b9a623654c26a2be	563	Pfam	PF00069	Protein kinase domain	31	286	7.5e-51	T	25-01-2018	IPR000719	Protein kinase domain	GO:0004672|GO:0005524|GO:0006468
c16784/f1p1/2388|m.2244	603f01eafa5f28a57345cd5361f667d8	559	Pfam	PF12697	Alpha/beta hydrolase family	294	536	8.5e-26	T	25-01-2018
c17096/f1p0/3326|m.2332	2c8be7511a1d186492c91eefdbbf9a61	246	Pfam	PF01496	V-type ATPase 116kDa subunit family	1	240	2e-68	T	25-01-2018	IPR002490	V-type ATPase, V0 complex, subunit 116kDa	GO:0015078|GO:0015991|GO:0033179
c12605/f1p2/2179|m.1309	095f39d60d8cc121c9918d4dd592837b	188	Pfam	PF00544	Pectate lyase	2	89	1.2e-36	T	25-01-2018	IPR002022	Pectate lyase/Amb allergen
c10917/f1p3/3674|m.650	6f1a23b1abad1955515012f90d776150	677	Pfam	PF12799	Leucine Rich repeats (2 copies)	336	377	1.1e-06	T	25-01-2018	IPR025875	Leucine rich repeat 4
c101642/f1p1/2842|m.199	68a63cd26267d884cc6e65d0e1ea75ae	690	Pfam	PF00225	Kinesin motor domain	30	94	3.1e-23	T	25-01-2018	IPR001752	Kinesin, motor domain	GO:0003777|GO:0005524|GO:0007018|GO:0008017
c12060/f1p1/3725|m.1141	085467790f157191bb22e7f8b5f42aed	406	Pfam	PF02309	AUX/IAA family	332	406	1.3e-18	T	25-01-2018	IPR003311	AUX/IAA protein	GO:0005634|GO:0006355
c105432/f1p1/2689|m.516	e4767a896238d79e5e19993a1d9a1814	115	Pfam	PF05699	hAT family C-terminal dimerisation region	2	80	2.4e-26	T	25-01-2018	IPR008906	HAT dimerisation domain, C-terminal	GO:0046983
c10780/f2p0/1708|m.625	1cb9e2248fc953b40431bbcc69948350	113	Pfam	PF02780	Transketolase, C-terminal domain	59	103	7e-07	T	25-01-2018	IPR005476	Transketolase, C-terminal	GO:0003824|GO:0008152
c10780/f2p0/1708|m.625	1cb9e2248fc953b40431bbcc69948350	113	Pfam	PF02779	Transketolase, pyrimidine binding domain	1	41	5.6e-07	T	25-01-2018	IPR005475	Transketolase-like, pyrimidine-binding domain
c101012/f1p4/5372|m.136	ea12f54b27b161913a8d3b0aa8e4c65f	122	Pfam	PF00627	UBA/TS-N domain	65	88	5.5e-06	T	25-01-2018	IPR000449	Ubiquitin-associated domain/translation elongation factor EF-Ts, N-terminal	GO:0005515
c14775/f3p2/2723|m.1833	b889142ced2f60aa40dbfe28bcd89043	773	Pfam	PF00560	Leucine Rich Repeat	109	129	0.09	T	25-01-2018	IPR001611	Leucine-rich repeat	GO:0005515
c14775/f3p2/2723|m.1833	b889142ced2f60aa40dbfe28bcd89043	773	Pfam	PF00560	Leucine Rich Repeat	225	245	0.22	T	25-01-2018	IPR001611	Leucine-rich repeat	GO:0005515
c14775/f3p2/2723|m.1833	b889142ced2f60aa40dbfe28bcd89043	773	Pfam	PF00069	Protein kinase domain	470	761	5.5e-28	T	25-01-2018	IPR000719	Protein kinase domain	GO:0004672|GO:0005524|GO:0006468
c14775/f3p2/2723|m.1833	b889142ced2f60aa40dbfe28bcd89043	773	Pfam	PF08263	Leucine rich repeat N-terminal domain	29	69	3.7e-13	T	25-01-2018	IPR013210	Leucine-rich repeat-containing N-terminal, type 2
c134468/f1p0/598|m.1587	76bc41a23e37d86035c906844fbecde2	134	Pfam	PF01248	Ribosomal protein L7Ae/L30e/S12e/Gadd45 family	35	127	2.7e-24	T	25-01-2018	IPR004038	Ribosomal protein L7Ae/L30e/S12e/Gadd45
c12569/f1p1/1536|m.1294	332e33f94b2505eac58c99c5b7dc6294	256	Pfam	PF00586	AIR synthase related protein, N-terminal domain	2	56	1.6e-11	T	25-01-2018	IPR000728	AIR synthase related protein, N-terminal domain	GO:0003824
c12569/f1p1/1536|m.1294	332e33f94b2505eac58c99c5b7dc6294	256	Pfam	PF02769	AIR synthase related protein, C-terminal domain	91	253	6.4e-35	T	25-01-2018	IPR010918	AIR synthase-related protein, C-terminal domain
c115826/f1p0/1633|m.892	5b8bb3b5cfb4dfe21e57a392caf1bf33	183	Pfam	PF14379	MYB-CC type transfactor, LHEQLE motif	10	58	5.2e-24	T	25-01-2018	IPR025756	MYB-CC type transcription factor, LHEQLE-containing domain
c13296/f1p1/3119|m.1541	d63eeae6058388715106846eba38730f	347	Pfam	PF00128	Alpha amylase, catalytic domain	9	58	2.1e-08	T	25-01-2018	IPR006047	Glycosyl hydrolase, family 13, catalytic domain	GO:0003824|GO:0005975|GO:0043169
c10548/f1p0/3090|m.522	e1121f49be84dd940c4728c0d0fb14c9	175	Pfam	PF00069	Protein kinase domain	3	156	1.4e-43	T	25-01-2018	IPR000719	Protein kinase domain	GO:0004672|GO:0005524|GO:0006468
c12143/f1p1/3478|m.1180	f8828c36a21092a40eec17ad793d193e	423	Pfam	PF00400	WD domain, G-beta repeat	74	111	1.7e-09	T	25-01-2018	IPR001680	WD40 repeat	GO:0005515
c12143/f1p1/3478|m.1180	f8828c36a21092a40eec17ad793d193e	423	Pfam	PF00400	WD domain, G-beta repeat	381	409	0.0012	T	25-01-2018	IPR001680	WD40 repeat	GO:0005515
c12143/f1p1/3478|m.1180	f8828c36a21092a40eec17ad793d193e	423	Pfam	PF00400	WD domain, G-beta repeat	3	25	0.0057	T	25-01-2018	IPR001680	WD40 repeat	GO:0005515
c12143/f1p1/3478|m.1180	f8828c36a21092a40eec17ad793d193e	423	Pfam	PF00400	WD domain, G-beta repeat	282	322	4.9e-07	T	25-01-2018	IPR001680	WD40 repeat	GO:0005515
c12143/f1p1/3478|m.1180	f8828c36a21092a40eec17ad793d193e	423	Pfam	PF00400	WD domain, G-beta repeat	327	365	3.5e-08	T	25-01-2018	IPR001680	WD40 repeat	GO:0005515
c12143/f1p1/3478|m.1180	f8828c36a21092a40eec17ad793d193e	423	Pfam	PF00400	WD domain, G-beta repeat	31	69	1.3e-09	T	25-01-2018	IPR001680	WD40 repeat	GO:0005515
c17334/f1p1/2898|m.2432	e9a54d5f160d8bd2f007eed4edb9b26d	386	Pfam	PF00560	Leucine Rich Repeat	338	360	0.2	T	25-01-2018	IPR001611	Leucine-rich repeat	GO:0005515
c17334/f1p1/2898|m.2432	e9a54d5f160d8bd2f007eed4edb9b26d	386	Pfam	PF00560	Leucine Rich Repeat	292	312	1.1	T	25-01-2018	IPR001611	Leucine-rich repeat	GO:0005515
c17334/f1p1/2898|m.2432	e9a54d5f160d8bd2f007eed4edb9b26d	386	Pfam	PF00560	Leucine Rich Repeat	197	218	0.12	T	25-01-2018	IPR001611	Leucine-rich repeat	GO:0005515
c17334/f1p1/2898|m.2432	e9a54d5f160d8bd2f007eed4edb9b26d	386	Pfam	PF00560	Leucine Rich Repeat	363	384	0.79	T	25-01-2018	IPR001611	Leucine-rich repeat	GO:0005515
c12108/f3p4/2502|m.1163	8612642ce2886c8cd251eb74e2f4f17f	616	Pfam	PF07690	Major Facilitator Superfamily	213	574	2.8e-62	T	25-01-2018	IPR011701	Major facilitator superfamily	GO:0016021|GO:0055085
c12240/f1p4/3797|m.1207	d7a8cc78d906e85dcf5445b0d66ccbd6	517	Pfam	PF07714	Protein tyrosine kinase	117	388	3.1e-48	T	25-01-2018	IPR001245	Serine-threonine/tyrosine-protein kinase catalytic domain	GO:0004672|GO:0006468
c10402/f1p3/1652|m.383	8eaa423d267ee7c4d482ff0959062cea	473	Pfam	PF01207	Dihydrouridine synthase (Dus)	66	375	9e-56	T	25-01-2018	IPR001269	tRNA-dihydrouridine synthase	GO:0008033|GO:0017150|GO:0050660|GO:0055114
c15774/f2p10/3733|m.1961	378badcd96d95756f6ccdacbb8a6e87f	204	Pfam	PF07727	Reverse transcriptase (RNA-dependent DNA polymerase)	1	185	3e-67	T	25-01-2018	IPR013103	Reverse transcriptase, RNA-dependent DNA polymerase		KEGG: 00230+2.7.7.7|KEGG: 00240+2.7.7.7
c17096/f1p0/3326|m.2333	11b25b6f217a47c0fc75bfb6744ae65c	241	Pfam	PF01496	V-type ATPase 116kDa subunit family	35	217	2.8e-32	T	25-01-2018	IPR002490	V-type ATPase, V0 complex, subunit 116kDa	GO:0015078|GO:0015991|GO:0033179
c13686/f2p5/3423|m.1642	10c698ac86d9ea6fe0228dbd6abb7846	585	Pfam	PF05193	Peptidase M16 inactive domain	293	478	4.8e-10	T	25-01-2018	IPR007863	Peptidase M16, C-terminal domain
c13206/f6p4/3076|m.1517	30d9794aca767b2891bc7f7eba748300	717	Pfam	PF02922	Carbohydrate-binding module 48 (Isoamylase N-terminal domain)	137	220	1.5e-18	T	25-01-2018	IPR004193	Glycoside hydrolase, family 13, N-terminal	GO:0004553|GO:0005975
c13206/f6p4/3076|m.1517	30d9794aca767b2891bc7f7eba748300	717	Pfam	PF02806	Alpha amylase, C-terminal all-beta domain	671	703	8.1e-07	T	25-01-2018	IPR006048	Alpha-amylase, C-terminal all beta	GO:0003824|GO:0005975|GO:0043169	Reactome: REACT_474
c13206/f6p4/3076|m.1517	30d9794aca767b2891bc7f7eba748300	717	Pfam	PF00128	Alpha amylase, catalytic domain	292	435	1.5e-13	T	25-01-2018	IPR006047	Glycosyl hydrolase, family 13, catalytic domain	GO:0003824|GO:0005975|GO:0043169
c11254/f1p2/3624|m.731	fd27292066d4bc26b765dac3a2ddd753	225	Pfam	PF01094	Receptor family ligand binding region	68	216	5.2e-40	T	25-01-2018	IPR001828	Extracellular ligand-binding receptor
c10977/f2p1/3830|m.671	44f758eac7ee889646aeedc35a1095ec	240	Pfam	PF00226	DnaJ domain	6	73	1.2e-18	T	25-01-2018	IPR001623	DnaJ domain
c10977/f2p1/3830|m.671	44f758eac7ee889646aeedc35a1095ec	240	Pfam	PF00076	RNA recognition motif. (a.k.a. RRM, RBD, or RNP domain)	182	228	3.2e-07	T	25-01-2018	IPR000504	RNA recognition motif domain	GO:0003676
c13780/f2p4/3344|m.1662	29a618b1efd7ce925d9f409751dd73d8	736	Pfam	PF01805	Surp module	198	249	7.7e-11	T	25-01-2018	IPR000061	SWAP/Surp	GO:0003723|GO:0006396
c13780/f2p4/3344|m.1662	29a618b1efd7ce925d9f409751dd73d8	736	Pfam	PF01805	Surp module	1	42	3.6e-08	T	25-01-2018	IPR000061	SWAP/Surp	GO:0003723|GO:0006396
c15982/f1p0/3285|m.2001	1edb949bb91127b32d6d789046bbe2bb	260	Pfam	PF05093	Cytokine-induced anti-apoptosis inhibitor 1, Fe-S biogenesis	168	251	3.5e-22	T	25-01-2018	IPR007785	Anamorsin	GO:0005737|GO:0006915|GO:0016226|GO:0051536
c100739/f1p0/1881|m.117	b057590355beb2f56f7ccc4ebf22766f	170	Pfam	PF00665	Integrase core domain	71	170	2.3e-15	T	25-01-2018	IPR001584	Integrase, catalytic core	GO:0015074
c100739/f1p0/1881|m.117	b057590355beb2f56f7ccc4ebf22766f	170	Pfam	PF13976	GAG-pre-integrase domain	12	59	9.3e-13	T	25-01-2018	IPR025724	GAG-pre-integrase domain		KEGG: 00230+2.7.7.7|KEGG: 00240+2.7.7.7
c16199/f1p0/3635|m.2059	1537c939fdd3e3222216345e176698e6	214	Pfam	PF01535	PPR repeat	111	134	0.032	T	25-01-2018	IPR002885	Pentatricopeptide repeat
c16199/f1p0/3635|m.2059	1537c939fdd3e3222216345e176698e6	214	Pfam	PF01535	PPR repeat	7	31	2.2e-05	T	25-01-2018	IPR002885	Pentatricopeptide repeat
c16199/f1p0/3635|m.2059	1537c939fdd3e3222216345e176698e6	214	Pfam	PF01535	PPR repeat	38	67	9.5e-06	T	25-01-2018	IPR002885	Pentatricopeptide repeat
c16199/f1p0/3635|m.2059	1537c939fdd3e3222216345e176698e6	214	Pfam	PF13041	PPR repeat family	137	185	4.5e-10	T	25-01-2018	IPR002885	Pentatricopeptide repeat
c13547/f1p0/2918|m.1622	9ae50d6bc7dc66e853c5d0e38a799fd4	292	Pfam	PF02861	Clp amino terminal domain	133	169	0.19	T	25-01-2018	IPR004176	Clp, N-terminal	GO:0019538
c13547/f1p0/2918|m.1622	9ae50d6bc7dc66e853c5d0e38a799fd4	292	Pfam	PF02861	Clp amino terminal domain	23	45	0.052	T	25-01-2018	IPR004176	Clp, N-terminal	GO:0019538
c1228/f6p14/4471|m.1225	937e5641229c73f4d44a4230f9ed2af1	631	Pfam	PF13414	TPR repeat	339	402	1.1e-11	T	25-01-2018
c1228/f6p14/4471|m.1225	937e5641229c73f4d44a4230f9ed2af1	631	Pfam	PF13414	TPR repeat	406	467	7.5e-10	T	25-01-2018
c1228/f6p14/4471|m.1225	937e5641229c73f4d44a4230f9ed2af1	631	Pfam	PF13414	TPR repeat	233	289	1.2e-06	T	25-01-2018
c1228/f6p14/4471|m.1225	937e5641229c73f4d44a4230f9ed2af1	631	Pfam	PF07719	Tetratricopeptide repeat	304	336	0.019	T	25-01-2018	IPR013105	Tetratricopeptide TPR2
c15153/f2p0/3599|m.1894	a64fb42f5a5121a8af4a1abd9fd86f32	138	Pfam	PF03552	Cellulose synthase	56	107	5e-26	T	25-01-2018	IPR005150	Cellulose synthase	GO:0016020|GO:0016760|GO:0030244
c12445/f2p1/2011|m.1267	83e5a5150fc2a5a90e7d435fea48f154	166	Pfam	PF00118	TCP-1/cpn60 chaperonin family	2	157	3.5e-46	T	25-01-2018	IPR002423	Chaperonin Cpn60/TCP-1	GO:0005524|GO:0044267
c101906/f1p2/3377|m.219	4e9e173cd510030c64f598995fc15375	461	Pfam	PF12110	Nuclear protein 96	250	452	1.4e-45	T	25-01-2018	IPR021967	Nuclear protein 96
c14937/f1p2/2568|m.1861	1205e53d3a44bfd17054226d25ea7198	188	Pfam	PF00161	Ribosome inactivating protein	49	91	3.6e-07	T	25-01-2018	IPR001574	Ribosome-inactivating protein	GO:0017148|GO:0030598
c13735/f1p0/2865|m.1653	41b143dbac2be27730052db4868ef0a7	102	Pfam	PF13014	KH domain	47	93	7.6e-07	T	25-01-2018	IPR004088	K Homology domain, type 1	GO:0003723
c13245/f2p1/3162|m.1532	3b691ea33468d65a1be6736f280b6496	130	Pfam	PF07944	Putative glycosyl hydrolase of unknown function (DUF1680)	2	119	2e-33	T	25-01-2018	IPR012878	Protein of unknown function DUF1680
c16651/f2p1/3795|m.2196	33fdce8fede2c8229ac21295958eee42	122	Pfam	PF00777	Glycosyltransferase family 29 (sialyltransferase)	28	100	2.5e-18	T	25-01-2018	IPR001675	Glycosyl transferase, family 29	GO:0006486|GO:0008373
c118972/f1p2/2617|m.1084	df97b72bf441f3a03f75091593cbfba1	117	Pfam	PF07714	Protein tyrosine kinase	6	94	4.5e-15	T	25-01-2018	IPR001245	Serine-threonine/tyrosine-protein kinase catalytic domain	GO:0004672|GO:0006468
c12840/f1p2/2882|m.1413	a5556604f200dd3de658a729513ca13f	201	Pfam	PF00560	Leucine Rich Repeat	131	148	0.16	T	25-01-2018	IPR001611	Leucine-rich repeat	GO:0005515
c12840/f1p2/2882|m.1413	a5556604f200dd3de658a729513ca13f	201	Pfam	PF00560	Leucine Rich Repeat	48	70	0.15	T	25-01-2018	IPR001611	Leucine-rich repeat	GO:0005515
c12840/f1p2/2882|m.1413	a5556604f200dd3de658a729513ca13f	201	Pfam	PF00560	Leucine Rich Repeat	24	45	0.47	T	25-01-2018	IPR001611	Leucine-rich repeat	GO:0005515
c10964/f2p0/856|m.670	53b2e2a25de0c606b08fd02b4ae95653	119	Pfam	PF07019	Rab5-interacting protein (Rab5ip)	33	113	6.1e-23	T	25-01-2018
c103899/f1p3/4243|m.362	b42abfd1efdda13d38804a435a826f20	427	Pfam	PF00271	Helicase conserved C-terminal domain	155	232	2.8e-17	T	25-01-2018	IPR001650	Helicase, C-terminal	GO:0003676|GO:0004386|GO:0005524
c16884/f1p1/3793|m.2279	6f28a0dcf838c53e0854b4bc63352472	166	Pfam	PF09750	Alternative splicing regulator	17	123	1.1e-24	T	25-01-2018	IPR019147	Suppressor of white apricot N-terminal domain
c10106/f3p1/1844|m.143	309254c21465afb29a77291576f6f56c	415	Pfam	PF01008	Initiation factor 2 subunit family	19	391	5.1e-67	T	25-01-2018	IPR000649	Initiation factor 2B-related	GO:0044237	KEGG: 00270+5.3.1.23|MetaCyc: PWY-6755|MetaCyc: PWY-7174|MetaCyc: PWY-7270|UniPathway: UPA00904
c10494/f1p1/3892|m.479	f17af2ccecfec6699ea160f635790e67	124	Pfam	PF14571	Stress-induced protein Di19, C-terminal	85	124	2.1e-13	T	25-01-2018	IPR027935	Protein dehydration-induced 19, C-terminal
c10494/f1p1/3892|m.479	f17af2ccecfec6699ea160f635790e67	124	Pfam	PF05605	Drought induced 19 protein (Di19), zinc-binding	17	66	1.4e-13	T	25-01-2018	IPR008598	Drought induced 19 protein-like, zinc-binding domain
c1672/f5p1/3047|m.2221	ccab119648baf82b1c3e527c243925d6	277	Pfam	PF00153	Mitochondrial carrier protein	44	137	1.7e-17	T	25-01-2018	IPR018108	Mitochondrial substrate/solute carrier
c1672/f5p1/3047|m.2221	ccab119648baf82b1c3e527c243925d6	277	Pfam	PF00153	Mitochondrial carrier protein	155	240	2.4e-23	T	25-01-2018	IPR018108	Mitochondrial substrate/solute carrier
c104443/f1p1/1180|m.427	a0430c21995459c57ef3606630ff0df8	342	Pfam	PF00316	Fructose-1-6-bisphosphatase	14	336	5.7e-136	T	25-01-2018	IPR000146	Fructose-1,6-bisphosphatase class 1/Sedoheputulose-1,7-bisphosphatase	GO:0005975|GO:0042132|GO:0042578	KEGG: 00010+3.1.3.11|KEGG: 00030+3.1.3.11|KEGG: 00051+3.1.3.11|KEGG: 00680+3.1.3.11|KEGG: 00710+3.1.3.11|MetaCyc: PWY-5484|Reactome: REACT_474|UniPathway: UPA00138
c116773/f1p2/1784|m.951	aa57d5f66262929aa636eea3a6134b92	105	Pfam	PF01406	tRNA synthetases class I (C) catalytic domain	37	83	1.9e-20	T	25-01-2018	IPR024909	Cysteinyl-tRNA synthetase/mycothiol ligase		KEGG: 00970+6.1.1.16
c125785/f11p16/3396|m.1300	e41baebe46ff5f6e7fc82ebaa4850428	956	Pfam	PF00690	Cation transporter/ATPase, N-terminus	20	83	1.8e-13	T	25-01-2018	IPR004014	Cation-transporting P-type ATPase, N-terminal
c125785/f11p16/3396|m.1300	e41baebe46ff5f6e7fc82ebaa4850428	956	Pfam	PF00702	haloacid dehalogenase-like hydrolase	327	604	6.5e-24	T	25-01-2018	IPR023214	HAD-like domain
c125785/f11p16/3396|m.1300	e41baebe46ff5f6e7fc82ebaa4850428	956	Pfam	PF00122	E1-E2 ATPase	102	323	3.3e-57	T	25-01-2018	IPR008250	P-type ATPase, A domain	GO:0000166|GO:0046872
c14682/f2p2/1203|m.1823	a8edbf5425a706a95919e023e779cf3f	341	Pfam	PF00106	short chain dehydrogenase	59	225	4.2e-28	T	25-01-2018	IPR002198	Short-chain dehydrogenase/reductase SDR	GO:0008152|GO:0016491
c12380/f1p0/2146|m.1245	ac3751331065280666eecfd07ac28676	141	Pfam	PF02142	MGS-like domain	97	136	5.2e-10	T	25-01-2018	IPR011607	Methylglyoxal synthase-like domain
c118145/f1p0/1111|m.1032	f5f19ac451d18add9de9f103fab1c30c	167	Pfam	PF01596	O-methyltransferase	1	166	1.2e-61	T	25-01-2018	IPR002935	O-methyltransferase, family 3	GO:0008171
c13657/f1p0/1910|m.1639	e0af84952e35dd033b13f6baa701ee64	135	Pfam	PF10250	GDP-fucose protein O-fucosyltransferase	10	129	4.3e-30	T	25-01-2018	IPR019378	GDP-fucose protein O-fucosyltransferase		KEGG: 00514+2.4.1.221|UniPathway: UPA00378
c114798/f2p1/3142|m.821	aa492d1ade0fd40d394413a587a65d7d	158	Pfam	PF00012	Hsp70 protein	56	154	1.6e-21	T	25-01-2018	IPR013126	Heat shock protein 70 family
c103324/f1p3/3049|m.306	06879a47496d142469e99adefa6f06f0	770	Pfam	PF14309	Domain of unknown function (DUF4378)	606	745	8e-15	T	25-01-2018	IPR025486	Domain of unknown function DUF4378
c13272/f1p0/1580|m.1536	4ded4c4b85a2a99f219b0030055d7ab1	137	Pfam	PF01008	Initiation factor 2 subunit family	2	112	1.3e-23	T	25-01-2018	IPR000649	Initiation factor 2B-related	GO:0044237	KEGG: 00270+5.3.1.23|MetaCyc: PWY-6755|MetaCyc: PWY-7174|MetaCyc: PWY-7270|UniPathway: UPA00904
c101389/f1p3/2944|m.164	65a53a8311f588c96dc7973714f2709d	349	Pfam	PF00069	Protein kinase domain	133	273	7.8e-34	T	25-01-2018	IPR000719	Protein kinase domain	GO:0004672|GO:0005524|GO:0006468
c10144/f1p0/3006|m.180	585ddd2ccfc3952990ab4bc9ea8897d5	672	Pfam	PF13041	PPR repeat family	207	254	8.1e-10	T	25-01-2018	IPR002885	Pentatricopeptide repeat
c10144/f1p0/3006|m.180	585ddd2ccfc3952990ab4bc9ea8897d5	672	Pfam	PF13041	PPR repeat family	440	487	8.3e-08	T	25-01-2018	IPR002885	Pentatricopeptide repeat
c10144/f1p0/3006|m.180	585ddd2ccfc3952990ab4bc9ea8897d5	672	Pfam	PF13041	PPR repeat family	338	386	4.2e-12	T	25-01-2018	IPR002885	Pentatricopeptide repeat
c10144/f1p0/3006|m.180	585ddd2ccfc3952990ab4bc9ea8897d5	672	Pfam	PF01535	PPR repeat	514	540	3.3e-05	T	25-01-2018	IPR002885	Pentatricopeptide repeat
c10144/f1p0/3006|m.180	585ddd2ccfc3952990ab4bc9ea8897d5	672	Pfam	PF01535	PPR repeat	109	137	7.5e-05	T	25-01-2018	IPR002885	Pentatricopeptide repeat
c10144/f1p0/3006|m.180	585ddd2ccfc3952990ab4bc9ea8897d5	672	Pfam	PF01535	PPR repeat	282	309	0.0021	T	25-01-2018	IPR002885	Pentatricopeptide repeat
c10144/f1p0/3006|m.180	585ddd2ccfc3952990ab4bc9ea8897d5	672	Pfam	PF01535	PPR repeat	311	336	0.00011	T	25-01-2018	IPR002885	Pentatricopeptide repeat
c10144/f1p0/3006|m.180	585ddd2ccfc3952990ab4bc9ea8897d5	672	Pfam	PF01535	PPR repeat	411	439	0.00031	T	25-01-2018	IPR002885	Pentatricopeptide repeat
c1722/f5p13/3918|m.2374	4d4343685f0a1e266c23e528ab9cd70d	815	Pfam	PF04510	Family of unknown function (DUF577)	105	253	9.8e-06	T	25-01-2018	IPR007598	Protein of unknown function DUF577
c1722/f5p13/3918|m.2374	4d4343685f0a1e266c23e528ab9cd70d	815	Pfam	PF13646	HEAT repeats	385	485	1.2e-07	T	25-01-2018
c1042/f6p10/3295|m.402	4881d4f1a9cf0356291f4854b0d468c9	887	Pfam	PF01433	Peptidase family M1	47	387	3.4e-59	T	25-01-2018	IPR014782	Peptidase M1, membrane alanine aminopeptidase, N-terminal	GO:0008237|GO:0008270
c1042/f6p10/3295|m.402	4881d4f1a9cf0356291f4854b0d468c9	887	Pfam	PF11940	Domain of unknown function (DUF3458)	461	843	7.9e-138	T	25-01-2018	IPR024601	Peptidase M1, alanyl aminopeptidase, C-terminal
c11767/f3p1/3250|m.1007	59b4bcc3ab0a9565d58a287c0aa9dc30	124	Pfam	PF03924	CHASE domain	2	102	4.9e-09	T	25-01-2018	IPR006189	CHASE
c17007/f1p0/3722|m.2317	7a47ed52a8423351d2f5979fe07c9c12	146	Pfam	PF13041	PPR repeat family	85	130	9e-10	T	25-01-2018	IPR002885	Pentatricopeptide repeat
c10552/f7p3/2879|m.526	a0365ed112010763e8bc027c1657839f	799	Pfam	PF03109	ABC1 family	257	376	4.1e-28	T	25-01-2018	IPR004147	UbiB domain		KEGG: 00540+2.7.-.-|KEGG: 00563+2.7.-.-
c10552/f7p3/2879|m.526	a0365ed112010763e8bc027c1657839f	799	Pfam	PF01636	Phosphotransferase enzyme family	411	450	2.8e-05	T	25-01-2018	IPR002575	Aminoglycoside phosphotransferase
c12339/f1p2/1567|m.1237	27c9480ea21e9f486522ecd671685204	395	Pfam	PF07714	Protein tyrosine kinase	53	319	1e-49	T	25-01-2018	IPR001245	Serine-threonine/tyrosine-protein kinase catalytic domain	GO:0004672|GO:0006468
c12378/f4p0/840|m.1244	fad596a669a17f559bd785de6ae8d89e	159	Pfam	PF00407	Pathogenesis-related protein Bet v I family	1	156	1.4e-29	T	25-01-2018	IPR000916	Bet v I domain	GO:0006952|GO:0009607
c117014/f1p0/1828|m.963	981789aca5f5bf48817ee8c462d37bc5	309	Pfam	PF00046	Homeobox domain	29	84	4.8e-10	T	25-01-2018	IPR001356	Homeobox domain	GO:0003700|GO:0006355|GO:0043565
c17241/f1p0/2378|m.2377	28f8c42da516f26c4b4ef6a492adf6a9	340	Pfam	PF00439	Bromodomain	233	309	3.9e-17	T	25-01-2018	IPR001487	Bromodomain	GO:0005515
c101840/f1p0/2772|m.216	365050759afb32cc89b0896ef1fc66a6	150	Pfam	PF00202	Aminotransferase class-III	82	131	4.4e-11	T	25-01-2018	IPR005814	Aminotransferase class-III	GO:0008483|GO:0030170
c13410/f1p2/2837|m.1565	e5ace49abb85bd2a04bf02a966fa870f	313	Pfam	PF00069	Protein kinase domain	3	159	5e-41	T	25-01-2018	IPR000719	Protein kinase domain	GO:0004672|GO:0005524|GO:0006468
c14571/f1p0/2371|m.1813	9daf59ce4540498d4249a01115d69f25	247	Pfam	PF13041	PPR repeat family	129	177	2e-11	T	25-01-2018	IPR002885	Pentatricopeptide repeat
c14571/f1p0/2371|m.1813	9daf59ce4540498d4249a01115d69f25	247	Pfam	PF01535	PPR repeat	201	224	0.0014	T	25-01-2018	IPR002885	Pentatricopeptide repeat
c14571/f1p0/2371|m.1813	9daf59ce4540498d4249a01115d69f25	247	Pfam	PF01535	PPR repeat	229	244	0.72	T	25-01-2018	IPR002885	Pentatricopeptide repeat
c16100/f1p0/1720|m.2022	905c34c88203a52a30272fb3ae67a6e3	200	Pfam	PF00295	Glycosyl hydrolases family 28	5	153	7.1e-08	T	25-01-2018	IPR000743	Glycoside hydrolase, family 28	GO:0004650|GO:0005975
c102298/f1p1/2733|m.242	d6510ddcde27572783ea3d3d86d043c9	341	Pfam	PF02309	AUX/IAA family	269	340	4e-12	T	25-01-2018	IPR003311	AUX/IAA protein	GO:0005634|GO:0006355
c13494/f1p0/1771|m.1604	ff86fea9f49583b595e121b18ca7e80d	124	Pfam	PF05557	Mitotic checkpoint protein	34	82	1.3e-10	T	25-01-2018	IPR008672	Spindle assembly checkpoint component Mad1	GO:0007094
c100547/f1p0/2532|m.108	c158372c6be886fbc167c1a9db6613ad	480	Pfam	PF13962	Domain of unknown function	334	446	3.8e-23	T	25-01-2018	IPR026961	PGG domain
c10350/f1p1/3629|m.324	e5a4737ce0c9781e822d29ee94200d92	123	Pfam	PF07766	LETM1-like protein	3	117	3e-40	T	25-01-2018	IPR011685	LETM1-like
c102011/f1p1/2816|m.224	31eeca923e29aa96bbd2c0e37d4d0bf0	291	Pfam	PF00651	BTB/POZ domain	30	126	4.7e-14	T	25-01-2018	IPR013069	BTB/POZ	GO:0005515
c116849/f1p0/889|m.954	eb713b7691c63df43571693c8f5ea058	139	Pfam	PF04133	Vacuolar protein sorting 55	17	133	1.8e-36	T	25-01-2018	IPR007262	Vacuolar protein sorting 55
c10142/f1p3/3663|m.173	2071123ba42537da2bf63e52d689cc6f	231	Pfam	PF13855	Leucine rich repeat	145	198	2.3e-08	T	25-01-2018
c10485/f1p1/3372|m.467	1333bae50ee122c122f9631b54995cb1	123	Pfam	PF00026	Eukaryotic aspartyl protease	1	111	3.9e-29	T	25-01-2018	IPR001461	Aspartic peptidase	GO:0004190|GO:0006508
c10569/f1p0/2274|m.543	f78b5fb58a1782e7cdcf3114b3542075	127	Pfam	PF03468	XS domain	1	106	1.2e-14	T	25-01-2018	IPR005380	XS domain	GO:0031047
c116110/f1p1/2727|m.908	d04e7f373510a42b88afb9df6dcdd75c	227	Pfam	PF13246	Putative hydrolase of sodium-potassium ATPase alpha subunit	21	63	3.7e-09	T	25-01-2018
c116110/f1p1/2727|m.908	d04e7f373510a42b88afb9df6dcdd75c	227	Pfam	PF00702	haloacid dehalogenase-like hydrolase	117	177	1.4e-07	T	25-01-2018	IPR023214	HAD-like domain
c105848/f1p1/3030|m.552	2505872c3a04225aed0357ee43b661c7	109	Pfam	PF00171	Aldehyde dehydrogenase family	1	99	3.2e-36	T	25-01-2018	IPR015590	Aldehyde dehydrogenase domain	GO:0008152|GO:0016491|GO:0055114
c13760/f1p0/3318|m.1656	f868bfbeae2ebaa8d62122fcd382a98a	148	Pfam	PF00560	Leucine Rich Repeat	90	112	0.0024	T	25-01-2018	IPR001611	Leucine-rich repeat	GO:0005515
c118715/f1p1/1772|m.1070	21d346a5fc270aa2a84467376502bbd4	180	Pfam	PF00179	Ubiquitin-conjugating enzyme	125	164	1.1e-05	T	25-01-2018	IPR000608	Ubiquitin-conjugating enzyme, E2	GO:0016881
c119216/f1p18/4923|m.1094	a02fd68aee4290e33d253fbaf7f0d93c	696	Pfam	PF02347	Glycine cleavage system P-protein	184	458	6.5e-12	T	25-01-2018	IPR020580	Glycine cleavage system P-protein, N-terminal	GO:0004375|GO:0006546|GO:0055114	KEGG: 00260+1.4.4.2
c119216/f1p18/4923|m.1094	a02fd68aee4290e33d253fbaf7f0d93c	696	Pfam	PF02347	Glycine cleavage system P-protein	1	165	1.7e-73	T	25-01-2018	IPR020580	Glycine cleavage system P-protein, N-terminal	GO:0004375|GO:0006546|GO:0055114	KEGG: 00260+1.4.4.2
c10956/f1p2/3681|m.666	1c5e9049f763b365cbbdabbb129c61cc	224	Pfam	PF00400	WD domain, G-beta repeat	135	165	3.2e-05	T	25-01-2018	IPR001680	WD40 repeat	GO:0005515
c10956/f1p2/3681|m.666	1c5e9049f763b365cbbdabbb129c61cc	224	Pfam	PF00400	WD domain, G-beta repeat	84	119	6.9e-09	T	25-01-2018	IPR001680	WD40 repeat	GO:0005515
c11936/f3p1/4004|m.1106	22acd62e37eadc584e35d799cd80e21c	407	Pfam	PF02985	HEAT repeat	216	243	1.1e-06	T	25-01-2018	IPR000357	HEAT	GO:0005515
c1292/f6p19/3793|m.1438	47648d3b5851a81ab7ddd6952cb0e95b	856	Pfam	PF00113	Enolase, C-terminal TIM barrel domain	75	117	1.1e-06	T	25-01-2018	IPR020810	Enolase, C-terminal	GO:0000015|GO:0000287|GO:0004634|GO:0006096	KEGG: 00010+4.2.1.11|KEGG: 00680+4.2.1.11|MetaCyc: PWY-1042|MetaCyc: PWY-1622|MetaCyc: PWY-2221|MetaCyc: PWY-5484|MetaCyc: PWY-5723|MetaCyc: PWY-6142|MetaCyc: PWY-6886|MetaCyc: PWY-6901|MetaCyc: PWY-7003|MetaCyc: PWY-7124|MetaCyc: PWY-7218|UniPathway: UPA00109
c1292/f6p19/3793|m.1438	47648d3b5851a81ab7ddd6952cb0e95b	856	Pfam	PF00113	Enolase, C-terminal TIM barrel domain	120	190	9.1e-19	T	25-01-2018	IPR020810	Enolase, C-terminal	GO:0000015|GO:0000287|GO:0004634|GO:0006096	KEGG: 00010+4.2.1.11|KEGG: 00680+4.2.1.11|MetaCyc: PWY-1042|MetaCyc: PWY-1622|MetaCyc: PWY-2221|MetaCyc: PWY-5484|MetaCyc: PWY-5723|MetaCyc: PWY-6142|MetaCyc: PWY-6886|MetaCyc: PWY-6901|MetaCyc: PWY-7003|MetaCyc: PWY-7124|MetaCyc: PWY-7218|UniPathway: UPA00109
c104478/f1p4/2916|m.429	4459c73ca8215c1669f489549f93da97	290	Pfam	PF02254	TrkA-N domain	40	164	3.5e-19	T	25-01-2018	IPR003148	Regulator of K+ conductance, N-terminal	GO:0006813
c15153/f2p0/3599|m.1892	32b38655f0cbe1de36887d2048228c5c	228	Pfam	PF03552	Cellulose synthase	1	221	1.2e-126	T	25-01-2018	IPR005150	Cellulose synthase	GO:0016020|GO:0016760|GO:0030244
c11552/f1p1/3625|m.869	474203f4d47342b4d85df14c06816459	424	Pfam	PF07714	Protein tyrosine kinase	65	338	6e-46	T	25-01-2018	IPR001245	Serine-threonine/tyrosine-protein kinase catalytic domain	GO:0004672|GO:0006468
c103610/f1p3/2799|m.335	bb055e0914a722785c5e1a407817c0ac	193	Pfam	PF10551	MULE transposase domain	73	162	4.6e-17	T	25-01-2018	IPR018289	MULE transposase domain
c11368/f2p1/1545|m.770	5314d8ba0190fdc01870d01901227327	386	Pfam	PF07765	KIP1-like protein	41	105	4.8e-14	T	25-01-2018	IPR011684	KIP1-like
c11085/f1p0/615|m.689	7724198872bcd48fb959c1ba4e3d523b	143	Pfam	PF00083	Sugar (and other) transporter	2	139	1.4e-26	T	25-01-2018	IPR005828	General substrate transporter	GO:0016021|GO:0022857|GO:0055085
c10656/f3p4/2979|m.591	75490c8a8f75f0fc1b26a5e1f35cbefa	432	Pfam	PF12738	twin BRCT domain	62	116	5.3e-12	T	25-01-2018	IPR001357	BRCT domain
c14518/f2p0/1673|m.1805	e2ea4bea8f781649fd4f9c83fc2efd5b	160	Pfam	PF01398	JAB1/Mov34/MPN/PAD-1 ubiquitin protease	2	54	4.2e-10	T	25-01-2018	IPR000555	JAB/MPN domain	GO:0005515
c14518/f2p0/1673|m.1805	e2ea4bea8f781649fd4f9c83fc2efd5b	160	Pfam	PF15249	Glioma tumor suppressor candidate region	52	140	2.4e-17	T	25-01-2018
c16884/f1p1/3793|m.2278	e8f22956b4baa5f6a49e0f943f670ed5	281	Pfam	PF01805	Surp module	198	249	2e-11	T	25-01-2018	IPR000061	SWAP/Surp	GO:0003723|GO:0006396
c16884/f1p1/3793|m.2278	e8f22956b4baa5f6a49e0f943f670ed5	281	Pfam	PF01805	Surp module	1	42	1e-08	T	25-01-2018	IPR000061	SWAP/Surp	GO:0003723|GO:0006396
c12143/f1p1/3478|m.1181	b885b144912a4d73d9186f31d399cb5e	250	Pfam	PF08625	Utp13 specific WD40 associated domain	37	170	3.7e-41	T	25-01-2018	IPR013934	Small-subunit processome, Utp13	GO:0006364|GO:0032040
c103830/f1p1/2620|m.352	437f7a17d92c9aad81f391ee3721a62c	177	Pfam	PF07887	Calmodulin binding protein-like	2	168	2.1e-68	T	25-01-2018	IPR012416	Calmodulin binding protein-like
c16361/f1p1/1657|m.2107	afb92325428eb7e069eb06952f238475	513	Pfam	PF02458	Transferase family	42	507	4.3e-115	T	25-01-2018	IPR003480	Transferase	GO:0016747
c16266/f1p3/4066|m.2077	06bd1cd048bf51f76554be4e0a57a282	1008	Pfam	PF03110	SBP domain	163	240	1.5e-38	T	25-01-2018	IPR004333	Transcription factor, SBP-box	GO:0003677|GO:0005634
c16399/f1p0/3120|m.2114	b555fd0aa0693412dea3d7984da6ea62	127	Pfam	PF07714	Protein tyrosine kinase	69	123	0.00018	T	25-01-2018	IPR001245	Serine-threonine/tyrosine-protein kinase catalytic domain	GO:0004672|GO:0006468
c16501/f1p5/5752|m.12159	ffb47a97d049d2284887ffeb946994cb	689	Pfam	PF01855	Pyruvate flavodoxin/ferredoxin oxidoreductase, thiamine diP-bdg	219	402	5.4e-23	T	25-01-2018	IPR002880	Pyruvate flavodoxin/ferredoxin oxidoreductase, N-terminal	GO:0016491|GO:0055114
c16501/f1p5/5752|m.12159	ffb47a97d049d2284887ffeb946994cb	689	Pfam	PF13241	Putative NAD(P)-binding	13	55	8.5e-07	T	25-01-2018	IPR006367	Sirohaem synthase, N-terminal	GO:0006779|GO:0019354|GO:0043115|GO:0055114	KEGG: 00860+4.99.1.4+1.3.1.76+2.1.1.107|MetaCyc: PWY-5194|MetaCyc: PWY-5507|UniPathway: UPA00148|UniPathway: UPA00148|UniPathway: UPA00262|UniPathway: UPA00262|UniPathway: UPA00262
c14247/f6p3/1642|m.1730	18cf0ca47544090d33c9ffd855520a63	307	Pfam	PF01529	DHHC palmitoyltransferase	75	249	2.4e-45	T	25-01-2018	IPR001594	Zinc finger, DHHC-type, palmitoyltransferase	GO:0008270
c11564/f1p1/3971|m.12140	5387aec466902d486cd3e723294076cb	174	Pfam	PF00368	Hydroxymethylglutaryl-coenzyme A reductase	1	129	9.9e-56	T	25-01-2018	IPR002202	Hydroxymethylglutaryl-CoA reductase, class I/II	GO:0004420|GO:0015936|GO:0050662|GO:0055114	KEGG: 00900+1.1.1.34|MetaCyc: PWY-6174|MetaCyc: PWY-922|UniPathway: UPA00058
c118164/f1p9/3057|m.1033	fd2f40571dfa68127c0e8921902d73a5	614	Pfam	PF01985	CRS1 / YhbY (CRM) domain	424	511	1.8e-21	T	25-01-2018	IPR001890	RNA-binding, CRM domain	GO:0003723
c118164/f1p9/3057|m.1033	fd2f40571dfa68127c0e8921902d73a5	614	Pfam	PF01985	CRS1 / YhbY (CRM) domain	11	90	5e-19	T	25-01-2018	IPR001890	RNA-binding, CRM domain	GO:0003723
c118164/f1p9/3057|m.1033	fd2f40571dfa68127c0e8921902d73a5	614	Pfam	PF01985	CRS1 / YhbY (CRM) domain	210	294	1.3e-20	T	25-01-2018	IPR001890	RNA-binding, CRM domain	GO:0003723
c12364/f2p1/2961|m.1242	0b6b420f2cb6044c4db317e9fc3f8a58	259	Pfam	PF00560	Leucine Rich Repeat	160	181	0.25	T	25-01-2018	IPR001611	Leucine-rich repeat	GO:0005515
c12364/f2p1/2961|m.1242	0b6b420f2cb6044c4db317e9fc3f8a58	259	Pfam	PF07725	Leucine Rich Repeat	114	133	2.6e-07	T	25-01-2018	IPR011713	Leucine-rich repeat 3
c100030/f1p1/2570|m.55	65252e6f0083d3a4cc2df8301da843da	633	Pfam	PF02225	PA domain	62	167	1.7e-10	T	25-01-2018	IPR003137	Protease-associated domain, PA
c16993/f1p3/3877|m.2310	b3c861a66a5228ae67ffca50fc8f94fb	1067	Pfam	PF00628	PHD-finger	313	354	1.6e-07	T	25-01-2018	IPR019787	Zinc finger, PHD-finger	GO:0005515
c11510/f1p1/1564|m.850	4699b34692055665cd9cc8c4f0d6a7d7	101	Pfam	PF01066	CDP-alcohol phosphatidyltransferase	3	71	9.3e-15	T	25-01-2018	IPR000462	CDP-alcohol phosphatidyltransferase	GO:0008654|GO:0016020|GO:0016780
c12003/f1p6/1726|m.1129	c317221506d9dcb90372da1ee7fe22ef	384	Pfam	PF08442	ATP-grasp domain	1	200	3.5e-54	T	25-01-2018	IPR013650	ATP-grasp fold, succinyl-CoA synthetase-type		KEGG: 00020+6.2.1.5|KEGG: 00640+6.2.1.5|KEGG: 00660+6.2.1.5|KEGG: 00720+6.2.1.5|MetaCyc: PWY-5392|MetaCyc: PWY-5537|MetaCyc: PWY-5538|MetaCyc: PWY-5690|MetaCyc: PWY-5913|MetaCyc: PWY-6728|MetaCyc: PWY-6969|UniPathway: UPA00223
c12003/f1p6/1726|m.1129	c317221506d9dcb90372da1ee7fe22ef	384	Pfam	PF00549	CoA-ligase	259	379	1.8e-28	T	25-01-2018	IPR005811	ATP-citrate lyase/succinyl-CoA ligase	GO:0003824|GO:0008152	KEGG: 00020+6.2.1.5|KEGG: 00640+6.2.1.5|KEGG: 00660+6.2.1.5|KEGG: 00720+6.2.1.5|MetaCyc: PWY-5392|MetaCyc: PWY-5537|MetaCyc: PWY-5538|MetaCyc: PWY-5690|MetaCyc: PWY-5913|MetaCyc: PWY-6728|MetaCyc: PWY-6969|UniPathway: UPA00223
c12858/f12p5/1627|m.1421	ae042a5615eca0a4b1a3f3d72bfc7ed0	469	Pfam	PF00091	Tubulin/FtsZ family, GTPase domain	24	246	5e-69	T	25-01-2018	IPR003008	Tubulin/FtsZ, GTPase domain
c12858/f12p5/1627|m.1421	ae042a5615eca0a4b1a3f3d72bfc7ed0	469	Pfam	PF03953	Tubulin C-terminal domain	284	414	3.9e-50	T	25-01-2018	IPR018316	Tubulin/FtsZ, 2-layer sandwich domain	GO:0003924|GO:0005525|GO:0006184|GO:0043234|GO:0051258
c11293/f2p3/2823|m.747	9c65a4be3d22051b0fc26f9ad66dfdaa	218	Pfam	PF00493	MCM2/3/5 family	117	217	2.6e-39	T	25-01-2018	IPR001208	Mini-chromosome maintenance, DNA-dependent ATPase	GO:0003677|GO:0005524|GO:0006260
c16464/f2p2/2064|m.2134	3d7ab093584a739e0ac999d1c8313231	270	Pfam	PF08491	Squalene epoxidase	44	233	1.5e-88	T	25-01-2018	IPR013698	Squalene epoxidase	GO:0004506|GO:0016021|GO:0050660|GO:0055114	KEGG: 00100+1.14.13.132|KEGG: 00909+1.14.13.132|MetaCyc: PWY-5670|MetaCyc: PWY-6098|UniPathway: UPA00767
c119133/f1p1/3083|m.1088	7f31e7ec2246f578ee52141589572a49	322	Pfam	PF10555	Phospho-N-acetylmuramoyl-pentapeptide-transferase signature 1	226	238	4.8e-05	T	25-01-2018	IPR018480	Phospho-N-acetylmuramoyl-pentapeptide transferase, conserved site		KEGG: 00550+2.7.8.13|MetaCyc: PWY-5265|MetaCyc: PWY-6470|MetaCyc: PWY-6471|UniPathway: UPA00219
c12939/f1p2/3041|m.1452	329e227fd9fc3b897cde73dc5410c0c7	110	Pfam	PF03159	XRN 5'-3' exonuclease N-terminus	1	106	8.4e-35	T	25-01-2018	IPR004859	Putative 5-3 exonuclease	GO:0003676|GO:0004527|GO:0005622
c1616/f5p1/1366|m.2040	c63702c688267c18c54a428437201fda	224	Pfam	PF13867	Sin3 binding region of histone deacetylase complex subunit SAP30	164	217	2e-21	T	25-01-2018	IPR025718	Histone deacetylase complex subunit SAP30, Sin3 binding domain	GO:0005515
c10568/f1p1/1743|m.539	225bc8240bbfd1b54ad7157c7c130fa5	464	Pfam	PF12146	Putative lysophospholipase	194	272	7.2e-27	T	25-01-2018	IPR022742	Putative lysophospholipase
c10015/f1p1/2707|m.72	bfd7bf89924fd327b887b5f76805eea1	229	Pfam	PF03101	FAR1 DNA-binding domain	46	137	5.2e-18	T	25-01-2018	IPR004330	FAR1 DNA binding domain
c100281/f1p0/780|m.92	6dfff046db1b743dd47a960f46838398	151	Pfam	PF02966	Mitosis protein DIM1	5	137	1.9e-47	T	25-01-2018	IPR004123	mRNA splicing factor, thioredoxin-like U5 snRNP	GO:0005681|GO:0007067
c10948/f1p2/3298|m.661	43b99ca0a05e8544fb2e0e2b035e7d18	151	Pfam	PF08263	Leucine rich repeat N-terminal domain	39	70	0.00015	T	25-01-2018	IPR013210	Leucine-rich repeat-containing N-terminal, type 2
c12090/f1p0/3311|m.1157	5fd00242f455d632d9d84393022b1e13	178	Pfam	PF00004	ATPase family associated with various cellular activities (AAA)	76	125	3.5e-05	T	25-01-2018	IPR003959	ATPase, AAA-type, core	GO:0005524
c102975/f1p0/835|m.283	6b833a3755b4af18c0bc73318480defe	210	Pfam	PF00009	Elongation factor Tu GTP binding domain	39	136	1.3e-08	T	25-01-2018	IPR000795	Elongation factor, GTP-binding domain	GO:0003924|GO:0005525
c12142/f3p3/2724|m.1178	09138b8a0d39eae6df895857d67d2f45	701	Pfam	PF00860	Permease family	177	594	8.8e-67	T	25-01-2018	IPR006043	Xanthine/uracil/vitamin C permease	GO:0005215|GO:0006810|GO:0016020|GO:0055085
c118972/f1p2/2617|m.1083	fa6c7ef7d458def0ee6225b33c7b61a3	198	Pfam	PF01453	D-mannose binding lectin	71	172	1.6e-29	T	25-01-2018	IPR001480	Bulb-type lectin domain
c101038/f1p0/3415|m.138	6ab79ea09895e7e8b8f76535e382e82a	646	Pfam	PF00171	Aldehyde dehydrogenase family	218	632	1.3e-103	T	25-01-2018	IPR015590	Aldehyde dehydrogenase domain	GO:0008152|GO:0016491|GO:0055114
c117212/f1p18/2116|m.973	05c656569d4710ec0eecfdbf72d3164e	334	Pfam	PF08031	Berberine and berberine like	268	326	2.1e-20	T	25-01-2018	IPR012951	Berberine/berberine-like	GO:0016491|GO:0050660|GO:0055114
c14619/f2p0/2426|m.1819	6ec0bc335759b97bb747847965dd67fe	278	Pfam	PF12899	Alkaline and neutral invertase	1	236	7.4e-118	T	25-01-2018	IPR024746	Glycosyl hydrolase family 100	GO:0033926	KEGG: 00052+3.2.1.26|KEGG: 00500+3.2.1.26|MetaCyc: PWY-621
c11435/f2p3/841|m.790	fa4ca297a704c0719fef6f5fb78ee7ff	240	Pfam	PF00805	Pentapeptide repeats (8 copies)	132	170	8.8e-12	T	25-01-2018	IPR001646	Pentapeptide repeat
c11791/f1p0/1784|m.1015	3d3413050131f65d90e1d61caad22ef7	122	Pfam	PF03822	NAF domain	1	49	1.9e-14	T	25-01-2018	IPR004041	NAF domain	GO:0007165
c1681/f3p4/1733|m.2255	51c57122758986bd441c5fcf5fbb0b35	507	Pfam	PF08392	FAE1/Type III polyketide synthase-like protein	94	383	9.4e-141	T	25-01-2018	IPR013601	FAE1/Type III polyketide synthase-like protein	GO:0006633|GO:0016020|GO:0016747	KEGG: 00062+2.3.1.199|MetaCyc: PWY-5080|MetaCyc: PWY-6433|MetaCyc: PWY-7036|UniPathway: UPA00094
c1681/f3p4/1733|m.2255	51c57122758986bd441c5fcf5fbb0b35	507	Pfam	PF08541	3-Oxoacyl-[acyl-carrier-protein (ACP)] synthase III C terminal	400	481	3e-11	T	25-01-2018	IPR013747	3-Oxoacyl-[acyl-carrier-protein (ACP)] synthase III C-terminal	GO:0008610|GO:0016747	KEGG: 00061+2.3.1.180|MetaCyc: PWY-4381|MetaCyc: PWY-6519|UniPathway: UPA00094
c119301/f1p1/1532|m.1100	f52fbaae415bad92d6c303a00dcfc15a	265	Pfam	PF00069	Protein kinase domain	23	208	2.2e-30	T	25-01-2018	IPR000719	Protein kinase domain	GO:0004672|GO:0005524|GO:0006468
c14494/f2p2/1931|m.1797	00eea4df2ef637a8308402782a699407	562	Pfam	PF03108	MuDR family transposase	20	85	1.7e-19	T	25-01-2018	IPR004332	Transposase, MuDR, plant
c14494/f2p2/1931|m.1797	00eea4df2ef637a8308402782a699407	562	Pfam	PF10551	MULE transposase domain	222	311	7.1e-14	T	25-01-2018	IPR018289	MULE transposase domain
c14494/f2p2/1931|m.1797	00eea4df2ef637a8308402782a699407	562	Pfam	PF04434	SWIM zinc finger	437	462	1.1e-07	T	25-01-2018	IPR007527	Zinc finger, SWIM-type	GO:0008270
c11137/f1p1/1649|m.703	c63f68794fceddd7c5048713a063b29b	191	Pfam	PF14111	Domain of unknown function (DUF4283)	83	190	5.6e-23	T	25-01-2018	IPR025558	Domain of unknown function DUF4283
c11960/f1p0/797|m.12230	9e14e7a78297c10a39ec755312e3ad2f	107	Pfam	PF10417	C-terminal domain of 1-Cys peroxiredoxin	54	90	5.1e-10	T	25-01-2018	IPR019479	Peroxiredoxin, C-terminal	GO:0051920|GO:0055114	KEGG: 00480+1.11.1.15
c16523/f1p0/2088|m.11948	8273466c98089bc3e406170a61a680e9	684	Pfam	PF05693	Glycogen synthase	30	662	0	T	25-01-2018	IPR008631	Glycogen synthase	GO:0004373|GO:0005978	KEGG: 00500+2.4.1.11|MetaCyc: PWY-5067|Reactome: REACT_474|UniPathway: UPA00164
c104729/f1p2/2965|m.454	07ac4cda6f5bd0e551bd1cb67abcd470	174	Pfam	PF00657	GDSL-like Lipase/Acylhydrolase	114	159	4.2e-06	T	25-01-2018	IPR001087	Lipase, GDSL	GO:0006629|GO:0016788
c117212/f1p18/2116|m.974	5c1bc9efd14412081e234ceb7abbdd6c	232	Pfam	PF01565	FAD binding domain	100	216	1.4e-19	T	25-01-2018	IPR006094	FAD linked oxidase, N-terminal	GO:0008762|GO:0016491|GO:0050660|GO:0055114	KEGG: 00520+1.3.1.98|KEGG: 00550+1.3.1.98|MetaCyc: PWY-6386|MetaCyc: PWY-6387|UniPathway: UPA00219
c1568/f2p2/2083|m.1945	c7375cfacf787e2cdc1c0b42e186b414	452	Pfam	PF08243	SPT2 chromatin protein	356	444	1.6e-16	T	25-01-2018	IPR013256	Chromatin SPT2
c14793/f1p7/1580|m.1837	a20fba0a7fd468906356c42cd6d8d9c7	115	Pfam	PF00271	Helicase conserved C-terminal domain	3	76	3.5e-26	T	25-01-2018	IPR001650	Helicase, C-terminal	GO:0003676|GO:0004386|GO:0005524
c12287/f1p2/3632|m.1227	bf478c41c78f61982b5854ffdd6721e5	122	Pfam	PF09177	Syntaxin 6, N-terminal	28	80	6.5e-09	T	25-01-2018	IPR015260	Syntaxin 6, N-terminal	GO:0016020|GO:0048193	Reactome: REACT_11184
c11677/f1p2/3786|m.950	17f6120cedeea91d25f83c5b1686ee12	207	Pfam	PF07516	SecA Wing and Scaffold domain	10	197	2.1e-51	T	25-01-2018	IPR011116	SecA Wing/Scaffold	GO:0016020|GO:0017038
c118606/f1p2/2983|m.1062	0534799d7f395b45514db61c95ae27da	475	Pfam	PF04515	Plasma-membrane choline transporter	102	448	4e-79	T	25-01-2018	IPR007603	Choline transporter-like		Reactome: REACT_15518|Reactome: REACT_20679
c134322/f1p2/574|m.1580	3ea106e7b7811be4c1a07f0e8b87f394	127	Pfam	PF02109	DAD family	18	127	6e-42	T	25-01-2018	IPR003038	DAD/Ost2	GO:0004579|GO:0008250|GO:0016021	KEGG: 00510+2.4.99.18|KEGG: 00513+2.4.99.18|UniPathway: UPA00378
c105111/f1p0/897|m.492	71953b42ea3aab0b75115388d8d15316	146	Pfam	PF14244	gag-polypeptide of LTR copia-type	36	143	6.6e-12	T	25-01-2018
c116921/f1p0/937|m.958	c3bfc8a099a2bff2106ae274a02d3c3b	171	Pfam	PF07714	Protein tyrosine kinase	3	38	1.4e-05	T	25-01-2018	IPR001245	Serine-threonine/tyrosine-protein kinase catalytic domain	GO:0004672|GO:0006468
c1697/f5p10/1732|m.2300	3414abc26e3b33daa657b9ff30620f98	246	Pfam	PF01916	Deoxyhypusine synthase	1	235	1.3e-109	T	25-01-2018	IPR002773	Deoxyhypusine synthase	GO:0008612	MetaCyc: PWY-5905|UniPathway: UPA00354
c16453/f9p11/2752|m.2132	da0829fef7cfb466bbc1ecba76294de9	683	Pfam	PF01501	Glycosyl transferase family 8	344	656	8.2e-74	T	25-01-2018	IPR002495	Glycosyl transferase, family 8	GO:0016757
c1493/f2p2/2857|m.1857	ddaa5006e889e11338d2fb7f5b77eef3	385	Pfam	PF12796	Ankyrin repeats (3 copies)	178	267	5.8e-18	T	25-01-2018	IPR020683	Ankyrin repeat-containing domain
c1493/f2p2/2857|m.1857	ddaa5006e889e11338d2fb7f5b77eef3	385	Pfam	PF12796	Ankyrin repeats (3 copies)	91	160	1.9e-06	T	25-01-2018	IPR020683	Ankyrin repeat-containing domain
c1493/f2p2/2857|m.1857	ddaa5006e889e11338d2fb7f5b77eef3	385	Pfam	PF12796	Ankyrin repeats (3 copies)	279	368	1.1e-16	T	25-01-2018	IPR020683	Ankyrin repeat-containing domain
c13161/f1p0/1301|m.11908	05ab4ca3482b18d53d82556235dde786	122	Pfam	PF00814	Glycoprotease family	41	117	2.6e-19	T	25-01-2018	IPR000905	Gcp-like domain		KEGG: 00061+2.3.1.-|KEGG: 00253+2.3.1.-|KEGG: 00310+2.3.1.-|KEGG: 00330+2.3.1.-|KEGG: 00340+2.3.1.-|KEGG: 00350+2.3.1.-|KEGG: 00360+2.3.1.-|KEGG: 00362+2.3.1.-|KEGG: 00540+2.3.1.-|KEGG: 00564+2.3.1.-|KEGG: 00565+2.3.1.-|KEGG: 00604+2.3.1.-|KEGG: 00623+2.3.1.-|KEGG: 00626+2.3.1.-|KEGG: 00627+2.3.1.-|KEGG: 00642+2.3.1.-|KEGG: 00650+2.3.1.-|KEGG: 00680+2.3.1.-|KEGG: 00903+2.3.1.-|KEGG: 00904+2.3.1.-…
c16571/f1p2/3829|m.2157	89dff306a1bf9ae45a8895dfb71856df	426	Pfam	PF00664	ABC transporter transmembrane region	29	117	4.5e-06	T	25-01-2018	IPR001140	ABC transporter, transmembrane domain	GO:0005524|GO:0006810|GO:0016021|GO:0042626|GO:0055085
c16571/f1p2/3829|m.2157	89dff306a1bf9ae45a8895dfb71856df	426	Pfam	PF00005	ABC transporter	192	340	1.7e-30	T	25-01-2018	IPR003439	ABC transporter-like	GO:0005524|GO:0016887
c15756/f1p0/1988|m.1957	014b1aeda6459c07e3e9171afb2ce992	114	Pfam	PF03732	Retrotransposon gag protein	43	109	4.4e-12	T	25-01-2018	IPR005162	Retrotransposon gag domain
c17161/f1p6/3612|m.2355	e662dc58427c37b7484b06620fd6b862	252	Pfam	PF01753	MYND finger	76	113	7.3e-10	T	25-01-2018	IPR002893	Zinc finger, MYND-type
c115717/f1p1/1011|m.878	fbd129ea77f3e7d3905931170b499783	290	Pfam	PF14290	Domain of unknown function (DUF4370)	52	288	2.9e-95	T	25-01-2018	IPR025397	Protein of unknown function DUF4370
c11282/f1p2/3499|m.742	362f8ad09199cddf6e1582e77b5a1c93	414	Pfam	PF00637	Region in Clathrin and VPS	33	170	3.2e-11	T	25-01-2018	IPR000547	Clathrin, heavy chain/VPS, 7-fold repeat	GO:0006886|GO:0016192
c11110/f1p0/2059|m.698	85c4cf277be6a8606765c1fe545d71ed	99	Pfam	PF00443	Ubiquitin carboxyl-terminal hydrolase	18	91	3.7e-15	T	25-01-2018	IPR001394	Peptidase C19, ubiquitin carboxyl-terminal hydrolase	GO:0006511
c10391/f1p17/6357|m.368	d51e8d776a2cdbd9e386553ef333c53b	1003	Pfam	PF12906	RING-variant domain	84	130	2.1e-15	T	25-01-2018	IPR011016	Zinc finger, RING-CH-type	GO:0008270	KEGG: 00300+6.3.2.-|KEGG: 00380+6.3.2.-|UniPathway: UPA00143
c16591/f3p7/3491|m.2164	3989751cab74605a2481753bfa99a138	809	Pfam	PF05664	Protein of unknown function (DUF810)	1	573	2.6e-243	T	25-01-2018	IPR008528	Protein of unknown function DUF810
c12990/f4p0/888|m.1473	c8cdc2dd4f484bf038d7261b8bad5b11	204	Pfam	PF03358	NADPH-dependent FMN reductase	6	148	2.3e-12	T	25-01-2018	IPR005025	NADPH-dependent FMN reductase-like	GO:0016491
c12445/f2p1/2011|m.1269	ab66e6636f4eb6d8735b6b79717c4d44	131	Pfam	PF00118	TCP-1/cpn60 chaperonin family	10	120	6.5e-18	T	25-01-2018	IPR002423	Chaperonin Cpn60/TCP-1	GO:0005524|GO:0044267
c13824/f1p9/3110|m.1674	f3d4cd14ad39b6d156bd3b102a4046d9	471	Pfam	PF01851	Proteasome/cyclosome repeat	65	95	4.6e-05	T	25-01-2018	IPR002015	Proteasome/cyclosome repeat		Reactome: REACT_11045|Reactome: REACT_13|Reactome: REACT_13635|Reactome: REACT_152|Reactome: REACT_1538|Reactome: REACT_383|Reactome: REACT_578|Reactome: REACT_6185|Reactome: REACT_6850
c13824/f1p9/3110|m.1674	f3d4cd14ad39b6d156bd3b102a4046d9	471	Pfam	PF01851	Proteasome/cyclosome repeat	286	318	9.2e-05	T	25-01-2018	IPR002015	Proteasome/cyclosome repeat		Reactome: REACT_11045|Reactome: REACT_13|Reactome: REACT_13635|Reactome: REACT_152|Reactome: REACT_1538|Reactome: REACT_383|Reactome: REACT_578|Reactome: REACT_6185|Reactome: REACT_6850
c11677/f1p0/1995|m.947	7c210fbaaed368e05ae9dbe4e5bebb6d	416	Pfam	PF01529	DHHC palmitoyltransferase	84	267	4.3e-38	T	25-01-2018	IPR001594	Zinc finger, DHHC-type, palmitoyltransferase	GO:0008270
c11931/f1p0/1812|m.1102	9bb9c097bebd2690f2e651450cba3cb7	145	Pfam	PF00171	Aldehyde dehydrogenase family	1	98	1.2e-19	T	25-01-2018	IPR015590	Aldehyde dehydrogenase domain	GO:0008152|GO:0016491|GO:0055114
c12734/f1p0/2112|m.1350	29a250ef47d344cb4c38df9339696309	193	Pfam	PF02537	CrcB-like protein	65	182	3.2e-19	T	25-01-2018	IPR003691	Putative fluoride ion transporter CrcB	GO:0016021
c11279/f1p0/3971|m.12137	b03e95bdfc40aa04188751cf0f875845	1237	Pfam	PF00168	C2 domain	491	579	7.1e-15	T	25-01-2018	IPR000008	C2 domain	GO:0005515
c11279/f1p0/3971|m.12137	b03e95bdfc40aa04188751cf0f875845	1237	Pfam	PF00168	C2 domain	696	784	0.0015	T	25-01-2018	IPR000008	C2 domain	GO:0005515
c10057/f1p0/3063|m.109	52dcbc3004096793559b421c5aff558d	130	Pfam	PF00581	Rhodanese-like domain	68	122	3.6e-08	T	25-01-2018	IPR001763	Rhodanese-like domain
c11224/f3p2/1555|m.718	05f1d1a9a712a658b154041d9368d6b9	358	Pfam	PF03031	NLI interacting factor-like phosphatase	174	318	6.3e-37	T	25-01-2018	IPR004274	NLI interacting factor	GO:0005515
c16618/f1p1/3352|m.2179	3fda6fb68b1ced5c9277871a35fdf327	150	Pfam	PF10536	Plant mobile domain	68	118	2e-18	T	25-01-2018	IPR019557	Aminotransferase-like, plant mobile domain
c118749/f1p2/2809|m.1072	90ad0b000419576a8a1f9ea3615243a7	590	Pfam	PF00069	Protein kinase domain	16	277	7.5e-64	T	25-01-2018	IPR000719	Protein kinase domain	GO:0004672|GO:0005524|GO:0006468
c104143/f1p13/4873|m.395	8c6687d28920bc8ddab9a33ce42b60a2	606	Pfam	PF02705	K+ potassium transporter	2	453	1.1e-153	T	25-01-2018	IPR003855	K+ potassium transporter	GO:0015079|GO:0016020|GO:0071805
c12940/f1p1/3772|m.1460	8ac0455b490aad68d105d206f121ed08	189	Pfam	PF04818	RNA polymerase II-binding domain.	63	116	2e-09	T	25-01-2018	IPR006903	RNA polymerase II-binding domain
c12893/f1p1/4098|m.1434	3133703b62170172bd5285392110e6c0	224	Pfam	PF13646	HEAT repeats	107	202	5.2e-08	T	25-01-2018
c13457/f1p1/2097|m.1592	26159985f23635ec008915b107bb7bb3	315	Pfam	PF01753	MYND finger	76	113	1e-09	T	25-01-2018	IPR002893	Zinc finger, MYND-type
c11472/f1p0/2328|m.810	16598fe79475fab55bfc09d7c50aacf4	478	Pfam	PF12348	CLASP N terminal	299	466	5.8e-11	T	25-01-2018	IPR024395	CLASP N-terminal domain
c103946/f1p0/3017|m.376	ac69e364c91d5c80df5136e27102629b	346	Pfam	PF03178	CPSF A subunit region	2	311	2.7e-84	T	25-01-2018	IPR004871	Cleavage/polyadenylation specificity factor, A subunit, C-terminal	GO:0003676|GO:0005634
c1360/f5p0/1244|m.1633	d5a57bf800ed4ae7a265d439a7e3632c	152	Pfam	PF00400	WD domain, G-beta repeat	7	37	8.2e-05	T	25-01-2018	IPR001680	WD40 repeat	GO:0005515
c1563/f4p2/2991|m.1927	a3812016abce5edaf94aaf3e7c19f6dc	162	Pfam	PF03352	Methyladenine glycosylase	31	131	2e-28	T	25-01-2018	IPR005019	Methyladenine glycosylase	GO:0006284|GO:0008725
c100795/f1p2/3039|m.122	5a01f1b885422546c92f33ca53138814	350	Pfam	PF02225	PA domain	139	214	3.9e-07	T	25-01-2018	IPR003137	Protease-associated domain, PA
c12767/f4p0/1928|m.1384	3b010cf667f3ae972559c46357e306f5	508	Pfam	PF13532	2OG-Fe(II) oxygenase superfamily	225	421	6.6e-27	T	25-01-2018	IPR027450	Alpha-ketoglutarate-dependent dioxygenase AlkB-like
c127487/f9p10/2954|m.1371	232c59f2729b1a0688838220df40fc99	351	Pfam	PF04842	Plant protein of unknown function (DUF639)	2	348	6.7e-151	T	25-01-2018	IPR006927	Protein of unknown function DUF639
c13071/f1p6/1787|m.1493	bfcb1485fe1b1ed5860abee487ee1c78	214	Pfam	PF01699	Sodium/calcium exchanger protein	54	182	4.3e-21	T	25-01-2018	IPR004837	Sodium/calcium exchanger membrane region	GO:0016021|GO:0055085	Reactome: REACT_15518
c15153/f2p0/3599|m.1891	df91068dca037ac00420be86dee53ada	334	Pfam	PF03552	Cellulose synthase	1	316	6.4e-177	T	25-01-2018	IPR005150	Cellulose synthase	GO:0016020|GO:0016760|GO:0030244
c13821/f1p0/2983|m.1670	2f76151eb5d50d243820e3a905862b03	483	Pfam	PF13650	Aspartyl protease	337	427	1.1e-05	T	25-01-2018
c16666/f4p1/1078|m.2206	1bd0f93fa577a12fd0a6ee409dc16517	266	Pfam	PF02544	3-oxo-5-alpha-steroid 4-dehydrogenase	134	266	1.2e-29	T	25-01-2018	IPR001104	3-oxo-5-alpha-steroid 4-dehydrogenase, C-terminal	GO:0005737|GO:0006629|GO:0016021|GO:0016627	Reactome: REACT_22258
c16204/f1p0/1648|m.2061	c4d48a5d41e0e6d2f30665ce3ed3f67f	109	Pfam	PF05699	hAT family C-terminal dimerisation region	15	69	1.3e-14	T	25-01-2018	IPR008906	HAT dimerisation domain, C-terminal	GO:0046983
c11460/f2p1/1741|m.802	7cb7aa8dbe80c62da719162216f3cb61	472	Pfam	PF10269	Transmembrane Fragile-X-F protein	46	300	7.3e-47	T	25-01-2018	IPR019396	Transmembrane Fragile-X-F-associated protein
c11460/f2p1/1741|m.802	7cb7aa8dbe80c62da719162216f3cb61	472	Pfam	PF13920	Zinc finger, C3HC4 type (RING finger)	422	465	7.1e-11	T	25-01-2018
c102951/f1p4/2925|m.280	72d7d32e54c4ae711abbadf8403b9712	419	Pfam	PF07714	Protein tyrosine kinase	121	386	4e-23	T	25-01-2018	IPR001245	Serine-threonine/tyrosine-protein kinase catalytic domain	GO:0004672|GO:0006468
c16854/f1p1/2833|m.2270	ecfddb1e28d002cc0104a50afb27d5e7	374	Pfam	PF00650	CRAL/TRIO domain	1	62	4.8e-10	T	25-01-2018	IPR001251	CRAL-TRIO domain
c10734/f3p5/1893|m.612	ded3f95f114bad0d06792a7beb811ae8	413	Pfam	PF00171	Aldehyde dehydrogenase family	2	403	4.7e-161	T	25-01-2018	IPR015590	Aldehyde dehydrogenase domain	GO:0008152|GO:0016491|GO:0055114
c118690/f1p2/2876|m.1067	5896f6e467382c4eace846533f74b9c5	207	Pfam	PF13041	PPR repeat family	146	192	1.2e-09	T	25-01-2018	IPR002885	Pentatricopeptide repeat
c10798/f1p3/3334|m.630	35d85ef59bc57b83394b6db523d325e8	217	Pfam	PF00654	Voltage gated chloride channel	138	201	1.1e-11	T	25-01-2018	IPR001807	Chloride channel, voltage gated	GO:0005247|GO:0006821|GO:0016020|GO:0055085
c16604/f4p4/2754|m.2166	a52cf95c4c21eb60ba2b9f7c2e7b0a9b	138	Pfam	PF02136	Nuclear transport factor 2 (NTF2) domain	37	69	0.00013	T	25-01-2018	IPR002075	Nuclear transport factor 2	GO:0005622|GO:0006810
c13507/f2p0/1690|m.1608	17bc1360af0eeef5df69e303e8800b3c	239	Pfam	PF00067	Cytochrome P450	8	213	3.7e-56	T	25-01-2018	IPR001128	Cytochrome P450	GO:0005506|GO:0016705|GO:0020037|GO:0055114	Reactome: REACT_13433
c12761/f2p3/3692|m.1379	61b1f351ee95e797b65e6a5464f34841	336	Pfam	PF01061	ABC-2 type transporter	60	273	5.2e-52	T	25-01-2018	IPR013525	ABC-2 type transporter	GO:0016020
c11513/f2p1/1306|m.851	744410ea2a9d6d80ef7895183ce0fab7	375	Pfam	PF00657	GDSL-like Lipase/Acylhydrolase	43	364	7.2e-21	T	25-01-2018	IPR001087	Lipase, GDSL	GO:0006629|GO:0016788
c114958/f1p5/2877|m.840	98c9f6930ce93ca23f6ba43026cfb4bc	122	Pfam	PF03101	FAR1 DNA-binding domain	75	116	4e-10	T	25-01-2018	IPR004330	FAR1 DNA binding domain
c17032/f1p1/3632|m.2322	6a078090418aacdda896465becf0fc20	124	Pfam	PF03110	SBP domain	2	40	2.3e-20	T	25-01-2018	IPR004333	Transcription factor, SBP-box	GO:0003677|GO:0005634
c14181/f6p1/1583|m.1725	4e29de303fe7fb8ff468f73e61d5d52d	363	Pfam	PF15249	Glioma tumor suppressor candidate region	129	245	1.5e-30	T	25-01-2018
c10686/f4p1/1664|m.598	3a913f8e75202ec0661000871b507ad9	487	Pfam	PF00291	Pyridoxal-phosphate dependent enzyme	144	469	1.2e-41	T	25-01-2018	IPR001926	Tryptophan synthase beta subunit-like PLP-dependent enzymes superfamily
c10608/f1p1/3705|m.579	43d88c53a89d2ba06e31d067b69b1c30	218	Pfam	PF12569	NMDA receptor-regulated protein 1	2	203	3.2e-70	T	25-01-2018	IPR021183	N-terminal acetyltransferase A, auxiliary subunit
c11584/f1p1/3567|m.893	e48cbc6c553bcb60442a515508cf85d0	541	Pfam	PF01857	Retinoblastoma-associated protein B domain	259	389	1.1e-51	T	25-01-2018	IPR002719	Retinoblastoma-associated protein, B-box	GO:0005634|GO:0051726
c11584/f1p1/3567|m.893	e48cbc6c553bcb60442a515508cf85d0	541	Pfam	PF01858	Retinoblastoma-associated protein A domain	8	138	3.7e-56	T	25-01-2018	IPR002720	Retinoblastoma-associated protein, A-box	GO:0005634|GO:0051726
c114575/f2p5/854|m.800	e448ebab36a919e1a39f1d9d9ff079fd	182	Pfam	PF02560	Cyanate lyase C-terminal domain	86	157	3e-32	T	25-01-2018	IPR003712	Cyanate lyase, C-terminal	GO:0009439	KEGG: 00910+4.2.1.104
c11094/f5p3/2202|m.694	ad27207d05b0fe1bf9fb5a7198b2b526	585	Pfam	PF00483	Nucleotidyl transferase	154	431	1.7e-78	T	25-01-2018	IPR005835	Nucleotidyl transferase	GO:0009058|GO:0016779	Reactome: REACT_17015
c13760/f1p0/3318|m.1654	3a6addae28ce8862819e032e5bcc74c5	273	Pfam	PF00069	Protein kinase domain	1	175	4.1e-28	T	25-01-2018	IPR000719	Protein kinase domain	GO:0004672|GO:0005524|GO:0006468
c16538/f6p11/2929|m.2149	782a773d308ad5f9e42816eb129c5313	695	Pfam	PF00069	Protein kinase domain	16	277	4.7e-61	T	25-01-2018	IPR000719	Protein kinase domain	GO:0004672|GO:0005524|GO:0006468
c13423/f2p1/1567|m.1574	d9d59b0f42bcdf90e6641b30963d0289	353	Pfam	PF04189	Gcd10p family	12	281	4.4e-64	T	25-01-2018	IPR007316	Eukaryotic initiation factor 3, gamma subunit	GO:0003743|GO:0006413
c16716/f1p1/3598|m.2215	b19ed8f0a1ca966083e1ff72c98b6e70	237	Pfam	PF03552	Cellulose synthase	7	155	2.7e-52	T	25-01-2018	IPR005150	Cellulose synthase	GO:0016020|GO:0016760|GO:0030244
c17035/f2p7/1654|m.2324	0aad70c9ebd49cf377e56aa1d63223ce	412	Pfam	PF01208	Uroporphyrinogen decarboxylase (URO-D)	57	393	4.2e-108	T	25-01-2018	IPR000257	Uroporphyrinogen decarboxylase (URO-D)	GO:0004853|GO:0006779	KEGG: 00860+4.1.1.37|MetaCyc: PWY-5531|MetaCyc: PWY-7159|UniPathway: UPA00251
c114745/f1p2/2659|m.817	0b12c15da4e5a0c283a731ef9dd2ad47	463	Pfam	PF07714	Protein tyrosine kinase	129	393	1.5e-49	T	25-01-2018	IPR001245	Serine-threonine/tyrosine-protein kinase catalytic domain	GO:0004672|GO:0006468
c11179/f1p1/1684|m.712	2213a82ab9029cee8e6a71a02521833c	244	Pfam	PF00635	MSP (Major sperm protein) domain	7	90	6.4e-28	T	25-01-2018	IPR000535	MSP domain	GO:0005198
c17158/f1p0/1580|m.2353	d5ede07e5f4de03792efde413bd553dc	122	Pfam	PF11744	Aluminium activated malate transporter	2	101	2.7e-17	T	25-01-2018	IPR020966	Aluminum-activated malate transporter	GO:0015743
c11089/f1p0/3439|m.691	14148bd9282e5340cf359c588bedd53d	204	Pfam	PF00076	RNA recognition motif. (a.k.a. RRM, RBD, or RNP domain)	87	133	1.9e-07	T	25-01-2018	IPR000504	RNA recognition motif domain	GO:0003676
c105672/f1p0/1315|m.537	da3fe58fa10258292e1a0111fdb1ce09	304	Pfam	PF13460	NADH(P)-binding	58	267	1.7e-28	T	25-01-2018
c102841/f1p0/1732|m.271	d5c6c6ac5130837b9f5df2fd934664e9	455	Pfam	PF01733	Nucleoside transporter	163	448	5.8e-29	T	25-01-2018	IPR002259	Equilibrative nucleoside transporter	GO:0005337|GO:0006810|GO:0016021	Reactome: REACT_15518|Reactome: REACT_1698
c11871/f2p3/2956|m.1069	aa7c4d14fe62068f45d2aaba6645e938	109	Pfam	PF12937	F-box-like	62	102	3.5e-07	T	25-01-2018
c12703/f2p10/1416|m.1338	fe0dfbb1b2d443497a8366cf5be6a60d	381	Pfam	PF00240	Ubiquitin family	310	378	9.5e-34	T	25-01-2018	IPR000626	Ubiquitin domain	GO:0005515
c12703/f2p10/1416|m.1338	fe0dfbb1b2d443497a8366cf5be6a60d	381	Pfam	PF00240	Ubiquitin family	234	302	2.6e-33	T	25-01-2018	IPR000626	Ubiquitin domain	GO:0005515
c12703/f2p10/1416|m.1338	fe0dfbb1b2d443497a8366cf5be6a60d	381	Pfam	PF00240	Ubiquitin family	6	74	9.5e-34	T	25-01-2018	IPR000626	Ubiquitin domain	GO:0005515
c12703/f2p10/1416|m.1338	fe0dfbb1b2d443497a8366cf5be6a60d	381	Pfam	PF00240	Ubiquitin family	82	150	9.5e-34	T	25-01-2018	IPR000626	Ubiquitin domain	GO:0005515
c12703/f2p10/1416|m.1338	fe0dfbb1b2d443497a8366cf5be6a60d	381	Pfam	PF00240	Ubiquitin family	158	226	9.5e-34	T	25-01-2018	IPR000626	Ubiquitin domain	GO:0005515
c17248/f1p0/1493|m.11929	b56fb657fff150b74e7a227d24bbc764	373	Pfam	PF13414	TPR repeat	198	262	1.1e-10	T	25-01-2018
c17248/f1p0/1493|m.11929	b56fb657fff150b74e7a227d24bbc764	373	Pfam	PF13414	TPR repeat	28	92	5.3e-07	T	25-01-2018
c17248/f1p0/1493|m.11929	b56fb657fff150b74e7a227d24bbc764	373	Pfam	PF13414	TPR repeat	131	194	3.9e-11	T	25-01-2018
c17248/f1p0/1493|m.11929	b56fb657fff150b74e7a227d24bbc764	373	Pfam	PF00515	Tetratricopeptide repeat	2	26	0.0017	T	25-01-2018	IPR001440	Tetratricopeptide TPR1	GO:0005515
c17248/f1p0/1493|m.11929	b56fb657fff150b74e7a227d24bbc764	373	Pfam	PF00515	Tetratricopeptide repeat	265	298	0.00047	T	25-01-2018	IPR001440	Tetratricopeptide TPR1	GO:0005515
c17248/f1p0/1493|m.11929	b56fb657fff150b74e7a227d24bbc764	373	Pfam	PF00515	Tetratricopeptide repeat	97	128	6.6e-07	T	25-01-2018	IPR001440	Tetratricopeptide TPR1	GO:0005515
c16972/f2p10/4016|m.2303	48029b2afd764f133ca0e5cae352bf6f	373	Pfam	PF02985	HEAT repeat	258	285	9.6e-07	T	25-01-2018	IPR000357	HEAT	GO:0005515
c12142/f1p1/3391|m.1175	769dc8dd66cc367bfac4bf1564562d44	206	Pfam	PF00012	Hsp70 protein	1	189	2.3e-71	T	25-01-2018	IPR013126	Heat shock protein 70 family
c10248/f2p2/3530|m.253	48a0c507ebec60faf0029534ac733db1	242	Pfam	PF12490	Breast carcinoma amplified sequence 3	24	160	2.8e-33	T	25-01-2018	IPR022175	Breast carcinoma amplified sequence 3
c14549/f4p0/1690|m.1810	9d9d2a84e410121750b35c82725ffad7	443	Pfam	PF13359	DDE superfamily endonuclease	230	389	9.8e-19	T	25-01-2018	IPR027806	Harbinger transposase-derived nuclease domain
c1385/f3p1/1057|m.1685	69bba95c25d46984d12195f8226772b0	245	Pfam	PF02033	Ribosome-binding factor A	85	201	3.4e-27	T	25-01-2018	IPR000238	Ribosome-binding factor A	GO:0006364
c104840/f1p2/3225|m.464	7db95e9d4d90812358e06f2c7510ed57	99	Pfam	PF03727	Hexokinase	44	92	1.8e-05	T	25-01-2018	IPR022673	Hexokinase, C-terminal	GO:0005524|GO:0005975|GO:0016773	KEGG: 00010+2.7.1.1|KEGG: 00051+2.7.1.1|KEGG: 00052+2.7.1.1|KEGG: 00500+2.7.1.1|KEGG: 00520+2.7.1.1|KEGG: 00521+2.7.1.1|KEGG: 00524+2.7.1.1|MetaCyc: PWY-2722|MetaCyc: PWY-621|Reactome: REACT_15518|Reactome: REACT_474
c102295/f1p2/2756|m.239	61b7be7410ea6187f6a88744dd967f4c	100	Pfam	PF13923	Zinc finger, C3HC4 type (RING finger)	32	69	1.7e-10	T	25-01-2018
c17311/f1p0/3265|m.2419	5cffc1e04a26dce7659e8ec30e979227	240	Pfam	PF03859	CG-1 domain	49	164	2.9e-54	T	25-01-2018	IPR005559	CG-1 DNA-binding domain	GO:0003677|GO:0005634
c17055/f1p0/1810|m.2326	1b33a43029846d8b7b515793bb6e6cb3	483	Pfam	PF01490	Transmembrane amino acid transporter protein	37	469	2.1e-106	T	25-01-2018	IPR013057	Amino acid transporter, transmembrane
c134961/f1p1/556|m.1605	6dd3569d45d7d8d6aaeb91caab403aa5	141	Pfam	PF00297	Ribosomal protein L3	50	131	7.6e-34	T	25-01-2018	IPR000597	Ribosomal protein L3	GO:0003735|GO:0005622|GO:0005840|GO:0006412
c13522/f1p0/3693|m.1612	8eb3aedf15713b57e45bed138043690d	134	Pfam	PF07727	Reverse transcriptase (RNA-dependent DNA polymerase)	63	132	1.5e-24	T	25-01-2018	IPR013103	Reverse transcriptase, RNA-dependent DNA polymerase		KEGG: 00230+2.7.7.7|KEGG: 00240+2.7.7.7
c12693/f2p5/3666|m.1336	8cfff8303c3fa3270a9457ed3ec917a7	556	Pfam	PF02891	MIZ/SP-RING zinc finger	62	109	7.4e-20	T	25-01-2018	IPR004181	Zinc finger, MIZ-type	GO:0008270	KEGG: 00300+6.3.2.-|KEGG: 00380+6.3.2.-|UniPathway: UPA00886
c13053/f1p1/2847|m.1490	dc48fb2d7c3f8f7c1f2016831a9c7895	139	Pfam	PF09750	Alternative splicing regulator	8	114	4.8e-18	T	25-01-2018	IPR019147	Suppressor of white apricot N-terminal domain
c105942/f1p1/3171|m.561	21078bad6904cfaa59de2150024ecf22	411	Pfam	PF04685	Protein of unknown function, DUF608	1	351	2.6e-143	T	25-01-2018	IPR006775	Glucosylceramidase	GO:0004348|GO:0006665|GO:0016021
c14838/f5p4/1540|m.1844	553601f6e8eb37967b074c9f1cfc94d9	390	Pfam	PF00646	F-box domain	16	59	8e-11	T	25-01-2018	IPR001810	F-box domain	GO:0005515
c102887/f1p0/1301|m.12432	8699cc94c38fb9e39a9de5a7cbc604d8	153	Pfam	PF13577	SnoaL-like domain	12	144	2.7e-09	T	25-01-2018
c13411/f2p1/3056|m.1567	5b80179a526ac4233d80e9b43dc3ee2f	338	Pfam	PF03514	GRAS domain family	1	335	1.4e-104	T	25-01-2018	IPR005202	Transcription factor GRAS
c11710/f4p7/2716|m.967	398434329e4157cc1feaa7bbd0fa3f9f	610	Pfam	PF04873	Ethylene insensitive 3	45	420	8.1e-153	T	25-01-2018
c13933/f2p3/3713|m.1689	bd7bbe2dabae10cd921dfeef8b8b0a46	928	Pfam	PF00133	tRNA synthetases class I (I, L, M and V)	108	750	1.7e-180	T	25-01-2018	IPR002300	Aminoacyl-tRNA synthetase, class Ia	GO:0000166|GO:0004812|GO:0005524|GO:0006418	Reactome: REACT_71
c13933/f2p3/3713|m.1689	bd7bbe2dabae10cd921dfeef8b8b0a46	928	Pfam	PF08264	Anticodon-binding domain of tRNA	782	906	1.9e-26	T	25-01-2018	IPR013155	Valyl/Leucyl/Isoleucyl-tRNA synthetase, class I, anticodon-binding	GO:0000166|GO:0006418	Reactome: REACT_71
c11744/f1p0/1159|m.990	0f4aebb9145fccced8f0833ce6880538	272	Pfam	PF00171	Aldehyde dehydrogenase family	97	262	1.2e-55	T	25-01-2018	IPR015590	Aldehyde dehydrogenase domain	GO:0008152|GO:0016491|GO:0055114
c11744/f1p0/1159|m.990	0f4aebb9145fccced8f0833ce6880538	272	Pfam	PF00171	Aldehyde dehydrogenase family	9	96	1.2e-33	T	25-01-2018	IPR015590	Aldehyde dehydrogenase domain	GO:0008152|GO:0016491|GO:0055114
c10020/f1p4/1624|m.85	e2d25b9d9c113f550f6d3a5b5b37c4bd	116	Pfam	PF00106	short chain dehydrogenase	24	107	5.4e-17	T	25-01-2018	IPR002198	Short-chain dehydrogenase/reductase SDR	GO:0008152|GO:0016491
c102171/f1p5/3155|m.230	5bffc85caa46837517e6cbc31ac604f4	251	Pfam	PF00063	Myosin head (motor domain)	1	233	3.4e-84	T	25-01-2018	IPR001609	Myosin head, motor domain	GO:0003774|GO:0005524|GO:0016459
c16119/f16p15/3313|m.2026	75b35475480186f71f882d5cef52c4bc	272	Pfam	PF01434	Peptidase family M41	56	228	4.7e-16	T	25-01-2018	IPR000642	Peptidase M41	GO:0004222|GO:0005524|GO:0006508
c12380/f1p0/2146|m.1248	d822cf094d3b74e96b5b64328c2a45ec	102	Pfam	PF01808	AICARFT/IMPCHase bienzyme	2	35	8.9e-12	T	25-01-2018	IPR002695	AICARFT/IMPCHase bienzyme	GO:0003937|GO:0004643|GO:0006164	KEGG: 00230+3.5.4.10+2.1.2.3|KEGG: 00670+2.1.2.3|MetaCyc: PWY-6123|MetaCyc: PWY-6124|MetaCyc: PWY-7234|UniPathway: UPA00074|UniPathway: UPA00074
c12939/f1p2/3041|m.1450	d2ad2407cdcdc164f20fbce567fca058	233	Pfam	PF03159	XRN 5'-3' exonuclease N-terminus	1	144	4.9e-60	T	25-01-2018	IPR004859	Putative 5-3 exonuclease	GO:0003676|GO:0004527|GO:0005622
c15023/f1p1/1759|m.1876	51ec527901316d733fc1ab93e96d324e	102	Pfam	PF00275	EPSP synthase (3-phosphoshikimate 1-carboxyvinyltransferase)	2	101	4.4e-26	T	25-01-2018	IPR001986	Enolpyruvate transferase domain	GO:0016765
c16141/f1p4/1883|m.2033	db32e291c2c83ace30872196a4f75bc0	274	Pfam	PF00355	Rieske [2Fe-2S] domain	93	181	3e-17	T	25-01-2018	IPR017941	Rieske [2Fe-2S] iron-sulphur domain	GO:0016491|GO:0051537|GO:0055114
c12293/f3p0/3046|m.1228	893248479ce4688465eddde69cd3b325	349	Pfam	PF05212	Protein of unknown function (DUF707)	52	341	3.2e-157	T	25-01-2018	IPR007877	Protein of unknown function DUF707
c10798/f1p3/3334|m.628	4941569774279df2ba121e52b28704c1	235	Pfam	PF00571	CBS domain	80	132	4.4e-10	T	25-01-2018	IPR000644	CBS domain	GO:0030554
c10744/f1p2/3626|m.618	6baf7c484921291dc369ceedd0328f7e	237	Pfam	PF00795	Carbon-nitrogen hydrolase	89	227	3e-21	T	25-01-2018	IPR003010	Carbon-nitrogen hydrolase	GO:0006807|GO:0016810
c14092/f7p0/1665|m.1709	bf294d464e72bc2c21817f590227a8ad	384	Pfam	PF02358	Trehalose-phosphatase	115	348	1.3e-80	T	25-01-2018	IPR003337	Trehalose-phosphatase	GO:0003824|GO:0005992
c10501/f2p1/1820|m.483	cd422d47f0989486ba46b76b73b801d1	344	Pfam	PF00013	KH domain	264	319	9.3e-09	T	25-01-2018	IPR004088	K Homology domain, type 1	GO:0003723
c10501/f2p1/1820|m.483	cd422d47f0989486ba46b76b73b801d1	344	Pfam	PF00013	KH domain	153	220	2.6e-09	T	25-01-2018	IPR004088	K Homology domain, type 1	GO:0003723
c10501/f2p1/1820|m.483	cd422d47f0989486ba46b76b73b801d1	344	Pfam	PF00013	KH domain	62	114	4.4e-12	T	25-01-2018	IPR004088	K Homology domain, type 1	GO:0003723
c14841/f1p10/3886|m.1845	c433c8c7352a7e26a4721c31be1c4fc1	1105	Pfam	PF07819	PGAP1-like protein	87	362	8.9e-80	T	25-01-2018	IPR012908	GPI inositol-deacylase PGAP1-like	GO:0006505|GO:0006886|GO:0016788
c16278/f1p2/3116|m.2079	7d4cd264a5410b53e7d864578adc3c4a	550	Pfam	PF13589	Histidine kinase-, DNA gyrase B-, and HSP90-like ATPase	3	95	4.1e-12	T	25-01-2018
c17134/f1p0/3824|m.2341	37a8036fe4fc7f397c34b804e7f3d744	364	Pfam	PF12253	Chromatin assembly factor 1 subunit A	62	130	1.6e-20	T	25-01-2018	IPR022043	Chromatin assembly factor 1 subunit A
c10526/f1p2/2816|m.504	cdfdfc748a7377d4e750e981cc4011f0	106	Pfam	PF07714	Protein tyrosine kinase	6	95	9.9e-15	T	25-01-2018	IPR001245	Serine-threonine/tyrosine-protein kinase catalytic domain	GO:0004672|GO:0006468
c102562/f1p9/3191|m.261	04843c17ed055853e806936e4674b28c	295	Pfam	PF00612	IQ calmodulin-binding motif	152	169	0.12	T	25-01-2018	IPR000048	IQ motif, EF-hand binding site	GO:0005515
c102562/f1p9/3191|m.261	04843c17ed055853e806936e4674b28c	295	Pfam	PF00612	IQ calmodulin-binding motif	174	193	0.0049	T	25-01-2018	IPR000048	IQ motif, EF-hand binding site	GO:0005515
c117467/f1p1/2894|m.993	a38d610e1faa7599c757de6090fe842c	170	Pfam	PF11935	Domain of unknown function (DUF3453)	50	150	7.3e-16	T	25-01-2018
c12446/f1p2/2841|m.1272	db0c582c600e5b4b9b91898aede49c61	232	Pfam	PF02781	Glucose-6-phosphate dehydrogenase, C-terminal domain	1	222	7.5e-91	T	25-01-2018	IPR022675	Glucose-6-phosphate dehydrogenase, C-terminal	GO:0004345|GO:0006006|GO:0050661|GO:0055114	KEGG: 00030+1.1.1.49|KEGG: 00480+1.1.1.49|MetaCyc: PWY-7268|UniPathway: UPA00115
c11659/f2p1/1860|m.932	0fc65c551975a56ef09051f7cd138320	249	Pfam	PF00596	Class II Aldolase and Adducin N-terminal domain	25	205	8.2e-32	T	25-01-2018	IPR001303	Class II aldolase/adducin N-terminal
c15502/f8p5/3201|m.1917	b88652de6e8f9e9bfba1cfaf70079ea7	818	Pfam	PF01496	V-type ATPase 116kDa subunit family	35	810	5e-240	T	25-01-2018	IPR002490	V-type ATPase, V0 complex, subunit 116kDa	GO:0015078|GO:0015991|GO:0033179
c106004/f1p2/1098|m.567	29d16827afd71488995b23a702e29829	132	Pfam	PF02410	Oligomerisation domain	62	110	2.2e-07	T	25-01-2018	IPR025656	Oligomerisation domain
c15507/f1p1/1971|m.1918	4797015c04a40bac7b20bea7accc0f52	451	Pfam	PF00931	NB-ARC domain	129	409	2.2e-62	T	25-01-2018	IPR002182	NB-ARC	GO:0043531
c127380/f4p4/763|m.1361	5b94c2bd1d4bd6b418a73ad0fdb497d7	162	Pfam	PF00011	Hsp20/alpha crystallin family	56	160	4.8e-33	T	25-01-2018	IPR002068	Alpha crystallin/Hsp20 domain
c12634/f2p1/1352|m.1314	2216203b0b93839b285666072357d066	344	Pfam	PF04674	Phosphate-induced protein 1 conserved region	61	339	7e-112	T	25-01-2018	IPR006766	Phosphate-induced protein 1
c12070/f1p3/2065|m.6	076939c6b97dfd4a11c00e1df061e4e2	527	Pfam	PF11955	Plant organelle RNA recognition domain	87	421	1.8e-115	T	25-01-2018	IPR021099	Plant organelle RNA recognition domain
c128035/f4p9/2891|m.1399	ac5254f80ac6f68b32bbea586dc2b20d	697	Pfam	PF00069	Protein kinase domain	16	277	1.1e-63	T	25-01-2018	IPR000719	Protein kinase domain	GO:0004672|GO:0005524|GO:0006468
c13476/f1p0/3474|m.1596	45fe228900ce8e3d68c3282f8e4f473b	273	Pfam	PF10150	Ribonuclease E/G family	106	273	1.5e-36	T	25-01-2018	IPR019307	RNA-binding protein AU-1/Ribonuclease E/G	GO:0003723
c101547/f1p1/3010|m.191	bca79a632891ec2c89e48f29b9717159	181	Pfam	PF03999	Microtubule associated protein (MAP65/ASE1 family)	37	181	1.1e-09	T	25-01-2018	IPR007145	Microtubule-associated protein, MAP65/Ase1/PRC1	GO:0000226|GO:0000910|GO:0008017
c15246/f1p10/4606|m.12237	3914393ae7d0ab62c0f650b6ace3a2a5	442	Pfam	PF00069	Protein kinase domain	1	89	1.3e-07	T	25-01-2018	IPR000719	Protein kinase domain	GO:0004672|GO:0005524|GO:0006468
c104398/f1p0/3123|m.420	0a16c94d8a9e0f12e477762c0b0b3d46	150	Pfam	PF07714	Protein tyrosine kinase	1	103	4.1e-08	T	25-01-2018	IPR001245	Serine-threonine/tyrosine-protein kinase catalytic domain	GO:0004672|GO:0006468
c10806/f5p5/1516|m.634	220d2ff194f22d9ca542a69eb8d5b1a7	346	Pfam	PF13639	Ring finger domain	294	336	2.7e-13	T	25-01-2018	IPR001841	Zinc finger, RING-type	GO:0005515|GO:0008270
c100178/f1p1/2855|m.75	eb260d253f85b9e4e17ade6551ba0bcd	452	Pfam	PF02353	Mycolic acid cyclopropane synthetase	161	432	7.4e-84	T	25-01-2018	IPR003333	Mycolic acid cyclopropane synthase	GO:0008610
c12815/f5p7/3225|m.1401	9671ed2f0de3dd2fb7de8afb062c1827	384	Pfam	PF00931	NB-ARC domain	3	164	3.3e-35	T	25-01-2018	IPR002182	NB-ARC	GO:0043531
c1540/f4p1/1847|m.11881	09e9492947f73009f34d33b7f5f37e88	368	Pfam	PF00010	Helix-loop-helix DNA-binding domain	200	247	1.6e-06	T	25-01-2018	IPR011598	Myc-type, basic helix-loop-helix (bHLH) domain	GO:0046983
c14370/f2p1/1074|m.1766	180f21403e0f5cd75faf42325dfc4027	283	Pfam	PF14290	Domain of unknown function (DUF4370)	45	281	2.6e-95	T	25-01-2018	IPR025397	Protein of unknown function DUF4370
c115734/f1p0/2341|m.881	176ab811de5fb98a25b75e37def42cf4	555	Pfam	PF12697	Alpha/beta hydrolase family	102	528	1.4e-12	T	25-01-2018
c103798/f1p2/2797|m.351	8ce1a6c480520a1d51f624de7ea77e1c	182	Pfam	PF03953	Tubulin C-terminal domain	1	126	1.5e-47	T	25-01-2018	IPR018316	Tubulin/FtsZ, 2-layer sandwich domain	GO:0003924|GO:0005525|GO:0006184|GO:0043234|GO:0051258
c104398/f1p0/3123|m.421	249950e455ebde5e61ced86e669bf075	106	Pfam	PF07714	Protein tyrosine kinase	16	99	2.4e-18	T	25-01-2018	IPR001245	Serine-threonine/tyrosine-protein kinase catalytic domain	GO:0004672|GO:0006468
c10468/f1p0/1317|m.449	1558a47bae8c435b40f1a0295d303ab3	161	Pfam	PF00641	Zn-finger in Ran binding protein and others	124	152	4.5e-08	T	25-01-2018	IPR001876	Zinc finger, RanBP2-type	GO:0008270
c16575/f2p0/1218|m.2160	cde2198335ddf5c4ba5f820a708e8b51	284	Pfam	PF01765	Ribosome recycling factor	120	282	1.1e-64	T	25-01-2018	IPR023584	Ribosome recycling factor domain
c16333/f4p0/822|m.2096	a34881610f5ac54c8c9b0e9496dbffeb	164	Pfam	PF11523	Protein of unknown function (DUF3223)	101	163	4.5e-19	T	25-01-2018	IPR021602	Protein of unknown function DUF3223
c12269/f2p0/1333|m.1219	108737ff5bd9a23dbcaa7ea9f22dc784	251	Pfam	PF01012	Electron transfer flavoprotein domain	27	185	3.1e-34	T	25-01-2018	IPR014730	Electron transfer flavoprotein, alpha/beta-subunit, N-terminal		Reactome: REACT_6305
c12402/f1p1/3815|m.1260	6d3d7f932be3c44da64cbf0307d550b1	358	Pfam	PF10150	Ribonuclease E/G family	19	210	9.6e-69	T	25-01-2018	IPR019307	RNA-binding protein AU-1/Ribonuclease E/G	GO:0003723
c119216/f1p18/4923|m.1096	5b60d38d597fe804682499e28198d958	196	Pfam	PF02347	Glycine cleavage system P-protein	1	165	7.6e-75	T	25-01-2018	IPR020580	Glycine cleavage system P-protein, N-terminal	GO:0004375|GO:0006546|GO:0055114	KEGG: 00260+1.4.4.2
c16923/f1p0/2757|m.2287	a13a3e237e621a5b42bc19a5fadc8ec9	865	Pfam	PF00069	Protein kinase domain	457	742	8.1e-67	T	25-01-2018	IPR000719	Protein kinase domain	GO:0004672|GO:0005524|GO:0006468
c17108/f3p11/1975|m.2339	52a47edc719ef5b81ffba62ff2bb55ad	457	Pfam	PF00067	Cytochrome P450	2	437	1.5e-86	T	25-01-2018	IPR001128	Cytochrome P450	GO:0005506|GO:0016705|GO:0020037|GO:0055114	Reactome: REACT_13433
c15154/f1p3/2302|m.1897	b4d5a41c5b08185f7267ad2faf41b47a	111	Pfam	PF00069	Protein kinase domain	6	105	1.2e-10	T	25-01-2018	IPR000719	Protein kinase domain	GO:0004672|GO:0005524|GO:0006468
c16734/f1p0/3284|m.2226	257141705345a3a75eb470879c63e484	290	Pfam	PF00069	Protein kinase domain	3	171	9.7e-28	T	25-01-2018	IPR000719	Protein kinase domain	GO:0004672|GO:0005524|GO:0006468
c10722/f1p1/1848|m.611	ee8ca7d7a98af83d83cb75f9c679d1af	444	Pfam	PF12796	Ankyrin repeats (3 copies)	51	136	9.4e-18	T	25-01-2018	IPR020683	Ankyrin repeat-containing domain
c10722/f1p1/1848|m.611	ee8ca7d7a98af83d83cb75f9c679d1af	444	Pfam	PF12796	Ankyrin repeats (3 copies)	163	252	8.7e-14	T	25-01-2018	IPR020683	Ankyrin repeat-containing domain
c11526/f1p1/3346|m.857	e667e74675a08350dc46122c3c60203b	110	Pfam	PF00078	Reverse transcriptase (RNA-dependent DNA polymerase)	31	109	3.9e-11	T	25-01-2018	IPR000477	Reverse transcriptase domain	GO:0003723|GO:0003964|GO:0006278
c12665/f4p15/3713|m.12144	ab7bca2d178ec274904e32e130100f0b	526	Pfam	PF00115	Cytochrome C and Quinol oxidase polypeptide I	13	462	3e-175	T	25-01-2018	IPR000883	Cytochrome c oxidase, subunit I	GO:0004129|GO:0005506|GO:0009055|GO:0009060|GO:0016021|GO:0020037|GO:0055114	KEGG: 00190+1.9.3.1|MetaCyc: PWY-3781|MetaCyc: PWY-6692|MetaCyc: PWY-7279|UniPathway: UPA00705
c14325/f4p3/2828|m.1757	cb791d2b87d6dad79d873b2eb0e8871e	109	Pfam	PF03552	Cellulose synthase	13	81	9.9e-17	T	25-01-2018	IPR005150	Cellulose synthase	GO:0016020|GO:0016760|GO:0030244
c10169/f1p0/3593|m.202	2d1d2baa65936423c2cfd168a07d66ec	192	Pfam	PF03126	Plus-3 domain	1	62	1.1e-11	T	25-01-2018	IPR004343	Plus-3	GO:0003677|GO:0005634|GO:0006352|GO:0016570
c11915/f1p6/4038|m.1092	b201063e56ede90ec3a9ff5a284c533d	651	Pfam	PF01566	Natural resistance-associated macrophage protein	1	192	2.4e-44	T	25-01-2018	IPR001046	Natural resistance-associated macrophage like	GO:0005215|GO:0006810|GO:0016020	Reactome: REACT_15518
c12927/f1p0/3640|m.1444	2c9c4904db86afa6637ea9299ff35b72	112	Pfam	PF14244	gag-polypeptide of LTR copia-type	25	112	4.5e-27	T	25-01-2018
c11150/f3p19/1988|m.706	aad212dbaecdc6172c8492650c4226ab	533	Pfam	PF00240	Ubiquitin family	158	226	3.9e-33	T	25-01-2018	IPR000626	Ubiquitin domain	GO:0005515
c11150/f3p19/1988|m.706	aad212dbaecdc6172c8492650c4226ab	533	Pfam	PF00240	Ubiquitin family	462	530	1.6e-33	T	25-01-2018	IPR000626	Ubiquitin domain	GO:0005515
c11150/f3p19/1988|m.706	aad212dbaecdc6172c8492650c4226ab	533	Pfam	PF00240	Ubiquitin family	234	302	1.6e-33	T	25-01-2018	IPR000626	Ubiquitin domain	GO:0005515
c11150/f3p19/1988|m.706	aad212dbaecdc6172c8492650c4226ab	533	Pfam	PF00240	Ubiquitin family	310	378	1.6e-33	T	25-01-2018	IPR000626	Ubiquitin domain	GO:0005515
c11150/f3p19/1988|m.706	aad212dbaecdc6172c8492650c4226ab	533	Pfam	PF00240	Ubiquitin family	386	454	1.6e-33	T	25-01-2018	IPR000626	Ubiquitin domain	GO:0005515
c11150/f3p19/1988|m.706	aad212dbaecdc6172c8492650c4226ab	533	Pfam	PF00240	Ubiquitin family	6	74	1.6e-33	T	25-01-2018	IPR000626	Ubiquitin domain	GO:0005515
c11150/f3p19/1988|m.706	aad212dbaecdc6172c8492650c4226ab	533	Pfam	PF00240	Ubiquitin family	82	150	3.2e-33	T	25-01-2018	IPR000626	Ubiquitin domain	GO:0005515
c12837/f1p22/1087|m.1410	b5ebba4e65dbf697cdf26ca02cb567bb	277	Pfam	PF10950	Protein of unknown function (DUF2775)	26	55	1.1e-05	T	25-01-2018	IPR024489	Organ specific protein
c104788/f1p0/3095|m.461	fc4717301fb21f334ade7f65a08b412d	263	Pfam	PF01657	Salt stress response/antifungal	149	251	3e-16	T	25-01-2018	IPR002902	Gnk2-homologous domain
c104788/f1p0/3095|m.461	fc4717301fb21f334ade7f65a08b412d	263	Pfam	PF01657	Salt stress response/antifungal	43	137	1.7e-15	T	25-01-2018	IPR002902	Gnk2-homologous domain
c10036/f1p1/1166|m.97	3a57a12901ad134632a60849a3fe33ac	314	Pfam	PF00191	Annexin	242	309	6.1e-13	T	25-01-2018	IPR018502	Annexin repeat	GO:0005509|GO:0005544
c10036/f1p1/1166|m.97	3a57a12901ad134632a60849a3fe33ac	314	Pfam	PF00191	Annexin	87	151	2.1e-11	T	25-01-2018	IPR018502	Annexin repeat	GO:0005509|GO:0005544
c10036/f1p1/1166|m.97	3a57a12901ad134632a60849a3fe33ac	314	Pfam	PF00191	Annexin	170	227	9.5e-10	T	25-01-2018	IPR018502	Annexin repeat	GO:0005509|GO:0005544
c16152/f1p0/3625|m.2036	02d52f8a83dbe6098e522d6a607c92de	317	Pfam	PF01266	FAD dependent oxidoreductase	22	279	4.2e-20	T	25-01-2018	IPR006076	FAD dependent oxidoreductase	GO:0016491|GO:0055114
c15945/f1p0/3195|m.1990	8afbb82d085200ac30975855f7231497	133	Pfam	PF13516	Leucine Rich repeat	54	75	0.16	T	25-01-2018
c10142/f1p3/3663|m.172	234f0097eaf8086ec22bce66eb52187c	237	Pfam	PF00931	NB-ARC domain	179	230	1.5e-09	T	25-01-2018	IPR002182	NB-ARC	GO:0043531
c15747/f2p0/3747|m.1956	ee9ec692ed69bb52641b71c109fac1d7	101	Pfam	PF13889	Chromosome segregation during meiosis	15	97	4.2e-26	T	25-01-2018
c121026/f4p1/718|m.1162	7c30ad39e1ac6fec4f6e6db7c972cc7e	188	Pfam	PF00011	Hsp20/alpha crystallin family	56	153	2.9e-30	T	25-01-2018	IPR002068	Alpha crystallin/Hsp20 domain
c10518/f9p3/3186|m.495	6043f7c35ec73b6aaaa6b703b6bb196b	880	Pfam	PF00069	Protein kinase domain	724	832	1.8e-18	T	25-01-2018	IPR000719	Protein kinase domain	GO:0004672|GO:0005524|GO:0006468
c10518/f9p3/3186|m.495	6043f7c35ec73b6aaaa6b703b6bb196b	880	Pfam	PF00069	Protein kinase domain	500	648	2.8e-35	T	25-01-2018	IPR000719	Protein kinase domain	GO:0004672|GO:0005524|GO:0006468
c10509/f1p2/3191|m.489	fa86fb3b36654b37477898842f745a3c	339	Pfam	PF00171	Aldehyde dehydrogenase family	1	321	1.8e-134	T	25-01-2018	IPR015590	Aldehyde dehydrogenase domain	GO:0008152|GO:0016491|GO:0055114
c14468/f2p1/1635|m.1791	bfd2f81a82a67ecfa522440ce66ecc4f	334	Pfam	PF00076	RNA recognition motif. (a.k.a. RRM, RBD, or RNP domain)	135	203	9.8e-18	T	25-01-2018	IPR000504	RNA recognition motif domain	GO:0003676
c12563/f1p5/2985|m.1291	a979f7095cf14b1ce54b4267fc0a010b	614	Pfam	PF10358	N-terminal C2 in EEIG1 and EHBP1 proteins	11	139	6.1e-12	T	25-01-2018	IPR019448	EEIG1/EHBP1 N-terminal domain
c12893/f1p1/4098|m.1433	d78876d7b87d08fdf79e13b18b790963	258	Pfam	PF04510	Family of unknown function (DUF577)	96	244	2.5e-07	T	25-01-2018	IPR007598	Protein of unknown function DUF577
c117953/f1p0/916|m.1020	69edd5e95f2795ffa0b626a81866639b	141	Pfam	PF03874	RNA polymerase Rpb4	11	116	1.6e-17	T	25-01-2018	IPR005574	RNA polymerase II, Rpb4	GO:0003899|GO:0006351
c13245/f2p1/3162|m.1531	072f4437f314d56f8cc145de4b4f67b8	132	Pfam	PF05270	Alpha-L-arabinofuranosidase B (ABFB)	26	93	3.3e-05	T	25-01-2018	IPR007934	Alpha-L-arabinofuranosidase B	GO:0046373|GO:0046556
c118685/f1p1/1429|m.1064	e03b56522ba74d8b2d2aa478fc4beb08	261	Pfam	PF04970	Lecithin retinol acyltransferase	10	164	2.7e-36	T	25-01-2018	IPR007053	LRAT-like domain
c16762/f1p1/3405|m.2242	5b24081fbb892f9040e492e6d143c6a7	105	Pfam	PF04928	Poly(A) polymerase central domain	40	105	1.6e-27	T	25-01-2018	IPR007012	Poly(A) polymerase, central domain	GO:0004652|GO:0043631
c15960/f1p1/2417|m.1994	97624c1d40a29119c07b1079a1fefd9c	192	Pfam	PF03101	FAR1 DNA-binding domain	70	161	1.2e-22	T	25-01-2018	IPR004330	FAR1 DNA binding domain
c1290/f4p7/3947|m.1436	4acc6f9119aa63047cdd931a9b46f00f	329	Pfam	PF02985	HEAT repeat	138	165	8.1e-07	T	25-01-2018	IPR000357	HEAT	GO:0005515
[truncated: 7,212 more rows]

## Sheet: Go
Dataset. Go annotation of novo isoforms
c11089/f1p0/3439|m.691	GO:0003676
c46399/f1p4/1972|m.7404	GO:0046872
c79222/f2p4/3358|m.10398	GO:0046872	GO:0000166
c82297/f1p1/3462|m.10691	GO:0016192	GO:0006886	GO:0030117
[truncated: 3,832 more rows]

## Sheet: GO statistics
Dataset. GO statistic of novo isoforms
[truncated: 631 more rows]

[truncated: 3 more sheets: KEGG, Pfam, Pfam Enrichment]
