# Supplementary material for: SMRT- and Illumina-based RNA-seq analyses unveil the ginsinoside biosynthesis and transcriptomic complexity in Panax notoginseng
Source: Sci Rep. 2020 Sep 17;10:15310. doi: 10.1038/s41598-020-72291-1 (PMC7499265; doi:10.1038/s41598-020-72291-1)
Supplement: Supplementary file 4 — Supplementary table 11. [file 41598_2020_72291_MOESM4_ESM.xlsx]

## Sheet: Alternative 3' splice-site
seqname	gene_id	event_id	alternative_transcripts	total_transcripts
scaffold3302	XLOC_010901	XLOC_010901;A3:scaffold3302:18297-18562:18297-18574:+	TCONS_00029691	TCONS_00029691,TCONS_00029690,TCONS_00029689
scaffold3302	XLOC_010905	XLOC_010905;A3:scaffold3302:91425-91531:91425-91552:+	TCONS_00029697	TCONS_00029697,TCONS_00029695
scaffold11102	XLOC_001244	XLOC_001244;A3:scaffold11102:4703-5545:4703-5548:+	TCONS_00003652,TCONS_00003656	TCONS_00003652,TCONS_00003656,TCONS_00003651,TCONS_00003653,TCONS_00003657,TCONS_00003658,TCONS_00003659
scaffold11103	XLOC_001247	XLOC_001247;A3:scaffold11103:28822-29224:28820-29224:-	TCONS_00003667	TCONS_00003667,TCONS_00003671
scaffold11103	XLOC_001247	XLOC_001247;A3:scaffold11103:28824-29224:28822-29224:-	TCONS_00003678	TCONS_00003678,TCONS_00003667
scaffold11103	XLOC_001247	XLOC_001247;A3:scaffold11103:28824-29224:28820-29224:-	TCONS_00003678	TCONS_00003678,TCONS_00003671
scaffold6134	XLOC_016385	XLOC_016385;A3:scaffold6134:35055-35640:34993-35640:-	TCONS_00045406,TCONS_00045409,TCONS_00045411	TCONS_00045406,TCONS_00045409,TCONS_00045411,TCONS_00045405,TCONS_00045407,TCONS_00045408,TCONS_00045410
scaffold11104	XLOC_001249	XLOC_001249;A3:scaffold11104:33007-34286:32891-34286:-	TCONS_00003681,TCONS_00003682,TCONS_00003683	TCONS_00003681,TCONS_00003682,TCONS_00003683,TCONS_00003684
scaffold11104	XLOC_001249	XLOC_001249;A3:scaffold11104:34815-34904:34739-34904:-	TCONS_00003681,TCONS_00003684	TCONS_00003681,TCONS_00003684,TCONS_00003682
scaffold5416	XLOC_015229	XLOC_015229;A3:scaffold5416:71890-72094:71797-72094:-	TCONS_00042289,TCONS_00042291,TCONS_00042295,TCONS_00042297	TCONS_00042289,TCONS_00042291,TCONS_00042295,TCONS_00042297,TCONS_00042288,TCONS_00042290,TCONS_00042292,TCONS_00042293,TCONS_00042294,TCONS_00042296,TCONS_00042298,TCONS_00042299,TCONS_00042300,TCONS_00042301,TCONS_00042302,TCONS_00042303,TCONS_00042304
scaffold5416	XLOC_015229	XLOC_015229;A3:scaffold5416:72165-72589:72162-72589:-	TCONS_00042293	TCONS_00042293,TCONS_00042294,TCONS_00042303,TCONS_00042304
scaffold5416	XLOC_015229	XLOC_015229;A3:scaffold5416:68980-69262:68977-69262:-	TCONS_00042288,TCONS_00042290,TCONS_00042291,TCONS_00042292,TCONS_00042294,TCONS_00042295,TCONS_00042296,TCONS_00042297,TCONS_00042298,TCONS_00042299,TCONS_00042300,TCONS_00042302	TCONS_00042288,TCONS_00042290,TCONS_00042291,TCONS_00042292,TCONS_00042294,TCONS_00042295,TCONS_00042296,TCONS_00042297,TCONS_00042298,TCONS_00042299,TCONS_00042300,TCONS_00042302,TCONS_00042289
scaffold5416	XLOC_015229	XLOC_015229;A3:scaffold5416:74868-75811:74859-75811:-	TCONS_00042288,TCONS_00042289,TCONS_00042291,TCONS_00042292,TCONS_00042293,TCONS_00042294,TCONS_00042295,TCONS_00042297,TCONS_00042299,TCONS_00042301,TCONS_00042303,TCONS_00042304	TCONS_00042288,TCONS_00042289,TCONS_00042291,TCONS_00042292,TCONS_00042293,TCONS_00042294,TCONS_00042295,TCONS_00042297,TCONS_00042299,TCONS_00042301,TCONS_00042303,TCONS_00042304,TCONS_00042296
scaffold5416	XLOC_015229	XLOC_015229;A3:scaffold5416:71555-71711:71516-71711:-	TCONS_00042288,TCONS_00042290,TCONS_00042292,TCONS_00042294,TCONS_00042295,TCONS_00042296,TCONS_00042300,TCONS_00042301,TCONS_00042302,TCONS_00042303	TCONS_00042288,TCONS_00042290,TCONS_00042292,TCONS_00042294,TCONS_00042295,TCONS_00042296,TCONS_00042300,TCONS_00042301,TCONS_00042302,TCONS_00042303,TCONS_00042291,TCONS_00042304
scaffold2964	XLOC_010046	XLOC_010046;A3:scaffold2964:139343-140811:139343-140842:+	TCONS_00027535	TCONS_00027535,TCONS_00027536
scaffold2964	XLOC_010045	XLOC_010045;A3:scaffold2964:67693-74571:67693-74577:+	TCONS_00027531	TCONS_00027531,TCONS_00027532
scaffold2962	XLOC_010033	XLOC_010033;A3:scaffold2962:33753-33861:33753-34842:+	TCONS_00027498	TCONS_00027498,TCONS_00027499
scaffold2962	XLOC_010033	XLOC_010033;A3:scaffold2962:36575-36658:36575-36698:+	TCONS_00027500	TCONS_00027500,TCONS_00027498,TCONS_00027499
scaffold2962	XLOC_010042	XLOC_010042;A3:scaffold2962:122061-122086:122059-122086:-	TCONS_00027524	TCONS_00027524,TCONS_00027522,TCONS_00027523
scaffold886	XLOC_020556	XLOC_020556;A3:scaffold886:89249-90316:89249-90340:+	TCONS_00056841,TCONS_00056842	TCONS_00056841,TCONS_00056842,TCONS_00056844
scaffold886	XLOC_020557	XLOC_020557;A3:scaffold886:133595-133869:133595-133872:+	TCONS_00056849	TCONS_00056849,TCONS_00056847,TCONS_00056848
scaffold886	XLOC_020557	XLOC_020557;A3:scaffold886:133149-133497:133149-133529:+	TCONS_00056847	TCONS_00056847,TCONS_00056846,TCONS_00056848,TCONS_00056849
scaffold886	XLOC_020557	XLOC_020557;A3:scaffold886:133595-133799:133595-133872:+	TCONS_00056846	TCONS_00056846,TCONS_00056847,TCONS_00056848
scaffold886	XLOC_020557	XLOC_020557;A3:scaffold886:133595-133799:133595-133869:+	TCONS_00056846	TCONS_00056846,TCONS_00056849
scaffold886	XLOC_020567	XLOC_020567;A3:scaffold886:183751-183829:183720-183829:-	TCONS_00056869	TCONS_00056869,TCONS_00056870
scaffold2969	XLOC_010066	XLOC_010066;A3:scaffold2969:123818-124369:123816-124369:-	TCONS_00027622,TCONS_00027625,TCONS_00027624,TCONS_00027619,TCONS_00027621,TCONS_00027626,TCONS_00027633,TCONS_00027635	TCONS_00027622,TCONS_00027625,TCONS_00027624,TCONS_00027619,TCONS_00027621,TCONS_00027626,TCONS_00027633,TCONS_00027635,TCONS_00027631
scaffold2969	XLOC_010066	XLOC_010066;A3:scaffold2969:117808-119250:117786-119250:-	TCONS_00027625	TCONS_00027625,TCONS_00027624,TCONS_00027629,TCONS_00027633
scaffold2968	XLOC_010056	XLOC_010056;A3:scaffold2968:99587-99694:99587-99733:+	TCONS_00027565,TCONS_00027566,TCONS_00027567,TCONS_00027568,TCONS_00027569,TCONS_00027570,TCONS_00027571,TCONS_00027572	TCONS_00027565,TCONS_00027566,TCONS_00027567,TCONS_00027568,TCONS_00027569,TCONS_00027570,TCONS_00027571,TCONS_00027572,TCONS_00027564
scaffold2968	XLOC_010056	XLOC_010056;A3:scaffold2968:91189-91277:91189-91279:+	TCONS_00027564,TCONS_00027566,TCONS_00027567,TCONS_00027568,TCONS_00027569,TCONS_00027570,TCONS_00027571	TCONS_00027564,TCONS_00027566,TCONS_00027567,TCONS_00027568,TCONS_00027569,TCONS_00027570,TCONS_00027571,TCONS_00027565
scaffold2968	XLOC_010056	XLOC_010056;A3:scaffold2968:90350-90726:90350-90736:+	TCONS_00027569	TCONS_00027569,TCONS_00027564,TCONS_00027566,TCONS_00027567,TCONS_00027571
scaffold2968	XLOC_010053	XLOC_010053;A3:scaffold2968:16802-16887:16802-16890:+	TCONS_00027551,TCONS_00027552,TCONS_00027553,TCONS_00027555,TCONS_00027554,TCONS_00027559	TCONS_00027551,TCONS_00027552,TCONS_00027553,TCONS_00027555,TCONS_00027554,TCONS_00027559,TCONS_00027557,TCONS_00027558
scaffold2968	XLOC_010060	XLOC_010060;A3:scaffold2968:79848-79982:79781-79982:-	TCONS_00027582,TCONS_00027586,TCONS_00027588,TCONS_00027589,TCONS_00027591,TCONS_00027593,TCONS_00027594,TCONS_00027597,TCONS_00027598,TCONS_00027602	TCONS_00027582,TCONS_00027586,TCONS_00027588,TCONS_00027589,TCONS_00027591,TCONS_00027593,TCONS_00027594,TCONS_00027597,TCONS_00027598,TCONS_00027602,TCONS_00027592,TCONS_00027601
scaffold2968	XLOC_010060	XLOC_010060;A3:scaffold2968:80240-80480:80112-80480:-	TCONS_00027580,TCONS_00027582,TCONS_00027585,TCONS_00027588,TCONS_00027590,TCONS_00027591,TCONS_00027594,TCONS_00027596,TCONS_00027597,TCONS_00027598,TCONS_00027599,TCONS_00027600,TCONS_00027601	TCONS_00027580,TCONS_00027582,TCONS_00027585,TCONS_00027588,TCONS_00027590,TCONS_00027591,TCONS_00027594,TCONS_00027596,TCONS_00027597,TCONS_00027598,TCONS_00027599,TCONS_00027600,TCONS_00027601,TCONS_00027595,TCONS_00027602
scaffold2968	XLOC_010058	XLOC_010058;A3:scaffold2968:28842-29581:28511-29581:-	TCONS_00027578	TCONS_00027578,TCONS_00027576
scaffold2968	XLOC_010058	XLOC_010058;A3:scaffold2968:28955-29581:28842-29581:-	TCONS_00027575	TCONS_00027575,TCONS_00027578
scaffold2968	XLOC_010058	XLOC_010058;A3:scaffold2968:28955-29581:28511-29581:-	TCONS_00027575	TCONS_00027575,TCONS_00027576
scaffold18262	XLOC_006284	XLOC_006284;A3:scaffold18262:5551-6798:5551-6835:+	TCONS_00017748	TCONS_00017748,TCONS_00017749
scaffold10246	XLOC_000268	XLOC_000268;A3:scaffold10246:5016-5194:4954-5194:-	TCONS_00000706	TCONS_00000706,TCONS_00000705
scaffold10240	XLOC_000261	XLOC_000261;A3:scaffold10240:60473-60831:60429-60831:-	TCONS_00000684,TCONS_00000683,TCONS_00000686	TCONS_00000684,TCONS_00000683,TCONS_00000686,TCONS_00000685
scaffold8456	XLOC_019947	XLOC_019947;A3:scaffold8456:28840-29004:28840-29884:+	TCONS_00055187	TCONS_00055187,TCONS_00055188,TCONS_00055189
scaffold8459	XLOC_019957	XLOC_019957;A3:scaffold8459:57211-60233:57138-60233:-	TCONS_00055224	TCONS_00055224,TCONS_00055223
scaffold5410	XLOC_015214	XLOC_015214;A3:scaffold5410:769-1696:769-1718:+	TCONS_00042259	TCONS_00042259,TCONS_00042260
scaffold5410	XLOC_015222	XLOC_015222;A3:scaffold5410:44295-44324:43045-44324:-	TCONS_00042270	TCONS_00042270,TCONS_00042271,TCONS_00042272,TCONS_00042273
scaffold10651	XLOC_000762	XLOC_000762;A3:scaffold10651:14036-14885:14036-14899:+	TCONS_00002403	TCONS_00002403,TCONS_00002404
scaffold1686	XLOC_005563	XLOC_005563;A3:scaffold1686:94162-94539:94125-94539:-	TCONS_00015607,TCONS_00015608	TCONS_00015607,TCONS_00015608,TCONS_00015604,TCONS_00015605,TCONS_00015606,TCONS_00015609,TCONS_00015611
scaffold1686	XLOC_005564	XLOC_005564;A3:scaffold1686:110909-110975:110888-110975:-	TCONS_00015612	TCONS_00015612,TCONS_00015613
scaffold10659	XLOC_000768	XLOC_000768;A3:scaffold10659:34907-34992:34907-35005:+	TCONS_00002418	TCONS_00002418,TCONS_00002419
scaffold9555	XLOC_021473	XLOC_021473;A3:scaffold9555:42703-42830:42690-42830:-	TCONS_00059311,TCONS_00059313	TCONS_00059311,TCONS_00059313,TCONS_00059312,TCONS_00059314
scaffold9555	XLOC_021471	XLOC_021471;A3:scaffold9555:9982-10009:9919-10009:-	TCONS_00059306	TCONS_00059306,TCONS_00059302,TCONS_00059303,TCONS_00059305,TCONS_00059308,TCONS_00059309
scaffold7076	XLOC_017898	XLOC_017898;A3:scaffold7076:45848-45945:45836-45945:-	TCONS_00049821,TCONS_00049820,TCONS_00049823,TCONS_00049822,TCONS_00049825,TCONS_00049824,TCONS_00049819,TCONS_00049826,TCONS_00049828,TCONS_00049829,TCONS_00049830	TCONS_00049821,TCONS_00049820,TCONS_00049823,TCONS_00049822,TCONS_00049825,TCONS_00049824,TCONS_00049819,TCONS_00049826,TCONS_00049828,TCONS_00049829,TCONS_00049830,TCONS_00049827
scaffold7076	XLOC_017898	XLOC_017898;A3:scaffold7076:41867-45077:41860-45077:-	TCONS_00049817,TCONS_00049818,TCONS_00049821,TCONS_00049820,TCONS_00049823,TCONS_00049822,TCONS_00049825,TCONS_00049824,TCONS_00049819,TCONS_00049827,TCONS_00049828,TCONS_00049829,TCONS_00049830	TCONS_00049817,TCONS_00049818,TCONS_00049821,TCONS_00049820,TCONS_00049823,TCONS_00049822,TCONS_00049825,TCONS_00049824,TCONS_00049819,TCONS_00049827,TCONS_00049828,TCONS_00049829,TCONS_00049830,TCONS_00049826
scaffold7075	XLOC_017893	XLOC_017893;A3:scaffold7075:36065-36182:35803-36182:-	TCONS_00049806	TCONS_00049806,TCONS_00049797,TCONS_00049798,TCONS_00049799,TCONS_00049803,TCONS_00049805,TCONS_00049807
scaffold7079	XLOC_017901	XLOC_017901;A3:scaffold7079:65622-65734:65622-65764:+	TCONS_00049840	TCONS_00049840,TCONS_00049839,TCONS_00049841
scaffold7079	XLOC_017900	XLOC_017900;A3:scaffold7079:21002-21507:21002-21526:+	TCONS_00049833,TCONS_00049834,TCONS_00049835,TCONS_00049837	TCONS_00049833,TCONS_00049834,TCONS_00049835,TCONS_00049837,TCONS_00049836
scaffold1539	XLOC_004625	XLOC_004625;A3:scaffold1539:23913-24304:23911-24304:-	TCONS_00013067	TCONS_00013067,TCONS_00013066
scaffold1538	XLOC_004611	XLOC_004611;A3:scaffold1538:217198-217579:217198-217591:+	TCONS_00013009,TCONS_00013012,TCONS_00013013,TCONS_00013014,TCONS_00013017,TCONS_00013016,TCONS_00013020,TCONS_00013021,TCONS_00013022,TCONS_00013023,TCONS_00013024,TCONS_00013025,TCONS_00013026	TCONS_00013009,TCONS_00013012,TCONS_00013013,TCONS_00013014,TCONS_00013017,TCONS_00013016,TCONS_00013020,TCONS_00013021,TCONS_00013022,TCONS_00013023,TCONS_00013024,TCONS_00013025,TCONS_00013026,TCONS_00013015
scaffold1538	XLOC_004611	XLOC_004611;A3:scaffold1538:222059-222140:222059-222167:+	TCONS_00013009,TCONS_00013010,TCONS_00013011,TCONS_00013012,TCONS_00013013,TCONS_00013014,TCONS_00013017,TCONS_00013016,TCONS_00013015,TCONS_00013019,TCONS_00013018,TCONS_00013020,TCONS_00013021,TCONS_00013022,TCONS_00013024,TCONS_00013025,TCONS_00013026	TCONS_00013009,TCONS_00013010,TCONS_00013011,TCONS_00013012,TCONS_00013013,TCONS_00013014,TCONS_00013017,TCONS_00013016,TCONS_00013015,TCONS_00013019,TCONS_00013018,TCONS_00013020,TCONS_00013021,TCONS_00013022,TCONS_00013024,TCONS_00013025,TCONS_00013026,TCONS_00013008,TCONS_00013023
scaffold1538	XLOC_004611	XLOC_004611;A3:scaffold1538:217294-217578:217294-217588:+	TCONS_00013008,TCONS_00013010,TCONS_00013019	TCONS_00013008,TCONS_00013010,TCONS_00013019,TCONS_00013018
scaffold1538	XLOC_004611	XLOC_004611;A3:scaffold1538:222354-222483:222354-222547:+	TCONS_00013008,TCONS_00013009,TCONS_00013010,TCONS_00013011,TCONS_00013012,TCONS_00013013,TCONS_00013014,TCONS_00013017,TCONS_00013016,TCONS_00013015,TCONS_00013019,TCONS_00013018,TCONS_00013020,TCONS_00013021,TCONS_00013022,TCONS_00013024,TCONS_00013025,TCONS_00013026	TCONS_00013008,TCONS_00013009,TCONS_00013010,TCONS_00013011,TCONS_00013012,TCONS_00013013,TCONS_00013014,TCONS_00013017,TCONS_00013016,TCONS_00013015,TCONS_00013019,TCONS_00013018,TCONS_00013020,TCONS_00013021,TCONS_00013022,TCONS_00013024,TCONS_00013025,TCONS_00013026,TCONS_00013023
scaffold1538	XLOC_004611	XLOC_004611;A3:scaffold1538:221027-221133:221027-221176:+	TCONS_00013008,TCONS_00013009,TCONS_00013010,TCONS_00013011,TCONS_00013012,TCONS_00013013,TCONS_00013014,TCONS_00013017,TCONS_00013016,TCONS_00013015,TCONS_00013019,TCONS_00013018,TCONS_00013020,TCONS_00013022,TCONS_00013024,TCONS_00013026	TCONS_00013008,TCONS_00013009,TCONS_00013010,TCONS_00013011,TCONS_00013012,TCONS_00013013,TCONS_00013014,TCONS_00013017,TCONS_00013016,TCONS_00013015,TCONS_00013019,TCONS_00013018,TCONS_00013020,TCONS_00013022,TCONS_00013024,TCONS_00013026,TCONS_00013021
scaffold1538	XLOC_004621	XLOC_004621;A3:scaffold1538:286203-286419:286183-286419:-	TCONS_00013051,TCONS_00013052	TCONS_00013051,TCONS_00013052,TCONS_00013050
scaffold1538	XLOC_004621	XLOC_004621;A3:scaffold1538:286190-286419:286183-286419:-	TCONS_00013055	TCONS_00013055,TCONS_00013050
scaffold1538	XLOC_004621	XLOC_004621;A3:scaffold1538:286203-286419:286190-286419:-	TCONS_00013051,TCONS_00013052	TCONS_00013051,TCONS_00013052,TCONS_00013055
scaffold1538	XLOC_004619	XLOC_004619;A3:scaffold1538:253501-253586:253493-253586:-	TCONS_00013048	TCONS_00013048,TCONS_00013047
scaffold15062	XLOC_004400	XLOC_004400;A3:scaffold15062:5379-6128:5379-6718:+	TCONS_00012364	TCONS_00012364,TCONS_00012365
scaffold4720	XLOC_013943	XLOC_013943;A3:scaffold4720:72149-72644:72149-72666:+	TCONS_00038825,TCONS_00038826,TCONS_00038827,TCONS_00038829,TCONS_00038831	TCONS_00038825,TCONS_00038826,TCONS_00038827,TCONS_00038829,TCONS_00038831,TCONS_00038833
scaffold4720	XLOC_013943	XLOC_013943;A3:scaffold4720:72149-72644:72149-72669:+	TCONS_00038825,TCONS_00038826,TCONS_00038827,TCONS_00038829,TCONS_00038831	TCONS_00038825,TCONS_00038826,TCONS_00038827,TCONS_00038829,TCONS_00038831,TCONS_00038828
scaffold4720	XLOC_013943	XLOC_013943;A3:scaffold4720:78854-79742:78854-79779:+	TCONS_00038834	TCONS_00038834,TCONS_00038825,TCONS_00038826,TCONS_00038827,TCONS_00038828,TCONS_00038829,TCONS_00038830,TCONS_00038831,TCONS_00038832,TCONS_00038833
scaffold4720	XLOC_013943	XLOC_013943;A3:scaffold4720:72149-72666:72149-72669:+	TCONS_00038833	TCONS_00038833,TCONS_00038828
scaffold4720	XLOC_013944	XLOC_013944;A3:scaffold4720:19544-20416:19528-20416:-	TCONS_00038836,TCONS_00038840,TCONS_00038843,TCONS_00038844,TCONS_00038845,TCONS_00038846,TCONS_00038847	TCONS_00038836,TCONS_00038840,TCONS_00038843,TCONS_00038844,TCONS_00038845,TCONS_00038846,TCONS_00038847,TCONS_00038839
scaffold4720	XLOC_013944	XLOC_013944;A3:scaffold4720:25977-26772:25850-26772:-	TCONS_00038838	TCONS_00038838,TCONS_00038835,TCONS_00038836,TCONS_00038837,TCONS_00038839,TCONS_00038840,TCONS_00038841,TCONS_00038842,TCONS_00038843,TCONS_00038844,TCONS_00038845,TCONS_00038846,TCONS_00038847
scaffold4720	XLOC_013944	XLOC_013944;A3:scaffold4720:24003-25217:23988-25217:-	TCONS_00038835,TCONS_00038836,TCONS_00038837,TCONS_00038838,TCONS_00038839,TCONS_00038841,TCONS_00038842,TCONS_00038843,TCONS_00038847	TCONS_00038835,TCONS_00038836,TCONS_00038837,TCONS_00038838,TCONS_00038839,TCONS_00038841,TCONS_00038842,TCONS_00038843,TCONS_00038847,TCONS_00038845
scaffold6304	XLOC_016657	XLOC_016657;A3:scaffold6304:60801-65864:60801-65953:+	TCONS_00046324,TCONS_00046325,TCONS_00046327	TCONS_00046324,TCONS_00046325,TCONS_00046327,TCONS_00046323
scaffold700	XLOC_017764	XLOC_017764;A3:scaffold700:180015-180037:179951-180037:-	TCONS_00049464,TCONS_00049465	TCONS_00049464,TCONS_00049465,TCONS_00049462,TCONS_00049463,TCONS_00049466
scaffold701	XLOC_017784	XLOC_017784;A3:scaffold701:192653-193875:192474-193875:-	TCONS_00049533	TCONS_00049533,TCONS_00049531
scaffold701	XLOC_017784	XLOC_017784;A3:scaffold701:193932-194427:192653-194427:-	TCONS_00049534	TCONS_00049534,TCONS_00049532,TCONS_00049536
scaffold701	XLOC_017784	XLOC_017784;A3:scaffold701:193932-194427:192474-194427:-	TCONS_00049534	TCONS_00049534,TCONS_00049535
scaffold701	XLOC_017784	XLOC_017784;A3:scaffold701:192653-194427:192474-194427:-	TCONS_00049532,TCONS_00049536	TCONS_00049532,TCONS_00049536,TCONS_00049535
scaffold8331	XLOC_019758	XLOC_019758;A3:scaffold8331:52782-52901:52782-52922:+	TCONS_00054709	TCONS_00054709,TCONS_00054710
scaffold3171	XLOC_010630	XLOC_010630;A3:scaffold3171:93104-93187:93104-93188:+	TCONS_00028985,TCONS_00028986,TCONS_00028987	TCONS_00028985,TCONS_00028986,TCONS_00028987,TCONS_00028984
scaffold3171	XLOC_010630	XLOC_010630;A3:scaffold3171:95163-95363:95163-95616:+	TCONS_00028984,TCONS_00028985	TCONS_00028984,TCONS_00028985,TCONS_00028986
scaffold3171	XLOC_010630	XLOC_010630;A3:scaffold3171:92932-93041:92932-93054:+	TCONS_00028984,TCONS_00028985,TCONS_00028986	TCONS_00028984,TCONS_00028985,TCONS_00028986,TCONS_00028987
scaffold3176	XLOC_010638	XLOC_010638;A3:scaffold3176:93092-93559:92981-93559:-	TCONS_00029021	TCONS_00029021,TCONS_00029020
scaffold3175	XLOC_010636	XLOC_010636;A3:scaffold3175:67906-67975:67905-67975:-	TCONS_00028997	TCONS_00028997,TCONS_00028999,TCONS_00029000,TCONS_00029002,TCONS_00029005,TCONS_00029007,TCONS_00029006,TCONS_00029008,TCONS_00029009,TCONS_00029011,TCONS_00029012
scaffold3175	XLOC_010636	XLOC_010636;A3:scaffold3175:70037-70420:69990-70420:-	TCONS_00028999,TCONS_00029000,TCONS_00029009,TCONS_00029011	TCONS_00028999,TCONS_00029000,TCONS_00029009,TCONS_00029011,TCONS_00029007
scaffold3175	XLOC_010636	XLOC_010636;A3:scaffold3175:68072-68162:68039-68162:-	TCONS_00028999,TCONS_00029000,TCONS_00029003,TCONS_00029006,TCONS_00029010,TCONS_00029012	TCONS_00028999,TCONS_00029000,TCONS_00029003,TCONS_00029006,TCONS_00029010,TCONS_00029012,TCONS_00028997,TCONS_00029002,TCONS_00029005,TCONS_00029007,TCONS_00029008,TCONS_00029009,TCONS_00029011
scaffold3175	XLOC_010636	XLOC_010636;A3:scaffold3175:69814-69928:69782-69928:-	TCONS_00028999,TCONS_00029002,TCONS_00029005,TCONS_00029007,TCONS_00029009,TCONS_00029012	TCONS_00028999,TCONS_00029002,TCONS_00029005,TCONS_00029007,TCONS_00029009,TCONS_00029012,TCONS_00028997,TCONS_00029000,TCONS_00029011
scaffold17296	XLOC_005784	XLOC_005784;A3:scaffold17296:4410-4868:4410-4882:+	TCONS_00016389,TCONS_00016392	TCONS_00016389,TCONS_00016392,TCONS_00016390
scaffold10015	XLOC_000018	XLOC_000018;A3:scaffold10015:24367-24685:24367-24715:+	TCONS_00000074,TCONS_00000076	TCONS_00000074,TCONS_00000076,TCONS_00000073,TCONS_00000077
scaffold13601	XLOC_003417	XLOC_003417;A3:scaffold13601:22431-22807:22422-22807:-	TCONS_00009822,TCONS_00009824,TCONS_00009825	TCONS_00009822,TCONS_00009824,TCONS_00009825,TCONS_00009823
scaffold13604	XLOC_003418	XLOC_003418;A3:scaffold13604:2664-3014:2664-3436:+	TCONS_00009831	TCONS_00009831,TCONS_00009826,TCONS_00009827,TCONS_00009828,TCONS_00009829
scaffold3794	XLOC_012009	XLOC_012009;A3:scaffold3794:8836-10282:8836-10352:+	TCONS_00033307	TCONS_00033307,TCONS_00033308
scaffold3794	XLOC_012013	XLOC_012013;A3:scaffold3794:43034-44993:42936-44993:-	TCONS_00033317,TCONS_00033318	TCONS_00033317,TCONS_00033318,TCONS_00033316
scaffold3790	XLOC_012006	XLOC_012006;A3:scaffold3790:262772-262859:262762-262859:-	TCONS_00033304	TCONS_00033304,TCONS_00033303
scaffold2552	XLOC_008764	XLOC_008764;A3:scaffold2552:20707-22394:20665-22394:-	TCONS_00024134	TCONS_00024134,TCONS_00024135
scaffold12108	XLOC_002200	XLOC_002200;A3:scaffold12108:27804-29337:27804-29370:+	TCONS_00006134,TCONS_00006136,TCONS_00006137	TCONS_00006134,TCONS_00006136,TCONS_00006137,TCONS_00006135
scaffold1050	XLOC_000612	XLOC_000612;A3:scaffold1050:183102-183284:183102-183329:+	TCONS_00001964,TCONS_00001971,TCONS_00001969	TCONS_00001964,TCONS_00001971,TCONS_00001969,TCONS_00001965,TCONS_00001966,TCONS_00001970,TCONS_00001973,TCONS_00001975,TCONS_00001974,TCONS_00001976
scaffold5799	XLOC_015852	XLOC_015852;A3:scaffold5799:49415-52428:49415-52718:+	TCONS_00044084	TCONS_00044084,TCONS_00044083
scaffold5029	XLOC_014569	XLOC_014569;A3:scaffold5029:45100-45634:45100-45673:+	TCONS_00040515	TCONS_00040515,TCONS_00040512,TCONS_00040513,TCONS_00040514,TCONS_00040516,TCONS_00040517,TCONS_00040518
scaffold5029	XLOC_014570	XLOC_014570;A3:scaffold5029:58361-67205:58361-67220:+	TCONS_00040519	TCONS_00040519,TCONS_00040521
scaffold15525	XLOC_004725	XLOC_004725;A3:scaffold15525:19441-20274:19441-20309:+	TCONS_00013310	TCONS_00013310,TCONS_00013311
scaffold17037	XLOC_005669	XLOC_005669;A3:scaffold17037:14718-17403:14704-17403:-	TCONS_00016103	TCONS_00016103,TCONS_00016104
scaffold12513	XLOC_002570	XLOC_002570;A3:scaffold12513:9884-11217:9861-11217:-	TCONS_00007091	TCONS_00007091,TCONS_00007092
scaffold5243	XLOC_014960	XLOC_014960;A3:scaffold5243:37420-37526:37420-37565:+	TCONS_00041603,TCONS_00041607	TCONS_00041603,TCONS_00041607,TCONS_00041605,TCONS_00041606
scaffold5240	XLOC_014954	XLOC_014954;A3:scaffold5240:58332-59957:58332-59969:+	TCONS_00041593	TCONS_00041593,TCONS_00041594
scaffold5246	XLOC_014964	XLOC_014964;A3:scaffold5246:27563-28317:27563-28357:+	TCONS_00041620	TCONS_00041620,TCONS_00041618,TCONS_00041619,TCONS_00041622
scaffold5248	XLOC_014968	XLOC_014968;A3:scaffold5248:25817-26018:25817-26820:+	TCONS_00041635	TCONS_00041635,TCONS_00041634
scaffold5248	XLOC_014969	XLOC_014969;A3:scaffold5248:75077-75685:75077-75688:+	TCONS_00041637	TCONS_00041637,TCONS_00041636
scaffold81	XLOC_019429	XLOC_019429;A3:scaffold81:248979-249203:248694-249203:-	TCONS_00053850,TCONS_00053852,TCONS_00053853	TCONS_00053850,TCONS_00053852,TCONS_00053853,TCONS_00053849,TCONS_00053851
scaffold148	XLOC_004238	XLOC_004238;A3:scaffold148:111967-112049:111967-112102:+	TCONS_00011929,TCONS_00011932	TCONS_00011929,TCONS_00011932,TCONS_00011931,TCONS_00011933
scaffold148	XLOC_004238	XLOC_004238;A3:scaffold148:113305-113610:113305-113876:+	TCONS_00011933	TCONS_00011933,TCONS_00011930,TCONS_00011931,TCONS_00011932,TCONS_00011934
scaffold148	XLOC_004244	XLOC_004244;A3:scaffold148:117029-117959:116837-117959:-	TCONS_00011944	TCONS_00011944,TCONS_00011943
scaffold148	XLOC_004246	XLOC_004246;A3:scaffold148:144224-144943:144223-144943:-	TCONS_00011956	TCONS_00011956,TCONS_00011950,TCONS_00011952,TCONS_00011957
scaffold148	XLOC_004246	XLOC_004246;A3:scaffold148:145516-145776:145499-145776:-	TCONS_00011949,TCONS_00011948,TCONS_00011950,TCONS_00011953,TCONS_00011956,TCONS_00011958,TCONS_00011959,TCONS_00011961,TCONS_00011962	TCONS_00011949,TCONS_00011948,TCONS_00011950,TCONS_00011953,TCONS_00011956,TCONS_00011958,TCONS_00011959,TCONS_00011961,TCONS_00011962,TCONS_00011957
scaffold148	XLOC_004246	XLOC_004246;A3:scaffold148:143174-143402:142287-143402:-	TCONS_00011953,TCONS_00011954	TCONS_00011953,TCONS_00011954,TCONS_00011956,TCONS_00011958
scaffold142	XLOC_003826	XLOC_003826;A3:scaffold142:12317-12410:12317-12412:+	TCONS_00010906,TCONS_00010907	TCONS_00010906,TCONS_00010907,TCONS_00010905
scaffold1415	XLOC_003795	XLOC_003795;A3:scaffold1415:203670-203889:203670-203989:+	TCONS_00010829	TCONS_00010829,TCONS_00010831
scaffold1415	XLOC_003795	XLOC_003795;A3:scaffold1415:206169-206259:206169-206529:+	TCONS_00010832	TCONS_00010832,TCONS_00010826,TCONS_00010827,TCONS_00010831
scaffold1415	XLOC_003795	XLOC_003795;A3:scaffold1415:205420-205613:205420-205624:+	TCONS_00010826	TCONS_00010826,TCONS_00010831
scaffold4269	XLOC_012885	XLOC_012885;A3:scaffold4269:73973-75956:73973-75958:+	TCONS_00035941	TCONS_00035941,TCONS_00035942
scaffold84	XLOC_019879	XLOC_019879;A3:scaffold84:171246-171334:171246-172051:+	TCONS_00055026	TCONS_00055026,TCONS_00055025
scaffold1237	XLOC_002443	XLOC_002443;A3:scaffold1237:252677-252802:252637-252802:-	TCONS_00006756	TCONS_00006756,TCONS_00006754
scaffold1237	XLOC_002443	XLOC_002443;A3:scaffold1237:249881-250225:249880-250225:-	TCONS_00006754	TCONS_00006754,TCONS_00006755
scaffold1231	XLOC_002404	XLOC_002404;A3:scaffold1231:124172-126604:124172-126794:+	TCONS_00006665,TCONS_00006667,TCONS_00006668,TCONS_00006669	TCONS_00006665,TCONS_00006667,TCONS_00006668,TCONS_00006669,TCONS_00006670
scaffold1231	XLOC_002404	XLOC_002404;A3:scaffold1231:122091-122178:122091-122190:+	TCONS_00006663,TCONS_00006664,TCONS_00006666,TCONS_00006667,TCONS_00006668,TCONS_00006670	TCONS_00006663,TCONS_00006664,TCONS_00006666,TCONS_00006667,TCONS_00006668,TCONS_00006670,TCONS_00006665
scaffold1231	XLOC_002408	XLOC_002408;A3:scaffold1231:66608-66814:66598-66814:-	TCONS_00006678,TCONS_00006680	TCONS_00006678,TCONS_00006680,TCONS_00006677,TCONS_00006679,TCONS_00006681
scaffold4048	XLOC_012505	XLOC_012505;A3:scaffold4048:43016-44248:42788-44248:-	TCONS_00034854	TCONS_00034854,TCONS_00034848
scaffold3194	XLOC_010680	XLOC_010680;A3:scaffold3194:39763-40236:39763-40241:+	TCONS_00029112,TCONS_00029113,TCONS_00029115,TCONS_00029114,TCONS_00029116,TCONS_00029118	TCONS_00029112,TCONS_00029113,TCONS_00029115,TCONS_00029114,TCONS_00029116,TCONS_00029118,TCONS_00029117
scaffold3194	XLOC_010680	XLOC_010680;A3:scaffold3194:45316-46137:45316-46184:+	TCONS_00029112,TCONS_00029113,TCONS_00029115,TCONS_00029114,TCONS_00029116,TCONS_00029117,TCONS_00029120	TCONS_00029112,TCONS_00029113,TCONS_00029115,TCONS_00029114,TCONS_00029116,TCONS_00029117,TCONS_00029120,TCONS_00029118,TCONS_00029119
scaffold3194	XLOC_010680	XLOC_010680;A3:scaffold3194:14076-14170:14076-14210:+	TCONS_00029113,TCONS_00029115	TCONS_00029113,TCONS_00029115,TCONS_00029112,TCONS_00029114,TCONS_00029116
scaffold3194	XLOC_010688	XLOC_010688;A3:scaffold3194:111980-112458:111966-112458:-	TCONS_00029133	TCONS_00029133,TCONS_00029132,TCONS_00029134,TCONS_00029135
scaffold3194	XLOC_010687	XLOC_010687;A3:scaffold3194:98692-98776:98620-98776:-	TCONS_00029128	TCONS_00029128,TCONS_00029129,TCONS_00029130,TCONS_00029131
scaffold3194	XLOC_010687	XLOC_010687;A3:scaffold3194:102356-102702:102317-102702:-	TCONS_00029131	TCONS_00029131,TCONS_00029129
scaffold4045	XLOC_012501	XLOC_012501;A3:scaffold4045:92883-92966:92883-93089:+	TCONS_00034840	TCONS_00034840,TCONS_00034841
scaffold4040	XLOC_012487	XLOC_012487;A3:scaffold4040:89387-90311:89387-90372:+	TCONS_00034801	TCONS_00034801,TCONS_00034803
scaffold4041	XLOC_012492	XLOC_012492;A3:scaffold4041:34810-34900:34810-34903:+	TCONS_00034815,TCONS_00034816	TCONS_00034815,TCONS_00034816,TCONS_00034817
scaffold4041	XLOC_012493	XLOC_012493;A3:scaffold4041:81145-81276:81145-81363:+	TCONS_00034820	TCONS_00034820,TCONS_00034819
scaffold85	XLOC_020033	XLOC_020033;A3:scaffold85:23002-23317:23001-23317:-	TCONS_00055457	TCONS_00055457,TCONS_00055456
scaffold13841	XLOC_003561	XLOC_003561;A3:scaffold13841:24405-25180:23707-25180:-	TCONS_00010198	TCONS_00010198,TCONS_00010197
scaffold559	XLOC_015513	XLOC_015513;A3:scaffold559:243164-243766:243139-243766:-	TCONS_00043070,TCONS_00043074,TCONS_00043075,TCONS_00043076,TCONS_00043078	TCONS_00043070,TCONS_00043074,TCONS_00043075,TCONS_00043076,TCONS_00043078,TCONS_00043068,TCONS_00043072
scaffold559	XLOC_015513	XLOC_015513;A3:scaffold559:240846-240947:240763-240947:-	TCONS_00043074	TCONS_00043074,TCONS_00043073
scaffold559	XLOC_015513	XLOC_015513;A3:scaffold559:242544-242892:241651-242892:-	TCONS_00043075	TCONS_00043075,TCONS_00043069
scaffold559	XLOC_015513	XLOC_015513;A3:scaffold559:240763-240947:240400-240947:-	TCONS_00043073	TCONS_00043073,TCONS_00043072,TCONS_00043076
scaffold49	XLOC_014340	XLOC_014340;A3:scaffold49:447211-447301:447211-447318:+	TCONS_00039877,TCONS_00039879,TCONS_00039880,TCONS_00039882,TCONS_00039881	TCONS_00039877,TCONS_00039879,TCONS_00039880,TCONS_00039882,TCONS_00039881,TCONS_00039885,TCONS_00039886
scaffold16505	XLOC_005351	XLOC_005351;A3:scaffold16505:16011-17325:16011-17360:+	TCONS_00015065	TCONS_00015065,TCONS_00015064
scaffold10822	XLOC_000954	XLOC_000954;A3:scaffold10822:12174-12207:12102-12207:-	TCONS_00002910,TCONS_00002916,TCONS_00002917	TCONS_00002910,TCONS_00002916,TCONS_00002917,TCONS_00002911,TCONS_00002912,TCONS_00002913,TCONS_00002914,TCONS_00002915
scaffold10822	XLOC_000954	XLOC_000954;A3:scaffold10822:11431-11513:11413-11513:-	TCONS_00002915	TCONS_00002915,TCONS_00002910,TCONS_00002911,TCONS_00002912,TCONS_00002913,TCONS_00002914,TCONS_00002916,TCONS_00002917
scaffold10822	XLOC_000953	XLOC_000953;A3:scaffold10822:6088-6522:6058-6522:-	TCONS_00002904	TCONS_00002904,TCONS_00002901,TCONS_00002900,TCONS_00002903,TCONS_00002906
scaffold10822	XLOC_000953	XLOC_000953;A3:scaffold10822:6102-6522:6088-6522:-	TCONS_00002902	TCONS_00002902,TCONS_00002904
scaffold10822	XLOC_000953	XLOC_000953;A3:scaffold10822:6102-6522:6058-6522:-	TCONS_00002902	TCONS_00002902,TCONS_00002901,TCONS_00002900,TCONS_00002903,TCONS_00002906
scaffold10825	XLOC_000959	XLOC_000959;A3:scaffold10825:20822-20921:20822-21719:+	TCONS_00002925	TCONS_00002925,TCONS_00002926
scaffold7249	XLOC_018159	XLOC_018159;A3:scaffold7249:90403-90511:90381-90511:-	TCONS_00050545,TCONS_00050546,TCONS_00050547,TCONS_00050548,TCONS_00050549,TCONS_00050550,TCONS_00050551	TCONS_00050545,TCONS_00050546,TCONS_00050547,TCONS_00050548,TCONS_00050549,TCONS_00050550,TCONS_00050551,TCONS_00050544
scaffold7248	XLOC_018158	XLOC_018158;A3:scaffold7248:35235-35383:35235-35403:+	TCONS_00050535,TCONS_00050540	TCONS_00050535,TCONS_00050540,TCONS_00050533
scaffold7248	XLOC_018158	XLOC_018158;A3:scaffold7248:37473-37503:37473-37915:+	TCONS_00050539	TCONS_00050539,TCONS_00050532,TCONS_00050533,TCONS_00050534,TCONS_00050536,TCONS_00050537,TCONS_00050538,TCONS_00050540,TCONS_00050541,TCONS_00050542
scaffold7248	XLOC_018158	XLOC_018158;A3:scaffold7248:36143-36285:36143-36957:+	TCONS_00050533,TCONS_00050535,TCONS_00050536,TCONS_00050537,TCONS_00050539	TCONS_00050533,TCONS_00050535,TCONS_00050536,TCONS_00050537,TCONS_00050539,TCONS_00050534,TCONS_00050540,TCONS_00050541
scaffold7248	XLOC_018158	XLOC_018158;A3:scaffold7248:35235-35383:35235-35396:+	TCONS_00050535,TCONS_00050540	TCONS_00050535,TCONS_00050540,TCONS_00050532,TCONS_00050534,TCONS_00050538,TCONS_00050539,TCONS_00050541
scaffold7248	XLOC_018158	XLOC_018158;A3:scaffold7248:36143-36285:36143-36460:+	TCONS_00050533,TCONS_00050535,TCONS_00050536,TCONS_00050537,TCONS_00050539	TCONS_00050533,TCONS_00050535,TCONS_00050536,TCONS_00050537,TCONS_00050539,TCONS_00050532,TCONS_00050538,TCONS_00050542
scaffold7248	XLOC_018158	XLOC_018158;A3:scaffold7248:35235-35396:35235-35403:+	TCONS_00050532,TCONS_00050534,TCONS_00050538,TCONS_00050539,TCONS_00050541	TCONS_00050532,TCONS_00050534,TCONS_00050538,TCONS_00050539,TCONS_00050541,TCONS_00050533
scaffold7248	XLOC_018158	XLOC_018158;A3:scaffold7248:36143-36460:36143-36957:+	TCONS_00050538	TCONS_00050538,TCONS_00050534,TCONS_00050540,TCONS_00050541
scaffold16175	XLOC_005180	XLOC_005180;A3:scaffold16175:10084-10186:10084-11049:+	TCONS_00014603	TCONS_00014603,TCONS_00014605,TCONS_00014606
scaffold16175	XLOC_005180	XLOC_005180;A3:scaffold16175:10084-10169:10084-11049:+	TCONS_00014604	TCONS_00014604,TCONS_00014605,TCONS_00014606
scaffold16175	XLOC_005180	XLOC_005180;A3:scaffold16175:10084-10169:10084-10186:+	TCONS_00014604	TCONS_00014604,TCONS_00014603
scaffold16175	XLOC_005181	XLOC_005181;A3:scaffold16175:16982-20045:16960-20045:-	TCONS_00014608	TCONS_00014608,TCONS_00014607
scaffold7537	XLOC_018572	XLOC_018572;A3:scaffold7537:15930-15953:15930-16082:+	TCONS_00051547	TCONS_00051547,TCONS_00051541,TCONS_00051542,TCONS_00051543,TCONS_00051544,TCONS_00051545,TCONS_00051546,TCONS_00051548,TCONS_00051549
scaffold7246	XLOC_018155	XLOC_018155;A3:scaffold7246:29799-30842:29799-30854:+	TCONS_00050527	TCONS_00050527,TCONS_00050523,TCONS_00050524,TCONS_00050526
scaffold11992	XLOC_002094	XLOC_002094;A3:scaffold11992:31016-31089:31016-31106:+	TCONS_00005864	TCONS_00005864,TCONS_00005863
scaffold11991	XLOC_002092	XLOC_002092;A3:scaffold11991:71568-71848:71534-71848:-	TCONS_00005853,TCONS_00005854,TCONS_00005855,TCONS_00005856,TCONS_00005857,TCONS_00005858,TCONS_00005859,TCONS_00005860	TCONS_00005853,TCONS_00005854,TCONS_00005855,TCONS_00005856,TCONS_00005857,TCONS_00005858,TCONS_00005859,TCONS_00005860,TCONS_00005861
scaffold11991	XLOC_002091	XLOC_002091;A3:scaffold11991:53744-54106:53742-54106:-	TCONS_00005850	TCONS_00005850,TCONS_00005849,TCONS_00005851,TCONS_00005852
scaffold3091	XLOC_010410	XLOC_010410;A3:scaffold3091:104630-104755:104630-104763:+	TCONS_00028463	TCONS_00028463,TCONS_00028464
scaffold3091	XLOC_010413	XLOC_010413;A3:scaffold3091:98203-98321:98122-98321:-	TCONS_00028468,TCONS_00028469	TCONS_00028468,TCONS_00028469,TCONS_00028471
scaffold8974	XLOC_020701	XLOC_020701;A3:scaffold8974:717-1091:717-1094:+	TCONS_00057205,TCONS_00057206,TCONS_00057207,TCONS_00057208,TCONS_00057209,TCONS_00057210	TCONS_00057205,TCONS_00057206,TCONS_00057207,TCONS_00057208,TCONS_00057209,TCONS_00057210,TCONS_00057211
scaffold8974	XLOC_020701	XLOC_020701;A3:scaffold8974:475-580:475-655:+	TCONS_00057205,TCONS_00057206,TCONS_00057207,TCONS_00057208,TCONS_00057210,TCONS_00057211	TCONS_00057205,TCONS_00057206,TCONS_00057207,TCONS_00057208,TCONS_00057210,TCONS_00057211,TCONS_00057209
scaffold8974	XLOC_020701	XLOC_020701;A3:scaffold8974:2178-2323:2178-2349:+	TCONS_00057205,TCONS_00057206,TCONS_00057207,TCONS_00057208,TCONS_00057209,TCONS_00057210,TCONS_00057212	TCONS_00057205,TCONS_00057206,TCONS_00057207,TCONS_00057208,TCONS_00057209,TCONS_00057210,TCONS_00057212,TCONS_00057211
scaffold5254	XLOC_014979	XLOC_014979;A3:scaffold5254:106479-106808:106479-106825:+	TCONS_00041659,TCONS_00041662,TCONS_00041661,TCONS_00041663,TCONS_00041664,TCONS_00041669,TCONS_00041670,TCONS_00041667,TCONS_00041673,TCONS_00041671,TCONS_00041676,TCONS_00041677	TCONS_00041659,TCONS_00041662,TCONS_00041661,TCONS_00041663,TCONS_00041664,TCONS_00041669,TCONS_00041670,TCONS_00041667,TCONS_00041673,TCONS_00041671,TCONS_00041676,TCONS_00041677,TCONS_00041668
scaffold5254	XLOC_014979	XLOC_014979;A3:scaffold5254:109002-109175:109002-109303:+	TCONS_00041658,TCONS_00041660,TCONS_00041661,TCONS_00041663,TCONS_00041664,TCONS_00041665,TCONS_00041666,TCONS_00041669,TCONS_00041668,TCONS_00041670,TCONS_00041674,TCONS_00041667,TCONS_00041672,TCONS_00041671,TCONS_00041675,TCONS_00041676,TCONS_00041677,TCONS_00041678	TCONS_00041658,TCONS_00041660,TCONS_00041661,TCONS_00041663,TCONS_00041664,TCONS_00041665,TCONS_00041666,TCONS_00041669,TCONS_00041668,TCONS_00041670,TCONS_00041674,TCONS_00041667,TCONS_00041672,TCONS_00041671,TCONS_00041675,TCONS_00041676,TCONS_00041677,TCONS_00041678,TCONS_00041673
scaffold5254	XLOC_014979	XLOC_014979;A3:scaffold5254:105824-105950:105824-105991:+	TCONS_00041658,TCONS_00041660,TCONS_00041659,TCONS_00041662,TCONS_00041661,TCONS_00041663,TCONS_00041665,TCONS_00041666,TCONS_00041669,TCONS_00041668,TCONS_00041670,TCONS_00041674,TCONS_00041667,TCONS_00041673,TCONS_00041672,TCONS_00041671,TCONS_00041675	TCONS_00041658,TCONS_00041660,TCONS_00041659,TCONS_00041662,TCONS_00041661,TCONS_00041663,TCONS_00041665,TCONS_00041666,TCONS_00041669,TCONS_00041668,TCONS_00041670,TCONS_00041674,TCONS_00041667,TCONS_00041673,TCONS_00041672,TCONS_00041671,TCONS_00041675,TCONS_00041664
scaffold5254	XLOC_014979	XLOC_014979;A3:scaffold5254:106479-106808:106479-106812:+	TCONS_00041659,TCONS_00041662,TCONS_00041661,TCONS_00041663,TCONS_00041664,TCONS_00041669,TCONS_00041670,TCONS_00041667,TCONS_00041673,TCONS_00041671,TCONS_00041676,TCONS_00041677	TCONS_00041659,TCONS_00041662,TCONS_00041661,TCONS_00041663,TCONS_00041664,TCONS_00041669,TCONS_00041670,TCONS_00041667,TCONS_00041673,TCONS_00041671,TCONS_00041676,TCONS_00041677,TCONS_00041658,TCONS_00041660,TCONS_00041665,TCONS_00041674,TCONS_00041672,TCONS_00041675
scaffold5254	XLOC_014979	XLOC_014979;A3:scaffold5254:106479-106812:106479-106825:+	TCONS_00041658,TCONS_00041660,TCONS_00041665,TCONS_00041674,TCONS_00041672,TCONS_00041675	TCONS_00041658,TCONS_00041660,TCONS_00041665,TCONS_00041674,TCONS_00041672,TCONS_00041675,TCONS_00041668
scaffold6112	XLOC_016359	XLOC_016359;A3:scaffold6112:16026-16379:16026-16435:+	TCONS_00045346	TCONS_00045346,TCONS_00045345
scaffold6112	XLOC_016359	XLOC_016359;A3:scaffold6112:13468-13813:13468-13829:+	TCONS_00045348	TCONS_00045348,TCONS_00045346
scaffold6110	XLOC_016354	XLOC_016354;A3:scaffold6110:121804-121921:121804-121956:+	TCONS_00045334	TCONS_00045334,TCONS_00045336
scaffold6110	XLOC_016354	XLOC_016354;A3:scaffold6110:123404-123489:123404-123494:+	TCONS_00045335,TCONS_00045336	TCONS_00045335,TCONS_00045336,TCONS_00045334
scaffold5257	XLOC_014990	XLOC_014990;A3:scaffold5257:51879-52423:51879-52658:+	TCONS_00041710	TCONS_00041710,TCONS_00041713,TCONS_00041714,TCONS_00041716,TCONS_00041717,TCONS_00041719
scaffold5257	XLOC_014990	XLOC_014990;A3:scaffold5257:41938-42067:41938-42086:+	TCONS_00041714,TCONS_00041716	TCONS_00041714,TCONS_00041716,TCONS_00041710,TCONS_00041715,TCONS_00041718,TCONS_00041719
scaffold8458	XLOC_019950	XLOC_019950;A3:scaffold8458:1447-2007:1447-2061:+	TCONS_00055200	TCONS_00055200,TCONS_00055199,TCONS_00055201
scaffold8458	XLOC_019951	XLOC_019951;A3:scaffold8458:6846-7074:6846-7085:+	TCONS_00055203,TCONS_00055204,TCONS_00055205,TCONS_00055206,TCONS_00055207	TCONS_00055203,TCONS_00055204,TCONS_00055205,TCONS_00055206,TCONS_00055207,TCONS_00055202,TCONS_00055208
scaffold8458	XLOC_019955	XLOC_019955;A3:scaffold8458:17107-17678:17106-17678:-	TCONS_00055220	TCONS_00055220,TCONS_00055219
scaffold9182	XLOC_020992	XLOC_020992;A3:scaffold9182:14348-15218:14348-15297:+	TCONS_00057998	TCONS_00057998,TCONS_00057997
scaffold2948	XLOC_009975	XLOC_009975;A3:scaffold2948:128843-128924:128834-128924:-	TCONS_00027350	TCONS_00027350,TCONS_00027351
scaffold2946	XLOC_009967	XLOC_009967;A3:scaffold2946:200756-200785:200756-201075:+	TCONS_00027320	TCONS_00027320,TCONS_00027321
scaffold2946	XLOC_009965	XLOC_009965;A3:scaffold2946:108785-109825:108785-109859:+	TCONS_00027310	TCONS_00027310,TCONS_00027309,TCONS_00027311,TCONS_00027312
scaffold2946	XLOC_009965	XLOC_009965;A3:scaffold2946:102139-102577:102139-102605:+	TCONS_00027307	TCONS_00027307,TCONS_00027305
scaffold2946	XLOC_009965	XLOC_009965;A3:scaffold2946:102139-102548:102139-102605:+	TCONS_00027303,TCONS_00027304,TCONS_00027306	TCONS_00027303,TCONS_00027304,TCONS_00027306,TCONS_00027305
scaffold2946	XLOC_009965	XLOC_009965;A3:scaffold2946:102139-102548:102139-102577:+	TCONS_00027303,TCONS_00027304,TCONS_00027306	TCONS_00027303,TCONS_00027304,TCONS_00027306,TCONS_00027307
scaffold2946	XLOC_009970	XLOC_009970;A3:scaffold2946:83802-84515:83790-84515:-	TCONS_00027326,TCONS_00027327,TCONS_00027328,TCONS_00027329,TCONS_00027330,TCONS_00027331,TCONS_00027334,TCONS_00027335	TCONS_00027326,TCONS_00027327,TCONS_00027328,TCONS_00027329,TCONS_00027330,TCONS_00027331,TCONS_00027334,TCONS_00027335,TCONS_00027333
scaffold2946	XLOC_009970	XLOC_009970;A3:scaffold2946:84542-84619:84538-84619:-	TCONS_00027332	TCONS_00027332,TCONS_00027326,TCONS_00027327,TCONS_00027328,TCONS_00027329,TCONS_00027330,TCONS_00027331,TCONS_00027334,TCONS_00027333,TCONS_00027335
scaffold3898	XLOC_012184	XLOC_012184;A3:scaffold3898:80472-80824:80472-80831:+	TCONS_00033794	TCONS_00033794,TCONS_00033792
scaffold3892	XLOC_012173	XLOC_012173;A3:scaffold3892:60847-61618:60847-61632:+	TCONS_00033767,TCONS_00033768,TCONS_00033770,TCONS_00033772,TCONS_00033773	TCONS_00033767,TCONS_00033768,TCONS_00033770,TCONS_00033772,TCONS_00033773,TCONS_00033769
scaffold3892	XLOC_012173	XLOC_012173;A3:scaffold3892:60847-61608:60847-61632:+	TCONS_00033771	TCONS_00033771,TCONS_00033769
scaffold3892	XLOC_012173	XLOC_012173;A3:scaffold3892:60847-61608:60847-61618:+	TCONS_00033771	TCONS_00033771,TCONS_00033767,TCONS_00033768,TCONS_00033770,TCONS_00033772,TCONS_00033773
scaffold3892	XLOC_012174	XLOC_012174;A3:scaffold3892:7879-8556:7839-8556:-	TCONS_00033774,TCONS_00033775	TCONS_00033774,TCONS_00033775,TCONS_00033776
scaffold18246	XLOC_006274	XLOC_006274;A3:scaffold18246:11411-11521:11365-11521:-	TCONS_00017716,TCONS_00017717,TCONS_00017718,TCONS_00017719,TCONS_00017720	TCONS_00017716,TCONS_00017717,TCONS_00017718,TCONS_00017719,TCONS_00017720,TCONS_00017715
scaffold2054	XLOC_007319	XLOC_007319;A3:scaffold2054:45620-46164:45620-46240:+	TCONS_00020269,TCONS_00020271,TCONS_00020273	TCONS_00020269,TCONS_00020271,TCONS_00020273,TCONS_00020274
scaffold2054	XLOC_007319	XLOC_007319;A3:scaffold2054:39375-42928:39375-42941:+	TCONS_00020269,TCONS_00020273	TCONS_00020269,TCONS_00020273,TCONS_00020270,TCONS_00020271,TCONS_00020272,TCONS_00020274
scaffold10221	XLOC_000229	XLOC_000229;A3:scaffold10221:3715-3938:3715-3999:+	TCONS_00000606	TCONS_00000606,TCONS_00000607,TCONS_00000608,TCONS_00000609
scaffold10221	XLOC_000231	XLOC_000231;A3:scaffold10221:16454-17078:16454-17097:+	TCONS_00000611,TCONS_00000612	TCONS_00000611,TCONS_00000612,TCONS_00000613
scaffold10225	XLOC_000234	XLOC_000234;A3:scaffold10225:35160-35246:35160-35261:+	TCONS_00000616,TCONS_00000617,TCONS_00000618	TCONS_00000616,TCONS_00000617,TCONS_00000618,TCONS_00000619
scaffold10225	XLOC_000234	XLOC_000234;A3:scaffold10225:32864-34057:32864-34187:+	TCONS_00000616,TCONS_00000618,TCONS_00000619	TCONS_00000616,TCONS_00000618,TCONS_00000619,TCONS_00000617
scaffold13039	XLOC_002939	XLOC_002939;A3:scaffold13039:3647-3984:3647-4325:+	TCONS_00008643	TCONS_00008643,TCONS_00008641
scaffold13039	XLOC_002939	XLOC_002939;A3:scaffold13039:5214-5336:5214-5372:+	TCONS_00008648	TCONS_00008648,TCONS_00008641,TCONS_00008643,TCONS_00008645
scaffold16776	XLOC_005500	XLOC_005500;A3:scaffold16776:15102-15177:15102-15180:+	TCONS_00015457	TCONS_00015457,TCONS_00015456,TCONS_00015458,TCONS_00015460,TCONS_00015461
scaffold16776	XLOC_005500	XLOC_005500;A3:scaffold16776:12610-12993:12610-13685:+	TCONS_00015462,TCONS_00015463,TCONS_00015464	TCONS_00015462,TCONS_00015463,TCONS_00015464,TCONS_00015457,TCONS_00015458,TCONS_00015459,TCONS_00015460
scaffold19198	XLOC_006697	XLOC_006697;A3:scaffold19198:8676-10526:8673-10526:-	TCONS_00018689	TCONS_00018689,TCONS_00018688
scaffold1552	XLOC_004722	XLOC_004722;A3:scaffold1552:99571-99732:99536-99732:-	TCONS_00013297,TCONS_00013304	TCONS_00013297,TCONS_00013304,TCONS_00013295,TCONS_00013299,TCONS_00013302,TCONS_00013303,TCONS_00013305,TCONS_00013306
scaffold1550	XLOC_004714	XLOC_004714;A3:scaffold1550:15746-15866:15746-15926:+	TCONS_00013279,TCONS_00013280	TCONS_00013279,TCONS_00013280,TCONS_00013281
scaffold1550	XLOC_004714	XLOC_004714;A3:scaffold1550:15443-15620:15443-15680:+	TCONS_00013279,TCONS_00013281	TCONS_00013279,TCONS_00013281,TCONS_00013280
scaffold12856	XLOC_002810	XLOC_002810;A3:scaffold12856:5498-5730:5498-5754:+	TCONS_00008324	TCONS_00008324,TCONS_00008325
scaffold6998	XLOC_017755	XLOC_017755;A3:scaffold6998:44830-44891:44830-44927:+	TCONS_00049440	TCONS_00049440,TCONS_00049432,TCONS_00049433,TCONS_00049434
scaffold6998	XLOC_017755	XLOC_017755;A3:scaffold6998:46314-46431:46314-46510:+	TCONS_00049437	TCONS_00049437,TCONS_00049432,TCONS_00049439,TCONS_00049441
scaffold15084	XLOC_004409	XLOC_004409;A3:scaffold15084:18813-20106:18810-20106:-	TCONS_00012382,TCONS_00012383,TCONS_00012384,TCONS_00012385,TCONS_00012386,TCONS_00012387,TCONS_00012389,TCONS_00012390,TCONS_00012391,TCONS_00012392,TCONS_00012393,TCONS_00012394,TCONS_00012395	TCONS_00012382,TCONS_00012383,TCONS_00012384,TCONS_00012385,TCONS_00012386,TCONS_00012387,TCONS_00012389,TCONS_00012390,TCONS_00012391,TCONS_00012392,TCONS_00012393,TCONS_00012394,TCONS_00012395,TCONS_00012388,TCONS_00012396
scaffold9445	XLOC_021346	XLOC_021346;A3:scaffold9445:42804-43161:42799-43161:-	TCONS_00059012	TCONS_00059012,TCONS_00059014,TCONS_00059016
scaffold9445	XLOC_021346	XLOC_021346;A3:scaffold9445:42816-43161:42804-43161:-	TCONS_00059013	TCONS_00059013,TCONS_00059012
scaffold9445	XLOC_021346	XLOC_021346;A3:scaffold9445:42816-43161:42799-43161:-	TCONS_00059013	TCONS_00059013,TCONS_00059014,TCONS_00059016
scaffold4459	XLOC_013409	XLOC_013409;A3:scaffold4459:5484-5732:5484-5762:+	TCONS_00037383,TCONS_00037384	TCONS_00037383,TCONS_00037384,TCONS_00037385
scaffold4458	XLOC_013408	XLOC_013408;A3:scaffold4458:97618-97760:96022-97760:-	TCONS_00037381	TCONS_00037381,TCONS_00037382
scaffold6323	XLOC_016684	XLOC_016684;A3:scaffold6323:18178-18909:18178-18935:+	TCONS_00046429	TCONS_00046429,TCONS_00046430
scaffold6323	XLOC_016684	XLOC_016684;A3:scaffold6323:18178-18909:18178-18999:+	TCONS_00046429	TCONS_00046429,TCONS_00046428
scaffold6323	XLOC_016684	XLOC_016684;A3:scaffold6323:18178-18935:18178-18999:+	TCONS_00046430	TCONS_00046430,TCONS_00046428
scaffold765	XLOC_018746	XLOC_018746;A3:scaffold765:178367-179834:178340-179834:-	TCONS_00052003	TCONS_00052003,TCONS_00052005
scaffold767	XLOC_018794	XLOC_018794;A3:scaffold767:74268-76341:74189-76341:-	TCONS_00052125,TCONS_00052126,TCONS_00052128,TCONS_00052129	TCONS_00052125,TCONS_00052126,TCONS_00052128,TCONS_00052129,TCONS_00052127
scaffold1689	XLOC_005586	XLOC_005586;A3:scaffold1689:64065-65716:64036-65716:-	TCONS_00015652	TCONS_00015652,TCONS_00015651
scaffold3152	XLOC_010562	XLOC_010562;A3:scaffold3152:101808-101844:101751-101844:-	TCONS_00028838	TCONS_00028838,TCONS_00028836,TCONS_00028837
scaffold3156	XLOC_010569	XLOC_010569;A3:scaffold3156:107366-107500:107366-107505:+	TCONS_00028863	TCONS_00028863,TCONS_00028862
scaffold8318	XLOC_019732	XLOC_019732;A3:scaffold8318:6188-6606:6188-8683:+	TCONS_00054618	TCONS_00054618,TCONS_00054619
scaffold8318	XLOC_019733	XLOC_019733;A3:scaffold8318:15873-16053:15873-16091:+	TCONS_00054630	TCONS_00054630,TCONS_00054623,TCONS_00054625
scaffold8318	XLOC_019733	XLOC_019733;A3:scaffold8318:15873-16053:15873-16055:+	TCONS_00054630	TCONS_00054630,TCONS_00054620,TCONS_00054621,TCONS_00054622,TCONS_00054626,TCONS_00054628,TCONS_00054629
scaffold8318	XLOC_019733	XLOC_019733;A3:scaffold8318:15873-16055:15873-16091:+	TCONS_00054620,TCONS_00054621,TCONS_00054622,TCONS_00054626,TCONS_00054628,TCONS_00054629	TCONS_00054620,TCONS_00054621,TCONS_00054622,TCONS_00054626,TCONS_00054628,TCONS_00054629,TCONS_00054623,TCONS_00054625
scaffold10031	XLOC_000036	XLOC_000036;A3:scaffold10031:92981-93551:92981-93600:+	TCONS_00000121	TCONS_00000121,TCONS_00000119,TCONS_00000120,TCONS_00000122,TCONS_00000123
scaffold26990	XLOC_009259	XLOC_009259;A3:scaffold26990:3338-3662:3335-3662:-	TCONS_00025520	TCONS_00025520,TCONS_00025521
scaffold7585	XLOC_018645	XLOC_018645;A3:scaffold7585:23962-24248:23962-24249:+	TCONS_00051740	TCONS_00051740,TCONS_00051741,TCONS_00051742
scaffold2202	XLOC_007842	XLOC_007842;A3:scaffold2202:89810-90128:89810-90130:+	TCONS_00021745	TCONS_00021745,TCONS_00021744,TCONS_00021746
scaffold2202	XLOC_007842	XLOC_007842;A3:scaffold2202:93387-93492:93387-93495:+	TCONS_00021742,TCONS_00021743,TCONS_00021745,TCONS_00021746	TCONS_00021742,TCONS_00021743,TCONS_00021745,TCONS_00021746,TCONS_00021747
scaffold2208	XLOC_007857	XLOC_007857;A3:scaffold2208:153059-153286:153055-153286:-	TCONS_00021777	TCONS_00021777,TCONS_00021778
scaffold12682	XLOC_002684	XLOC_002684;A3:scaffold12682:15967-16056:15931-16056:-	TCONS_00007980,TCONS_00007982,TCONS_00007988,TCONS_00007989,TCONS_00007990	TCONS_00007980,TCONS_00007982,TCONS_00007988,TCONS_00007989,TCONS_00007990,TCONS_00007985
scaffold12682	XLOC_002684	XLOC_002684;A3:scaffold12682:13232-13325:13144-13325:-	TCONS_00007984	TCONS_00007984,TCONS_00007979,TCONS_00007980,TCONS_00007981,TCONS_00007982,TCONS_00007983,TCONS_00007985,TCONS_00007986,TCONS_00007987,TCONS_00007988,TCONS_00007989,TCONS_00007990,TCONS_00007991
scaffold9208	XLOC_021029	XLOC_021029;A3:scaffold9208:19976-20070:19966-20070:-	TCONS_00058092,TCONS_00058093	TCONS_00058092,TCONS_00058093,TCONS_00058091
scaffold9205	XLOC_021024	XLOC_021024;A3:scaffold9205:45178-45287:45175-45287:-	TCONS_00058084	TCONS_00058084,TCONS_00058073,TCONS_00058074,TCONS_00058075,TCONS_00058076,TCONS_00058077,TCONS_00058078,TCONS_00058079,TCONS_00058081,TCONS_00058082,TCONS_00058083,TCONS_00058085
scaffold9205	XLOC_021024	XLOC_021024;A3:scaffold9205:43373-43468:43359-43468:-	TCONS_00058073,TCONS_00058074,TCONS_00058075,TCONS_00058076,TCONS_00058077,TCONS_00058078,TCONS_00058079,TCONS_00058080,TCONS_00058081,TCONS_00058082,TCONS_00058083	TCONS_00058073,TCONS_00058074,TCONS_00058075,TCONS_00058076,TCONS_00058077,TCONS_00058078,TCONS_00058079,TCONS_00058080,TCONS_00058081,TCONS_00058082,TCONS_00058083,TCONS_00058084
scaffold28109	XLOC_009539	XLOC_009539;A3:scaffold28109:1421-1506:1336-1506:-	TCONS_00026225,TCONS_00026226,TCONS_00026228,TCONS_00026233,TCONS_00026235,TCONS_00026234	TCONS_00026225,TCONS_00026226,TCONS_00026228,TCONS_00026233,TCONS_00026235,TCONS_00026234,TCONS_00026227
scaffold28109	XLOC_009539	XLOC_009539;A3:scaffold28109:825-927:794-927:-	TCONS_00026225,TCONS_00026230,TCONS_00026228,TCONS_00026229,TCONS_00026227,TCONS_00026233,TCONS_00026232,TCONS_00026235	TCONS_00026225,TCONS_00026230,TCONS_00026228,TCONS_00026229,TCONS_00026227,TCONS_00026233,TCONS_00026232,TCONS_00026235,TCONS_00026234
scaffold28106	XLOC_009538	XLOC_009538;A3:scaffold28106:1489-4158:1489-4186:+	TCONS_00026223	TCONS_00026223,TCONS_00026224
scaffold12532	XLOC_002579	XLOC_002579;A3:scaffold12532:25197-25303:25156-25303:-	TCONS_00007109,TCONS_00007110	TCONS_00007109,TCONS_00007110,TCONS_00007108
scaffold12538	XLOC_002581	XLOC_002581;A3:scaffold12538:50321-50722:50321-50732:+	TCONS_00007112	TCONS_00007112,TCONS_00007113
scaffold6666	XLOC_017268	XLOC_017268;A3:scaffold6666:62450-62664:62450-62806:+	TCONS_00047944	TCONS_00047944,TCONS_00047943
scaffold6666	XLOC_017270	XLOC_017270;A3:scaffold6666:23645-24900:23624-24900:-	TCONS_00047948	TCONS_00047948,TCONS_00047947
scaffold162	XLOC_005198	XLOC_005198;A3:scaffold162:361705-368734:361553-368734:-	TCONS_00014647	TCONS_00014647,TCONS_00014646
scaffold160	XLOC_005056	XLOC_005056;A3:scaffold160:238285-238418:238271-238418:-	TCONS_00014273,TCONS_00014274,TCONS_00014275	TCONS_00014273,TCONS_00014274,TCONS_00014275,TCONS_00014276
scaffold160	XLOC_005055	XLOC_005055;A3:scaffold160:228003-228214:228000-228214:-	TCONS_00014272	TCONS_00014272,TCONS_00014269
scaffold161	XLOC_005135	XLOC_005135;A3:scaffold161:77961-78636:77953-78636:-	TCONS_00014488	TCONS_00014488,TCONS_00014490
scaffold166	XLOC_005409	XLOC_005409;A3:scaffold166:92614-92939:92614-93067:+	TCONS_00015217	TCONS_00015217,TCONS_00015219
scaffold166	XLOC_005408	XLOC_005408;A3:scaffold166:75010-75683:75010-75805:+	TCONS_00015213	TCONS_00015213,TCONS_00015208,TCONS_00015209
scaffold166	XLOC_005408	XLOC_005408;A3:scaffold166:75010-75786:75010-75805:+	TCONS_00015194,TCONS_00015204,TCONS_00015205,TCONS_00015210,TCONS_00015212,TCONS_00015214	TCONS_00015194,TCONS_00015204,TCONS_00015205,TCONS_00015210,TCONS_00015212,TCONS_00015214,TCONS_00015208,TCONS_00015209
scaffold166	XLOC_005408	XLOC_005408;A3:scaffold166:75932-76036:75932-76052:+	TCONS_00015191,TCONS_00015192,TCONS_00015194,TCONS_00015196,TCONS_00015197,TCONS_00015198,TCONS_00015199,TCONS_00015200,TCONS_00015201,TCONS_00015202,TCONS_00015204,TCONS_00015205,TCONS_00015207,TCONS_00015209,TCONS_00015212,TCONS_00015214	TCONS_00015191,TCONS_00015192,TCONS_00015194,TCONS_00015196,TCONS_00015197,TCONS_00015198,TCONS_00015199,TCONS_00015200,TCONS_00015201,TCONS_00015202,TCONS_00015204,TCONS_00015205,TCONS_00015207,TCONS_00015209,TCONS_00015212,TCONS_00015214,TCONS_00015206,TCONS_00015208,TCONS_00015211
scaffold166	XLOC_005408	XLOC_005408;A3:scaffold166:75932-76036:75932-76335:+	TCONS_00015191,TCONS_00015192,TCONS_00015194,TCONS_00015196,TCONS_00015197,TCONS_00015199,TCONS_00015200,TCONS_00015201,TCONS_00015202,TCONS_00015204,TCONS_00015205,TCONS_00015207,TCONS_00015209	TCONS_00015191,TCONS_00015192,TCONS_00015194,TCONS_00015196,TCONS_00015197,TCONS_00015199,TCONS_00015200,TCONS_00015201,TCONS_00015202,TCONS_00015204,TCONS_00015205,TCONS_00015207,TCONS_00015209,TCONS_00015193,TCONS_00015210,TCONS_00015213,TCONS_00015215
scaffold166	XLOC_005408	XLOC_005408;A3:scaffold166:75010-75805:75010-75817:+	TCONS_00015208,TCONS_00015209	TCONS_00015208,TCONS_00015209,TCONS_00015192,TCONS_00015197,TCONS_00015199,TCONS_00015207
scaffold166	XLOC_005408	XLOC_005408;A3:scaffold166:73714-74899:73714-75683:+	TCONS_00015191,TCONS_00015193,TCONS_00015195,TCONS_00015196,TCONS_00015198,TCONS_00015200,TCONS_00015201,TCONS_00015202,TCONS_00015203,TCONS_00015206,TCONS_00015211,TCONS_00015215	TCONS_00015191,TCONS_00015193,TCONS_00015195,TCONS_00015196,TCONS_00015198,TCONS_00015200,TCONS_00015201,TCONS_00015202,TCONS_00015203,TCONS_00015206,TCONS_00015211,TCONS_00015215,TCONS_00015190
scaffold166	XLOC_005408	XLOC_005408;A3:scaffold166:75932-76052:75932-76335:+	TCONS_00015206,TCONS_00015208,TCONS_00015211	TCONS_00015206,TCONS_00015208,TCONS_00015211,TCONS_00015193,TCONS_00015210,TCONS_00015213,TCONS_00015215
scaffold166	XLOC_005408	XLOC_005408;A3:scaffold166:75010-75683:75010-75817:+	TCONS_00015213	TCONS_00015213,TCONS_00015192,TCONS_00015197,TCONS_00015199,TCONS_00015207
scaffold166	XLOC_005408	XLOC_005408;A3:scaffold166:75010-75786:75010-75817:+	TCONS_00015194,TCONS_00015204,TCONS_00015205,TCONS_00015210,TCONS_00015212,TCONS_00015214	TCONS_00015194,TCONS_00015204,TCONS_00015205,TCONS_00015210,TCONS_00015212,TCONS_00015214,TCONS_00015192,TCONS_00015197,TCONS_00015199,TCONS_00015207
scaffold166	XLOC_005408	XLOC_005408;A3:scaffold166:75010-75683:75010-75786:+	TCONS_00015213	TCONS_00015213,TCONS_00015194,TCONS_00015204,TCONS_00015205,TCONS_00015210,TCONS_00015212,TCONS_00015214
scaffold166	XLOC_005412	XLOC_005412;A3:scaffold166:282448-289803:282448-289921:+	TCONS_00015224	TCONS_00015224,TCONS_00015223
scaffold166	XLOC_005418	XLOC_005418;A3:scaffold166:253012-253156:253011-253156:-	TCONS_00015245,TCONS_00015246,TCONS_00015247,TCONS_00015248,TCONS_00015249,TCONS_00015250,TCONS_00015251,TCONS_00015252,TCONS_00015253,TCONS_00015255,TCONS_00015256,TCONS_00015257,TCONS_00015258,TCONS_00015259,TCONS_00015260,TCONS_00015261,TCONS_00015262,TCONS_00015264,TCONS_00015263,TCONS_00015268,TCONS_00015269,TCONS_00015271,TCONS_00015272	TCONS_00015245,TCONS_00015246,TCONS_00015247,TCONS_00015248,TCONS_00015249,TCONS_00015250,TCONS_00015251,TCONS_00015252,TCONS_00015253,TCONS_00015255,TCONS_00015256,TCONS_00015257,TCONS_00015258,TCONS_00015259,TCONS_00015260,TCONS_00015261,TCONS_00015262,TCONS_00015264,TCONS_00015263,TCONS_00015268,TCONS_00015269,TCONS_00015271,TCONS_00015272,TCONS_00015267
scaffold166	XLOC_005416	XLOC_005416;A3:scaffold166:151200-151745:151197-151745:-	TCONS_00015228,TCONS_00015230,TCONS_00015231,TCONS_00015233,TCONS_00015232,TCONS_00015235,TCONS_00015236,TCONS_00015237,TCONS_00015238	TCONS_00015228,TCONS_00015230,TCONS_00015231,TCONS_00015233,TCONS_00015232,TCONS_00015235,TCONS_00015236,TCONS_00015237,TCONS_00015238,TCONS_00015234
scaffold166	XLOC_005416	XLOC_005416;A3:scaffold166:148920-149306:148858-149306:-	TCONS_00015233	TCONS_00015233,TCONS_00015234
scaffold165	XLOC_005344	XLOC_005344;A3:scaffold165:3186-3574:3186-3583:+	TCONS_00015054	TCONS_00015054,TCONS_00015053
scaffold169	XLOC_005589	XLOC_005589;A3:scaffold169:335050-335258:335050-335274:+	TCONS_00015661	TCONS_00015661,TCONS_00015662
scaffold1038	XLOC_000424	XLOC_000424;A3:scaffold1038:267125-267430:267117-267430:-	TCONS_00001460	TCONS_00001460,TCONS_00001461
scaffold5009	XLOC_014535	XLOC_014535;A3:scaffold5009:32434-32511:32434-32522:+	TCONS_00040377	TCONS_00040377,TCONS_00040369,TCONS_00040370,TCONS_00040371,TCONS_00040372,TCONS_00040373,TCONS_00040374,TCONS_00040375,TCONS_00040376
scaffold5009	XLOC_014535	XLOC_014535;A3:scaffold5009:32626-32730:32626-32737:+	TCONS_00040369,TCONS_00040370,TCONS_00040371,TCONS_00040372,TCONS_00040374,TCONS_00040375,TCONS_00040376,TCONS_00040377	TCONS_00040369,TCONS_00040370,TCONS_00040371,TCONS_00040372,TCONS_00040374,TCONS_00040375,TCONS_00040376,TCONS_00040377,TCONS_00040373
scaffold1032	XLOC_000352	XLOC_000352;A3:scaffold1032:129566-129945:129559-129945:-	TCONS_00000939	TCONS_00000939,TCONS_00000933
scaffold1032	XLOC_000352	XLOC_000352;A3:scaffold1032:131223-131346:131219-131346:-	TCONS_00000933,TCONS_00000935,TCONS_00000939	TCONS_00000933,TCONS_00000935,TCONS_00000939,TCONS_00000931,TCONS_00000932,TCONS_00000937
scaffold1032	XLOC_000352	XLOC_000352;A3:scaffold1032:129568-129945:129566-129945:-	TCONS_00000935,TCONS_00000936	TCONS_00000935,TCONS_00000936,TCONS_00000939
scaffold1032	XLOC_000352	XLOC_000352;A3:scaffold1032:130048-130137:130043-130137:-	TCONS_00000931,TCONS_00000932,TCONS_00000933,TCONS_00000934,TCONS_00000935,TCONS_00000938,TCONS_00000939	TCONS_00000931,TCONS_00000932,TCONS_00000933,TCONS_00000934,TCONS_00000935,TCONS_00000938,TCONS_00000939,TCONS_00000936
scaffold1032	XLOC_000352	XLOC_000352;A3:scaffold1032:129568-129945:129559-129945:-	TCONS_00000935,TCONS_00000936	TCONS_00000935,TCONS_00000936,TCONS_00000933
scaffold5001	XLOC_014517	XLOC_014517;A3:scaffold5001:23140-23245:23140-23326:+	TCONS_00040333,TCONS_00040336	TCONS_00040333,TCONS_00040336,TCONS_00040329,TCONS_00040331,TCONS_00040334
scaffold5001	XLOC_014517	XLOC_014517;A3:scaffold5001:22888-23078:22888-23180:+	TCONS_00040335	TCONS_00040335,TCONS_00040332
scaffold5001	XLOC_014517	XLOC_014517;A3:scaffold5001:17767-21011:17767-21015:+	TCONS_00040329,TCONS_00040331,TCONS_00040332,TCONS_00040333,TCONS_00040334,TCONS_00040336	TCONS_00040329,TCONS_00040331,TCONS_00040332,TCONS_00040333,TCONS_00040334,TCONS_00040336,TCONS_00040335
scaffold1036	XLOC_000402	XLOC_000402;A3:scaffold1036:68283-69764:68249-69764:-	TCONS_00001397,TCONS_00001401	TCONS_00001397,TCONS_00001401,TCONS_00001398,TCONS_00001400,TCONS_00001399,TCONS_00001402,TCONS_00001403
scaffold4209	XLOC_012782	XLOC_012782;A3:scaffold4209:101398-101487:101382-101487:-	TCONS_00035702	TCONS_00035702,TCONS_00035697
scaffold4202	XLOC_012774	XLOC_012774;A3:scaffold4202:99286-101014:99277-101014:-	TCONS_00035675	TCONS_00035675,TCONS_00035674
scaffold8553	XLOC_020109	XLOC_020109;A3:scaffold8553:51673-52535:51669-52535:-	TCONS_00055639	TCONS_00055639,TCONS_00055638
scaffold4071	XLOC_012560	XLOC_012560;A3:scaffold4071:62340-63059:62340-63083:+	TCONS_00035020	TCONS_00035020,TCONS_00035017
scaffold4071	XLOC_012560	XLOC_012560;A3:scaffold4071:62340-63011:62340-63083:+	TCONS_00035019,TCONS_00035021	TCONS_00035019,TCONS_00035021,TCONS_00035017
scaffold4071	XLOC_012560	XLOC_012560;A3:scaffold4071:62340-63011:62340-63059:+	TCONS_00035019,TCONS_00035021	TCONS_00035019,TCONS_00035021,TCONS_00035020
scaffold1787	XLOC_006070	XLOC_006070;A3:scaffold1787:2094-2894:2094-2907:+	TCONS_00017050	TCONS_00017050,TCONS_00017049
scaffold1787	XLOC_006073	XLOC_006073;A3:scaffold1787:96631-96953:96631-96954:+	TCONS_00017057	TCONS_00017057,TCONS_00017055,TCONS_00017056
scaffold1968	XLOC_006930	XLOC_006930;A3:scaffold1968:77001-77035:76995-77035:-	TCONS_00019370	TCONS_00019370,TCONS_00019372
scaffold1968	XLOC_006933	XLOC_006933;A3:scaffold1968:118966-120196:118957-120196:-	TCONS_00019375	TCONS_00019375,TCONS_00019376
scaffold1969	XLOC_006938	XLOC_006938;A3:scaffold1969:79150-79229:79122-79229:-	TCONS_00019388	TCONS_00019388,TCONS_00019387
scaffold1960	XLOC_006881	XLOC_006881;A3:scaffold1960:151143-151234:151126-151234:-	TCONS_00019257	TCONS_00019257,TCONS_00019256
scaffold1961	XLOC_006884	XLOC_006884;A3:scaffold1961:22599-23166:22597-23166:-	TCONS_00019269	TCONS_00019269,TCONS_00019268
scaffold1788	XLOC_006080	XLOC_006080;A3:scaffold1788:30458-31111:30458-31221:+	TCONS_00017073,TCONS_00017074,TCONS_00017075,TCONS_00017076	TCONS_00017073,TCONS_00017074,TCONS_00017075,TCONS_00017076,TCONS_00017071
scaffold1788	XLOC_006080	XLOC_006080;A3:scaffold1788:29989-30024:29989-30038:+	TCONS_00017072	TCONS_00017072,TCONS_00017073
scaffold1788	XLOC_006085	XLOC_006085;A3:scaffold1788:122209-122807:121056-122807:-	TCONS_00017089	TCONS_00017089,TCONS_00017088
scaffold13828	XLOC_003553	XLOC_003553;A3:scaffold13828:12001-12103:12001-12513:+	TCONS_00010182	TCONS_00010182,TCONS_00010181
scaffold5116	XLOC_014724	XLOC_014724;A3:scaffold5116:52169-52274:52169-52292:+	TCONS_00041002,TCONS_00041003	TCONS_00041002,TCONS_00041003,TCONS_00040996
scaffold5116	XLOC_014724	XLOC_014724;A3:scaffold5116:53421-53678:53421-53696:+	TCONS_00041004	TCONS_00041004,TCONS_00040994,TCONS_00041001
scaffold5116	XLOC_014724	XLOC_014724;A3:scaffold5116:55623-55805:55623-55817:+	TCONS_00040996	TCONS_00040996,TCONS_00040994,TCONS_00040995,TCONS_00040997,TCONS_00040998,TCONS_00040999,TCONS_00041000,TCONS_00041001,TCONS_00041002,TCONS_00041003,TCONS_00041004,TCONS_00041005
scaffold575	XLOC_015795	XLOC_015795;A3:scaffold575:108637-108739:108637-108744:+	TCONS_00043899	TCONS_00043899,TCONS_00043900,TCONS_00043901
scaffold579	XLOC_015836	XLOC_015836;A3:scaffold579:234289-234678:234289-234795:+	TCONS_00044035,TCONS_00044036,TCONS_00044037,TCONS_00044039	TCONS_00044035,TCONS_00044036,TCONS_00044037,TCONS_00044039,TCONS_00044038
scaffold521	XLOC_014908	XLOC_014908;A3:scaffold521:18831-18914:18831-18947:+	TCONS_00041480,TCONS_00041481,TCONS_00041482,TCONS_00041483,TCONS_00041484,TCONS_00041487,TCONS_00041486,TCONS_00041485,TCONS_00041488,TCONS_00041490,TCONS_00041491,TCONS_00041492	TCONS_00041480,TCONS_00041481,TCONS_00041482,TCONS_00041483,TCONS_00041484,TCONS_00041487,TCONS_00041486,TCONS_00041485,TCONS_00041488,TCONS_00041490,TCONS_00041491,TCONS_00041492,TCONS_00041489
scaffold5917	XLOC_016059	XLOC_016059;A3:scaffold5917:3916-7111:3916-7120:+	TCONS_00044618,TCONS_00044619,TCONS_00044621	TCONS_00044618,TCONS_00044619,TCONS_00044621,TCONS_00044620,TCONS_00044622
scaffold3720	XLOC_011849	XLOC_011849;A3:scaffold3720:24741-25556:24741-25584:+	TCONS_00032853	TCONS_00032853,TCONS_00032851,TCONS_00032852
scaffold9832	XLOC_021775	XLOC_021775;A3:scaffold9832:61149-61221:60992-61221:-	TCONS_00060063	TCONS_00060063,TCONS_00060061
scaffold12332	XLOC_002423	XLOC_002423;A3:scaffold12332:52846-52971:52846-52986:+	TCONS_00006711	TCONS_00006711,TCONS_00006712,TCONS_00006713
scaffold9835	XLOC_021778	XLOC_021778;A3:scaffold9835:17102-17872:17076-17872:-	TCONS_00060070,TCONS_00060071	TCONS_00060070,TCONS_00060071,TCONS_00060069
scaffold11975	XLOC_002073	XLOC_002073;A3:scaffold11975:512-735:512-760:+	TCONS_00005794,TCONS_00005795,TCONS_00005796,TCONS_00005797,TCONS_00005798,TCONS_00005799	TCONS_00005794,TCONS_00005795,TCONS_00005796,TCONS_00005797,TCONS_00005798,TCONS_00005799,TCONS_00005801
scaffold11973	XLOC_002070	XLOC_002070;A3:scaffold11973:53011-53128:53011-53132:+	TCONS_00005789	TCONS_00005789,TCONS_00005787,TCONS_00005788
scaffold11973	XLOC_002070	XLOC_002070;A3:scaffold11973:55633-55765:55633-55775:+	TCONS_00005787,TCONS_00005789	TCONS_00005787,TCONS_00005789,TCONS_00005788
scaffold6171	XLOC_016447	XLOC_016447;A3:scaffold6171:47848-49277:47848-49286:+	TCONS_00045596,TCONS_00045598,TCONS_00045599,TCONS_00045600,TCONS_00045601	TCONS_00045596,TCONS_00045598,TCONS_00045599,TCONS_00045600,TCONS_00045601,TCONS_00045597
scaffold6176	XLOC_016455	XLOC_016455;A3:scaffold6176:49252-49936:49252-50003:+	TCONS_00045624	TCONS_00045624,TCONS_00045626
scaffold6179	XLOC_016457	XLOC_016457;A3:scaffold6179:2130-2624:2130-2698:+	TCONS_00045630	TCONS_00045630,TCONS_00045631,TCONS_00045632
scaffold3522	XLOC_011385	XLOC_011385;A3:scaffold3522:89597-89690:89587-89690:-	TCONS_00031553	TCONS_00031553,TCONS_00031552
scaffold3522	XLOC_011384	XLOC_011384;A3:scaffold3522:86842-87381:86830-87381:-	TCONS_00031551	TCONS_00031551,TCONS_00031549
scaffold3525	XLOC_011396	XLOC_011396;A3:scaffold3525:32913-32991:32913-33024:+	TCONS_00031597,TCONS_00031609,TCONS_00031619,TCONS_00031636,TCONS_00031640	TCONS_00031597,TCONS_00031609,TCONS_00031619,TCONS_00031636,TCONS_00031640,TCONS_00031579,TCONS_00031584,TCONS_00031585,TCONS_00031592,TCONS_00031593,TCONS_00031595,TCONS_00031596,TCONS_00031602,TCONS_00031604,TCONS_00031605,TCONS_00031607,TCONS_00031618,TCONS_00031615,TCONS_00031623,TCONS_00031627,TCONS_00031628,TCONS_00031632,TCONS_00031643
scaffold3525	XLOC_011396	XLOC_011396;A3:scaffold3525:36169-36324:36169-36492:+	TCONS_00031601	TCONS_00031601,TCONS_00031630
scaffold3525	XLOC_011396	XLOC_011396;A3:scaffold3525:37218-37509:37218-37613:+	TCONS_00031592,TCONS_00031593,TCONS_00031615,TCONS_00031617,TCONS_00031616,TCONS_00031636,TCONS_00031638,TCONS_00031640,TCONS_00031641	TCONS_00031592,TCONS_00031593,TCONS_00031615,TCONS_00031617,TCONS_00031616,TCONS_00031636,TCONS_00031638,TCONS_00031640,TCONS_00031641,TCONS_00031577,TCONS_00031578,TCONS_00031579,TCONS_00031580,TCONS_00031581,TCONS_00031582,TCONS_00031583,TCONS_00031585,TCONS_00031587,TCONS_00031586,TCONS_00031588,TCONS_00031591,TCONS_00031594,TCONS_00031595,TCONS_00031598,TCONS_00031596,TCONS_00031597,TCONS_000…
scaffold3525	XLOC_011396	XLOC_011396;A3:scaffold3525:34893-35026:34893-35063:+	TCONS_00031630	TCONS_00031630,TCONS_00031577,TCONS_00031578,TCONS_00031579,TCONS_00031580,TCONS_00031581,TCONS_00031584,TCONS_00031585,TCONS_00031587,TCONS_00031586,TCONS_00031589,TCONS_00031588,TCONS_00031591,TCONS_00031594,TCONS_00031595,TCONS_00031598,TCONS_00031596,TCONS_00031597,TCONS_00031599,TCONS_00031600,TCONS_00031602,TCONS_00031603,TCONS_00031604,TCONS_00031606,TCONS_00031608,TCONS_00031609,TCONS_000…
scaffold3525	XLOC_011396	XLOC_011396;A3:scaffold3525:37218-37509:37218-37510:+	TCONS_00031592,TCONS_00031593,TCONS_00031608,TCONS_00031615,TCONS_00031617,TCONS_00031616,TCONS_00031623,TCONS_00031636,TCONS_00031638,TCONS_00031640,TCONS_00031641	TCONS_00031592,TCONS_00031593,TCONS_00031608,TCONS_00031615,TCONS_00031617,TCONS_00031616,TCONS_00031623,TCONS_00031636,TCONS_00031638,TCONS_00031640,TCONS_00031641,TCONS_00031584,TCONS_00031589,TCONS_00031614,TCONS_00031642
scaffold3525	XLOC_011396	XLOC_011396;A3:scaffold3525:33244-33314:33244-33321:+	TCONS_00031610	TCONS_00031610,TCONS_00031582
scaffold3525	XLOC_011396	XLOC_011396;A3:scaffold3525:34729-34838:34729-35063:+	TCONS_00031582,TCONS_00031583,TCONS_00031590,TCONS_00031592,TCONS_00031601,TCONS_00031605,TCONS_00031607,TCONS_00031618,TCONS_00031634,TCONS_00031645,TCONS_00031646	TCONS_00031582,TCONS_00031583,TCONS_00031590,TCONS_00031592,TCONS_00031601,TCONS_00031605,TCONS_00031607,TCONS_00031618,TCONS_00031634,TCONS_00031645,TCONS_00031646,TCONS_00031593,TCONS_00031636
scaffold3525	XLOC_011396	XLOC_011396;A3:scaffold3525:36722-36755:36722-36810:+	TCONS_00031646	TCONS_00031646,TCONS_00031577,TCONS_00031578,TCONS_00031580,TCONS_00031581,TCONS_00031582,TCONS_00031583,TCONS_00031584,TCONS_00031585,TCONS_00031587,TCONS_00031586,TCONS_00031589,TCONS_00031588,TCONS_00031590,TCONS_00031591,TCONS_00031592,TCONS_00031593,TCONS_00031595,TCONS_00031598,TCONS_00031596,TCONS_00031597,TCONS_00031599,TCONS_00031600,TCONS_00031601,TCONS_00031602,TCONS_00031603,TCONS_000…
scaffold3526	XLOC_011404	XLOC_011404;A3:scaffold3526:92967-95014:92967-95340:+	TCONS_00031664	TCONS_00031664,TCONS_00031665
scaffold3526	XLOC_011406	XLOC_011406;A3:scaffold3526:121963-122164:121963-122166:+	TCONS_00031675,TCONS_00031676	TCONS_00031675,TCONS_00031676,TCONS_00031673,TCONS_00031674
scaffold3526	XLOC_011403	XLOC_011403;A3:scaffold3526:76640-76804:76640-76872:+	TCONS_00031661	TCONS_00031661,TCONS_00031662
scaffold3526	XLOC_011409	XLOC_011409;A3:scaffold3526:64072-64550:64018-64550:-	TCONS_00031679	TCONS_00031679,TCONS_00031680
scaffold2698	XLOC_009240	XLOC_009240;A3:scaffold2698:30366-30929:30366-30968:+	TCONS_00025466	TCONS_00025466,TCONS_00025467
scaffold2691	XLOC_009219	XLOC_009219;A3:scaffold2691:108715-108807:108710-108807:-	TCONS_00025262,TCONS_00025263,TCONS_00025264,TCONS_00025266	TCONS_00025262,TCONS_00025263,TCONS_00025264,TCONS_00025266,TCONS_00025265
scaffold2691	XLOC_009219	XLOC_009219;A3:scaffold2691:103362-104873:103349-104873:-	TCONS_00025262,TCONS_00025264,TCONS_00025265,TCONS_00025266	TCONS_00025262,TCONS_00025264,TCONS_00025265,TCONS_00025266,TCONS_00025263
scaffold2694	XLOC_009232	XLOC_009232;A3:scaffold2694:43042-43154:43028-43154:-	TCONS_00025316,TCONS_00025317,TCONS_00025318	TCONS_00025316,TCONS_00025317,TCONS_00025318,TCONS_00025315
scaffold6268	XLOC_016577	XLOC_016577;A3:scaffold6268:5271-5909:5271-5915:+	TCONS_00045927,TCONS_00045928	TCONS_00045927,TCONS_00045928,TCONS_00045926
scaffold2075	XLOC_007404	XLOC_007404;A3:scaffold2075:121309-122202:121298-122202:-	TCONS_00020531	TCONS_00020531,TCONS_00020530
scaffold2071	XLOC_007394	XLOC_007394;A3:scaffold2071:91369-93222:91369-93255:+	TCONS_00020509	TCONS_00020509,TCONS_00020507
scaffold2071	XLOC_007394	XLOC_007394;A3:scaffold2071:91372-93218:91372-93242:+	TCONS_00020508,TCONS_00020511	TCONS_00020508,TCONS_00020511,TCONS_00020506
scaffold17468	XLOC_005882	XLOC_005882;A3:scaffold17468:5132-5295:5132-5308:+	TCONS_00016587	TCONS_00016587,TCONS_00016588
scaffold14047	XLOC_003726	XLOC_003726;A3:scaffold14047:16232-19281:16232-19324:+	TCONS_00010606	TCONS_00010606,TCONS_00010607
scaffold13017	XLOC_002922	XLOC_002922;A3:scaffold13017:13883-14146:13855-14146:-	TCONS_00008608,TCONS_00008609,TCONS_00008610,TCONS_00008611	TCONS_00008608,TCONS_00008609,TCONS_00008610,TCONS_00008611,TCONS_00008607,TCONS_00008612
scaffold11835	XLOC_001956	XLOC_001956;A3:scaffold11835:34946-35623:34873-35623:-	TCONS_00005496	TCONS_00005496,TCONS_00005495
scaffold9016	XLOC_020761	XLOC_020761;A3:scaffold9016:3858-3990:3858-3992:+	TCONS_00057352	TCONS_00057352,TCONS_00057351,TCONS_00057353,TCONS_00057354
scaffold9017	XLOC_020765	XLOC_020765;A3:scaffold9017:13986-21218:13986-21352:+	TCONS_00057359	TCONS_00057359,TCONS_00057365
scaffold9017	XLOC_020765	XLOC_020765;A3:scaffold9017:13986-21218:13986-21892:+	TCONS_00057359	TCONS_00057359,TCONS_00057360,TCONS_00057361,TCONS_00057362,TCONS_00057368
scaffold9017	XLOC_020768	XLOC_020768;A3:scaffold9017:45362-47017:45349-47017:-	TCONS_00057376,TCONS_00057378	TCONS_00057376,TCONS_00057378,TCONS_00057377
scaffold11155	XLOC_001311	XLOC_001311;A3:scaffold11155:7085-8641:7082-8641:-	TCONS_00003817	TCONS_00003817,TCONS_00003816
scaffold11155	XLOC_001313	XLOC_001313;A3:scaffold11155:20008-20871:19977-20871:-	TCONS_00003823,TCONS_00003824	TCONS_00003823,TCONS_00003824,TCONS_00003825
scaffold11154	XLOC_001309	XLOC_001309;A3:scaffold11154:28564-29264:28531-29264:-	TCONS_00003813	TCONS_00003813,TCONS_00003811
scaffold11154	XLOC_001309	XLOC_001309;A3:scaffold11154:26350-26940:26307-26940:-	TCONS_00003813	TCONS_00003813,TCONS_00003811,TCONS_00003812
scaffold15316	XLOC_004581	XLOC_004581;A3:scaffold15316:15669-16582:15669-16593:+	TCONS_00012915,TCONS_00012916	TCONS_00012915,TCONS_00012916,TCONS_00012914
scaffold15311	XLOC_004580	XLOC_004580;A3:scaffold15311:29969-30106:29969-30108:+	TCONS_00012907,TCONS_00012910	TCONS_00012907,TCONS_00012910,TCONS_00012908
scaffold15311	XLOC_004580	XLOC_004580;A3:scaffold15311:35038-35659:35038-35681:+	TCONS_00012907,TCONS_00012908,TCONS_00012909	TCONS_00012907,TCONS_00012908,TCONS_00012909,TCONS_00012911
scaffold1579	XLOC_004890	XLOC_004890;A3:scaffold1579:123122-123273:123046-123273:-	TCONS_00013764	TCONS_00013764,TCONS_00013763
scaffold1578	XLOC_004883	XLOC_004883;A3:scaffold1578:51105-51249:50973-51249:-	TCONS_00013745,TCONS_00013746	TCONS_00013745,TCONS_00013746,TCONS_00013744
scaffold1578	XLOC_004883	XLOC_004883;A3:scaffold1578:49472-50377:49467-50377:-	TCONS_00013746	TCONS_00013746,TCONS_00013744,TCONS_00013745
scaffold1571	XLOC_004843	XLOC_004843;A3:scaffold1571:128692-128780:128681-128780:-	TCONS_00013626,TCONS_00013627,TCONS_00013628,TCONS_00013629,TCONS_00013630,TCONS_00013631	TCONS_00013626,TCONS_00013627,TCONS_00013628,TCONS_00013629,TCONS_00013630,TCONS_00013631,TCONS_00013633
scaffold1572	XLOC_004849	XLOC_004849;A3:scaffold1572:58388-58488:58388-58520:+	TCONS_00013654	TCONS_00013654,TCONS_00013653,TCONS_00013652
scaffold1574	XLOC_004862	XLOC_004862;A3:scaffold1574:61971-62581:61968-62581:-	TCONS_00013691	TCONS_00013691,TCONS_00013692
scaffold12839	XLOC_002797	XLOC_002797;A3:scaffold12839:17049-19234:17046-19234:-	TCONS_00008287	TCONS_00008287,TCONS_00008286
scaffold11560	XLOC_001713	XLOC_001713;A3:scaffold11560:36078-36437:36036-36437:-	TCONS_00004859,TCONS_00004863	TCONS_00004859,TCONS_00004863,TCONS_00004865
scaffold11560	XLOC_001713	XLOC_001713;A3:scaffold11560:36078-36437:36021-36437:-	TCONS_00004859,TCONS_00004863	TCONS_00004859,TCONS_00004863,TCONS_00004857,TCONS_00004860,TCONS_00004858,TCONS_00004861,TCONS_00004862,TCONS_00004866
scaffold11560	XLOC_001713	XLOC_001713;A3:scaffold11560:36036-36437:36021-36437:-	TCONS_00004865	TCONS_00004865,TCONS_00004857,TCONS_00004860,TCONS_00004858,TCONS_00004861,TCONS_00004862,TCONS_00004866
scaffold11567	XLOC_001722	XLOC_001722;A3:scaffold11567:26756-26855:26753-26855:-	TCONS_00004879,TCONS_00004881	TCONS_00004879,TCONS_00004881,TCONS_00004880
scaffold4437	XLOC_013350	XLOC_013350;A3:scaffold4437:59442-60340:59442-60389:+	TCONS_00037225	TCONS_00037225,TCONS_00037221
scaffold4437	XLOC_013350	XLOC_013350;A3:scaffold4437:59442-60340:59442-60441:+	TCONS_00037225	TCONS_00037225,TCONS_00037220,TCONS_00037222
scaffold4437	XLOC_013350	XLOC_013350;A3:scaffold4437:59442-60407:59442-60441:+	TCONS_00037224	TCONS_00037224,TCONS_00037220,TCONS_00037222
scaffold4437	XLOC_013350	XLOC_013350;A3:scaffold4437:59442-60340:59442-60407:+	TCONS_00037225	TCONS_00037225,TCONS_00037224
scaffold4437	XLOC_013350	XLOC_013350;A3:scaffold4437:59442-60389:59442-60441:+	TCONS_00037221	TCONS_00037221,TCONS_00037220,TCONS_00037222
scaffold4437	XLOC_013350	XLOC_013350;A3:scaffold4437:59442-60389:59442-60407:+	TCONS_00037221	TCONS_00037221,TCONS_00037224
scaffold4437	XLOC_013353	XLOC_013353;A3:scaffold4437:4201-4762:4167-4762:-	TCONS_00037232	TCONS_00037232,TCONS_00037231
scaffold4437	XLOC_013353	XLOC_013353;A3:scaffold4437:4167-4762:4080-4762:-	TCONS_00037231	TCONS_00037231,TCONS_00037229
scaffold4437	XLOC_013353	XLOC_013353;A3:scaffold4437:4201-4762:4080-4762:-	TCONS_00037232	TCONS_00037232,TCONS_00037229
scaffold4437	XLOC_013358	XLOC_013358;A3:scaffold4437:89673-90005:89664-90005:-	TCONS_00037246,TCONS_00037247	TCONS_00037246,TCONS_00037247,TCONS_00037248,TCONS_00037249,TCONS_00037250
scaffold8764	XLOC_020413	XLOC_020413;A3:scaffold8764:18670-18741:18570-18741:-	TCONS_00056405	TCONS_00056405,TCONS_00056407,TCONS_00056406,TCONS_00056408,TCONS_00056409
scaffold294	XLOC_009952	XLOC_009952;A3:scaffold294:288349-288438:288349-288482:+	TCONS_00027268,TCONS_00027267,TCONS_00027269,TCONS_00027270	TCONS_00027268,TCONS_00027267,TCONS_00027269,TCONS_00027270,TCONS_00027266
scaffold295	XLOC_009985	XLOC_009985;A3:scaffold295:430965-431063:430965-431072:+	TCONS_00027367,TCONS_00027368,TCONS_00027370,TCONS_00027369,TCONS_00027373,TCONS_00027374,TCONS_00027375,TCONS_00027376,TCONS_00027377,TCONS_00027378	TCONS_00027367,TCONS_00027368,TCONS_00027370,TCONS_00027369,TCONS_00027373,TCONS_00027374,TCONS_00027375,TCONS_00027376,TCONS_00027377,TCONS_00027378,TCONS_00027371
scaffold295	XLOC_009985	XLOC_009985;A3:scaffold295:408249-408357:408249-408401:+	TCONS_00027367,TCONS_00027368,TCONS_00027371,TCONS_00027373,TCONS_00027374,TCONS_00027375,TCONS_00027376,TCONS_00027377,TCONS_00027378	TCONS_00027367,TCONS_00027368,TCONS_00027371,TCONS_00027373,TCONS_00027374,TCONS_00027375,TCONS_00027376,TCONS_00027377,TCONS_00027378,TCONS_00027370
scaffold296	XLOC_010031	XLOC_010031;A3:scaffold296:206233-207115:206196-207115:-	TCONS_00027496	TCONS_00027496,TCONS_00027495
scaffold290	XLOC_009808	XLOC_009808;A3:scaffold290:47197-47547:47197-47559:+	TCONS_00026896,TCONS_00026897,TCONS_00026898,TCONS_00026899,TCONS_00026900,TCONS_00026901,TCONS_00026902,TCONS_00026905,TCONS_00026906	TCONS_00026896,TCONS_00026897,TCONS_00026898,TCONS_00026899,TCONS_00026900,TCONS_00026901,TCONS_00026902,TCONS_00026905,TCONS_00026906,TCONS_00026903
scaffold290	XLOC_009808	XLOC_009808;A3:scaffold290:53396-53659:53396-53772:+	TCONS_00026896,TCONS_00026897,TCONS_00026898,TCONS_00026899,TCONS_00026900,TCONS_00026901,TCONS_00026902,TCONS_00026903,TCONS_00026904	TCONS_00026896,TCONS_00026897,TCONS_00026898,TCONS_00026899,TCONS_00026900,TCONS_00026901,TCONS_00026902,TCONS_00026903,TCONS_00026904,TCONS_00026905,TCONS_00026906
scaffold290	XLOC_009808	XLOC_009808;A3:scaffold290:54730-54857:54730-54872:+	TCONS_00026897,TCONS_00026898,TCONS_00026899,TCONS_00026900,TCONS_00026903,TCONS_00026904,TCONS_00026905,TCONS_00026906	TCONS_00026897,TCONS_00026898,TCONS_00026899,TCONS_00026900,TCONS_00026903,TCONS_00026904,TCONS_00026905,TCONS_00026906,TCONS_00026901
scaffold299	XLOC_010121	XLOC_010121;A3:scaffold299:133596-134936:133596-134948:+	TCONS_00027746	TCONS_00027746,TCONS_00027747
scaffold6341	XLOC_016701	XLOC_016701;A3:scaffold6341:48554-51457:48259-51457:-	TCONS_00046481	TCONS_00046481,TCONS_00046482
scaffold6346	XLOC_016706	XLOC_016706;A3:scaffold6346:23500-30076:23500-30094:+	TCONS_00046492,TCONS_00046495	TCONS_00046492,TCONS_00046495,TCONS_00046494
scaffold747	XLOC_018497	XLOC_018497;A3:scaffold747:128001-129484:127997-129484:-	TCONS_00051374	TCONS_00051374,TCONS_00051373
scaffold742	XLOC_018438	XLOC_018438;A3:scaffold742:162097-163212:162018-163212:-	TCONS_00051242	TCONS_00051242,TCONS_00051243
scaffold742	XLOC_018438	XLOC_018438;A3:scaffold742:162018-163212:162005-163212:-	TCONS_00051243	TCONS_00051243,TCONS_00051240,TCONS_00051241
scaffold742	XLOC_018438	XLOC_018438;A3:scaffold742:162097-163212:162005-163212:-	TCONS_00051242	TCONS_00051242,TCONS_00051240,TCONS_00051241
scaffold743	XLOC_018443	XLOC_018443;A3:scaffold743:128249-128800:128244-128800:-	TCONS_00051254,TCONS_00051255	TCONS_00051254,TCONS_00051255,TCONS_00051256
scaffold16037	XLOC_005076	XLOC_005076;A3:scaffold16037:9678-16337:9678-16418:+	TCONS_00014338,TCONS_00014340	TCONS_00014338,TCONS_00014340,TCONS_00014339
scaffold7169	XLOC_018034	XLOC_018034;A3:scaffold7169:37889-38767:37883-38767:-	TCONS_00050226	TCONS_00050226,TCONS_00050224,TCONS_00050225,TCONS_00050227
scaffold7169	XLOC_018035	XLOC_018035;A3:scaffold7169:94740-94898:94679-94898:-	TCONS_00050228	TCONS_00050228,TCONS_00050229
scaffold7169	XLOC_018035	XLOC_018035;A3:scaffold7169:93051-93187:93039-93187:-	TCONS_00050228	TCONS_00050228,TCONS_00050229
scaffold7167	XLOC_018033	XLOC_018033;A3:scaffold7167:2991-3987:2991-3998:+	TCONS_00050221	TCONS_00050221,TCONS_00050222
scaffold16039	XLOC_005077	XLOC_005077;A3:scaffold16039:12849-12935:12849-12950:+	TCONS_00014342,TCONS_00014343,TCONS_00014344,TCONS_00014345,TCONS_00014346,TCONS_00014347	TCONS_00014342,TCONS_00014343,TCONS_00014344,TCONS_00014345,TCONS_00014346,TCONS_00014347,TCONS_00014341
scaffold16039	XLOC_005077	XLOC_005077;A3:scaffold16039:9900-11431:9900-11434:+	TCONS_00014341,TCONS_00014343,TCONS_00014345,TCONS_00014346,TCONS_00014347	TCONS_00014341,TCONS_00014343,TCONS_00014345,TCONS_00014346,TCONS_00014347,TCONS_00014342,TCONS_00014344
scaffold7161	XLOC_018024	XLOC_018024;A3:scaffold7161:3037-3140:3037-3173:+	TCONS_00050206	TCONS_00050206,TCONS_00050207
scaffold7992	XLOC_019324	XLOC_019324;A3:scaffold7992:35774-35906:35741-35906:-	TCONS_00053590	TCONS_00053590,TCONS_00053591,TCONS_00053592
scaffold8998	XLOC_020732	XLOC_020732;A3:scaffold8998:42777-43163:42777-43346:+	TCONS_00057267,TCONS_00057268,TCONS_00057269,TCONS_00057270,TCONS_00057271,TCONS_00057272,TCONS_00057275,TCONS_00057276,TCONS_00057277	TCONS_00057267,TCONS_00057268,TCONS_00057269,TCONS_00057270,TCONS_00057271,TCONS_00057272,TCONS_00057275,TCONS_00057276,TCONS_00057277,TCONS_00057281
scaffold8998	XLOC_020732	XLOC_020732;A3:scaffold8998:45496-45997:45496-46016:+	TCONS_00057266,TCONS_00057267,TCONS_00057279	TCONS_00057266,TCONS_00057267,TCONS_00057279,TCONS_00057268
scaffold8998	XLOC_020732	XLOC_020732;A3:scaffold8998:39048-39174:39048-39203:+	TCONS_00057266,TCONS_00057267,TCONS_00057268,TCONS_00057269,TCONS_00057270,TCONS_00057271,TCONS_00057272,TCONS_00057273,TCONS_00057275,TCONS_00057274,TCONS_00057277,TCONS_00057278,TCONS_00057279,TCONS_00057280,TCONS_00057281	TCONS_00057266,TCONS_00057267,TCONS_00057268,TCONS_00057269,TCONS_00057270,TCONS_00057271,TCONS_00057272,TCONS_00057273,TCONS_00057275,TCONS_00057274,TCONS_00057277,TCONS_00057278,TCONS_00057279,TCONS_00057280,TCONS_00057281,TCONS_00057276
scaffold8999	XLOC_020737	XLOC_020737;A3:scaffold8999:24292-24432:24277-24432:-	TCONS_00057297	TCONS_00057297,TCONS_00057296
scaffold5144	XLOC_014774	XLOC_014774;A3:scaffold5144:36869-37278:36869-37388:+	TCONS_00041110	TCONS_00041110,TCONS_00041104,TCONS_00041105,TCONS_00041106,TCONS_00041107,TCONS_00041108,TCONS_00041109
scaffold2263	XLOC_007997	XLOC_007997;A3:scaffold2263:80300-80682:80247-80682:-	TCONS_00022160,TCONS_00022162,TCONS_00022163	TCONS_00022160,TCONS_00022162,TCONS_00022163,TCONS_00022166
scaffold2263	XLOC_007997	XLOC_007997;A3:scaffold2263:80318-80682:80247-80682:-	TCONS_00022161	TCONS_00022161,TCONS_00022166
scaffold2263	XLOC_007997	XLOC_007997;A3:scaffold2263:76684-76769:76628-76769:-	TCONS_00022160,TCONS_00022161,TCONS_00022162,TCONS_00022163,TCONS_00022166	TCONS_00022160,TCONS_00022161,TCONS_00022162,TCONS_00022163,TCONS_00022166,TCONS_00022165
scaffold2263	XLOC_007997	XLOC_007997;A3:scaffold2263:77310-78227:77230-78227:-	TCONS_00022161,TCONS_00022162,TCONS_00022163,TCONS_00022165,TCONS_00022166	TCONS_00022161,TCONS_00022162,TCONS_00022163,TCONS_00022165,TCONS_00022166,TCONS_00022160
scaffold2263	XLOC_007997	XLOC_007997;A3:scaffold2263:80318-80682:80300-80682:-	TCONS_00022161	TCONS_00022161,TCONS_00022160,TCONS_00022162,TCONS_00022163
scaffold2267	XLOC_008008	XLOC_008008;A3:scaffold2267:120867-121502:120785-121502:-	TCONS_00022187	TCONS_00022187,TCONS_00022184,TCONS_00022185,TCONS_00022188
scaffold2267	XLOC_008008	XLOC_008008;A3:scaffold2267:121731-122244:121710-122244:-	TCONS_00022185,TCONS_00022187,TCONS_00022188	TCONS_00022185,TCONS_00022187,TCONS_00022188,TCONS_00022184
scaffold9227	XLOC_021043	XLOC_021043;A3:scaffold9227:41416-41536:41410-41536:-	TCONS_00058124	TCONS_00058124,TCONS_00058122
scaffold9227	XLOC_021043	XLOC_021043;A3:scaffold9227:41410-41536:41382-41536:-	TCONS_00058122	TCONS_00058122,TCONS_00058120,TCONS_00058121,TCONS_00058123
scaffold9227	XLOC_021043	XLOC_021043;A3:scaffold9227:41416-41536:41382-41536:-	TCONS_00058124	TCONS_00058124,TCONS_00058120,TCONS_00058121,TCONS_00058123
scaffold11363	XLOC_001524	XLOC_001524;A3:scaffold11363:36631-36886:36500-36886:-	TCONS_00004358	TCONS_00004358,TCONS_00004360
scaffold356	XLOC_011510	XLOC_011510;A3:scaffold356:18555-18635:18543-18635:-	TCONS_00031922,TCONS_00031925,TCONS_00031928,TCONS_00031932	TCONS_00031922,TCONS_00031925,TCONS_00031928,TCONS_00031932,TCONS_00031921,TCONS_00031923,TCONS_00031924,TCONS_00031926,TCONS_00031927,TCONS_00031930,TCONS_00031933
scaffold20109	XLOC_007124	XLOC_007124;A3:scaffold20109:11495-11525:11495-11529:+	TCONS_00019813,TCONS_00019820	TCONS_00019813,TCONS_00019820,TCONS_00019818
scaffold20109	XLOC_007124	XLOC_007124;A3:scaffold20109:11495-11529:11495-12147:+	TCONS_00019818	TCONS_00019818,TCONS_00019814,TCONS_00019819
scaffold20109	XLOC_007124	XLOC_007124;A3:scaffold20109:11495-11525:11495-12147:+	TCONS_00019813,TCONS_00019820	TCONS_00019813,TCONS_00019820,TCONS_00019814,TCONS_00019819
scaffold9172	XLOC_020988	XLOC_020988;A3:scaffold9172:31665-32580:31662-32580:-	TCONS_00057986	TCONS_00057986,TCONS_00057985
scaffold11098	XLOC_001235	XLOC_001235;A3:scaffold11098:7155-8213:7155-8217:+	TCONS_00003605,TCONS_00003606,TCONS_00003607,TCONS_00003609,TCONS_00003611	TCONS_00003605,TCONS_00003606,TCONS_00003607,TCONS_00003609,TCONS_00003611,TCONS_00003610
scaffold2485	XLOC_008612	XLOC_008612;A3:scaffold2485:64236-64265:64236-64327:+	TCONS_00023756	TCONS_00023756,TCONS_00023755
scaffold2485	XLOC_008612	XLOC_008612;A3:scaffold2485:62468-63061:62468-63069:+	TCONS_00023755	TCONS_00023755,TCONS_00023756
scaffold2485	XLOC_008611	XLOC_008611;A3:scaffold2485:56461-57059:56461-57182:+	TCONS_00023752,TCONS_00023754	TCONS_00023752,TCONS_00023754,TCONS_00023753
scaffold2486	XLOC_008622	XLOC_008622;A3:scaffold2486:103891-105148:103891-105155:+	TCONS_00023775,TCONS_00023776	TCONS_00023775,TCONS_00023776,TCONS_00023777
scaffold2486	XLOC_008624	XLOC_008624;A3:scaffold2486:30378-30749:29156-30749:-	TCONS_00023781	TCONS_00023781,TCONS_00023780
scaffold2481	XLOC_008600	XLOC_008600;A3:scaffold2481:72250-73715:72242-73715:-	TCONS_00023732,TCONS_00023733,TCONS_00023735	TCONS_00023732,TCONS_00023733,TCONS_00023735,TCONS_00023734
scaffold2481	XLOC_008599	XLOC_008599;A3:scaffold2481:53051-53137:52985-53137:-	TCONS_00023730	TCONS_00023730,TCONS_00023729,TCONS_00023731
scaffold104	XLOC_000450	XLOC_000450;A3:scaffold104:23419-23515:23419-24233:+	TCONS_00001528,TCONS_00001531	TCONS_00001528,TCONS_00001531,TCONS_00001532,TCONS_00001534
scaffold104	XLOC_000455	XLOC_000455;A3:scaffold104:917-1814:906-1814:-	TCONS_00001543	TCONS_00001543,TCONS_00001542
scaffold104	XLOC_000457	XLOC_000457;A3:scaffold104:205348-205368:205029-205368:-	TCONS_00001553	TCONS_00001553,TCONS_00001550,TCONS_00001551,TCONS_00001552,TCONS_00001554,TCONS_00001556,TCONS_00001557
scaffold104	XLOC_000457	XLOC_000457;A3:scaffold104:220520-220633:220464-220633:-	TCONS_00001557	TCONS_00001557,TCONS_00001551,TCONS_00001553,TCONS_00001554,TCONS_00001555
scaffold104	XLOC_000457	XLOC_000457;A3:scaffold104:205347-205368:205029-205368:-	TCONS_00001558	TCONS_00001558,TCONS_00001550,TCONS_00001551,TCONS_00001552,TCONS_00001554,TCONS_00001556,TCONS_00001557
scaffold104	XLOC_000457	XLOC_000457;A3:scaffold104:205348-205368:205347-205368:-	TCONS_00001553	TCONS_00001553,TCONS_00001558
scaffold104	XLOC_000457	XLOC_000457;A3:scaffold104:220704-222108:220464-222108:-	TCONS_00001552,TCONS_00001558	TCONS_00001552,TCONS_00001558,TCONS_00001550
scaffold105	XLOC_000611	XLOC_000611;A3:scaffold105:157087-157591:157084-157591:-	TCONS_00001963	TCONS_00001963,TCONS_00001962
scaffold27735	XLOC_009465	XLOC_009465;A3:scaffold27735:4749-4928:4749-4953:+	TCONS_00026008,TCONS_00026010	TCONS_00026008,TCONS_00026010,TCONS_00026011
scaffold1015	XLOC_000157	XLOC_000157;A3:scaffold1015:77470-77934:77441-77934:-	TCONS_00000439,TCONS_00000441,TCONS_00000443,TCONS_00000445,TCONS_00000447,TCONS_00000448	TCONS_00000439,TCONS_00000441,TCONS_00000443,TCONS_00000445,TCONS_00000447,TCONS_00000448,TCONS_00000440,TCONS_00000444,TCONS_00000446,TCONS_00000449
scaffold1015	XLOC_000157	XLOC_000157;A3:scaffold1015:59209-60128:59040-60128:-	TCONS_00000441,TCONS_00000443,TCONS_00000445	TCONS_00000441,TCONS_00000443,TCONS_00000445,TCONS_00000442,TCONS_00000444,TCONS_00000446
scaffold1015	XLOC_000157	XLOC_000157;A3:scaffold1015:60254-61267:60210-61267:-	TCONS_00000443,TCONS_00000445	TCONS_00000443,TCONS_00000445,TCONS_00000441
scaffold1015	XLOC_000157	XLOC_000157;A3:scaffold1015:59597-60128:59040-60128:-	TCONS_00000438	TCONS_00000438,TCONS_00000442,TCONS_00000444,TCONS_00000446
scaffold1015	XLOC_000157	XLOC_000157;A3:scaffold1015:59597-60128:59209-60128:-	TCONS_00000438	TCONS_00000438,TCONS_00000441,TCONS_00000443,TCONS_00000445
scaffold1015	XLOC_000157	XLOC_000157;A3:scaffold1015:57425-58807:57413-58807:-	TCONS_00000447	TCONS_00000447,TCONS_00000439,TCONS_00000440,TCONS_00000441,TCONS_00000443,TCONS_00000445
scaffold1012	XLOC_000115	XLOC_000115;A3:scaffold1012:239860-239930:239845-239930:-	TCONS_00000327,TCONS_00000328,TCONS_00000329,TCONS_00000332,TCONS_00000334,TCONS_00000335,TCONS_00000338,TCONS_00000341,TCONS_00000343,TCONS_00000344,TCONS_00000345,TCONS_00000346,TCONS_00000347,TCONS_00000349,TCONS_00000350,TCONS_00000351	TCONS_00000327,TCONS_00000328,TCONS_00000329,TCONS_00000332,TCONS_00000334,TCONS_00000335,TCONS_00000338,TCONS_00000341,TCONS_00000343,TCONS_00000344,TCONS_00000345,TCONS_00000346,TCONS_00000347,TCONS_00000349,TCONS_00000350,TCONS_00000351,TCONS_00000342
scaffold1012	XLOC_000115	XLOC_000115;A3:scaffold1012:239845-239930:239085-239930:-	TCONS_00000342	TCONS_00000342,TCONS_00000340
scaffold1012	XLOC_000115	XLOC_000115;A3:scaffold1012:238583-238688:238562-238688:-	TCONS_00000340,TCONS_00000342	TCONS_00000340,TCONS_00000342,TCONS_00000327,TCONS_00000328,TCONS_00000330,TCONS_00000329,TCONS_00000331,TCONS_00000334,TCONS_00000335,TCONS_00000336,TCONS_00000338,TCONS_00000341,TCONS_00000343,TCONS_00000344,TCONS_00000346,TCONS_00000347
scaffold1012	XLOC_000115	XLOC_000115;A3:scaffold1012:239860-239930:239085-239930:-	TCONS_00000327,TCONS_00000329,TCONS_00000332,TCONS_00000335,TCONS_00000343,TCONS_00000344,TCONS_00000345,TCONS_00000349,TCONS_00000350,TCONS_00000351	TCONS_00000327,TCONS_00000329,TCONS_00000332,TCONS_00000335,TCONS_00000343,TCONS_00000344,TCONS_00000345,TCONS_00000349,TCONS_00000350,TCONS_00000351,TCONS_00000340
scaffold1012	XLOC_000115	XLOC_000115;A3:scaffold1012:240112-241200:240066-241200:-	TCONS_00000327,TCONS_00000331,TCONS_00000332,TCONS_00000335,TCONS_00000338,TCONS_00000339,TCONS_00000344,TCONS_00000346,TCONS_00000347,TCONS_00000348,TCONS_00000351	TCONS_00000327,TCONS_00000331,TCONS_00000332,TCONS_00000335,TCONS_00000338,TCONS_00000339,TCONS_00000344,TCONS_00000346,TCONS_00000347,TCONS_00000348,TCONS_00000351,TCONS_00000340,TCONS_00000342
scaffold1012	XLOC_000115	XLOC_000115;A3:scaffold1012:241279-241568:240112-241568:-	TCONS_00000330,TCONS_00000337,TCONS_00000345	TCONS_00000330,TCONS_00000337,TCONS_00000345,TCONS_00000328,TCONS_00000334,TCONS_00000336,TCONS_00000341,TCONS_00000343,TCONS_00000350
scaffold5060	XLOC_014599	XLOC_014599;A3:scaffold5060:5055-5304:5055-5307:+	TCONS_00040607,TCONS_00040608	TCONS_00040607,TCONS_00040608,TCONS_00040606,TCONS_00040609,TCONS_00040611,TCONS_00040612
scaffold5060	XLOC_014599	XLOC_014599;A3:scaffold5060:6248-9591:6248-9596:+	TCONS_00040605,TCONS_00040606,TCONS_00040607,TCONS_00040608,TCONS_00040609,TCONS_00040610,TCONS_00040611,TCONS_00040613	TCONS_00040605,TCONS_00040606,TCONS_00040607,TCONS_00040608,TCONS_00040609,TCONS_00040610,TCONS_00040611,TCONS_00040613,TCONS_00040612
scaffold5067	XLOC_014613	XLOC_014613;A3:scaffold5067:49927-50682:49915-50682:-	TCONS_00040664,TCONS_00040665,TCONS_00040667	TCONS_00040664,TCONS_00040665,TCONS_00040667,TCONS_00040663,TCONS_00040666,TCONS_00040668
scaffold5067	XLOC_014613	XLOC_014613;A3:scaffold5067:57797-57958:57763-57958:-	TCONS_00040663,TCONS_00040664,TCONS_00040665,TCONS_00040666,TCONS_00040668	TCONS_00040663,TCONS_00040664,TCONS_00040665,TCONS_00040666,TCONS_00040668,TCONS_00040667
scaffold5067	XLOC_014613	XLOC_014613;A3:scaffold5067:61465-61710:61453-61710:-	TCONS_00040664	TCONS_00040664,TCONS_00040666
scaffold1018	XLOC_000178	XLOC_000178;A3:scaffold1018:94342-94660:94342-94697:+	TCONS_00000491	TCONS_00000491,TCONS_00000490
scaffold4222	XLOC_012793	XLOC_012793;A3:scaffold4222:103631-103714:103631-103725:+	TCONS_00035724	TCONS_00035724,TCONS_00035725
scaffold4222	XLOC_012793	XLOC_012793;A3:scaffold4222:103841-104278:103841-104281:+	TCONS_00035724	TCONS_00035724,TCONS_00035725
scaffold1348	XLOC_003323	XLOC_003323;A3:scaffold1348:2958-4856:2958-4878:+	TCONS_00009573	TCONS_00009573,TCONS_00009572
scaffold1348	XLOC_003324	XLOC_003324;A3:scaffold1348:133048-133149:133048-133170:+	TCONS_00009576,TCONS_00009577,TCONS_00009580	TCONS_00009576,TCONS_00009577,TCONS_00009580,TCONS_00009578
scaffold4881	XLOC_014286	XLOC_014286;A3:scaffold4881:169914-172056:169902-172056:-	TCONS_00039735	TCONS_00039735,TCONS_00039734
scaffold4228	XLOC_012803	XLOC_012803;A3:scaffold4228:42890-43015:42882-43015:-	TCONS_00035744	TCONS_00035744,TCONS_00035745,TCONS_00035746,TCONS_00035747
scaffold4885	XLOC_014299	XLOC_014299;A3:scaffold4885:68147-69687:68108-69687:-	TCONS_00039773,TCONS_00039775	TCONS_00039773,TCONS_00039775,TCONS_00039774
scaffold8572	XLOC_020131	XLOC_020131;A3:scaffold8572:10562-10744:10562-10826:+	TCONS_00055696	TCONS_00055696,TCONS_00055697,TCONS_00055698,TCONS_00055699,TCONS_00055700,TCONS_00055701
scaffold8572	XLOC_020131	XLOC_020131;A3:scaffold8572:10562-10744:10562-10746:+	TCONS_00055696	TCONS_00055696,TCONS_00055694,TCONS_00055695,TCONS_00055702
scaffold8572	XLOC_020131	XLOC_020131;A3:scaffold8572:10562-10746:10562-10826:+	TCONS_00055694,TCONS_00055695,TCONS_00055702	TCONS_00055694,TCONS_00055695,TCONS_00055702,TCONS_00055697,TCONS_00055698,TCONS_00055699,TCONS_00055700,TCONS_00055701
scaffold8572	XLOC_020131	XLOC_020131;A3:scaffold8572:12333-13443:12333-13458:+	TCONS_00055694,TCONS_00055696,TCONS_00055697,TCONS_00055698,TCONS_00055699,TCONS_00055701,TCONS_00055702	TCONS_00055694,TCONS_00055696,TCONS_00055697,TCONS_00055698,TCONS_00055699,TCONS_00055701,TCONS_00055702,TCONS_00055695,TCONS_00055700
scaffold8570	XLOC_020125	XLOC_020125;A3:scaffold8570:29236-29536:29236-29564:+	TCONS_00055667,TCONS_00055668,TCONS_00055670,TCONS_00055675,TCONS_00055677,TCONS_00055671,TCONS_00055673,TCONS_00055674,TCONS_00055672,TCONS_00055678,TCONS_00055680,TCONS_00055681,TCONS_00055684	TCONS_00055667,TCONS_00055668,TCONS_00055670,TCONS_00055675,TCONS_00055677,TCONS_00055671,TCONS_00055673,TCONS_00055674,TCONS_00055672,TCONS_00055678,TCONS_00055680,TCONS_00055681,TCONS_00055684,TCONS_00055676
scaffold8570	XLOC_020125	XLOC_020125;A3:scaffold8570:28806-28919:28806-28930:+	TCONS_00055667,TCONS_00055668,TCONS_00055670,TCONS_00055675,TCONS_00055677,TCONS_00055676,TCONS_00055671,TCONS_00055673,TCONS_00055674,TCONS_00055672,TCONS_00055679,TCONS_00055680,TCONS_00055682,TCONS_00055683,TCONS_00055684	TCONS_00055667,TCONS_00055668,TCONS_00055670,TCONS_00055675,TCONS_00055677,TCONS_00055676,TCONS_00055671,TCONS_00055673,TCONS_00055674,TCONS_00055672,TCONS_00055679,TCONS_00055680,TCONS_00055682,TCONS_00055683,TCONS_00055684,TCONS_00055678
scaffold8570	XLOC_020125	XLOC_020125;A3:scaffold8570:29863-30792:29863-30822:+	TCONS_00055667,TCONS_00055668,TCONS_00055670,TCONS_00055675,TCONS_00055677,TCONS_00055676,TCONS_00055671,TCONS_00055674,TCONS_00055672,TCONS_00055678,TCONS_00055679,TCONS_00055680,TCONS_00055682,TCONS_00055683,TCONS_00055684	TCONS_00055667,TCONS_00055668,TCONS_00055670,TCONS_00055675,TCONS_00055677,TCONS_00055676,TCONS_00055671,TCONS_00055674,TCONS_00055672,TCONS_00055678,TCONS_00055679,TCONS_00055680,TCONS_00055682,TCONS_00055683,TCONS_00055684,TCONS_00055673
scaffold1344	XLOC_003303	XLOC_003303;A3:scaffold1344:116609-116736:116596-116736:-	TCONS_00009519,TCONS_00009520,TCONS_00009522	TCONS_00009519,TCONS_00009520,TCONS_00009522,TCONS_00009515
scaffold1344	XLOC_003303	XLOC_003303;A3:scaffold1344:118009-118125:117988-118125:-	TCONS_00009518,TCONS_00009519	TCONS_00009518,TCONS_00009519,TCONS_00009517,TCONS_00009520,TCONS_00009521
scaffold1344	XLOC_003303	XLOC_003303;A3:scaffold1344:117815-117895:117742-117895:-	TCONS_00009521	TCONS_00009521,TCONS_00009517,TCONS_00009518,TCONS_00009519,TCONS_00009520,TCONS_00009522
scaffold10419	XLOC_000490	XLOC_000490;A3:scaffold10419:35814-36146:35814-36161:+	TCONS_00001634,TCONS_00001635,TCONS_00001637,TCONS_00001638,TCONS_00001639,TCONS_00001640,TCONS_00001641,TCONS_00001642,TCONS_00001643,TCONS_00001644	TCONS_00001634,TCONS_00001635,TCONS_00001637,TCONS_00001638,TCONS_00001639,TCONS_00001640,TCONS_00001641,TCONS_00001642,TCONS_00001643,TCONS_00001644,TCONS_00001636
scaffold10415	XLOC_000482	XLOC_000482;A3:scaffold10415:27382-27480:27056-27480:-	TCONS_00001611	TCONS_00001611,TCONS_00001609
scaffold10417	XLOC_000483	XLOC_000483;A3:scaffold10417:17173-17268:17173-17272:+	TCONS_00001616,TCONS_00001620,TCONS_00001621,TCONS_00001622	TCONS_00001616,TCONS_00001620,TCONS_00001621,TCONS_00001622,TCONS_00001618
scaffold1904	XLOC_006626	XLOC_006626;A3:scaffold1904:168653-171423:168653-171438:+	TCONS_00018534	TCONS_00018534,TCONS_00018535
scaffold5281	XLOC_015034	XLOC_015034;A3:scaffold5281:29134-29257:29134-29309:+	TCONS_00041821,TCONS_00041823	TCONS_00041821,TCONS_00041823,TCONS_00041822,TCONS_00041824
scaffold5281	XLOC_015034	XLOC_015034;A3:scaffold5281:41256-41532:41256-41587:+	TCONS_00041821,TCONS_00041823,TCONS_00041824	TCONS_00041821,TCONS_00041823,TCONS_00041824,TCONS_00041822
scaffold4083	XLOC_012591	XLOC_012591;A3:scaffold4083:131780-131921:131770-131921:-	TCONS_00035110,TCONS_00035113	TCONS_00035110,TCONS_00035113,TCONS_00035108,TCONS_00035112
scaffold4081	XLOC_012577	XLOC_012577;A3:scaffold4081:59668-59792:59668-59798:+	TCONS_00035075	TCONS_00035075,TCONS_00035073
scaffold4081	XLOC_012588	XLOC_012588;A3:scaffold4081:220897-221350:220862-221350:-	TCONS_00035097,TCONS_00035099	TCONS_00035097,TCONS_00035099,TCONS_00035098
scaffold4081	XLOC_012588	XLOC_012588;A3:scaffold4081:220897-221350:220535-221350:-	TCONS_00035097,TCONS_00035099	TCONS_00035097,TCONS_00035099,TCONS_00035100
scaffold4081	XLOC_012588	XLOC_012588;A3:scaffold4081:220862-221350:220535-221350:-	TCONS_00035098	TCONS_00035098,TCONS_00035100
scaffold4081	XLOC_012586	XLOC_012586;A3:scaffold4081:146948-148479:146917-148479:-	TCONS_00035092	TCONS_00035092,TCONS_00035091,TCONS_00035093
scaffold5277	XLOC_015025	XLOC_015025;A3:scaffold5277:43037-43653:42999-43653:-	TCONS_00041795,TCONS_00041794,TCONS_00041796	TCONS_00041795,TCONS_00041794,TCONS_00041796,TCONS_00041797
scaffold7194	XLOC_018063	XLOC_018063;A3:scaffold7194:47624-48279:47570-48279:-	TCONS_00050301,TCONS_00050302,TCONS_00050303,TCONS_00050304,TCONS_00050306	TCONS_00050301,TCONS_00050302,TCONS_00050303,TCONS_00050304,TCONS_00050306,TCONS_00050308
scaffold7198	XLOC_018072	XLOC_018072;A3:scaffold7198:55233-55485:55116-55485:-	TCONS_00050326,TCONS_00050329	TCONS_00050326,TCONS_00050329,TCONS_00050327,TCONS_00050328,TCONS_00050330,TCONS_00050331,TCONS_00050334,TCONS_00050335,TCONS_00050336,TCONS_00050337,TCONS_00050338
scaffold8336	XLOC_019763	XLOC_019763;A3:scaffold8336:5743-6031:5704-6031:-	TCONS_00054718	TCONS_00054718,TCONS_00054717
scaffold7753	XLOC_018956	XLOC_018956;A3:scaffold7753:27099-27377:27099-27558:+	TCONS_00052573,TCONS_00052576,TCONS_00052575	TCONS_00052573,TCONS_00052576,TCONS_00052575,TCONS_00052574
scaffold7753	XLOC_018957	XLOC_018957;A3:scaffold7753:5502-5962:5465-5962:-	TCONS_00052579	TCONS_00052579,TCONS_00052580,TCONS_00052582
scaffold5935	XLOC_016081	XLOC_016081;A3:scaffold5935:27689-27814:27650-27814:-	TCONS_00044678,TCONS_00044680,TCONS_00044681	TCONS_00044678,TCONS_00044680,TCONS_00044681,TCONS_00044679
scaffold5935	XLOC_016079	XLOC_016079;A3:scaffold5935:7839-8145:7821-8145:-	TCONS_00044672,TCONS_00044673	TCONS_00044672,TCONS_00044673,TCONS_00044674
scaffold5937	XLOC_016085	XLOC_016085;A3:scaffold5937:49702-49887:49702-49913:+	TCONS_00044685,TCONS_00044687	TCONS_00044685,TCONS_00044687,TCONS_00044686
scaffold8521	XLOC_020075	XLOC_020075;A3:scaffold8521:56328-56900:56282-56900:-	TCONS_00055538	TCONS_00055538,TCONS_00055537
scaffold7284	XLOC_018202	XLOC_018202;A3:scaffold7284:53135-54483:53135-54548:+	TCONS_00050645	TCONS_00050645,TCONS_00050644
scaffold7575	XLOC_018634	XLOC_018634;A3:scaffold7575:38931-39387:38923-39387:-	TCONS_00051709	TCONS_00051709,TCONS_00051708
scaffold9818	XLOC_021757	XLOC_021757;A3:scaffold9818:14214-14318:14214-14393:+	TCONS_00060006,TCONS_00060007	TCONS_00060006,TCONS_00060007,TCONS_00060008
scaffold11959	XLOC_002056	XLOC_002056;A3:scaffold11959:58172-58401:58172-58508:+	TCONS_00005745	TCONS_00005745,TCONS_00005740,TCONS_00005741,TCONS_00005742,TCONS_00005743,TCONS_00005744
scaffold11959	XLOC_002058	XLOC_002058;A3:scaffold11959:18874-19213:18814-19213:-	TCONS_00005748,TCONS_00005749,TCONS_00005751,TCONS_00005753,TCONS_00005755,TCONS_00005756,TCONS_00005757,TCONS_00005758,TCONS_00005759,TCONS_00005761,TCONS_00005762,TCONS_00005763,TCONS_00005764,TCONS_00005765	TCONS_00005748,TCONS_00005749,TCONS_00005751,TCONS_00005753,TCONS_00005755,TCONS_00005756,TCONS_00005757,TCONS_00005758,TCONS_00005759,TCONS_00005761,TCONS_00005762,TCONS_00005763,TCONS_00005764,TCONS_00005765,TCONS_00005750
scaffold11959	XLOC_002058	XLOC_002058;A3:scaffold11959:19588-21615:19574-21615:-	TCONS_00005758	TCONS_00005758,TCONS_00005749,TCONS_00005750,TCONS_00005751,TCONS_00005752,TCONS_00005753,TCONS_00005754,TCONS_00005755,TCONS_00005756,TCONS_00005757,TCONS_00005759,TCONS_00005760,TCONS_00005761,TCONS_00005762,TCONS_00005763,TCONS_00005764,TCONS_00005765
scaffold11959	XLOC_002058	XLOC_002058;A3:scaffold11959:26096-28460:26043-28460:-	TCONS_00005748,TCONS_00005749,TCONS_00005750,TCONS_00005751,TCONS_00005752,TCONS_00005753,TCONS_00005754,TCONS_00005757,TCONS_00005759,TCONS_00005760,TCONS_00005761,TCONS_00005762,TCONS_00005763,TCONS_00005765	TCONS_00005748,TCONS_00005749,TCONS_00005750,TCONS_00005751,TCONS_00005752,TCONS_00005753,TCONS_00005754,TCONS_00005757,TCONS_00005759,TCONS_00005760,TCONS_00005761,TCONS_00005762,TCONS_00005763,TCONS_00005765,TCONS_00005764
scaffold11959	XLOC_002058	XLOC_002058;A3:scaffold11959:23935-25949:23902-25949:-	TCONS_00005748,TCONS_00005749,TCONS_00005750,TCONS_00005752,TCONS_00005753,TCONS_00005754,TCONS_00005756,TCONS_00005758,TCONS_00005759,TCONS_00005760,TCONS_00005762,TCONS_00005763,TCONS_00005764,TCONS_00005765	TCONS_00005748,TCONS_00005749,TCONS_00005750,TCONS_00005752,TCONS_00005753,TCONS_00005754,TCONS_00005756,TCONS_00005758,TCONS_00005759,TCONS_00005760,TCONS_00005762,TCONS_00005763,TCONS_00005764,TCONS_00005765,TCONS_00005757
scaffold12033	XLOC_002127	XLOC_002127;A3:scaffold12033:33569-34075:33569-34096:+	TCONS_00005961,TCONS_00005962	TCONS_00005961,TCONS_00005962,TCONS_00005963
scaffold12037	XLOC_002130	XLOC_002130;A3:scaffold12037:7310-9606:7310-9611:+	TCONS_00005973,TCONS_00005974,TCONS_00005975,TCONS_00005976,TCONS_00005978,TCONS_00005977,TCONS_00005980	TCONS_00005973,TCONS_00005974,TCONS_00005975,TCONS_00005976,TCONS_00005978,TCONS_00005977,TCONS_00005980,TCONS_00005979
scaffold12037	XLOC_002130	XLOC_002130;A3:scaffold12037:1632-4982:1632-5043:+	TCONS_00005974	TCONS_00005974,TCONS_00005972,TCONS_00005973,TCONS_00005975,TCONS_00005976,TCONS_00005978,TCONS_00005977,TCONS_00005979,TCONS_00005980
scaffold12037	XLOC_002130	XLOC_002130;A3:scaffold12037:7310-9611:7310-9612:+	TCONS_00005979	TCONS_00005979,TCONS_00005972
scaffold12037	XLOC_002130	XLOC_002130;A3:scaffold12037:7310-9606:7310-9612:+	TCONS_00005973,TCONS_00005974,TCONS_00005975,TCONS_00005976,TCONS_00005978,TCONS_00005977,TCONS_00005980	TCONS_00005973,TCONS_00005974,TCONS_00005975,TCONS_00005976,TCONS_00005978,TCONS_00005977,TCONS_00005980,TCONS_00005972
scaffold12036	XLOC_002129	XLOC_002129;A3:scaffold12036:11873-12163:11873-12380:+	TCONS_00005967	TCONS_00005967,TCONS_00005969,TCONS_00005970,TCONS_00005971
scaffold6480	XLOC_016943	XLOC_016943;A3:scaffold6480:93106-94195:93106-94217:+	TCONS_00047097,TCONS_00047099	TCONS_00047097,TCONS_00047099,TCONS_00047098
scaffold6480	XLOC_016945	XLOC_016945;A3:scaffold6480:36508-37683:36486-37683:-	TCONS_00047105	TCONS_00047105,TCONS_00047104
scaffold6154	XLOC_016415	XLOC_016415;A3:scaffold6154:10895-11337:10866-11337:-	TCONS_00045483	TCONS_00045483,TCONS_00045476,TCONS_00045477,TCONS_00045478,TCONS_00045479,TCONS_00045480,TCONS_00045481,TCONS_00045482,TCONS_00045484,TCONS_00045486,TCONS_00045487,TCONS_00045488
scaffold6621	XLOC_017182	XLOC_017182;A3:scaffold6621:19302-19419:19302-19424:+	TCONS_00047725,TCONS_00047726,TCONS_00047727,TCONS_00047728,TCONS_00047729,TCONS_00047730,TCONS_00047731,TCONS_00047732,TCONS_00047734	TCONS_00047725,TCONS_00047726,TCONS_00047727,TCONS_00047728,TCONS_00047729,TCONS_00047730,TCONS_00047731,TCONS_00047732,TCONS_00047734,TCONS_00047733
scaffold6621	XLOC_017182	XLOC_017182;A3:scaffold6621:23646-23752:23646-23768:+	TCONS_00047732	TCONS_00047732,TCONS_00047734
scaffold6621	XLOC_017182	XLOC_017182;A3:scaffold6621:18598-18808:18598-18840:+	TCONS_00047724,TCONS_00047725,TCONS_00047728,TCONS_00047729,TCONS_00047730,TCONS_00047731,TCONS_00047732	TCONS_00047724,TCONS_00047725,TCONS_00047728,TCONS_00047729,TCONS_00047730,TCONS_00047731,TCONS_00047732,TCONS_00047726
scaffold6621	XLOC_017182	XLOC_017182;A3:scaffold6621:23646-23768:23646-23774:+	TCONS_00047734	TCONS_00047734,TCONS_00047724,TCONS_00047725,TCONS_00047726,TCONS_00047727,TCONS_00047728,TCONS_00047729,TCONS_00047730,TCONS_00047731,TCONS_00047733,TCONS_00047735,TCONS_00047736,TCONS_00047737,TCONS_00047738
scaffold6621	XLOC_017182	XLOC_017182;A3:scaffold6621:28422-28469:28422-28841:+	TCONS_00047738	TCONS_00047738,TCONS_00047724,TCONS_00047725,TCONS_00047727,TCONS_00047728,TCONS_00047729,TCONS_00047730,TCONS_00047731,TCONS_00047732,TCONS_00047733,TCONS_00047734,TCONS_00047735,TCONS_00047736,TCONS_00047737,TCONS_00047739
scaffold6621	XLOC_017182	XLOC_017182;A3:scaffold6621:23646-23752:23646-23774:+	TCONS_00047732	TCONS_00047732,TCONS_00047724,TCONS_00047725,TCONS_00047726,TCONS_00047727,TCONS_00047728,TCONS_00047729,TCONS_00047730,TCONS_00047731,TCONS_00047733,TCONS_00047735,TCONS_00047736,TCONS_00047737,TCONS_00047738
scaffold3052	XLOC_010306	XLOC_010306;A3:scaffold3052:112991-113926:112986-113926:-	TCONS_00028219,TCONS_00028220	TCONS_00028219,TCONS_00028220,TCONS_00028218
scaffold3052	XLOC_010306	XLOC_010306;A3:scaffold3052:112986-113926:112900-113926:-	TCONS_00028218	TCONS_00028218,TCONS_00028221
scaffold3052	XLOC_010306	XLOC_010306;A3:scaffold3052:112991-113926:112900-113926:-	TCONS_00028219,TCONS_00028220	TCONS_00028219,TCONS_00028220,TCONS_00028221
scaffold2901	XLOC_009820	XLOC_009820;A3:scaffold2901:51331-51484:51331-51491:+	TCONS_00026926,TCONS_00026927,TCONS_00026928,TCONS_00026931,TCONS_00026932,TCONS_00026933,TCONS_00026934,TCONS_00026935	TCONS_00026926,TCONS_00026927,TCONS_00026928,TCONS_00026931,TCONS_00026932,TCONS_00026933,TCONS_00026934,TCONS_00026935,TCONS_00026929
scaffold2901	XLOC_009820	XLOC_009820;A3:scaffold2901:39985-44617:39985-44628:+	TCONS_00026926,TCONS_00026927,TCONS_00026928,TCONS_00026931,TCONS_00026932,TCONS_00026933,TCONS_00026934	TCONS_00026926,TCONS_00026927,TCONS_00026928,TCONS_00026931,TCONS_00026932,TCONS_00026933,TCONS_00026934,TCONS_00026929
scaffold2901	XLOC_009820	XLOC_009820;A3:scaffold2901:56665-56800:56665-56817:+	TCONS_00026926,TCONS_00026929,TCONS_00026935	TCONS_00026926,TCONS_00026929,TCONS_00026935,TCONS_00026927,TCONS_00026928,TCONS_00026933
scaffold2901	XLOC_009820	XLOC_009820;A3:scaffold2901:47433-47526:47433-47531:+	TCONS_00026926,TCONS_00026927,TCONS_00026928,TCONS_00026931,TCONS_00026932	TCONS_00026926,TCONS_00026927,TCONS_00026928,TCONS_00026931,TCONS_00026932,TCONS_00026933,TCONS_00026934
scaffold2679	XLOC_009171	XLOC_009171;A3:scaffold2679:57891-58272:57891-58339:+	TCONS_00025168	TCONS_00025168,TCONS_00025163,TCONS_00025165,TCONS_00025166,TCONS_00025167,TCONS_00025169
scaffold2012	XLOC_007126	XLOC_007126;A3:scaffold2012:40822-41333:40822-42384:+	TCONS_00019822,TCONS_00019825	TCONS_00019822,TCONS_00019825,TCONS_00019824
scaffold2012	XLOC_007141	XLOC_007141;A3:scaffold2012:188974-189446:188929-189446:-	TCONS_00019851,TCONS_00019852,TCONS_00019853,TCONS_00019854	TCONS_00019851,TCONS_00019852,TCONS_00019853,TCONS_00019854,TCONS_00019850
scaffold2012	XLOC_007141	XLOC_007141;A3:scaffold2012:191857-192192:191850-192192:-	TCONS_00019851,TCONS_00019852	TCONS_00019851,TCONS_00019852,TCONS_00019853
scaffold2015	XLOC_007155	XLOC_007155;A3:scaffold2015:46729-47054:46709-47054:-	TCONS_00019887	TCONS_00019887,TCONS_00019886
scaffold14062	XLOC_003734	XLOC_003734;A3:scaffold14062:18734-19196:18722-19196:-	TCONS_00010623,TCONS_00010625,TCONS_00010626,TCONS_00010627,TCONS_00010629,TCONS_00010632,TCONS_00010633,TCONS_00010634,TCONS_00010635,TCONS_00010636	TCONS_00010623,TCONS_00010625,TCONS_00010626,TCONS_00010627,TCONS_00010629,TCONS_00010632,TCONS_00010633,TCONS_00010634,TCONS_00010635,TCONS_00010636,TCONS_00010628
scaffold14067	XLOC_003740	XLOC_003740;A3:scaffold14067:55706-59205:55193-59205:-	TCONS_00010648	TCONS_00010648,TCONS_00010650
scaffold14069	XLOC_003741	XLOC_003741;A3:scaffold14069:19438-26362:19438-26369:+	TCONS_00010652	TCONS_00010652,TCONS_00010651
scaffold9562	XLOC_021476	XLOC_021476;A3:scaffold9562:33813-34798:33787-34798:-	TCONS_00059320,TCONS_00059325	TCONS_00059320,TCONS_00059325,TCONS_00059322,TCONS_00059323,TCONS_00059324
scaffold5548	XLOC_015444	XLOC_015444;A3:scaffold5548:40958-40985:40958-41232:+	TCONS_00042903	TCONS_00042903,TCONS_00042901,TCONS_00042902
scaffold5548	XLOC_015447	XLOC_015447;A3:scaffold5548:61907-61996:61896-61996:-	TCONS_00042913,TCONS_00042914,TCONS_00042915	TCONS_00042913,TCONS_00042914,TCONS_00042915,TCONS_00042912
scaffold5549	XLOC_015449	XLOC_015449;A3:scaffold5549:57082-59084:57082-59357:+	TCONS_00042920	TCONS_00042920,TCONS_00042919
scaffold5540	XLOC_015424	XLOC_015424;A3:scaffold5540:2329-2939:2329-3632:+	TCONS_00042858,TCONS_00042859	TCONS_00042858,TCONS_00042859,TCONS_00042857
scaffold5540	XLOC_015428	XLOC_015428;A3:scaffold5540:55970-56528:55921-56528:-	TCONS_00042870	TCONS_00042870,TCONS_00042868
scaffold15337	XLOC_004589	XLOC_004589;A3:scaffold15337:6293-6859:6293-6908:+	TCONS_00012943	TCONS_00012943,TCONS_00012934,TCONS_00012935,TCONS_00012936,TCONS_00012937,TCONS_00012938,TCONS_00012939,TCONS_00012940,TCONS_00012941,TCONS_00012944,TCONS_00012946
scaffold15337	XLOC_004589	XLOC_004589;A3:scaffold15337:9757-10807:9757-10818:+	TCONS_00012935	TCONS_00012935,TCONS_00012941
scaffold15337	XLOC_004589	XLOC_004589;A3:scaffold15337:8905-9027:8905-9444:+	TCONS_00012938	TCONS_00012938,TCONS_00012935,TCONS_00012936,TCONS_00012937,TCONS_00012941,TCONS_00012946
scaffold15337	XLOC_004589	XLOC_004589;A3:scaffold15337:9734-10807:9734-10818:+	TCONS_00012936	TCONS_00012936,TCONS_00012937
scaffold15337	XLOC_004589	XLOC_004589;A3:scaffold15337:8905-8925:8905-9444:+	TCONS_00012934,TCONS_00012945	TCONS_00012934,TCONS_00012945,TCONS_00012935,TCONS_00012936,TCONS_00012937,TCONS_00012941,TCONS_00012946
scaffold15337	XLOC_004589	XLOC_004589;A3:scaffold15337:8905-8925:8905-9027:+	TCONS_00012934,TCONS_00012945	TCONS_00012934,TCONS_00012945,TCONS_00012938
scaffold15337	XLOC_004589	XLOC_004589;A3:scaffold15337:8707-8838:8707-8873:+	TCONS_00012934,TCONS_00012935,TCONS_00012936,TCONS_00012937,TCONS_00012938,TCONS_00012940,TCONS_00012941,TCONS_00012942,TCONS_00012944,TCONS_00012945,TCONS_00012946	TCONS_00012934,TCONS_00012935,TCONS_00012936,TCONS_00012937,TCONS_00012938,TCONS_00012940,TCONS_00012941,TCONS_00012942,TCONS_00012944,TCONS_00012945,TCONS_00012946,TCONS_00012943
scaffold1594	XLOC_004996	XLOC_004996;A3:scaffold1594:33533-33827:33533-33831:+	TCONS_00014094,TCONS_00014095	TCONS_00014094,TCONS_00014095,TCONS_00014089,TCONS_00014093
scaffold1594	XLOC_004996	XLOC_004996;A3:scaffold1594:34440-34682:34440-34716:+	TCONS_00014098	TCONS_00014098,TCONS_00014085,TCONS_00014086,TCONS_00014087,TCONS_00014088,TCONS_00014089,TCONS_00014095
scaffold1594	XLOC_004996	XLOC_004996;A3:scaffold1594:35148-35260:35148-35273:+	TCONS_00014085,TCONS_00014092,TCONS_00014097,TCONS_00014098,TCONS_00014099	TCONS_00014085,TCONS_00014092,TCONS_00014097,TCONS_00014098,TCONS_00014099,TCONS_00014091
scaffold1594	XLOC_004996	XLOC_004996;A3:scaffold1594:35148-35260:35148-35277:+	TCONS_00014085,TCONS_00014092,TCONS_00014097,TCONS_00014098,TCONS_00014099	TCONS_00014085,TCONS_00014092,TCONS_00014097,TCONS_00014098,TCONS_00014099,TCONS_00014086
scaffold1594	XLOC_004996	XLOC_004996;A3:scaffold1594:35517-35621:35517-35726:+	TCONS_00014085,TCONS_00014096	TCONS_00014085,TCONS_00014096,TCONS_00014086,TCONS_00014091,TCONS_00014092,TCONS_00014097,TCONS_00014098,TCONS_00014099
scaffold1594	XLOC_004996	XLOC_004996;A3:scaffold1594:33533-33827:33533-33850:+	TCONS_00014094,TCONS_00014095	TCONS_00014094,TCONS_00014095,TCONS_00014088
scaffold1594	XLOC_004996	XLOC_004996;A3:scaffold1594:33533-33831:33533-33850:+	TCONS_00014089,TCONS_00014093	TCONS_00014089,TCONS_00014093,TCONS_00014088
scaffold1594	XLOC_004996	XLOC_004996;A3:scaffold1594:35148-35273:35148-35277:+	TCONS_00014091	TCONS_00014091,TCONS_00014086
scaffold1593	XLOC_004989	XLOC_004989;A3:scaffold1593:108136-112717:108136-112759:+	TCONS_00014066	TCONS_00014066,TCONS_00014067
scaffold1593	XLOC_004994	XLOC_004994;A3:scaffold1593:169315-171211:169312-171211:-	TCONS_00014083	TCONS_00014083,TCONS_00014082
scaffold1598	XLOC_005020	XLOC_005020;A3:scaffold1598:148700-148790:148700-148853:+	TCONS_00014145,TCONS_00014146,TCONS_00014147	TCONS_00014145,TCONS_00014146,TCONS_00014147,TCONS_00014144
scaffold1598	XLOC_005020	XLOC_005020;A3:scaffold1598:148153-148185:148153-148562:+	TCONS_00014147	TCONS_00014147,TCONS_00014144,TCONS_00014145
scaffold1598	XLOC_005021	XLOC_005021;A3:scaffold1598:13088-13184:13070-13184:-	TCONS_00014148,TCONS_00014150,TCONS_00014151	TCONS_00014148,TCONS_00014150,TCONS_00014151,TCONS_00014152
scaffold4418	XLOC_013312	XLOC_013312;A3:scaffold4418:89773-89940:89762-89940:-	TCONS_00037133	TCONS_00037133,TCONS_00037134,TCONS_00037135
scaffold11542	XLOC_001695	XLOC_001695;A3:scaffold11542:8793-8891:8747-8891:-	TCONS_00004808,TCONS_00004810,TCONS_00004811	TCONS_00004808,TCONS_00004810,TCONS_00004811,TCONS_00004809
scaffold11545	XLOC_001698	XLOC_001698;A3:scaffold11545:12728-12758:12728-13238:+	TCONS_00004816,TCONS_00004817,TCONS_00004818	TCONS_00004816,TCONS_00004817,TCONS_00004818,TCONS_00004819
scaffold11545	XLOC_001698	XLOC_001698;A3:scaffold11545:12728-13238:12728-13613:+	TCONS_00004819	TCONS_00004819,TCONS_00004815,TCONS_00004820
scaffold11545	XLOC_001698	XLOC_001698;A3:scaffold11545:12728-12758:12728-13613:+	TCONS_00004816,TCONS_00004817,TCONS_00004818	TCONS_00004816,TCONS_00004817,TCONS_00004818,TCONS_00004815,TCONS_00004820
scaffold4413	XLOC_013304	XLOC_013304;A3:scaffold4413:65138-68089:64998-68089:-	TCONS_00037110	TCONS_00037110,TCONS_00037113
scaffold4413	XLOC_013304	XLOC_013304;A3:scaffold4413:64998-68089:64898-68089:-	TCONS_00037113	TCONS_00037113,TCONS_00037112
scaffold4413	XLOC_013304	XLOC_013304;A3:scaffold4413:65138-68089:64898-68089:-	TCONS_00037110	TCONS_00037110,TCONS_00037112
scaffold4142	XLOC_012671	XLOC_012671;A3:scaffold4142:29297-29610:29297-29630:+	TCONS_00035375	TCONS_00035375,TCONS_00035377
scaffold4142	XLOC_012673	XLOC_012673;A3:scaffold4142:4146-4449:4124-4449:-	TCONS_00035385	TCONS_00035385,TCONS_00035386
scaffold8747	XLOC_020383	XLOC_020383;A3:scaffold8747:23548-25100:23511-25100:-	TCONS_00056343,TCONS_00056344	TCONS_00056343,TCONS_00056344,TCONS_00056346
scaffold8747	XLOC_020383	XLOC_020383;A3:scaffold8747:23548-25100:23524-25100:-	TCONS_00056343,TCONS_00056344	TCONS_00056343,TCONS_00056344,TCONS_00056341,TCONS_00056347,TCONS_00056349,TCONS_00056351
scaffold8747	XLOC_020383	XLOC_020383;A3:scaffold8747:20261-22076:20138-22076:-	TCONS_00056344,TCONS_00056346,TCONS_00056347	TCONS_00056344,TCONS_00056346,TCONS_00056347,TCONS_00056349,TCONS_00056350
scaffold8747	XLOC_020383	XLOC_020383;A3:scaffold8747:20216-22076:20138-22076:-	TCONS_00056341,TCONS_00056351	TCONS_00056341,TCONS_00056351,TCONS_00056349,TCONS_00056350
scaffold8747	XLOC_020383	XLOC_020383;A3:scaffold8747:23524-25100:23511-25100:-	TCONS_00056341,TCONS_00056347,TCONS_00056349,TCONS_00056351	TCONS_00056341,TCONS_00056347,TCONS_00056349,TCONS_00056351,TCONS_00056346
scaffold8747	XLOC_020383	XLOC_020383;A3:scaffold8747:18036-18285:17896-18285:-	TCONS_00056342,TCONS_00056343,TCONS_00056351	TCONS_00056342,TCONS_00056343,TCONS_00056351,TCONS_00056341,TCONS_00056344,TCONS_00056346,TCONS_00056347,TCONS_00056348,TCONS_00056349,TCONS_00056350
scaffold8747	XLOC_020383	XLOC_020383;A3:scaffold8747:20261-22076:20216-22076:-	TCONS_00056344,TCONS_00056346,TCONS_00056347	TCONS_00056344,TCONS_00056346,TCONS_00056347,TCONS_00056341,TCONS_00056351
scaffold8742	XLOC_020376	XLOC_020376;A3:scaffold8742:5594-5678:5594-5721:+	TCONS_00056326,TCONS_00056328,TCONS_00056329	TCONS_00056326,TCONS_00056328,TCONS_00056329,TCONS_00056327
scaffold6818	XLOC_017540	XLOC_017540;A3:scaffold6818:14264-15029:14264-15052:+	TCONS_00048764	TCONS_00048764,TCONS_00048761,TCONS_00048765
scaffold8352	XLOC_019808	XLOC_019808;A3:scaffold8352:57802-57874:57736-57874:-	TCONS_00054838	TCONS_00054838,TCONS_00054832
scaffold8350	XLOC_019805	XLOC_019805;A3:scaffold8350:45144-45256:45144-45277:+	TCONS_00054824	TCONS_00054824,TCONS_00054825
scaffold16017	XLOC_005069	XLOC_005069;A3:scaffold16017:9729-11286:9729-11317:+	TCONS_00014323	TCONS_00014323,TCONS_00014316,TCONS_00014318,TCONS_00014319,TCONS_00014320,TCONS_00014321,TCONS_00014322
scaffold16017	XLOC_005069	XLOC_005069;A3:scaffold16017:16762-16846:16762-16863:+	TCONS_00014316	TCONS_00014316,TCONS_00014319,TCONS_00014320,TCONS_00014321
scaffold10432	XLOC_000511	XLOC_000511;A3:scaffold10432:5503-5531:5503-6111:+	TCONS_00001690	TCONS_00001690,TCONS_00001691,TCONS_00001692
scaffold10432	XLOC_000511	XLOC_000511;A3:scaffold10432:5503-5531:5503-6093:+	TCONS_00001690	TCONS_00001690,TCONS_00001693
scaffold10432	XLOC_000511	XLOC_000511;A3:scaffold10432:5503-6093:5503-6111:+	TCONS_00001693	TCONS_00001693,TCONS_00001691,TCONS_00001692
scaffold9594	XLOC_021507	XLOC_021507;A3:scaffold9594:14009-14089:14009-14108:+	TCONS_00059400,TCONS_00059402,TCONS_00059403,TCONS_00059404,TCONS_00059406,TCONS_00059407,TCONS_00059409	TCONS_00059400,TCONS_00059402,TCONS_00059403,TCONS_00059404,TCONS_00059406,TCONS_00059407,TCONS_00059409,TCONS_00059401
scaffold9594	XLOC_021507	XLOC_021507;A3:scaffold9594:8212-8285:8212-8301:+	TCONS_00059404	TCONS_00059404,TCONS_00059400,TCONS_00059402,TCONS_00059401,TCONS_00059403,TCONS_00059405,TCONS_00059406,TCONS_00059407
scaffold9594	XLOC_021507	XLOC_021507;A3:scaffold9594:12367-13532:12367-13549:+	TCONS_00059400,TCONS_00059402,TCONS_00059401,TCONS_00059403,TCONS_00059404,TCONS_00059405,TCONS_00059407,TCONS_00059409	TCONS_00059400,TCONS_00059402,TCONS_00059401,TCONS_00059403,TCONS_00059404,TCONS_00059405,TCONS_00059407,TCONS_00059409,TCONS_00059406
scaffold9591	XLOC_021505	XLOC_021505;A3:scaffold9591:9270-10298:9270-10372:+	TCONS_00059396	TCONS_00059396,TCONS_00059397
scaffold3261	XLOC_010813	XLOC_010813;A3:scaffold3261:21203-22815:20874-22815:-	TCONS_00029477	TCONS_00029477,TCONS_00029476
scaffold2242	XLOC_007947	XLOC_007947;A3:scaffold2242:75384-75472:75384-75484:+	TCONS_00022033,TCONS_00022034,TCONS_00022035	TCONS_00022033,TCONS_00022034,TCONS_00022035,TCONS_00022032
scaffold2242	XLOC_007947	XLOC_007947;A3:scaffold2242:75665-75743:75665-75802:+	TCONS_00022034,TCONS_00022036	TCONS_00022034,TCONS_00022036,TCONS_00022035
scaffold2242	XLOC_007947	XLOC_007947;A3:scaffold2242:71205-73727:71205-74230:+	TCONS_00022035	TCONS_00022035,TCONS_00022032
scaffold2242	XLOC_007948	XLOC_007948;A3:scaffold2242:55826-56205:55820-56205:-	TCONS_00022038,TCONS_00022041	TCONS_00022038,TCONS_00022041,TCONS_00022037,TCONS_00022039,TCONS_00022040
scaffold2242	XLOC_007948	XLOC_007948;A3:scaffold2242:45867-45955:45399-45955:-	TCONS_00022039	TCONS_00022039,TCONS_00022041
scaffold2242	XLOC_007948	XLOC_007948;A3:scaffold2242:46058-47029:46035-47029:-	TCONS_00022039	TCONS_00022039,TCONS_00022040
scaffold2240	XLOC_007946	XLOC_007946;A3:scaffold2240:88303-92252:88303-92924:+	TCONS_00022029	TCONS_00022029,TCONS_00022030
scaffold2557	XLOC_008777	XLOC_008777;A3:scaffold2557:103576-103898:103576-103981:+	TCONS_00024166	TCONS_00024166,TCONS_00024167
scaffold2550	XLOC_008751	XLOC_008751;A3:scaffold2550:6494-6561:6494-6574:+	TCONS_00024100,TCONS_00024101,TCONS_00024103	TCONS_00024100,TCONS_00024101,TCONS_00024103,TCONS_00024102
scaffold18944	XLOC_006577	XLOC_006577;A3:scaffold18944:2275-2291:2275-3611:+	TCONS_00018424	TCONS_00018424,TCONS_00018423
scaffold5794	XLOC_015847	XLOC_015847;A3:scaffold5794:76022-76344:75970-76344:-	TCONS_00044069	TCONS_00044069,TCONS_00044071
scaffold8041	XLOC_019377	XLOC_019377;A3:scaffold8041:20256-20365:20242-20365:-	TCONS_00053714	TCONS_00053714,TCONS_00053713,TCONS_00053718
scaffold8041	XLOC_019377	XLOC_019377;A3:scaffold8041:22606-22698:22563-22698:-	TCONS_00053719	TCONS_00053719,TCONS_00053718
scaffold128	XLOC_002773	XLOC_002773;A3:scaffold128:39008-39112:39008-39124:+	TCONS_00008229,TCONS_00008230,TCONS_00008232	TCONS_00008229,TCONS_00008230,TCONS_00008232,TCONS_00008231
scaffold129	XLOC_002828	XLOC_002828;A3:scaffold129:130952-131290:130952-131312:+	TCONS_00008367	TCONS_00008367,TCONS_00008364,TCONS_00008365,TCONS_00008366
scaffold129	XLOC_002828	XLOC_002828;A3:scaffold129:129272-129539:129272-129542:+	TCONS_00008366	TCONS_00008366,TCONS_00008364,TCONS_00008365,TCONS_00008367
scaffold129	XLOC_002831	XLOC_002831;A3:scaffold129:163175-163801:163147-163801:-	TCONS_00008385	TCONS_00008385,TCONS_00008377,TCONS_00008379,TCONS_00008380,TCONS_00008383,TCONS_00008386,TCONS_00008387,TCONS_00008388,TCONS_00008391
scaffold129	XLOC_002831	XLOC_002831;A3:scaffold129:160298-160749:160287-160749:-	TCONS_00008372,TCONS_00008374,TCONS_00008373,TCONS_00008375,TCONS_00008376,TCONS_00008377,TCONS_00008378,TCONS_00008379,TCONS_00008380,TCONS_00008381,TCONS_00008382,TCONS_00008383,TCONS_00008384,TCONS_00008385,TCONS_00008386,TCONS_00008388,TCONS_00008389,TCONS_00008390,TCONS_00008391,TCONS_00008392	TCONS_00008372,TCONS_00008374,TCONS_00008373,TCONS_00008375,TCONS_00008376,TCONS_00008377,TCONS_00008378,TCONS_00008379,TCONS_00008380,TCONS_00008381,TCONS_00008382,TCONS_00008383,TCONS_00008384,TCONS_00008385,TCONS_00008386,TCONS_00008388,TCONS_00008389,TCONS_00008390,TCONS_00008391,TCONS_00008392,TCONS_00008387
scaffold129	XLOC_002831	XLOC_002831;A3:scaffold129:163147-163801:162446-163801:-	TCONS_00008377,TCONS_00008391	TCONS_00008377,TCONS_00008391,TCONS_00008382
scaffold126	XLOC_002615	XLOC_002615;A3:scaffold126:50001-50277:49993-50277:-	TCONS_00007700	TCONS_00007700,TCONS_00007701
scaffold125	XLOC_002552	XLOC_002552;A3:scaffold125:365491-365805:365491-365909:+	TCONS_00007049,TCONS_00007051	TCONS_00007049,TCONS_00007051,TCONS_00007050
scaffold125	XLOC_002550	XLOC_002550;A3:scaffold125:140679-140759:140679-140775:+	TCONS_00007043,TCONS_00007044,TCONS_00007045	TCONS_00007043,TCONS_00007044,TCONS_00007045,TCONS_00007042
scaffold120	XLOC_002098	XLOC_002098;A3:scaffold120:268040-268272:268038-268272:-	TCONS_00005873,TCONS_00005875,TCONS_00005876	TCONS_00005873,TCONS_00005875,TCONS_00005876,TCONS_00005874
scaffold271	XLOC_009282	XLOC_009282;A3:scaffold271:257341-257452:257341-257458:+	TCONS_00025575	TCONS_00025575,TCONS_00025571,TCONS_00025574
scaffold271	XLOC_009282	XLOC_009282;A3:scaffold271:257341-257445:257341-257452:+	TCONS_00025570	TCONS_00025570,TCONS_00025575
scaffold271	XLOC_009282	XLOC_009282;A3:scaffold271:257341-257445:257341-257458:+	TCONS_00025570	TCONS_00025570,TCONS_00025571,TCONS_00025574
scaffold271	XLOC_009282	XLOC_009282;A3:scaffold271:257341-257445:257341-257460:+	TCONS_00025570	TCONS_00025570,TCONS_00025569,TCONS_00025572,TCONS_00025573
scaffold271	XLOC_009282	XLOC_009282;A3:scaffold271:257341-257458:257341-257460:+	TCONS_00025571,TCONS_00025574	TCONS_00025571,TCONS_00025574,TCONS_00025569,TCONS_00025572,TCONS_00025573
scaffold271	XLOC_009282	XLOC_009282;A3:scaffold271:257341-257452:257341-257460:+	TCONS_00025575	TCONS_00025575,TCONS_00025569,TCONS_00025572,TCONS_00025573
scaffold271	XLOC_009288	XLOC_009288;A3:scaffold271:306201-306330:306199-306330:-	TCONS_00025591	TCONS_00025591,TCONS_00025588,TCONS_00025589
scaffold271	XLOC_009288	XLOC_009288;A3:scaffold271:306209-306331:306130-306331:-	TCONS_00025592	TCONS_00025592,TCONS_00025593
scaffold5989	XLOC_016163	XLOC_016163;A3:scaffold5989:32496-32696:32496-32725:+	TCONS_00044931	TCONS_00044931,TCONS_00044930
scaffold5736	XLOC_015776	XLOC_015776;A3:scaffold5736:90690-90977:90690-90992:+	TCONS_00043851,TCONS_00043853,TCONS_00043854,TCONS_00043856,TCONS_00043857	TCONS_00043851,TCONS_00043853,TCONS_00043854,TCONS_00043856,TCONS_00043857,TCONS_00043855
scaffold5736	XLOC_015776	XLOC_015776;A3:scaffold5736:87948-88339:87948-88351:+	TCONS_00043849,TCONS_00043851,TCONS_00043852,TCONS_00043855	TCONS_00043849,TCONS_00043851,TCONS_00043852,TCONS_00043855,TCONS_00043853
scaffold5736	XLOC_015776	XLOC_015776;A3:scaffold5736:91213-92211:91213-92223:+	TCONS_00043849,TCONS_00043850,TCONS_00043855	TCONS_00043849,TCONS_00043850,TCONS_00043855,TCONS_00043852
scaffold5736	XLOC_015776	XLOC_015776;A3:scaffold5736:87948-88304:87948-88339:+	TCONS_00043854	TCONS_00043854,TCONS_00043849,TCONS_00043851,TCONS_00043852,TCONS_00043855
scaffold5736	XLOC_015776	XLOC_015776;A3:scaffold5736:87948-88304:87948-88351:+	TCONS_00043854	TCONS_00043854,TCONS_00043853
scaffold5736	XLOC_015776	XLOC_015776;A3:scaffold5736:90690-90992:90690-91004:+	TCONS_00043855	TCONS_00043855,TCONS_00043850,TCONS_00043852
scaffold5736	XLOC_015776	XLOC_015776;A3:scaffold5736:90690-90977:90690-91004:+	TCONS_00043851,TCONS_00043853,TCONS_00043854,TCONS_00043856,TCONS_00043857	TCONS_00043851,TCONS_00043853,TCONS_00043854,TCONS_00043856,TCONS_00043857,TCONS_00043850,TCONS_00043852
scaffold5043	XLOC_014580	XLOC_014580;A3:scaffold5043:32217-32302:32199-32302:-	TCONS_00040539	TCONS_00040539,TCONS_00040540
scaffold5047	XLOC_014584	XLOC_014584;A3:scaffold5047:60177-60824:59903-60824:-	TCONS_00040550	TCONS_00040550,TCONS_00040549
scaffold9266	XLOC_021092	XLOC_021092;A3:scaffold9266:32411-32500:32411-32514:+	TCONS_00058266	TCONS_00058266,TCONS_00058267
scaffold1926	XLOC_006720	XLOC_006720;A3:scaffold1926:180438-180567:180437-180567:-	TCONS_00018740,TCONS_00018743	TCONS_00018740,TCONS_00018743,TCONS_00018739
scaffold1922	XLOC_006709	XLOC_006709;A3:scaffold1922:16480-19278:16480-19280:+	TCONS_00018707,TCONS_00018708,TCONS_00018709,TCONS_00018710	TCONS_00018707,TCONS_00018708,TCONS_00018709,TCONS_00018710,TCONS_00018712
scaffold1923	XLOC_006710	XLOC_006710;A3:scaffold1923:139595-140195:139592-140195:-	TCONS_00018717,TCONS_00018718,TCONS_00018719,TCONS_00018720	TCONS_00018717,TCONS_00018718,TCONS_00018719,TCONS_00018720,TCONS_00018716
scaffold1923	XLOC_006710	XLOC_006710;A3:scaffold1923:141480-141754:141456-141754:-	TCONS_00018715,TCONS_00018716,TCONS_00018719,TCONS_00018720	TCONS_00018715,TCONS_00018716,TCONS_00018719,TCONS_00018720,TCONS_00018718
scaffold52	XLOC_014893	XLOC_014893;A3:scaffold52:111022-112272:110508-112272:-	TCONS_00041428	TCONS_00041428,TCONS_00041426
scaffold56	XLOC_015540	XLOC_015540;A3:scaffold56:349731-349923:349731-349946:+	TCONS_00043140,TCONS_00043141,TCONS_00043142,TCONS_00043145,TCONS_00043143,TCONS_00043146,TCONS_00043148,TCONS_00043149,TCONS_00043151	TCONS_00043140,TCONS_00043141,TCONS_00043142,TCONS_00043145,TCONS_00043143,TCONS_00043146,TCONS_00043148,TCONS_00043149,TCONS_00043151,TCONS_00043150
scaffold56	XLOC_015533	XLOC_015533;A3:scaffold56:72548-72683:72548-72908:+	TCONS_00043116,TCONS_00043114	TCONS_00043116,TCONS_00043114,TCONS_00043113
scaffold56	XLOC_015538	XLOC_015538;A3:scaffold56:149218-149631:149218-149634:+	TCONS_00043130,TCONS_00043131,TCONS_00043135	TCONS_00043130,TCONS_00043131,TCONS_00043135,TCONS_00043125
scaffold56	XLOC_015538	XLOC_015538;A3:scaffold56:152001-153393:152001-153470:+	TCONS_00043125,TCONS_00043127,TCONS_00043128,TCONS_00043129,TCONS_00043130,TCONS_00043131,TCONS_00043132,TCONS_00043133,TCONS_00043134,TCONS_00043135	TCONS_00043125,TCONS_00043127,TCONS_00043128,TCONS_00043129,TCONS_00043130,TCONS_00043131,TCONS_00043132,TCONS_00043133,TCONS_00043134,TCONS_00043135,TCONS_00043126
scaffold56	XLOC_015538	XLOC_015538;A3:scaffold56:149753-151394:149753-151448:+	TCONS_00043129	TCONS_00043129,TCONS_00043125,TCONS_00043126,TCONS_00043127,TCONS_00043128,TCONS_00043131,TCONS_00043132,TCONS_00043133,TCONS_00043134,TCONS_00043135
scaffold56	XLOC_015538	XLOC_015538;A3:scaffold56:149218-149632:149218-149634:+	TCONS_00043128	TCONS_00043128,TCONS_00043125
scaffold56	XLOC_015538	XLOC_015538;A3:scaffold56:149753-151394:149753-151449:+	TCONS_00043129	TCONS_00043129,TCONS_00043130
scaffold56	XLOC_015538	XLOC_015538;A3:scaffold56:149218-149631:149218-149632:+	TCONS_00043130,TCONS_00043131,TCONS_00043135	TCONS_00043130,TCONS_00043131,TCONS_00043135,TCONS_00043128
scaffold56	XLOC_015538	XLOC_015538;A3:scaffold56:149753-151448:149753-151449:+	TCONS_00043125,TCONS_00043126,TCONS_00043127,TCONS_00043128,TCONS_00043131,TCONS_00043132,TCONS_00043133,TCONS_00043134,TCONS_00043135	TCONS_00043125,TCONS_00043126,TCONS_00043127,TCONS_00043128,TCONS_00043131,TCONS_00043132,TCONS_00043133,TCONS_00043134,TCONS_00043135,TCONS_00043130
scaffold56	XLOC_015542	XLOC_015542;A3:scaffold56:392454-392557:392454-392673:+	TCONS_00043158	TCONS_00043158,TCONS_00043155,TCONS_00043156,TCONS_00043157
scaffold59	XLOC_016027	XLOC_016027;A3:scaffold59:48887-49137:48874-49137:-	TCONS_00044496,TCONS_00044497,TCONS_00044500,TCONS_00044499,TCONS_00044502,TCONS_00044503,TCONS_00044504,TCONS_00044505,TCONS_00044506,TCONS_00044507,TCONS_00044509,TCONS_00044512,TCONS_00044510,TCONS_00044511,TCONS_00044513,TCONS_00044514,TCONS_00044515,TCONS_00044516,TCONS_00044517,TCONS_00044518,TCONS_00044520,TCONS_00044519,TCONS_00044521,TCONS_00044522,TCONS_00044524,TCONS_00044525,TCONS_000…	TCONS_00044496,TCONS_00044497,TCONS_00044500,TCONS_00044499,TCONS_00044502,TCONS_00044503,TCONS_00044504,TCONS_00044505,TCONS_00044506,TCONS_00044507,TCONS_00044509,TCONS_00044512,TCONS_00044510,TCONS_00044511,TCONS_00044513,TCONS_00044514,TCONS_00044515,TCONS_00044516,TCONS_00044517,TCONS_00044518,TCONS_00044520,TCONS_00044519,TCONS_00044521,TCONS_00044522,TCONS_00044524,TCONS_00044525,TCONS_000…
scaffold59	XLOC_016027	XLOC_016027;A3:scaffold59:48419-48501:48380-48501:-	TCONS_00044496,TCONS_00044497,TCONS_00044499,TCONS_00044502,TCONS_00044503,TCONS_00044504,TCONS_00044505,TCONS_00044506,TCONS_00044507,TCONS_00044509,TCONS_00044512,TCONS_00044510,TCONS_00044511,TCONS_00044513,TCONS_00044515,TCONS_00044516,TCONS_00044517,TCONS_00044520,TCONS_00044519,TCONS_00044521,TCONS_00044522,TCONS_00044524,TCONS_00044525,TCONS_00044526,TCONS_00044527,TCONS_00044528,TCONS_000…	TCONS_00044496,TCONS_00044497,TCONS_00044499,TCONS_00044502,TCONS_00044503,TCONS_00044504,TCONS_00044505,TCONS_00044506,TCONS_00044507,TCONS_00044509,TCONS_00044512,TCONS_00044510,TCONS_00044511,TCONS_00044513,TCONS_00044515,TCONS_00044516,TCONS_00044517,TCONS_00044520,TCONS_00044519,TCONS_00044521,TCONS_00044522,TCONS_00044524,TCONS_00044525,TCONS_00044526,TCONS_00044527,TCONS_00044528,TCONS_000…
scaffold59	XLOC_016027	XLOC_016027;A3:scaffold59:47105-47286:47092-47286:-	TCONS_00044496,TCONS_00044497,TCONS_00044498,TCONS_00044500,TCONS_00044499,TCONS_00044501,TCONS_00044502,TCONS_00044503,TCONS_00044504,TCONS_00044505,TCONS_00044506,TCONS_00044507,TCONS_00044509,TCONS_00044510,TCONS_00044511,TCONS_00044513,TCONS_00044514,TCONS_00044515,TCONS_00044516,TCONS_00044517,TCONS_00044518,TCONS_00044520,TCONS_00044519,TCONS_00044521,TCONS_00044522,TCONS_00044523,TCONS_000…	TCONS_00044496,TCONS_00044497,TCONS_00044498,TCONS_00044500,TCONS_00044499,TCONS_00044501,TCONS_00044502,TCONS_00044503,TCONS_00044504,TCONS_00044505,TCONS_00044506,TCONS_00044507,TCONS_00044509,TCONS_00044510,TCONS_00044511,TCONS_00044513,TCONS_00044514,TCONS_00044515,TCONS_00044516,TCONS_00044517,TCONS_00044518,TCONS_00044520,TCONS_00044519,TCONS_00044521,TCONS_00044522,TCONS_00044523,TCONS_000…
scaffold59	XLOC_016027	XLOC_016027;A3:scaffold59:48874-49137:48851-49137:-	TCONS_00044501	TCONS_00044501,TCONS_00044537
scaffold59	XLOC_016027	XLOC_016027;A3:scaffold59:47718-47794:47714-47794:-	TCONS_00044496,TCONS_00044497,TCONS_00044498,TCONS_00044500,TCONS_00044499,TCONS_00044501,TCONS_00044502,TCONS_00044504,TCONS_00044505,TCONS_00044506,TCONS_00044507,TCONS_00044509,TCONS_00044512,TCONS_00044510,TCONS_00044511,TCONS_00044513,TCONS_00044514,TCONS_00044515,TCONS_00044516,TCONS_00044517,TCONS_00044518,TCONS_00044520,TCONS_00044519,TCONS_00044521,TCONS_00044522,TCONS_00044524,TCONS_000…	TCONS_00044496,TCONS_00044497,TCONS_00044498,TCONS_00044500,TCONS_00044499,TCONS_00044501,TCONS_00044502,TCONS_00044504,TCONS_00044505,TCONS_00044506,TCONS_00044507,TCONS_00044509,TCONS_00044512,TCONS_00044510,TCONS_00044511,TCONS_00044513,TCONS_00044514,TCONS_00044515,TCONS_00044516,TCONS_00044517,TCONS_00044518,TCONS_00044520,TCONS_00044519,TCONS_00044521,TCONS_00044522,TCONS_00044524,TCONS_000…
scaffold59	XLOC_016027	XLOC_016027;A3:scaffold59:40090-40191:40089-40191:-	TCONS_00044496,TCONS_00044497,TCONS_00044500,TCONS_00044499,TCONS_00044501,TCONS_00044502,TCONS_00044503,TCONS_00044505,TCONS_00044506,TCONS_00044507,TCONS_00044508,TCONS_00044509,TCONS_00044512,TCONS_00044510,TCONS_00044511,TCONS_00044513,TCONS_00044514,TCONS_00044515,TCONS_00044516,TCONS_00044517,TCONS_00044518,TCONS_00044520,TCONS_00044519,TCONS_00044521,TCONS_00044522,TCONS_00044523,TCONS_000…	TCONS_00044496,TCONS_00044497,TCONS_00044500,TCONS_00044499,TCONS_00044501,TCONS_00044502,TCONS_00044503,TCONS_00044505,TCONS_00044506,TCONS_00044507,TCONS_00044508,TCONS_00044509,TCONS_00044512,TCONS_00044510,TCONS_00044511,TCONS_00044513,TCONS_00044514,TCONS_00044515,TCONS_00044516,TCONS_00044517,TCONS_00044518,TCONS_00044520,TCONS_00044519,TCONS_00044521,TCONS_00044522,TCONS_00044523,TCONS_000…
scaffold59	XLOC_016027	XLOC_016027;A3:scaffold59:48887-49137:48851-49137:-	TCONS_00044496,TCONS_00044497,TCONS_00044500,TCONS_00044499,TCONS_00044502,TCONS_00044503,TCONS_00044504,TCONS_00044505,TCONS_00044506,TCONS_00044507,TCONS_00044509,TCONS_00044512,TCONS_00044510,TCONS_00044511,TCONS_00044513,TCONS_00044514,TCONS_00044515,TCONS_00044516,TCONS_00044517,TCONS_00044518,TCONS_00044520,TCONS_00044519,TCONS_00044521,TCONS_00044522,TCONS_00044524,TCONS_00044525,TCONS_000…	TCONS_00044496,TCONS_00044497,TCONS_00044500,TCONS_00044499,TCONS_00044502,TCONS_00044503,TCONS_00044504,TCONS_00044505,TCONS_00044506,TCONS_00044507,TCONS_00044509,TCONS_00044512,TCONS_00044510,TCONS_00044511,TCONS_00044513,TCONS_00044514,TCONS_00044515,TCONS_00044516,TCONS_00044517,TCONS_00044518,TCONS_00044520,TCONS_00044519,TCONS_00044521,TCONS_00044522,TCONS_00044524,TCONS_00044525,TCONS_000…
scaffold59	XLOC_016027	XLOC_016027;A3:scaffold59:42617-42668:42607-42668:-	TCONS_00044506	TCONS_00044506,TCONS_00044532
scaffold59	XLOC_016027	XLOC_016027;A3:scaffold59:47903-48022:47884-48022:-	TCONS_00044542	TCONS_00044542,TCONS_00044545
scaffold59	XLOC_016027	XLOC_016027;A3:scaffold59:43438-46737:43412-46737:-	TCONS_00044497,TCONS_00044498,TCONS_00044500,TCONS_00044499,TCONS_00044501,TCONS_00044502,TCONS_00044503,TCONS_00044504,TCONS_00044505,TCONS_00044506,TCONS_00044507,TCONS_00044508,TCONS_00044509,TCONS_00044510,TCONS_00044511,TCONS_00044513,TCONS_00044514,TCONS_00044515,TCONS_00044516,TCONS_00044517,TCONS_00044518,TCONS_00044520,TCONS_00044519,TCONS_00044521,TCONS_00044522,TCONS_00044523,TCONS_000…	TCONS_00044497,TCONS_00044498,TCONS_00044500,TCONS_00044499,TCONS_00044501,TCONS_00044502,TCONS_00044503,TCONS_00044504,TCONS_00044505,TCONS_00044506,TCONS_00044507,TCONS_00044508,TCONS_00044509,TCONS_00044510,TCONS_00044511,TCONS_00044513,TCONS_00044514,TCONS_00044515,TCONS_00044516,TCONS_00044517,TCONS_00044518,TCONS_00044520,TCONS_00044519,TCONS_00044521,TCONS_00044522,TCONS_00044523,TCONS_000…
scaffold7776	XLOC_018994	XLOC_018994;A3:scaffold7776:49490-49613:49490-49645:+	TCONS_00052652,TCONS_00052653	TCONS_00052652,TCONS_00052653,TCONS_00052651
scaffold7776	XLOC_018995	XLOC_018995;A3:scaffold7776:11777-12441:11746-12441:-	TCONS_00052654	TCONS_00052654,TCONS_00052657,TCONS_00052660,TCONS_00052661
scaffold7771	XLOC_018989	XLOC_018989;A3:scaffold7771:39234-39818:39219-39818:-	TCONS_00052642	TCONS_00052642,TCONS_00052645
scaffold10889	XLOC_001031	XLOC_001031;A3:scaffold10889:34079-34155:34073-34155:-	TCONS_00003109	TCONS_00003109,TCONS_00003108
scaffold1439	XLOC_003955	XLOC_003955;A3:scaffold1439:48026-48190:48026-48203:+	TCONS_00011283	TCONS_00011283,TCONS_00011284
scaffold1439	XLOC_003967	XLOC_003967;A3:scaffold1439:164162-165720:164147-165720:-	TCONS_00011307	TCONS_00011307,TCONS_00011306
scaffold1439	XLOC_003963	XLOC_003963;A3:scaffold1439:80992-81488:80988-81488:-	TCONS_00011299	TCONS_00011299,TCONS_00011300
scaffold1439	XLOC_003963	XLOC_003963;A3:scaffold1439:80992-81488:80989-81488:-	TCONS_00011299	TCONS_00011299,TCONS_00011301
scaffold1439	XLOC_003963	XLOC_003963;A3:scaffold1439:80989-81488:80988-81488:-	TCONS_00011301	TCONS_00011301,TCONS_00011300
scaffold1437	XLOC_003942	XLOC_003942;A3:scaffold1437:108326-108811:108326-109217:+	TCONS_00011218	TCONS_00011218,TCONS_00011217,TCONS_00011219,TCONS_00011220,TCONS_00011221
scaffold1437	XLOC_003942	XLOC_003942;A3:scaffold1437:110948-111025:110948-111027:+	TCONS_00011218	TCONS_00011218,TCONS_00011217,TCONS_00011219
scaffold5952	XLOC_016112	XLOC_016112;A3:scaffold5952:69934-70718:69934-70770:+	TCONS_00044758,TCONS_00044761,TCONS_00044762,TCONS_00044763	TCONS_00044758,TCONS_00044761,TCONS_00044762,TCONS_00044763,TCONS_00044760
scaffold9604	XLOC_021518	XLOC_021518;A3:scaffold9604:54621-54712:54615-54712:-	TCONS_00059447,TCONS_00059450	TCONS_00059447,TCONS_00059450,TCONS_00059446,TCONS_00059448,TCONS_00059449
scaffold9604	XLOC_021518	XLOC_021518;A3:scaffold9604:55332-55455:55328-55455:-	TCONS_00059444,TCONS_00059445,TCONS_00059446,TCONS_00059447,TCONS_00059448,TCONS_00059450	TCONS_00059444,TCONS_00059445,TCONS_00059446,TCONS_00059447,TCONS_00059448,TCONS_00059450,TCONS_00059443,TCONS_00059449
scaffold9604	XLOC_021518	XLOC_021518;A3:scaffold9604:55542-55670:55536-55670:-	TCONS_00059443,TCONS_00059444,TCONS_00059445,TCONS_00059446,TCONS_00059447,TCONS_00059448,TCONS_00059449	TCONS_00059443,TCONS_00059444,TCONS_00059445,TCONS_00059446,TCONS_00059447,TCONS_00059448,TCONS_00059449,TCONS_00059450
scaffold7806	XLOC_019037	XLOC_019037;A3:scaffold7806:40144-40170:40045-40170:-	TCONS_00052755	TCONS_00052755,TCONS_00052756,TCONS_00052757,TCONS_00052758,TCONS_00052759
scaffold7806	XLOC_019038	XLOC_019038;A3:scaffold7806:59317-59900:58780-59900:-	TCONS_00052760	TCONS_00052760,TCONS_00052761
scaffold7553	XLOC_018598	XLOC_018598;A3:scaffold7553:5082-5188:5082-5191:+	TCONS_00051636	TCONS_00051636,TCONS_00051635
scaffold7852	XLOC_019113	XLOC_019113;A3:scaffold7852:62505-62744:62458-62744:-	TCONS_00052956	TCONS_00052956,TCONS_00052953
scaffold7852	XLOC_019113	XLOC_019113;A3:scaffold7852:62458-62744:62243-62744:-	TCONS_00052953	TCONS_00052953,TCONS_00052955
scaffold7852	XLOC_019113	XLOC_019113;A3:scaffold7852:62505-62744:62243-62744:-	TCONS_00052956	TCONS_00052956,TCONS_00052955
scaffold7587	XLOC_018649	XLOC_018649;A3:scaffold7587:60745-61604:60745-61607:+	TCONS_00051747	TCONS_00051747,TCONS_00051749
scaffold7587	XLOC_018649	XLOC_018649;A3:scaffold7587:58648-58743:58648-58823:+	TCONS_00051746,TCONS_00051747,TCONS_00051749	TCONS_00051746,TCONS_00051747,TCONS_00051749,TCONS_00051748
scaffold12373	XLOC_002449	XLOC_002449;A3:scaffold12373:26141-26641:26069-26641:-	TCONS_00006771	TCONS_00006771,TCONS_00006768,TCONS_00006769,TCONS_00006775
scaffold11689	XLOC_001825	XLOC_001825;A3:scaffold11689:32903-33344:32874-33344:-	TCONS_00005137	TCONS_00005137,TCONS_00005134,TCONS_00005135,TCONS_00005136,TCONS_00005138
scaffold11689	XLOC_001825	XLOC_001825;A3:scaffold11689:35376-36782:35294-36782:-	TCONS_00005136,TCONS_00005137,TCONS_00005138	TCONS_00005136,TCONS_00005137,TCONS_00005138,TCONS_00005134,TCONS_00005135
scaffold11688	XLOC_001824	XLOC_001824;A3:scaffold11688:69328-69360:68495-69360:-	TCONS_00005133	TCONS_00005133,TCONS_00005132
scaffold11933	XLOC_002042	XLOC_002042;A3:scaffold11933:14361-15231:14361-15251:+	TCONS_00005706,TCONS_00005707	TCONS_00005706,TCONS_00005707,TCONS_00005705
scaffold11936	XLOC_002044	XLOC_002044;A3:scaffold11936:18126-18230:18126-18332:+	TCONS_00005711	TCONS_00005711,TCONS_00005712
scaffold11936	XLOC_002045	XLOC_002045;A3:scaffold11936:19561-20165:19561-20206:+	TCONS_00005715,TCONS_00005718	TCONS_00005715,TCONS_00005718,TCONS_00005713,TCONS_00005714,TCONS_00005716,TCONS_00005717
scaffold4608	XLOC_013692	XLOC_013692;A3:scaffold4608:84530-86933:84530-86984:+	TCONS_00038113,TCONS_00038114,TCONS_00038115	TCONS_00038113,TCONS_00038114,TCONS_00038115,TCONS_00038116
scaffold4608	XLOC_013692	XLOC_013692;A3:scaffold4608:83922-83965:83922-84262:+	TCONS_00038113,TCONS_00038115	TCONS_00038113,TCONS_00038115,TCONS_00038114,TCONS_00038116
scaffold4605	XLOC_013687	XLOC_013687;A3:scaffold4605:84753-85025:84710-85025:-	TCONS_00038098,TCONS_00038099,TCONS_00038102,TCONS_00038100,TCONS_00038101,TCONS_00038103,TCONS_00038104	TCONS_00038098,TCONS_00038099,TCONS_00038102,TCONS_00038100,TCONS_00038101,TCONS_00038103,TCONS_00038104,TCONS_00038105
scaffold4600	XLOC_013682	XLOC_013682;A3:scaffold4600:135243-135341:135243-135400:+	TCONS_00038089	TCONS_00038089,TCONS_00038088,TCONS_00038090,TCONS_00038091
scaffold462	XLOC_013730	XLOC_013730;A3:scaffold462:112592-117469:112592-118049:+	TCONS_00038193	TCONS_00038193,TCONS_00038190,TCONS_00038191
scaffold462	XLOC_013730	XLOC_013730;A3:scaffold462:76202-76294:76202-76301:+	TCONS_00038190,TCONS_00038191,TCONS_00038192	TCONS_00038190,TCONS_00038191,TCONS_00038192,TCONS_00038193
scaffold462	XLOC_013730	XLOC_013730;A3:scaffold462:81410-81509:81410-81527:+	TCONS_00038193	TCONS_00038193,TCONS_00038191
scaffold467	XLOC_013850	XLOC_013850;A3:scaffold467:68315-68412:68315-68456:+	TCONS_00038485,TCONS_00038486,TCONS_00038487	TCONS_00038485,TCONS_00038486,TCONS_00038487,TCONS_00038488
scaffold467	XLOC_013849	XLOC_013849;A3:scaffold467:24087-25122:24087-25191:+	TCONS_00038482	TCONS_00038482,TCONS_00038483
scaffold466	XLOC_013818	XLOC_013818;A3:scaffold466:177029-177233:177029-177495:+	TCONS_00038397,TCONS_00038399	TCONS_00038397,TCONS_00038399,TCONS_00038398
scaffold465	XLOC_013798	XLOC_013798;A3:scaffold465:115395-115527:115395-115561:+	TCONS_00038354	TCONS_00038354,TCONS_00038353
scaffold6392	XLOC_016760	XLOC_016760;A3:scaffold6392:9619-10394:9619-10677:+	TCONS_00046631	TCONS_00046631,TCONS_00046630
scaffold6602	XLOC_017159	XLOC_017159;A3:scaffold6602:28069-28291:27788-28291:-	TCONS_00047653	TCONS_00047653,TCONS_00047647,TCONS_00047649
scaffold6602	XLOC_017159	XLOC_017159;A3:scaffold6602:28113-28291:27788-28291:-	TCONS_00047651	TCONS_00047651,TCONS_00047647,TCONS_00047649
scaffold6602	XLOC_017159	XLOC_017159;A3:scaffold6602:28113-28291:28069-28291:-	TCONS_00047651	TCONS_00047651,TCONS_00047653
scaffold6602	XLOC_017161	XLOC_017161;A3:scaffold6602:48884-49070:48854-49070:-	TCONS_00047656,TCONS_00047658	TCONS_00047656,TCONS_00047658,TCONS_00047657
scaffold6606	XLOC_017166	XLOC_017166;A3:scaffold6606:34486-34707:34464-34707:-	TCONS_00047667,TCONS_00047669,TCONS_00047670	TCONS_00047667,TCONS_00047669,TCONS_00047670,TCONS_00047668
scaffold6606	XLOC_017166	XLOC_017166;A3:scaffold6606:33628-34399:33532-34399:-	TCONS_00047668,TCONS_00047669,TCONS_00047670	TCONS_00047668,TCONS_00047669,TCONS_00047670,TCONS_00047667
scaffold6607	XLOC_017168	XLOC_017168;A3:scaffold6607:16757-17153:16757-17604:+	TCONS_00047679	TCONS_00047679,TCONS_00047676
scaffold6607	XLOC_017168	XLOC_017168;A3:scaffold6607:14605-14844:14605-14853:+	TCONS_00047679	TCONS_00047679,TCONS_00047674,TCONS_00047678
scaffold6607	XLOC_017168	XLOC_017168;A3:scaffold6607:16757-17153:16757-17180:+	TCONS_00047679	TCONS_00047679,TCONS_00047674
scaffold6607	XLOC_017168	XLOC_017168;A3:scaffold6607:14601-14844:14601-15248:+	TCONS_00047675	TCONS_00047675,TCONS_00047677
scaffold5244	XLOC_014962	XLOC_014962;A3:scaffold5244:31771-31905:31762-31905:-	TCONS_00041613,TCONS_00041614	TCONS_00041613,TCONS_00041614,TCONS_00041615
scaffold3072	XLOC_010349	XLOC_010349;A3:scaffold3072:100538-101101:100538-101165:+	TCONS_00028335,TCONS_00028336,TCONS_00028338,TCONS_00028337,TCONS_00028341	TCONS_00028335,TCONS_00028336,TCONS_00028338,TCONS_00028337,TCONS_00028341,TCONS_00028334,TCONS_00028339
scaffold3073	XLOC_010357	XLOC_010357;A3:scaffold3073:61965-62651:61965-62730:+	TCONS_00028353,TCONS_00028354,TCONS_00028356,TCONS_00028357	TCONS_00028353,TCONS_00028354,TCONS_00028356,TCONS_00028357,TCONS_00028355
scaffold3071	XLOC_010342	XLOC_010342;A3:scaffold3071:93773-94360:93773-94761:+	TCONS_00028310	TCONS_00028310,TCONS_00028316
scaffold3074	XLOC_010360	XLOC_010360;A3:scaffold3074:83304-83808:83304-83813:+	TCONS_00028364	TCONS_00028364,TCONS_00028363
scaffold3074	XLOC_010360	XLOC_010360;A3:scaffold3074:83911-84361:83911-84370:+	TCONS_00028364	TCONS_00028364,TCONS_00028363
scaffold807	XLOC_019402	XLOC_019402;A3:scaffold807:126953-127110:126915-127110:-	TCONS_00053784,TCONS_00053785,TCONS_00053786	TCONS_00053784,TCONS_00053785,TCONS_00053786,TCONS_00053782,TCONS_00053783
scaffold2387	XLOC_008355	XLOC_008355;A3:scaffold2387:12081-12282:12081-12288:+	TCONS_00023047	TCONS_00023047,TCONS_00023048,TCONS_00023049,TCONS_00023050,TCONS_00023051,TCONS_00023052,TCONS_00023053,TCONS_00023054,TCONS_00023055,TCONS_00023056,TCONS_00023057,TCONS_00023058,TCONS_00023059,TCONS_00023060
scaffold2387	XLOC_008355	XLOC_008355;A3:scaffold2387:8909-8998:8909-9002:+	TCONS_00023056,TCONS_00023060	TCONS_00023056,TCONS_00023060,TCONS_00023050,TCONS_00023055
scaffold2387	XLOC_008355	XLOC_008355;A3:scaffold2387:8912-8998:8912-9007:+	TCONS_00023048,TCONS_00023051,TCONS_00023058	TCONS_00023048,TCONS_00023051,TCONS_00023058,TCONS_00023047,TCONS_00023049,TCONS_00023052,TCONS_00023054,TCONS_00023057,TCONS_00023059
scaffold2387	XLOC_008355	XLOC_008355;A3:scaffold2387:12601-12822:12601-12838:+	TCONS_00023047,TCONS_00023048,TCONS_00023049,TCONS_00023050,TCONS_00023051,TCONS_00023053,TCONS_00023054,TCONS_00023055,TCONS_00023056,TCONS_00023057,TCONS_00023058,TCONS_00023059,TCONS_00023060	TCONS_00023047,TCONS_00023048,TCONS_00023049,TCONS_00023050,TCONS_00023051,TCONS_00023053,TCONS_00023054,TCONS_00023055,TCONS_00023056,TCONS_00023057,TCONS_00023058,TCONS_00023059,TCONS_00023060,TCONS_00023052
scaffold2387	XLOC_008363	XLOC_008363;A3:scaffold2387:45622-45711:45619-45711:-	TCONS_00023071,TCONS_00023072	TCONS_00023071,TCONS_00023072,TCONS_00023073
scaffold2387	XLOC_008362	XLOC_008362;A3:scaffold2387:25897-25997:25891-25997:-	TCONS_00023068,TCONS_00023070	TCONS_00023068,TCONS_00023070,TCONS_00023069
scaffold2386	XLOC_008352	XLOC_008352;A3:scaffold2386:7722-7827:7700-7827:-	TCONS_00023038	TCONS_00023038,TCONS_00023039,TCONS_00023042
scaffold11671	XLOC_001810	XLOC_001810;A3:scaffold11671:61963-62080:61941-62080:-	TCONS_00005103	TCONS_00005103,TCONS_00005104,TCONS_00005105
scaffold3386	XLOC_011090	XLOC_011090;A3:scaffold3386:15060-15144:15060-15189:+	TCONS_00030122	TCONS_00030122,TCONS_00030123
scaffold3386	XLOC_011090	XLOC_011090;A3:scaffold3386:15060-15128:15060-15189:+	TCONS_00030120	TCONS_00030120,TCONS_00030123
scaffold3386	XLOC_011090	XLOC_011090;A3:scaffold3386:15060-15128:15060-15144:+	TCONS_00030120	TCONS_00030120,TCONS_00030122
scaffold3387	XLOC_011096	XLOC_011096;A3:scaffold3387:80276-80369:80223-80369:-	TCONS_00030135,TCONS_00030139,TCONS_00030141,TCONS_00030142,TCONS_00030143,TCONS_00030145	TCONS_00030135,TCONS_00030139,TCONS_00030141,TCONS_00030142,TCONS_00030143,TCONS_00030145,TCONS_00030144
scaffold2654	XLOC_009087	XLOC_009087;A3:scaffold2654:95305-95689:95305-95778:+	TCONS_00024909,TCONS_00024911,TCONS_00024912,TCONS_00024914,TCONS_00024916	TCONS_00024909,TCONS_00024911,TCONS_00024912,TCONS_00024914,TCONS_00024916,TCONS_00024910
scaffold2654	XLOC_009087	XLOC_009087;A3:scaffold2654:90500-94889:90500-94899:+	TCONS_00024908,TCONS_00024910,TCONS_00024911,TCONS_00024913,TCONS_00024914	TCONS_00024908,TCONS_00024910,TCONS_00024911,TCONS_00024913,TCONS_00024914,TCONS_00024909
scaffold2654	XLOC_009087	XLOC_009087;A3:scaffold2654:91532-94805:91532-94811:+	TCONS_00024915	TCONS_00024915,TCONS_00024912
scaffold2654	XLOC_009088	XLOC_009088;A3:scaffold2654:115001-115352:115001-115383:+	TCONS_00024918,TCONS_00024922	TCONS_00024918,TCONS_00024922,TCONS_00024921
scaffold2654	XLOC_009088	XLOC_009088;A3:scaffold2654:114702-114812:114702-114813:+	TCONS_00024918,TCONS_00024919,TCONS_00024920,TCONS_00024922	TCONS_00024918,TCONS_00024919,TCONS_00024920,TCONS_00024922,TCONS_00024921
scaffold2654	XLOC_009095	XLOC_009095;A3:scaffold2654:122369-122689:122259-122689:-	TCONS_00024941	TCONS_00024941,TCONS_00024942,TCONS_00024946
scaffold2654	XLOC_009095	XLOC_009095;A3:scaffold2654:122359-122689:122259-122689:-	TCONS_00024944,TCONS_00024948	TCONS_00024944,TCONS_00024948,TCONS_00024942,TCONS_00024946
scaffold2654	XLOC_009095	XLOC_009095;A3:scaffold2654:122369-122689:122359-122689:-	TCONS_00024941	TCONS_00024941,TCONS_00024944,TCONS_00024948
scaffold2657	XLOC_009107	XLOC_009107;A3:scaffold2657:114903-115143:114888-115143:-	TCONS_00024977	TCONS_00024977,TCONS_00024978
scaffold2657	XLOC_009102	XLOC_009102;A3:scaffold2657:34842-34955:34784-34955:-	TCONS_00024964	TCONS_00024964,TCONS_00024965
scaffold2657	XLOC_009103	XLOC_009103;A3:scaffold2657:59179-59261:59175-59261:-	TCONS_00024967,TCONS_00024968,TCONS_00024970,TCONS_00024971,TCONS_00024972	TCONS_00024967,TCONS_00024968,TCONS_00024970,TCONS_00024971,TCONS_00024972,TCONS_00024969
scaffold2651	XLOC_009069	XLOC_009069;A3:scaffold2651:118482-121692:118428-121692:-	TCONS_00024868,TCONS_00024871	TCONS_00024868,TCONS_00024871,TCONS_00024869,TCONS_00024870
scaffold2650	XLOC_009067	XLOC_009067;A3:scaffold2650:145604-146083:145592-146083:-	TCONS_00024842,TCONS_00024844,TCONS_00024845,TCONS_00024847,TCONS_00024848,TCONS_00024850,TCONS_00024853,TCONS_00024852,TCONS_00024855,TCONS_00024858,TCONS_00024857,TCONS_00024859,TCONS_00024860,TCONS_00024861,TCONS_00024862,TCONS_00024864	TCONS_00024842,TCONS_00024844,TCONS_00024845,TCONS_00024847,TCONS_00024848,TCONS_00024850,TCONS_00024853,TCONS_00024852,TCONS_00024855,TCONS_00024858,TCONS_00024857,TCONS_00024859,TCONS_00024860,TCONS_00024861,TCONS_00024862,TCONS_00024864,TCONS_00024849,TCONS_00024851,TCONS_00024856,TCONS_00024863
scaffold2650	XLOC_009067	XLOC_009067;A3:scaffold2650:143280-143554:143263-143554:-	TCONS_00024846,TCONS_00024849,TCONS_00024852,TCONS_00024855,TCONS_00024857,TCONS_00024860	TCONS_00024846,TCONS_00024849,TCONS_00024852,TCONS_00024855,TCONS_00024857,TCONS_00024860,TCONS_00024845
scaffold2650	XLOC_009067	XLOC_009067;A3:scaffold2650:143280-143554:143180-143554:-	TCONS_00024846,TCONS_00024849,TCONS_00024852,TCONS_00024855,TCONS_00024857,TCONS_00024860	TCONS_00024846,TCONS_00024849,TCONS_00024852,TCONS_00024855,TCONS_00024857,TCONS_00024860,TCONS_00024862
scaffold2650	XLOC_009067	XLOC_009067;A3:scaffold2650:133129-140974:133111-140974:-	TCONS_00024848,TCONS_00024851,TCONS_00024855,TCONS_00024860	TCONS_00024848,TCONS_00024851,TCONS_00024855,TCONS_00024860,TCONS_00024863
scaffold2650	XLOC_009067	XLOC_009067;A3:scaffold2650:143263-143554:143173-143554:-	TCONS_00024845	TCONS_00024845,TCONS_00024844,TCONS_00024863
scaffold2650	XLOC_009067	XLOC_009067;A3:scaffold2650:143280-143554:143268-143554:-	TCONS_00024846,TCONS_00024849,TCONS_00024852,TCONS_00024855,TCONS_00024857,TCONS_00024860	TCONS_00024846,TCONS_00024849,TCONS_00024852,TCONS_00024855,TCONS_00024857,TCONS_00024860,TCONS_00024848
scaffold2650	XLOC_009067	XLOC_009067;A3:scaffold2650:143268-143554:143180-143554:-	TCONS_00024848	TCONS_00024848,TCONS_00024862
scaffold2650	XLOC_009067	XLOC_009067;A3:scaffold2650:133129-140974:133125-140974:-	TCONS_00024848,TCONS_00024851,TCONS_00024855,TCONS_00024860	TCONS_00024848,TCONS_00024851,TCONS_00024855,TCONS_00024860,TCONS_00024846
scaffold2650	XLOC_009067	XLOC_009067;A3:scaffold2650:133129-141304:133111-141304:-	TCONS_00024859,TCONS_00024861	TCONS_00024859,TCONS_00024861,TCONS_00024847,TCONS_00024849,TCONS_00024850,TCONS_00024853,TCONS_00024852,TCONS_00024858,TCONS_00024857
scaffold2650	XLOC_009067	XLOC_009067;A3:scaffold2650:143280-143554:143173-143554:-	TCONS_00024846,TCONS_00024849,TCONS_00024852,TCONS_00024855,TCONS_00024857,TCONS_00024860	TCONS_00024846,TCONS_00024849,TCONS_00024852,TCONS_00024855,TCONS_00024857,TCONS_00024860,TCONS_00024844,TCONS_00024863
scaffold2650	XLOC_009067	XLOC_009067;A3:scaffold2650:143268-143554:143173-143554:-	TCONS_00024848	TCONS_00024848,TCONS_00024844,TCONS_00024863
scaffold2650	XLOC_009067	XLOC_009067;A3:scaffold2650:141963-142519:141944-142519:-	TCONS_00024853,TCONS_00024852,TCONS_00024861,TCONS_00024863	TCONS_00024853,TCONS_00024852,TCONS_00024861,TCONS_00024863,TCONS_00024842,TCONS_00024844,TCONS_00024845,TCONS_00024846,TCONS_00024847,TCONS_00024848,TCONS_00024849,TCONS_00024851,TCONS_00024850,TCONS_00024855,TCONS_00024858,TCONS_00024857,TCONS_00024856,TCONS_00024859,TCONS_00024860,TCONS_00024862
scaffold2650	XLOC_009067	XLOC_009067;A3:scaffold2650:144593-145231:144584-145231:-	TCONS_00024846,TCONS_00024848,TCONS_00024862	TCONS_00024846,TCONS_00024848,TCONS_00024862,TCONS_00024842,TCONS_00024845,TCONS_00024847,TCONS_00024849,TCONS_00024850,TCONS_00024853,TCONS_00024852,TCONS_00024855,TCONS_00024857,TCONS_00024859,TCONS_00024861,TCONS_00024863
scaffold2650	XLOC_009067	XLOC_009067;A3:scaffold2650:143263-143554:143180-143554:-	TCONS_00024845	TCONS_00024845,TCONS_00024862
scaffold2650	XLOC_009067	XLOC_009067;A3:scaffold2650:133125-140974:133111-140974:-	TCONS_00024846	TCONS_00024846,TCONS_00024863
scaffold2650	XLOC_009067	XLOC_009067;A3:scaffold2650:143180-143554:143173-143554:-	TCONS_00024862	TCONS_00024862,TCONS_00024844,TCONS_00024863
scaffold2650	XLOC_009067	XLOC_009067;A3:scaffold2650:143268-143554:143263-143554:-	TCONS_00024848	TCONS_00024848,TCONS_00024845
scaffold2652	XLOC_009075	XLOC_009075;A3:scaffold2652:91596-92867:91567-92867:-	TCONS_00024881,TCONS_00024883,TCONS_00024884,TCONS_00024885,TCONS_00024886,TCONS_00024887,TCONS_00024888,TCONS_00024889	TCONS_00024881,TCONS_00024883,TCONS_00024884,TCONS_00024885,TCONS_00024886,TCONS_00024887,TCONS_00024888,TCONS_00024889,TCONS_00024882
scaffold2652	XLOC_009072	XLOC_009072;A3:scaffold2652:30339-31498:30327-31498:-	TCONS_00024876	TCONS_00024876,TCONS_00024875,TCONS_00024877
scaffold5389	XLOC_015177	XLOC_015177;A3:scaffold5389:67982-69725:67978-69725:-	TCONS_00042176,TCONS_00042177,TCONS_00042178,TCONS_00042179	TCONS_00042176,TCONS_00042177,TCONS_00042178,TCONS_00042179,TCONS_00042180
scaffold5389	XLOC_015177	XLOC_015177;A3:scaffold5389:69964-70157:69954-70157:-	TCONS_00042176,TCONS_00042177,TCONS_00042178,TCONS_00042179	TCONS_00042176,TCONS_00042177,TCONS_00042178,TCONS_00042179,TCONS_00042180
scaffold5386	XLOC_015170	XLOC_015170;A3:scaffold5386:70951-71076:70951-71123:+	TCONS_00042154,TCONS_00042156,TCONS_00042157	TCONS_00042154,TCONS_00042156,TCONS_00042157,TCONS_00042155
scaffold5387	XLOC_015173	XLOC_015173;A3:scaffold5387:48081-48808:47532-48808:-	TCONS_00042163	TCONS_00042163,TCONS_00042162
scaffold5387	XLOC_015173	XLOC_015173;A3:scaffold5387:48081-48808:46857-48808:-	TCONS_00042163	TCONS_00042163,TCONS_00042164
scaffold5383	XLOC_015165	XLOC_015165;A3:scaffold5383:43107-44253:43107-44418:+	TCONS_00042138	TCONS_00042138,TCONS_00042137
scaffold5383	XLOC_015167	XLOC_015167;A3:scaffold5383:22337-23483:22281-23483:-	TCONS_00042146	TCONS_00042146,TCONS_00042145,TCONS_00042148
scaffold3928	XLOC_012261	XLOC_012261;A3:scaffold3928:75905-76846:75905-76849:+	TCONS_00033968,TCONS_00033969,TCONS_00033970,TCONS_00033972,TCONS_00033975	TCONS_00033968,TCONS_00033969,TCONS_00033970,TCONS_00033972,TCONS_00033975,TCONS_00033971,TCONS_00033973,TCONS_00033974
scaffold3928	XLOC_012261	XLOC_012261;A3:scaffold3928:55870-56587:55870-56609:+	TCONS_00033968,TCONS_00033969,TCONS_00033970,TCONS_00033971	TCONS_00033968,TCONS_00033969,TCONS_00033970,TCONS_00033971,TCONS_00033972,TCONS_00033973,TCONS_00033974
scaffold3928	XLOC_012265	XLOC_012265;A3:scaffold3928:125369-131393:125336-131393:-	TCONS_00033987,TCONS_00033991	TCONS_00033987,TCONS_00033991,TCONS_00033986,TCONS_00033988
scaffold3928	XLOC_012264	XLOC_012264;A3:scaffold3928:95032-95374:94496-95374:-	TCONS_00033982	TCONS_00033982,TCONS_00033981
scaffold3925	XLOC_012256	XLOC_012256;A3:scaffold3925:53421-53503:53421-53544:+	TCONS_00033961	TCONS_00033961,TCONS_00033960
scaffold2033	XLOC_007241	XLOC_007241;A3:scaffold2033:197654-198133:197279-198133:-	TCONS_00020061	TCONS_00020061,TCONS_00020060,TCONS_00020062
scaffold1601	XLOC_005062	XLOC_005062;A3:scaffold1601:95776-95860:95723-95860:-	TCONS_00014290,TCONS_00014291,TCONS_00014292,TCONS_00014294,TCONS_00014295,TCONS_00014298,TCONS_00014299,TCONS_00014301,TCONS_00014302	TCONS_00014290,TCONS_00014291,TCONS_00014292,TCONS_00014294,TCONS_00014295,TCONS_00014298,TCONS_00014299,TCONS_00014301,TCONS_00014302,TCONS_00014296,TCONS_00014297,TCONS_00014300
scaffold1601	XLOC_005062	XLOC_005062;A3:scaffold1601:93887-94004:93844-94004:-	TCONS_00014291,TCONS_00014292,TCONS_00014294,TCONS_00014300	TCONS_00014291,TCONS_00014292,TCONS_00014294,TCONS_00014300,TCONS_00014288,TCONS_00014290,TCONS_00014298,TCONS_00014297
scaffold1601	XLOC_005062	XLOC_005062;A3:scaffold1601:93887-94004:93800-94004:-	TCONS_00014291,TCONS_00014292,TCONS_00014300	TCONS_00014291,TCONS_00014292,TCONS_00014300,TCONS_00014293
scaffold1601	XLOC_005062	XLOC_005062;A3:scaffold1601:93844-94004:93800-94004:-	TCONS_00014288,TCONS_00014290,TCONS_00014298,TCONS_00014297	TCONS_00014288,TCONS_00014290,TCONS_00014298,TCONS_00014297,TCONS_00014293
scaffold5567	XLOC_015489	XLOC_015489;A3:scaffold5567:73905-76263:73902-76263:-	TCONS_00043007	TCONS_00043007,TCONS_00043006
scaffold5567	XLOC_015489	XLOC_015489;A3:scaffold5567:73902-76263:72306-76263:-	TCONS_00043006	TCONS_00043006,TCONS_00043005
scaffold5567	XLOC_015489	XLOC_015489;A3:scaffold5567:73905-76263:72306-76263:-	TCONS_00043007	TCONS_00043007,TCONS_00043005
scaffold5567	XLOC_015489	XLOC_015489;A3:scaffold5567:71517-72003:71297-72003:-	TCONS_00043008	TCONS_00043008,TCONS_00043005,TCONS_00043006,TCONS_00043007
scaffold1608	XLOC_005109	XLOC_005109;A3:scaffold1608:325646-326902:325646-327136:+	TCONS_00014417	TCONS_00014417,TCONS_00014420,TCONS_00014421,TCONS_00014422
scaffold11113	XLOC_001263	XLOC_001263;A3:scaffold11113:18046-18136:18029-18136:-	TCONS_00003715	TCONS_00003715,TCONS_00003714
scaffold18082	XLOC_006188	XLOC_006188;A3:scaffold18082:9137-9394:9130-9394:-	TCONS_00017363	TCONS_00017363,TCONS_00017364
scaffold4382	XLOC_013184	XLOC_013184;A3:scaffold4382:12621-12699:12621-12723:+	TCONS_00036775	TCONS_00036775,TCONS_00036774
scaffold4382	XLOC_013188	XLOC_013188;A3:scaffold4382:82710-82886:82694-82886:-	TCONS_00036792,TCONS_00036793	TCONS_00036792,TCONS_00036793,TCONS_00036790
scaffold4168	XLOC_012708	XLOC_012708;A3:scaffold4168:811-3637:811-3708:+	TCONS_00035506,TCONS_00035507,TCONS_00035508	TCONS_00035506,TCONS_00035507,TCONS_00035508,TCONS_00035505
scaffold251	XLOC_008653	XLOC_008653;A3:scaffold251:7478-7644:7478-7669:+	TCONS_00023840	TCONS_00023840,TCONS_00023841
scaffold253	XLOC_008691	XLOC_008691;A3:scaffold253:35120-35334:35120-35346:+	TCONS_00023941,TCONS_00023944	TCONS_00023941,TCONS_00023944,TCONS_00023943
scaffold253	XLOC_008691	XLOC_008691;A3:scaffold253:33247-34897:33247-34941:+	TCONS_00023941,TCONS_00023944	TCONS_00023941,TCONS_00023944,TCONS_00023943
scaffold253	XLOC_008700	XLOC_008700;A3:scaffold253:258097-258201:258070-258201:-	TCONS_00023957,TCONS_00023958,TCONS_00023960,TCONS_00023961,TCONS_00023962,TCONS_00023963,TCONS_00023964,TCONS_00023965,TCONS_00023968,TCONS_00023966,TCONS_00023967,TCONS_00023970,TCONS_00023971,TCONS_00023972,TCONS_00023973,TCONS_00023974,TCONS_00023975,TCONS_00023976,TCONS_00023977,TCONS_00023979,TCONS_00023980	TCONS_00023957,TCONS_00023958,TCONS_00023960,TCONS_00023961,TCONS_00023962,TCONS_00023963,TCONS_00023964,TCONS_00023965,TCONS_00023968,TCONS_00023966,TCONS_00023967,TCONS_00023970,TCONS_00023971,TCONS_00023972,TCONS_00023973,TCONS_00023974,TCONS_00023975,TCONS_00023976,TCONS_00023977,TCONS_00023979,TCONS_00023980,TCONS_00023959,TCONS_00023978
scaffold253	XLOC_008700	XLOC_008700;A3:scaffold253:257764-257868:257673-257868:-	TCONS_00023966	TCONS_00023966,TCONS_00023967,TCONS_00023975
scaffold253	XLOC_008700	XLOC_008700;A3:scaffold253:257673-257868:257668-257868:-	TCONS_00023967,TCONS_00023975	TCONS_00023967,TCONS_00023975,TCONS_00023958,TCONS_00023959,TCONS_00023960,TCONS_00023962,TCONS_00023963,TCONS_00023964,TCONS_00023965,TCONS_00023968,TCONS_00023969,TCONS_00023971,TCONS_00023972,TCONS_00023977,TCONS_00023978,TCONS_00023979,TCONS_00023980
scaffold253	XLOC_008700	XLOC_008700;A3:scaffold253:257764-257868:257668-257868:-	TCONS_00023966	TCONS_00023966,TCONS_00023958,TCONS_00023959,TCONS_00023960,TCONS_00023962,TCONS_00023963,TCONS_00023964,TCONS_00023965,TCONS_00023968,TCONS_00023969,TCONS_00023971,TCONS_00023972,TCONS_00023977,TCONS_00023978,TCONS_00023979,TCONS_00023980
scaffold253	XLOC_008700	XLOC_008700;A3:scaffold253:260322-260470:260319-260470:-	TCONS_00023957,TCONS_00023958,TCONS_00023959,TCONS_00023960,TCONS_00023962,TCONS_00023963,TCONS_00023964,TCONS_00023965,TCONS_00023968,TCONS_00023966,TCONS_00023967,TCONS_00023969,TCONS_00023970,TCONS_00023972,TCONS_00023973,TCONS_00023974,TCONS_00023975,TCONS_00023976,TCONS_00023977,TCONS_00023978,TCONS_00023979,TCONS_00023980	TCONS_00023957,TCONS_00023958,TCONS_00023959,TCONS_00023960,TCONS_00023962,TCONS_00023963,TCONS_00023964,TCONS_00023965,TCONS_00023968,TCONS_00023966,TCONS_00023967,TCONS_00023969,TCONS_00023970,TCONS_00023972,TCONS_00023973,TCONS_00023974,TCONS_00023975,TCONS_00023976,TCONS_00023977,TCONS_00023978,TCONS_00023979,TCONS_00023980,TCONS_00023961
scaffold253	XLOC_008700	XLOC_008700;A3:scaffold253:256301-256674:256119-256674:-	TCONS_00023958,TCONS_00023959,TCONS_00023960,TCONS_00023961,TCONS_00023962,TCONS_00023963,TCONS_00023965,TCONS_00023968,TCONS_00023966,TCONS_00023967,TCONS_00023969,TCONS_00023970,TCONS_00023971,TCONS_00023973,TCONS_00023974,TCONS_00023976,TCONS_00023977,TCONS_00023978,TCONS_00023979,TCONS_00023980	TCONS_00023958,TCONS_00023959,TCONS_00023960,TCONS_00023961,TCONS_00023962,TCONS_00023963,TCONS_00023965,TCONS_00023968,TCONS_00023966,TCONS_00023967,TCONS_00023969,TCONS_00023970,TCONS_00023971,TCONS_00023973,TCONS_00023974,TCONS_00023976,TCONS_00023977,TCONS_00023978,TCONS_00023979,TCONS_00023980,TCONS_00023964
scaffold254	XLOC_008726	XLOC_008726;A3:scaffold254:507349-507451:507349-507454:+	TCONS_00024035	TCONS_00024035,TCONS_00024034,TCONS_00024036,TCONS_00024037,TCONS_00024038
scaffold254	XLOC_008726	XLOC_008726;A3:scaffold254:512552-512573:512552-512660:+	TCONS_00024034	TCONS_00024034,TCONS_00024035,TCONS_00024036,TCONS_00024037,TCONS_00024038
scaffold254	XLOC_008730	XLOC_008730;A3:scaffold254:437903-439884:437813-439884:-	TCONS_00024045,TCONS_00024046,TCONS_00024049,TCONS_00024051,TCONS_00024052,TCONS_00024053	TCONS_00024045,TCONS_00024046,TCONS_00024049,TCONS_00024051,TCONS_00024052,TCONS_00024053,TCONS_00024048
scaffold254	XLOC_008731	XLOC_008731;A3:scaffold254:446212-446241:446206-446241:-	TCONS_00024057	TCONS_00024057,TCONS_00024056
scaffold254	XLOC_008732	XLOC_008732;A3:scaffold254:450620-450709:450613-450709:-	TCONS_00024058,TCONS_00024059,TCONS_00024060	TCONS_00024058,TCONS_00024059,TCONS_00024060,TCONS_00024061
scaffold254	XLOC_008733	XLOC_008733;A3:scaffold254:489766-489831:489731-489831:-	TCONS_00024062	TCONS_00024062,TCONS_00024063
scaffold8728	XLOC_020351	XLOC_020351;A3:scaffold8728:46528-47728:46488-47728:-	TCONS_00056277,TCONS_00056278	TCONS_00056277,TCONS_00056278,TCONS_00056276,TCONS_00056279
scaffold8728	XLOC_020351	XLOC_020351;A3:scaffold8728:45656-45786:45641-45786:-	TCONS_00056278,TCONS_00056279	TCONS_00056278,TCONS_00056279,TCONS_00056276,TCONS_00056277
scaffold7120	XLOC_017963	XLOC_017963;A3:scaffold7120:20505-20600:20505-20613:+	TCONS_00050018,TCONS_00050019,TCONS_00050020,TCONS_00050021,TCONS_00050022,TCONS_00050025	TCONS_00050018,TCONS_00050019,TCONS_00050020,TCONS_00050021,TCONS_00050022,TCONS_00050025,TCONS_00050023
scaffold7121	XLOC_017970	XLOC_017970;A3:scaffold7121:82742-82968:82742-83046:+	TCONS_00050044,TCONS_00050045,TCONS_00050046,TCONS_00050048	TCONS_00050044,TCONS_00050045,TCONS_00050046,TCONS_00050048,TCONS_00050047
scaffold7121	XLOC_017972	XLOC_017972;A3:scaffold7121:48028-48488:48011-48488:-	TCONS_00050052	TCONS_00050052,TCONS_00050051,TCONS_00050053
scaffold7121	XLOC_017972	XLOC_017972;A3:scaffold7121:48949-49332:48917-49332:-	TCONS_00050052,TCONS_00050053	TCONS_00050052,TCONS_00050053,TCONS_00050051
scaffold7125	XLOC_017977	XLOC_017977;A3:scaffold7125:40313-41055:40200-41055:-	TCONS_00050065,TCONS_00050066,TCONS_00050067	TCONS_00050065,TCONS_00050066,TCONS_00050067,TCONS_00050068
scaffold3246	XLOC_010773	XLOC_010773;A3:scaffold3246:49613-49728:49556-49728:-	TCONS_00029390,TCONS_00029391	TCONS_00029390,TCONS_00029391,TCONS_00029392
scaffold3246	XLOC_010772	XLOC_010772;A3:scaffold3246:25811-25914:25801-25914:-	TCONS_00029380	TCONS_00029380,TCONS_00029379
scaffold3240	XLOC_010756	XLOC_010756;A3:scaffold3240:72179-73162:72179-73218:+	TCONS_00029341,TCONS_00029343	TCONS_00029341,TCONS_00029343,TCONS_00029344
scaffold3240	XLOC_010756	XLOC_010756;A3:scaffold3240:70543-73162:70543-73355:+	TCONS_00029346	TCONS_00029346,TCONS_00029345
scaffold3240	XLOC_010756	XLOC_010756;A3:scaffold3240:72179-73218:72179-73355:+	TCONS_00029344	TCONS_00029344,TCONS_00029340
scaffold3240	XLOC_010756	XLOC_010756;A3:scaffold3240:72179-73162:72179-73355:+	TCONS_00029341,TCONS_00029343	TCONS_00029341,TCONS_00029343,TCONS_00029340
scaffold3243	XLOC_010763	XLOC_010763;A3:scaffold3243:109639-111442:109609-111442:-	TCONS_00029362	TCONS_00029362,TCONS_00029357
scaffold3719	XLOC_011844	XLOC_011844;A3:scaffold3719:43920-44114:43920-44381:+	TCONS_00032837	TCONS_00032837,TCONS_00032838,TCONS_00032841
scaffold11324	XLOC_001493	XLOC_001493;A3:scaffold11324:25519-27875:25506-27875:-	TCONS_00004270	TCONS_00004270,TCONS_00004268,TCONS_00004269,TCONS_00004271
scaffold27885	XLOC_009490	XLOC_009490;A3:scaffold27885:2124-2206:2124-2326:+	TCONS_00026084,TCONS_00026085,TCONS_00026086,TCONS_00026087,TCONS_00026089,TCONS_00026092,TCONS_00026096	TCONS_00026084,TCONS_00026085,TCONS_00026086,TCONS_00026087,TCONS_00026089,TCONS_00026092,TCONS_00026096,TCONS_00026088,TCONS_00026091,TCONS_00026090
scaffold27885	XLOC_009490	XLOC_009490;A3:scaffold27885:4557-4636:4557-4701:+	TCONS_00026080,TCONS_00026081,TCONS_00026082,TCONS_00026083,TCONS_00026085,TCONS_00026086,TCONS_00026087,TCONS_00026088,TCONS_00026089,TCONS_00026091,TCONS_00026090,TCONS_00026092,TCONS_00026093,TCONS_00026094,TCONS_00026095,TCONS_00026096	TCONS_00026080,TCONS_00026081,TCONS_00026082,TCONS_00026083,TCONS_00026085,TCONS_00026086,TCONS_00026087,TCONS_00026088,TCONS_00026089,TCONS_00026091,TCONS_00026090,TCONS_00026092,TCONS_00026093,TCONS_00026094,TCONS_00026095,TCONS_00026096,TCONS_00026097
scaffold27885	XLOC_009490	XLOC_009490;A3:scaffold27885:3228-3367:3228-4219:+	TCONS_00026088,TCONS_00026090	TCONS_00026088,TCONS_00026090,TCONS_00026089,TCONS_00026095
scaffold1940	XLOC_006767	XLOC_006767;A3:scaffold1940:144046-144682:144046-144744:+	TCONS_00018878	TCONS_00018878,TCONS_00018877
scaffold1943	XLOC_006784	XLOC_006784;A3:scaffold1943:123203-124227:123203-124253:+	TCONS_00018902,TCONS_00018903	TCONS_00018902,TCONS_00018903,TCONS_00018901
scaffold10182	XLOC_000181	XLOC_000181;A3:scaffold10182:5712-6310:5712-6425:+	TCONS_00000499,TCONS_00000498	TCONS_00000499,TCONS_00000498,TCONS_00000497,TCONS_00000500
scaffold10182	XLOC_000181	XLOC_000181;A3:scaffold10182:5712-6306:5712-6425:+	TCONS_00000496	TCONS_00000496,TCONS_00000497,TCONS_00000500
scaffold10182	XLOC_000181	XLOC_000181;A3:scaffold10182:5712-6306:5712-6310:+	TCONS_00000496	TCONS_00000496,TCONS_00000499,TCONS_00000498
scaffold4049	XLOC_012509	XLOC_012509;A3:scaffold4049:6439-6526:6424-6526:-	TCONS_00034860,TCONS_00034862,TCONS_00034864	TCONS_00034860,TCONS_00034862,TCONS_00034864,TCONS_00034861,TCONS_00034863
scaffold10187	XLOC_000191	XLOC_000191;A3:scaffold10187:15430-16274:15430-16520:+	TCONS_00000522	TCONS_00000522,TCONS_00000521,TCONS_00000526
scaffold10187	XLOC_000191	XLOC_000191;A3:scaffold10187:9617-9730:9617-9774:+	TCONS_00000521,TCONS_00000523,TCONS_00000524,TCONS_00000526	TCONS_00000521,TCONS_00000523,TCONS_00000524,TCONS_00000526,TCONS_00000522,TCONS_00000525
scaffold14741	XLOC_004206	XLOC_004206;A3:scaffold14741:3543-3641:3543-3660:+	TCONS_00011862,TCONS_00011864,TCONS_00011868	TCONS_00011862,TCONS_00011864,TCONS_00011868,TCONS_00011867
scaffold14741	XLOC_004207	XLOC_004207;A3:scaffold14741:10881-11248:10879-11248:-	TCONS_00011877	TCONS_00011877,TCONS_00011869,TCONS_00011870,TCONS_00011871,TCONS_00011874,TCONS_00011875,TCONS_00011876
scaffold8538	XLOC_020088	XLOC_020088;A3:scaffold8538:25410-26211:25408-26211:-	TCONS_00055565,TCONS_00055566,TCONS_00055567	TCONS_00055565,TCONS_00055566,TCONS_00055567,TCONS_00055569
scaffold8538	XLOC_020088	XLOC_020088;A3:scaffold8538:22543-23261:22458-23261:-	TCONS_00055566,TCONS_00055567,TCONS_00055569	TCONS_00055566,TCONS_00055567,TCONS_00055569,TCONS_00055565
scaffold14294	XLOC_003901	XLOC_003901;A3:scaffold14294:8225-8415:8225-8457:+	TCONS_00011129	TCONS_00011129,TCONS_00011127,TCONS_00011128,TCONS_00011130,TCONS_00011133
scaffold14294	XLOC_003901	XLOC_003901;A3:scaffold14294:6815-6911:6815-6916:+	TCONS_00011128,TCONS_00011131	TCONS_00011128,TCONS_00011131,TCONS_00011127,TCONS_00011129,TCONS_00011130,TCONS_00011132,TCONS_00011133
scaffold14298	XLOC_003904	XLOC_003904;A3:scaffold14298:25511-25591:25488-25591:-	TCONS_00011138,TCONS_00011139	TCONS_00011138,TCONS_00011139,TCONS_00011140,TCONS_00011141
scaffold14298	XLOC_003904	XLOC_003904;A3:scaffold14298:25511-25591:25494-25591:-	TCONS_00011138,TCONS_00011139	TCONS_00011138,TCONS_00011139,TCONS_00011137
scaffold14298	XLOC_003904	XLOC_003904;A3:scaffold14298:25494-25591:25488-25591:-	TCONS_00011137	TCONS_00011137,TCONS_00011140,TCONS_00011141
scaffold15163	XLOC_004459	XLOC_004459;A3:scaffold15163:17968-18064:17968-18096:+	TCONS_00012498,TCONS_00012500,TCONS_00012502,TCONS_00012503,TCONS_00012504,TCONS_00012505,TCONS_00012506	TCONS_00012498,TCONS_00012500,TCONS_00012502,TCONS_00012503,TCONS_00012504,TCONS_00012505,TCONS_00012506,TCONS_00012499
scaffold15163	XLOC_004459	XLOC_004459;A3:scaffold15163:17968-18064:17968-18388:+	TCONS_00012506	TCONS_00012506,TCONS_00012501
scaffold15166	XLOC_004461	XLOC_004461;A3:scaffold15166:10373-13909:10373-13913:+	TCONS_00012509,TCONS_00012510,TCONS_00012511,TCONS_00012512,TCONS_00012514	TCONS_00012509,TCONS_00012510,TCONS_00012511,TCONS_00012512,TCONS_00012514,TCONS_00012513
scaffold16584	XLOC_005402	XLOC_005402;A3:scaffold16584:5988-6073:5988-6085:+	TCONS_00015177,TCONS_00015179,TCONS_00015180	TCONS_00015177,TCONS_00015179,TCONS_00015180,TCONS_00015178
scaffold16584	XLOC_005402	XLOC_005402;A3:scaffold16584:7004-7304:7004-7310:+	TCONS_00015177,TCONS_00015179,TCONS_00015181	TCONS_00015177,TCONS_00015179,TCONS_00015181,TCONS_00015178
scaffold10534	XLOC_000642	XLOC_000642;A3:scaffold10534:9386-9541:9337-9541:-	TCONS_00002065	TCONS_00002065,TCONS_00002062,TCONS_00002063,TCONS_00002064
scaffold550	XLOC_015353	XLOC_015353;A3:scaffold550:117186-117336:117186-117402:+	TCONS_00042639	TCONS_00042639,TCONS_00042641
scaffold7710	XLOC_018859	XLOC_018859;A3:scaffold7710:1369-1610:1369-1611:+	TCONS_00052282	TCONS_00052282,TCONS_00052283
scaffold7710	XLOC_018859	XLOC_018859;A3:scaffold7710:1167-1353:1167-1360:+	TCONS_00052282	TCONS_00052282,TCONS_00052283
scaffold7715	XLOC_018868	XLOC_018868;A3:scaffold7715:30021-30671:30021-32444:+	TCONS_00052315	TCONS_00052315,TCONS_00052310,TCONS_00052314
scaffold1419	XLOC_003816	XLOC_003816;A3:scaffold1419:171225-171320:171225-171335:+	TCONS_00010885	TCONS_00010885,TCONS_00010886
scaffold9366	XLOC_021250	XLOC_021250;A3:scaffold9366:6950-7052:6950-7057:+	TCONS_00058659	TCONS_00058659,TCONS_00058658
scaffold1416	XLOC_003802	XLOC_003802;A3:scaffold1416:208836-208867:208591-208867:-	TCONS_00010852,TCONS_00010853	TCONS_00010852,TCONS_00010853,TCONS_00010858
scaffold1416	XLOC_003802	XLOC_003802;A3:scaffold1416:208579-208867:208576-208867:-	TCONS_00010856	TCONS_00010856,TCONS_00010859
scaffold1416	XLOC_003802	XLOC_003802;A3:scaffold1416:208836-208867:208576-208867:-	TCONS_00010852,TCONS_00010853	TCONS_00010852,TCONS_00010853,TCONS_00010859
scaffold1416	XLOC_003802	XLOC_003802;A3:scaffold1416:208591-208867:208576-208867:-	TCONS_00010858	TCONS_00010858,TCONS_00010859
scaffold1416	XLOC_003802	XLOC_003802;A3:scaffold1416:208836-208867:208579-208867:-	TCONS_00010852,TCONS_00010853	TCONS_00010852,TCONS_00010853,TCONS_00010856
scaffold1416	XLOC_003802	XLOC_003802;A3:scaffold1416:208591-208867:208579-208867:-	TCONS_00010858	TCONS_00010858,TCONS_00010856
scaffold5977	XLOC_016157	XLOC_016157;A3:scaffold5977:23074-23182:23043-23182:-	TCONS_00044902,TCONS_00044907	TCONS_00044902,TCONS_00044907,TCONS_00044906
scaffold5977	XLOC_016156	XLOC_016156;A3:scaffold5977:6965-7070:6564-7070:-	TCONS_00044898	TCONS_00044898,TCONS_00044896,TCONS_00044900
scaffold7821	XLOC_019074	XLOC_019074;A3:scaffold7821:53189-54435:53153-54435:-	TCONS_00052878	TCONS_00052878,TCONS_00052879
scaffold7821	XLOC_019074	XLOC_019074;A3:scaffold7821:53512-54435:53189-54435:-	TCONS_00052882	TCONS_00052882,TCONS_00052878
scaffold7821	XLOC_019074	XLOC_019074;A3:scaffold7821:53512-54435:53153-54435:-	TCONS_00052882	TCONS_00052882,TCONS_00052879
scaffold7820	XLOC_019070	XLOC_019070;A3:scaffold7820:41235-41307:41235-41322:+	TCONS_00052865	TCONS_00052865,TCONS_00052864,TCONS_00052866,TCONS_00052867
scaffold12359	XLOC_002435	XLOC_002435;A3:scaffold12359:26477-26582:26477-26593:+	TCONS_00006737,TCONS_00006738	TCONS_00006737,TCONS_00006738,TCONS_00006736
scaffold12359	XLOC_002434	XLOC_002434;A3:scaffold12359:4248-8266:4248-8277:+	TCONS_00006733	TCONS_00006733,TCONS_00006732
scaffold11661	XLOC_001789	XLOC_001789;A3:scaffold11661:16432-17239:16432-17416:+	TCONS_00005054,TCONS_00005057	TCONS_00005054,TCONS_00005057,TCONS_00005051,TCONS_00005055
scaffold11661	XLOC_001789	XLOC_001789;A3:scaffold11661:16432-17239:16432-17242:+	TCONS_00005054,TCONS_00005056,TCONS_00005057	TCONS_00005054,TCONS_00005056,TCONS_00005057,TCONS_00005052,TCONS_00005053,TCONS_00005058
scaffold11661	XLOC_001789	XLOC_001789;A3:scaffold11661:16432-17242:16432-17416:+	TCONS_00005052	TCONS_00005052,TCONS_00005051,TCONS_00005055
scaffold11661	XLOC_001789	XLOC_001789;A3:scaffold11661:21625-21720:21625-21722:+	TCONS_00005061	TCONS_00005061,TCONS_00005051,TCONS_00005054,TCONS_00005055,TCONS_00005056,TCONS_00005057,TCONS_00005060
scaffold4596	XLOC_013670	XLOC_013670;A3:scaffold4596:83242-83843:83242-83852:+	TCONS_00038062	TCONS_00038062,TCONS_00038064
scaffold11669	XLOC_001802	XLOC_001802;A3:scaffold11669:4763-4874:4763-4876:+	TCONS_00005088,TCONS_00005090,TCONS_00005091,TCONS_00005092,TCONS_00005093	TCONS_00005088,TCONS_00005090,TCONS_00005091,TCONS_00005092,TCONS_00005093,TCONS_00005089
scaffold6441	XLOC_016880	XLOC_016880;A3:scaffold6441:52533-52613:52533-52628:+	TCONS_00046946,TCONS_00046947,TCONS_00046948	TCONS_00046946,TCONS_00046947,TCONS_00046948,TCONS_00046949,TCONS_00046950
scaffold6441	XLOC_016881	XLOC_016881;A3:scaffold6441:56061-56167:56061-56195:+	TCONS_00046952	TCONS_00046952,TCONS_00046951
scaffold6991	XLOC_017751	XLOC_017751;A3:scaffold6991:39000-39233:38972-39233:-	TCONS_00049383,TCONS_00049384,TCONS_00049386,TCONS_00049388,TCONS_00049389	TCONS_00049383,TCONS_00049384,TCONS_00049386,TCONS_00049388,TCONS_00049389,TCONS_00049387
scaffold4620	XLOC_013741	XLOC_013741;A3:scaffold4620:84342-84692:84298-84692:-	TCONS_00038212,TCONS_00038214	TCONS_00038212,TCONS_00038214,TCONS_00038213
scaffold4620	XLOC_013740	XLOC_013740;A3:scaffold4620:59896-61606:59888-61606:-	TCONS_00038208,TCONS_00038209,TCONS_00038211	TCONS_00038208,TCONS_00038209,TCONS_00038211,TCONS_00038210
scaffold4620	XLOC_013740	XLOC_013740;A3:scaffold4620:58080-58157:58062-58157:-	TCONS_00038208,TCONS_00038210,TCONS_00038211	TCONS_00038208,TCONS_00038210,TCONS_00038211,TCONS_00038209
scaffold4627	XLOC_013754	XLOC_013754;A3:scaffold4627:23695-23803:23620-23803:-	TCONS_00038256	TCONS_00038256,TCONS_00038257,TCONS_00038258
scaffold4627	XLOC_013754	XLOC_013754;A3:scaffold4627:23620-23803:23610-23803:-	TCONS_00038257,TCONS_00038258	TCONS_00038257,TCONS_00038258,TCONS_00038252,TCONS_00038255
scaffold4627	XLOC_013754	XLOC_013754;A3:scaffold4627:20684-21424:20616-21424:-	TCONS_00038252,TCONS_00038258	TCONS_00038252,TCONS_00038258,TCONS_00038255
scaffold4627	XLOC_013754	XLOC_013754;A3:scaffold4627:22299-23000:22280-23000:-	TCONS_00038253,TCONS_00038254,TCONS_00038256,TCONS_00038255,TCONS_00038257,TCONS_00038258	TCONS_00038253,TCONS_00038254,TCONS_00038256,TCONS_00038255,TCONS_00038257,TCONS_00038258,TCONS_00038252
scaffold4627	XLOC_013754	XLOC_013754;A3:scaffold4627:23695-23803:23610-23803:-	TCONS_00038256	TCONS_00038256,TCONS_00038252,TCONS_00038255
scaffold449	XLOC_013468	XLOC_013468;A3:scaffold449:264925-265486:264840-265486:-	TCONS_00037524,TCONS_00037525,TCONS_00037526,TCONS_00037527,TCONS_00037528	TCONS_00037524,TCONS_00037525,TCONS_00037526,TCONS_00037527,TCONS_00037528,TCONS_00037523
scaffold445	XLOC_013392	XLOC_013392;A3:scaffold445:110707-112873:110707-112934:+	TCONS_00037346	TCONS_00037346,TCONS_00037345
scaffold447	XLOC_013435	XLOC_013435;A3:scaffold447:113114-113533:113095-113533:-	TCONS_00037445,TCONS_00037446,TCONS_00037447	TCONS_00037445,TCONS_00037446,TCONS_00037447,TCONS_00037448
scaffold441	XLOC_013291	XLOC_013291;A3:scaffold441:15926-16014:15865-16014:-	TCONS_00037068,TCONS_00037069,TCONS_00037070,TCONS_00037080,TCONS_00037081,TCONS_00037082,TCONS_00037084,TCONS_00037085,TCONS_00037086	TCONS_00037068,TCONS_00037069,TCONS_00037070,TCONS_00037080,TCONS_00037081,TCONS_00037082,TCONS_00037084,TCONS_00037085,TCONS_00037086,TCONS_00037071,TCONS_00037083
scaffold443	XLOC_013336	XLOC_013336;A3:scaffold443:228447-228535:228315-228535:-	TCONS_00037197	TCONS_00037197,TCONS_00037193,TCONS_00037195
scaffold442	XLOC_013315	XLOC_013315;A3:scaffold442:231732-232344:230960-232344:-	TCONS_00037143	TCONS_00037143,TCONS_00037142
scaffold6661	XLOC_017255	XLOC_017255;A3:scaffold6661:47163-47987:47163-47998:+	TCONS_00047913	TCONS_00047913,TCONS_00047911
scaffold6661	XLOC_017255	XLOC_017255;A3:scaffold6661:47163-47998:47163-48105:+	TCONS_00047911	TCONS_00047911,TCONS_00047912
scaffold6661	XLOC_017255	XLOC_017255;A3:scaffold6661:47163-47987:47163-48105:+	TCONS_00047913	TCONS_00047913,TCONS_00047912
scaffold6191	XLOC_016464	XLOC_016464;A3:scaffold6191:18707-18939:18706-18939:-	TCONS_00045651	TCONS_00045651,TCONS_00045650,TCONS_00045652,TCONS_00045653
scaffold3018	XLOC_010209	XLOC_010209;A3:scaffold3018:42938-42974:42938-43124:+	TCONS_00027956	TCONS_00027956,TCONS_00027954,TCONS_00027955
scaffold3018	XLOC_010211	XLOC_010211;A3:scaffold3018:50551-50826:50530-50826:-	TCONS_00027962	TCONS_00027962,TCONS_00027960,TCONS_00027961
scaffold8095	XLOC_019424	XLOC_019424;A3:scaffold8095:33559-36446:33559-36747:+	TCONS_00053842	TCONS_00053842,TCONS_00053843
scaffold8095	XLOC_019424	XLOC_019424;A3:scaffold8095:27026-33469:27026-33483:+	TCONS_00053841,TCONS_00053843	TCONS_00053841,TCONS_00053843,TCONS_00053839,TCONS_00053844
scaffold8095	XLOC_019424	XLOC_019424;A3:scaffold8095:22712-23499:22712-23507:+	TCONS_00053837,TCONS_00053838,TCONS_00053839,TCONS_00053841,TCONS_00053842,TCONS_00053843,TCONS_00053844	TCONS_00053837,TCONS_00053838,TCONS_00053839,TCONS_00053841,TCONS_00053842,TCONS_00053843,TCONS_00053844,TCONS_00053840
scaffold8095	XLOC_019424	XLOC_019424;A3:scaffold8095:27026-33469:27026-33474:+	TCONS_00053841,TCONS_00053843	TCONS_00053841,TCONS_00053843,TCONS_00053842
scaffold8095	XLOC_019424	XLOC_019424;A3:scaffold8095:27026-33474:27026-33483:+	TCONS_00053842	TCONS_00053842,TCONS_00053839,TCONS_00053844
scaffold3015	XLOC_010203	XLOC_010203;A3:scaffold3015:118979-119067:118920-119067:-	TCONS_00027938,TCONS_00027939,TCONS_00027940	TCONS_00027938,TCONS_00027939,TCONS_00027940,TCONS_00027937
scaffold833	XLOC_019752	XLOC_019752;A3:scaffold833:130670-136953:130670-136956:+	TCONS_00054677	TCONS_00054677,TCONS_00054686
scaffold833	XLOC_019752	XLOC_019752;A3:scaffold833:130670-136481:130670-136699:+	TCONS_00054692,TCONS_00054695	TCONS_00054692,TCONS_00054695,TCONS_00054678,TCONS_00054680,TCONS_00054683,TCONS_00054689
scaffold833	XLOC_019752	XLOC_019752;A3:scaffold833:137029-137307:137029-137335:+	TCONS_00054677,TCONS_00054678,TCONS_00054679,TCONS_00054687,TCONS_00054686,TCONS_00054685,TCONS_00054684,TCONS_00054683,TCONS_00054682,TCONS_00054681,TCONS_00054689,TCONS_00054688,TCONS_00054690,TCONS_00054691,TCONS_00054692,TCONS_00054693,TCONS_00054694,TCONS_00054695,TCONS_00054696,TCONS_00054697,TCONS_00054699	TCONS_00054677,TCONS_00054678,TCONS_00054679,TCONS_00054687,TCONS_00054686,TCONS_00054685,TCONS_00054684,TCONS_00054683,TCONS_00054682,TCONS_00054681,TCONS_00054689,TCONS_00054688,TCONS_00054690,TCONS_00054691,TCONS_00054692,TCONS_00054693,TCONS_00054694,TCONS_00054695,TCONS_00054696,TCONS_00054697,TCONS_00054699,TCONS_00054676
scaffold8895	XLOC_020612	XLOC_020612;A3:scaffold8895:9605-9711:9605-9734:+	TCONS_00056969	TCONS_00056969,TCONS_00056970
scaffold834	XLOC_019777	XLOC_019777;A3:scaffold834:49406-50348:49406-50377:+	TCONS_00054762	TCONS_00054762,TCONS_00054761
scaffold834	XLOC_019777	XLOC_019777;A3:scaffold834:49406-50348:49406-50420:+	TCONS_00054762	TCONS_00054762,TCONS_00054760
scaffold834	XLOC_019777	XLOC_019777;A3:scaffold834:49406-50377:49406-50420:+	TCONS_00054761	TCONS_00054761,TCONS_00054760
scaffold834	XLOC_019787	XLOC_019787;A3:scaffold834:63212-63496:63184-63496:-	TCONS_00054778	TCONS_00054778,TCONS_00054779
scaffold834	XLOC_019790	XLOC_019790;A3:scaffold834:121240-121314:121233-121314:-	TCONS_00054788,TCONS_00054789	TCONS_00054788,TCONS_00054789,TCONS_00054786,TCONS_00054785,TCONS_00054787
scaffold834	XLOC_019789	XLOC_019789;A3:scaffold834:112753-113717:112703-113717:-	TCONS_00054783	TCONS_00054783,TCONS_00054784
scaffold835	XLOC_019800	XLOC_019800;A3:scaffold835:25134-25256:25134-25798:+	TCONS_00054807,TCONS_00054808	TCONS_00054807,TCONS_00054808,TCONS_00054806
scaffold835	XLOC_019803	XLOC_019803;A3:scaffold835:96289-99274:96251-99274:-	TCONS_00054815,TCONS_00054820,TCONS_00054821,TCONS_00054822	TCONS_00054815,TCONS_00054820,TCONS_00054821,TCONS_00054822,TCONS_00054818,TCONS_00054819
scaffold2633	XLOC_009008	XLOC_009008;A3:scaffold2633:42398-44018:42378-44018:-	TCONS_00024694,TCONS_00024693,TCONS_00024695,TCONS_00024697	TCONS_00024694,TCONS_00024693,TCONS_00024695,TCONS_00024697,TCONS_00024698
scaffold2636	XLOC_009015	XLOC_009015;A3:scaffold2636:89252-89488:89239-89488:-	TCONS_00024705	TCONS_00024705,TCONS_00024707,TCONS_00024708
scaffold5367	XLOC_015127	XLOC_015127;A3:scaffold5367:43006-43790:43006-44321:+	TCONS_00042056	TCONS_00042056,TCONS_00042050,TCONS_00042053,TCONS_00042057,TCONS_00042058
scaffold5367	XLOC_015127	XLOC_015127;A3:scaffold5367:45651-45758:45651-45779:+	TCONS_00042057	TCONS_00042057,TCONS_00042050,TCONS_00042051,TCONS_00042053,TCONS_00042052,TCONS_00042054,TCONS_00042056,TCONS_00042058
scaffold5367	XLOC_015126	XLOC_015126;A3:scaffold5367:1601-2421:1601-2434:+	TCONS_00042048,TCONS_00042049	TCONS_00042048,TCONS_00042049,TCONS_00042047
scaffold4449	XLOC_013384	XLOC_013384;A3:scaffold4449:469-555:469-599:+	TCONS_00037320,TCONS_00037322,TCONS_00037324	TCONS_00037320,TCONS_00037322,TCONS_00037324,TCONS_00037321,TCONS_00037323,TCONS_00037325,TCONS_00037326,TCONS_00037327
scaffold4449	XLOC_013384	XLOC_013384;A3:scaffold4449:469-555:469-597:+	TCONS_00037320,TCONS_00037322,TCONS_00037324	TCONS_00037320,TCONS_00037322,TCONS_00037324,TCONS_00037318
scaffold4449	XLOC_013384	XLOC_013384;A3:scaffold4449:469-597:469-599:+	TCONS_00037318	TCONS_00037318,TCONS_00037321,TCONS_00037323,TCONS_00037325,TCONS_00037326,TCONS_00037327
scaffold4449	XLOC_013384	XLOC_013384;A3:scaffold4449:219-378:219-405:+	TCONS_00037320,TCONS_00037322,TCONS_00037323	TCONS_00037320,TCONS_00037322,TCONS_00037323,TCONS_00037318,TCONS_00037319,TCONS_00037321
scaffold3904	XLOC_012207	XLOC_012207;A3:scaffold3904:7927-8065:7924-8065:-	TCONS_00033840,TCONS_00033841,TCONS_00033842,TCONS_00033843,TCONS_00033844,TCONS_00033845,TCONS_00033847,TCONS_00033848,TCONS_00033849	TCONS_00033840,TCONS_00033841,TCONS_00033842,TCONS_00033843,TCONS_00033844,TCONS_00033845,TCONS_00033847,TCONS_00033848,TCONS_00033849,TCONS_00033850
scaffold3904	XLOC_012210	XLOC_012210;A3:scaffold3904:78528-78885:78490-78885:-	TCONS_00033859	TCONS_00033859,TCONS_00033860
scaffold3904	XLOC_012208	XLOC_012208;A3:scaffold3904:29282-29442:29228-29442:-	TCONS_00033851,TCONS_00033855	TCONS_00033851,TCONS_00033855,TCONS_00033852,TCONS_00033856
scaffold5503	XLOC_015356	XLOC_015356;A3:scaffold5503:54447-54893:54391-54893:-	TCONS_00042655,TCONS_00042658,TCONS_00042659,TCONS_00042660,TCONS_00042661,TCONS_00042663	TCONS_00042655,TCONS_00042658,TCONS_00042659,TCONS_00042660,TCONS_00042661,TCONS_00042663,TCONS_00042657
scaffold5507	XLOC_015363	XLOC_015363;A3:scaffold5507:81391-82410:81391-82446:+	TCONS_00042682,TCONS_00042683,TCONS_00042684	TCONS_00042682,TCONS_00042683,TCONS_00042684,TCONS_00042681,TCONS_00042685
scaffold5507	XLOC_015367	XLOC_015367;A3:scaffold5507:78073-78223:77805-78223:-	TCONS_00042694,TCONS_00042696	TCONS_00042694,TCONS_00042696,TCONS_00042697
scaffold5507	XLOC_015367	XLOC_015367;A3:scaffold5507:74577-77344:74571-77344:-	TCONS_00042697	TCONS_00042697,TCONS_00042696
scaffold14172	XLOC_003810	XLOC_003810;A3:scaffold14172:5181-5429:5181-5433:+	TCONS_00010874	TCONS_00010874,TCONS_00010871
scaffold4364	XLOC_013135	XLOC_013135;A3:scaffold4364:9000-9073:9000-9088:+	TCONS_00036622	TCONS_00036622,TCONS_00036623
scaffold4364	XLOC_013135	XLOC_013135;A3:scaffold4364:10262-10339:10262-10366:+	TCONS_00036622	TCONS_00036622,TCONS_00036623
scaffold4360	XLOC_013134	XLOC_013134;A3:scaffold4360:102390-102482:102353-102482:-	TCONS_00036604,TCONS_00036615,TCONS_00036608,TCONS_00036610,TCONS_00036611,TCONS_00036612,TCONS_00036613,TCONS_00036607,TCONS_00036606,TCONS_00036616,TCONS_00036617,TCONS_00036619,TCONS_00036620,TCONS_00036621	TCONS_00036604,TCONS_00036615,TCONS_00036608,TCONS_00036610,TCONS_00036611,TCONS_00036612,TCONS_00036613,TCONS_00036607,TCONS_00036606,TCONS_00036616,TCONS_00036617,TCONS_00036619,TCONS_00036620,TCONS_00036621,TCONS_00036618
scaffold4360	XLOC_013134	XLOC_013134;A3:scaffold4360:102390-102482:102356-102482:-	TCONS_00036604,TCONS_00036615,TCONS_00036608,TCONS_00036610,TCONS_00036611,TCONS_00036612,TCONS_00036613,TCONS_00036607,TCONS_00036606,TCONS_00036616,TCONS_00036617,TCONS_00036619,TCONS_00036620,TCONS_00036621	TCONS_00036604,TCONS_00036615,TCONS_00036608,TCONS_00036610,TCONS_00036611,TCONS_00036612,TCONS_00036613,TCONS_00036607,TCONS_00036606,TCONS_00036616,TCONS_00036617,TCONS_00036619,TCONS_00036620,TCONS_00036621,TCONS_00036614,TCONS_00036605
scaffold4360	XLOC_013134	XLOC_013134;A3:scaffold4360:99730-100189:99724-100189:-	TCONS_00036608,TCONS_00036616,TCONS_00036620	TCONS_00036608,TCONS_00036616,TCONS_00036620,TCONS_00036610
scaffold4360	XLOC_013134	XLOC_013134;A3:scaffold4360:102356-102482:102353-102482:-	TCONS_00036614,TCONS_00036605	TCONS_00036614,TCONS_00036605,TCONS_00036618
scaffold1623	XLOC_005208	XLOC_005208;A3:scaffold1623:189891-189972:189168-189972:-	TCONS_00014695	TCONS_00014695,TCONS_00014690,TCONS_00014691,TCONS_00014692,TCONS_00014693,TCONS_00014694,TCONS_00014696
scaffold278	XLOC_009473	XLOC_009473;A3:scaffold278:84456-84989:84456-85079:+	TCONS_00026037	TCONS_00026037,TCONS_00026036,TCONS_00026041
scaffold279	XLOC_009493	XLOC_009493;A3:scaffold279:52576-52684:52277-52684:-	TCONS_00026105	TCONS_00026105,TCONS_00026104,TCONS_00026106
scaffold270	XLOC_009263	XLOC_009263;A3:scaffold270:111105-111372:111105-111620:+	TCONS_00025528,TCONS_00025529,TCONS_00025530,TCONS_00025535	TCONS_00025528,TCONS_00025529,TCONS_00025530,TCONS_00025535,TCONS_00025531,TCONS_00025532,TCONS_00025534
scaffold276	XLOC_009434	XLOC_009434;A3:scaffold276:322132-322425:321959-322425:-	TCONS_00025922	TCONS_00025922,TCONS_00025921
scaffold276	XLOC_009434	XLOC_009434;A3:scaffold276:324030-324281:324004-324281:-	TCONS_00025922	TCONS_00025922,TCONS_00025920,TCONS_00025921
scaffold7967	XLOC_019279	XLOC_019279;A3:scaffold7967:76180-76318:76110-76318:-	TCONS_00053461	TCONS_00053461,TCONS_00053462,TCONS_00053463
scaffold7967	XLOC_019279	XLOC_019279;A3:scaffold7967:76596-76774:76593-76774:-	TCONS_00053461,TCONS_00053463	TCONS_00053461,TCONS_00053463,TCONS_00053462
scaffold7107	XLOC_017944	XLOC_017944;A3:scaffold7107:16346-16690:16344-16690:-	TCONS_00049984	TCONS_00049984,TCONS_00049977,TCONS_00049978,TCONS_00049979,TCONS_00049980,TCONS_00049982,TCONS_00049983,TCONS_00049985
scaffold7107	XLOC_017944	XLOC_017944;A3:scaffold7107:17788-17875:17771-17875:-	TCONS_00049977,TCONS_00049978,TCONS_00049979,TCONS_00049980,TCONS_00049982,TCONS_00049983,TCONS_00049984	TCONS_00049977,TCONS_00049978,TCONS_00049979,TCONS_00049980,TCONS_00049982,TCONS_00049983,TCONS_00049984,TCONS_00049985
scaffold7102	XLOC_017940	XLOC_017940;A3:scaffold7102:1596-8105:1596-8225:+	TCONS_00049964,TCONS_00049966	TCONS_00049964,TCONS_00049966,TCONS_00049965,TCONS_00049968
scaffold7102	XLOC_017940	XLOC_017940;A3:scaffold7102:1596-8135:1596-8225:+	TCONS_00049967,TCONS_00049970	TCONS_00049967,TCONS_00049970,TCONS_00049965,TCONS_00049968
scaffold7102	XLOC_017940	XLOC_017940;A3:scaffold7102:1596-8105:1596-8135:+	TCONS_00049964,TCONS_00049966	TCONS_00049964,TCONS_00049966,TCONS_00049967,TCONS_00049970
scaffold7533	XLOC_018569	XLOC_018569;A3:scaffold7533:18422-18971:18297-18971:-	TCONS_00051537	TCONS_00051537,TCONS_00051534,TCONS_00051535,TCONS_00051536
scaffold2357	XLOC_008249	XLOC_008249;A3:scaffold2357:123931-124049:123931-124059:+	TCONS_00022788	TCONS_00022788,TCONS_00022789
scaffold879	XLOC_020458	XLOC_020458;A3:scaffold879:243236-243311:243221-243311:-	TCONS_00056552,TCONS_00056555,TCONS_00056556,TCONS_00056564,TCONS_00056567,TCONS_00056570,TCONS_00056571,TCONS_00056573,TCONS_00056578,TCONS_00056580	TCONS_00056552,TCONS_00056555,TCONS_00056556,TCONS_00056564,TCONS_00056567,TCONS_00056570,TCONS_00056571,TCONS_00056573,TCONS_00056578,TCONS_00056580,TCONS_00056559,TCONS_00056560,TCONS_00056561,TCONS_00056562,TCONS_00056568,TCONS_00056569,TCONS_00056575,TCONS_00056577
scaffold879	XLOC_020458	XLOC_020458;A3:scaffold879:242107-242880:242076-242880:-	TCONS_00056551,TCONS_00056552,TCONS_00056553,TCONS_00056554,TCONS_00056555,TCONS_00056556,TCONS_00056557,TCONS_00056558,TCONS_00056559,TCONS_00056560,TCONS_00056561,TCONS_00056562,TCONS_00056563,TCONS_00056564,TCONS_00056567,TCONS_00056568,TCONS_00056569,TCONS_00056570,TCONS_00056571,TCONS_00056572,TCONS_00056573,TCONS_00056574,TCONS_00056576,TCONS_00056575,TCONS_00056577,TCONS_00056578,TCONS_000…	TCONS_00056551,TCONS_00056552,TCONS_00056553,TCONS_00056554,TCONS_00056555,TCONS_00056556,TCONS_00056557,TCONS_00056558,TCONS_00056559,TCONS_00056560,TCONS_00056561,TCONS_00056562,TCONS_00056563,TCONS_00056564,TCONS_00056567,TCONS_00056568,TCONS_00056569,TCONS_00056570,TCONS_00056571,TCONS_00056572,TCONS_00056573,TCONS_00056574,TCONS_00056576,TCONS_00056575,TCONS_00056577,TCONS_00056578,TCONS_000…
scaffold879	XLOC_020458	XLOC_020458;A3:scaffold879:245034-245173:244979-245173:-	TCONS_00056565	TCONS_00056565,TCONS_00056555,TCONS_00056562,TCONS_00056581
scaffold879	XLOC_020458	XLOC_020458;A3:scaffold879:244473-244584:244458-244584:-	TCONS_00056551,TCONS_00056552,TCONS_00056554,TCONS_00056555,TCONS_00056556,TCONS_00056559,TCONS_00056560,TCONS_00056561,TCONS_00056563,TCONS_00056565,TCONS_00056566,TCONS_00056567,TCONS_00056568,TCONS_00056569,TCONS_00056570,TCONS_00056571,TCONS_00056572,TCONS_00056573,TCONS_00056577,TCONS_00056579,TCONS_00056580	TCONS_00056551,TCONS_00056552,TCONS_00056554,TCONS_00056555,TCONS_00056556,TCONS_00056559,TCONS_00056560,TCONS_00056561,TCONS_00056563,TCONS_00056565,TCONS_00056566,TCONS_00056567,TCONS_00056568,TCONS_00056569,TCONS_00056570,TCONS_00056571,TCONS_00056572,TCONS_00056573,TCONS_00056577,TCONS_00056579,TCONS_00056580,TCONS_00056557,TCONS_00056564,TCONS_00056574,TCONS_00056576,TCONS_00056575,TCONS_000…
scaffold879	XLOC_020458	XLOC_020458;A3:scaffold879:243226-243311:243221-243311:-	TCONS_00056554	TCONS_00056554,TCONS_00056559,TCONS_00056560,TCONS_00056561,TCONS_00056562,TCONS_00056568,TCONS_00056569,TCONS_00056575,TCONS_00056577
scaffold879	XLOC_020458	XLOC_020458;A3:scaffold879:245057-245173:244979-245173:-	TCONS_00056574	TCONS_00056574,TCONS_00056555,TCONS_00056562,TCONS_00056581
scaffold879	XLOC_020458	XLOC_020458;A3:scaffold879:243236-243311:243226-243311:-	TCONS_00056552,TCONS_00056555,TCONS_00056556,TCONS_00056564,TCONS_00056567,TCONS_00056570,TCONS_00056571,TCONS_00056573,TCONS_00056578,TCONS_00056580	TCONS_00056552,TCONS_00056555,TCONS_00056556,TCONS_00056564,TCONS_00056567,TCONS_00056570,TCONS_00056571,TCONS_00056573,TCONS_00056578,TCONS_00056580,TCONS_00056554
scaffold879	XLOC_020458	XLOC_020458;A3:scaffold879:245057-245173:245034-245173:-	TCONS_00056574	TCONS_00056574,TCONS_00056565
scaffold8284	XLOC_019683	XLOC_019683;A3:scaffold8284:32972-33059:32972-33105:+	TCONS_00054474	TCONS_00054474,TCONS_00054475
scaffold8284	XLOC_019685	XLOC_019685;A3:scaffold8284:48351-49696:48313-49696:-	TCONS_00054477,TCONS_00054480,TCONS_00054481,TCONS_00054483	TCONS_00054477,TCONS_00054480,TCONS_00054481,TCONS_00054483,TCONS_00054479
scaffold11498	XLOC_001630	XLOC_001630;A3:scaffold11498:9439-9769:9391-9769:-	TCONS_00004641,TCONS_00004644	TCONS_00004641,TCONS_00004644,TCONS_00004643
scaffold3220	XLOC_010720	XLOC_010720;A3:scaffold3220:121564-123875:120976-123875:-	TCONS_00029239	TCONS_00029239,TCONS_00029238
scaffold17237	XLOC_005752	XLOC_005752;A3:scaffold17237:2692-2726:2692-2788:+	TCONS_00016282	TCONS_00016282,TCONS_00016283,TCONS_00016284,TCONS_00016286,TCONS_00016287
scaffold17237	XLOC_005752	XLOC_005752;A3:scaffold17237:2692-2726:2692-2730:+	TCONS_00016282	TCONS_00016282,TCONS_00016285
scaffold17237	XLOC_005752	XLOC_005752;A3:scaffold17237:3482-4701:3482-4750:+	TCONS_00016284	TCONS_00016284,TCONS_00016286,TCONS_00016287
scaffold17237	XLOC_005752	XLOC_005752;A3:scaffold17237:2692-2730:2692-2788:+	TCONS_00016285	TCONS_00016285,TCONS_00016283,TCONS_00016284,TCONS_00016286,TCONS_00016287
scaffold6277	XLOC_016585	XLOC_016585;A3:scaffold6277:45560-46633:45560-46954:+	TCONS_00045948,TCONS_00045949	TCONS_00045948,TCONS_00045949,TCONS_00045947
scaffold6277	XLOC_016585	XLOC_016585;A3:scaffold6277:47004-47526:47004-47683:+	TCONS_00045948,TCONS_00045950	TCONS_00045948,TCONS_00045950,TCONS_00045947,TCONS_00045949
scaffold12401	XLOC_002475	XLOC_002475;A3:scaffold12401:21954-22022:21954-22095:+	TCONS_00006826	TCONS_00006826,TCONS_00006829
scaffold6270	XLOC_016579	XLOC_016579;A3:scaffold6270:72010-72300:72006-72300:-	TCONS_00045933	TCONS_00045933,TCONS_00045934,TCONS_00045936
scaffold16948	XLOC_005623	XLOC_005623;A3:scaffold16948:4355-5170:4355-5223:+	TCONS_00015763,TCONS_00015765,TCONS_00015766,TCONS_00015768,TCONS_00015769,TCONS_00015770	TCONS_00015763,TCONS_00015765,TCONS_00015766,TCONS_00015768,TCONS_00015769,TCONS_00015770,TCONS_00015764
scaffold16948	XLOC_005623	XLOC_005623;A3:scaffold16948:7182-7214:7182-8697:+	TCONS_00015771	TCONS_00015771,TCONS_00015763,TCONS_00015764,TCONS_00015765,TCONS_00015767,TCONS_00015766,TCONS_00015768,TCONS_00015769,TCONS_00015770
scaffold2173	XLOC_007726	XLOC_007726;A3:scaffold2173:73973-74178:73944-74178:-	TCONS_00021339,TCONS_00021342	TCONS_00021339,TCONS_00021342,TCONS_00021340
scaffold2173	XLOC_007726	XLOC_007726;A3:scaffold2173:73973-74178:73916-74178:-	TCONS_00021339,TCONS_00021342	TCONS_00021339,TCONS_00021342,TCONS_00021341
scaffold2173	XLOC_007726	XLOC_007726;A3:scaffold2173:73944-74178:73916-74178:-	TCONS_00021340	TCONS_00021340,TCONS_00021341
scaffold17092	XLOC_005700	XLOC_005700;A3:scaffold17092:4763-5249:4759-5249:-	TCONS_00016182,TCONS_00016184	TCONS_00016182,TCONS_00016184,TCONS_00016185
scaffold9105	XLOC_020884	XLOC_020884;A3:scaffold9105:26676-27443:26659-27443:-	TCONS_00057710	TCONS_00057710,TCONS_00057711
scaffold9105	XLOC_020885	XLOC_020885;A3:scaffold9105:31448-31738:31377-31738:-	TCONS_00057712,TCONS_00057713,TCONS_00057715	TCONS_00057712,TCONS_00057713,TCONS_00057715,TCONS_00057714
scaffold9105	XLOC_020885	XLOC_020885;A3:scaffold9105:33144-33325:31918-33325:-	TCONS_00057714	TCONS_00057714,TCONS_00057713
scaffold3739	XLOC_011885	XLOC_011885;A3:scaffold3739:34956-35286:34956-35288:+	TCONS_00032961	TCONS_00032961,TCONS_00032942,TCONS_00032950,TCONS_00032958
scaffold3739	XLOC_011885	XLOC_011885;A3:scaffold3739:23047-23148:23047-23164:+	TCONS_00032936,TCONS_00032937,TCONS_00032938,TCONS_00032940,TCONS_00032941,TCONS_00032942,TCONS_00032943,TCONS_00032944,TCONS_00032945,TCONS_00032946,TCONS_00032948,TCONS_00032947,TCONS_00032949,TCONS_00032950,TCONS_00032951,TCONS_00032952,TCONS_00032953,TCONS_00032954,TCONS_00032956,TCONS_00032957,TCONS_00032958,TCONS_00032959,TCONS_00032960,TCONS_00032961	TCONS_00032936,TCONS_00032937,TCONS_00032938,TCONS_00032940,TCONS_00032941,TCONS_00032942,TCONS_00032943,TCONS_00032944,TCONS_00032945,TCONS_00032946,TCONS_00032948,TCONS_00032947,TCONS_00032949,TCONS_00032950,TCONS_00032951,TCONS_00032952,TCONS_00032953,TCONS_00032954,TCONS_00032956,TCONS_00032957,TCONS_00032958,TCONS_00032959,TCONS_00032960,TCONS_00032961,TCONS_00032939,TCONS_00032955
scaffold3739	XLOC_011885	XLOC_011885;A3:scaffold3739:33081-34513:33081-34595:+	TCONS_00032948	TCONS_00032948,TCONS_00032940
scaffold3739	XLOC_011890	XLOC_011890;A3:scaffold3739:89748-89877:89717-89877:-	TCONS_00032970,TCONS_00032968,TCONS_00032969,TCONS_00032971,TCONS_00032972,TCONS_00032973	TCONS_00032970,TCONS_00032968,TCONS_00032969,TCONS_00032971,TCONS_00032972,TCONS_00032973,TCONS_00032967
scaffold3739	XLOC_011890	XLOC_011890;A3:scaffold3739:83897-87073:83884-87073:-	TCONS_00032967,TCONS_00032970,TCONS_00032968,TCONS_00032971,TCONS_00032972	TCONS_00032967,TCONS_00032970,TCONS_00032968,TCONS_00032971,TCONS_00032972,TCONS_00032969
scaffold3731	XLOC_011871	XLOC_011871;A3:scaffold3731:81636-81665:81636-82822:+	TCONS_00032902	TCONS_00032902,TCONS_00032898,TCONS_00032899,TCONS_00032900,TCONS_00032901,TCONS_00032903
scaffold3542	XLOC_011449	XLOC_011449;A3:scaffold3542:159005-161576:159005-161594:+	TCONS_00031764	TCONS_00031764,TCONS_00031763
scaffold2179	XLOC_007742	XLOC_007742;A3:scaffold2179:50000-50332:50000-50345:+	TCONS_00021382	TCONS_00021382,TCONS_00021381,TCONS_00021383
scaffold2179	XLOC_007742	XLOC_007742;A3:scaffold2179:49560-49756:49560-49777:+	TCONS_00021381	TCONS_00021381,TCONS_00021382,TCONS_00021383
scaffold2179	XLOC_007744	XLOC_007744;A3:scaffold2179:82003-82170:81510-82170:-	TCONS_00021390	TCONS_00021390,TCONS_00021386,TCONS_00021391,TCONS_00021394
scaffold2175	XLOC_007728	XLOC_007728;A3:scaffold2175:4832-7063:4832-7065:+	TCONS_00021350	TCONS_00021350,TCONS_00021346,TCONS_00021345,TCONS_00021347,TCONS_00021348,TCONS_00021349,TCONS_00021351
scaffold2175	XLOC_007737	XLOC_007737;A3:scaffold2175:152543-152576:152417-152576:-	TCONS_00021372	TCONS_00021372,TCONS_00021369,TCONS_00021370,TCONS_00021371
scaffold2170	XLOC_007709	XLOC_007709;A3:scaffold2170:90631-90783:90631-90818:+	TCONS_00021278,TCONS_00021280	TCONS_00021278,TCONS_00021280,TCONS_00021274,TCONS_00021275,TCONS_00021276,TCONS_00021277,TCONS_00021279,TCONS_00021281,TCONS_00021282,TCONS_00021283,TCONS_00021284,TCONS_00021285
scaffold2170	XLOC_007709	XLOC_007709;A3:scaffold2170:87440-87528:87440-87544:+	TCONS_00021274,TCONS_00021277,TCONS_00021279,TCONS_00021280,TCONS_00021281,TCONS_00021283	TCONS_00021274,TCONS_00021277,TCONS_00021279,TCONS_00021280,TCONS_00021281,TCONS_00021283,TCONS_00021276
scaffold2170	XLOC_007709	XLOC_007709;A3:scaffold2170:90364-90564:90364-90568:+	TCONS_00021274,TCONS_00021276,TCONS_00021277,TCONS_00021283	TCONS_00021274,TCONS_00021276,TCONS_00021277,TCONS_00021283,TCONS_00021275
scaffold2172	XLOC_007721	XLOC_007721;A3:scaffold2172:104512-105132:104512-105201:+	TCONS_00021319	TCONS_00021319,TCONS_00021320,TCONS_00021321
scaffold2172	XLOC_007721	XLOC_007721;A3:scaffold2172:106482-106675:106482-106746:+	TCONS_00021321	TCONS_00021321,TCONS_00021318,TCONS_00021319,TCONS_00021320
scaffold2172	XLOC_007721	XLOC_007721;A3:scaffold2172:104512-105201:104512-105273:+	TCONS_00021320,TCONS_00021321	TCONS_00021320,TCONS_00021321,TCONS_00021318
scaffold2172	XLOC_007721	XLOC_007721;A3:scaffold2172:104512-105132:104512-105273:+	TCONS_00021319	TCONS_00021319,TCONS_00021318
scaffold16799	XLOC_005519	XLOC_005519;A3:scaffold16799:12805-12900:12801-12900:-	TCONS_00015504	TCONS_00015504,TCONS_00015503,TCONS_00015505,TCONS_00015506,TCONS_00015507,TCONS_00015508
scaffold16799	XLOC_005519	XLOC_005519;A3:scaffold16799:14128-14253:14005-14253:-	TCONS_00015506,TCONS_00015507,TCONS_00015508	TCONS_00015506,TCONS_00015507,TCONS_00015508,TCONS_00015503
scaffold16799	XLOC_005519	XLOC_005519;A3:scaffold16799:14426-14651:14424-14651:-	TCONS_00015503,TCONS_00015507	TCONS_00015503,TCONS_00015507,TCONS_00015506
scaffold3547	XLOC_011462	XLOC_011462;A3:scaffold3547:30846-30948:30821-30948:-	TCONS_00031791,TCONS_00031793	TCONS_00031791,TCONS_00031793,TCONS_00031792
scaffold5772	XLOC_015817	XLOC_015817;A3:scaffold5772:56839-57289:56839-57335:+	TCONS_00043974	TCONS_00043974,TCONS_00043971
scaffold5772	XLOC_015817	XLOC_015817;A3:scaffold5772:56839-57289:56839-57303:+	TCONS_00043974	TCONS_00043974,TCONS_00043972,TCONS_00043973
scaffold5772	XLOC_015817	XLOC_015817;A3:scaffold5772:56839-57303:56839-57335:+	TCONS_00043972,TCONS_00043973	TCONS_00043972,TCONS_00043973,TCONS_00043971
scaffold5772	XLOC_015817	XLOC_015817;A3:scaffold5772:56839-57247:56839-57289:+	TCONS_00043975	TCONS_00043975,TCONS_00043974
scaffold5772	XLOC_015817	XLOC_015817;A3:scaffold5772:56839-57247:56839-57335:+	TCONS_00043975	TCONS_00043975,TCONS_00043971
scaffold5772	XLOC_015817	XLOC_015817;A3:scaffold5772:56839-57247:56839-57303:+	TCONS_00043975	TCONS_00043975,TCONS_00043972,TCONS_00043973
scaffold5772	XLOC_015816	XLOC_015816;A3:scaffold5772:25702-25809:25702-25827:+	TCONS_00043950,TCONS_00043952,TCONS_00043953,TCONS_00043954,TCONS_00043955,TCONS_00043956,TCONS_00043957,TCONS_00043958,TCONS_00043959,TCONS_00043960,TCONS_00043961,TCONS_00043962,TCONS_00043963,TCONS_00043964,TCONS_00043965,TCONS_00043966,TCONS_00043967,TCONS_00043968,TCONS_00043969	TCONS_00043950,TCONS_00043952,TCONS_00043953,TCONS_00043954,TCONS_00043955,TCONS_00043956,TCONS_00043957,TCONS_00043958,TCONS_00043959,TCONS_00043960,TCONS_00043961,TCONS_00043962,TCONS_00043963,TCONS_00043964,TCONS_00043965,TCONS_00043966,TCONS_00043967,TCONS_00043968,TCONS_00043969,TCONS_00043951
scaffold5772	XLOC_015816	XLOC_015816;A3:scaffold5772:28551-28990:28551-29270:+	TCONS_00043952,TCONS_00043954,TCONS_00043955,TCONS_00043957,TCONS_00043958,TCONS_00043959,TCONS_00043960,TCONS_00043965,TCONS_00043967,TCONS_00043969	TCONS_00043952,TCONS_00043954,TCONS_00043955,TCONS_00043957,TCONS_00043958,TCONS_00043959,TCONS_00043960,TCONS_00043965,TCONS_00043967,TCONS_00043969,TCONS_00043951,TCONS_00043963,TCONS_00043968
scaffold5772	XLOC_015816	XLOC_015816;A3:scaffold5772:29576-29979:29576-29982:+	TCONS_00043960	TCONS_00043960,TCONS_00043950,TCONS_00043951,TCONS_00043952,TCONS_00043953,TCONS_00043954,TCONS_00043955,TCONS_00043956,TCONS_00043957,TCONS_00043958,TCONS_00043959,TCONS_00043961,TCONS_00043962,TCONS_00043963,TCONS_00043964,TCONS_00043965,TCONS_00043966,TCONS_00043967,TCONS_00043968,TCONS_00043969,TCONS_00043970
scaffold5772	XLOC_015816	XLOC_015816;A3:scaffold5772:24341-24467:24341-24523:+	TCONS_00043950,TCONS_00043951,TCONS_00043952,TCONS_00043954,TCONS_00043957,TCONS_00043961,TCONS_00043965,TCONS_00043966,TCONS_00043967,TCONS_00043968	TCONS_00043950,TCONS_00043951,TCONS_00043952,TCONS_00043954,TCONS_00043957,TCONS_00043961,TCONS_00043965,TCONS_00043966,TCONS_00043967,TCONS_00043968,TCONS_00043953,TCONS_00043955,TCONS_00043956,TCONS_00043958,TCONS_00043959,TCONS_00043960,TCONS_00043962,TCONS_00043963,TCONS_00043964
scaffold5772	XLOC_015816	XLOC_015816;A3:scaffold5772:28551-29270:28551-29315:+	TCONS_00043951,TCONS_00043963,TCONS_00043968	TCONS_00043951,TCONS_00043963,TCONS_00043968,TCONS_00043956
scaffold5772	XLOC_015816	XLOC_015816;A3:scaffold5772:28551-28990:28551-29315:+	TCONS_00043952,TCONS_00043954,TCONS_00043955,TCONS_00043957,TCONS_00043958,TCONS_00043959,TCONS_00043960,TCONS_00043965,TCONS_00043967,TCONS_00043969	TCONS_00043952,TCONS_00043954,TCONS_00043955,TCONS_00043957,TCONS_00043958,TCONS_00043959,TCONS_00043960,TCONS_00043965,TCONS_00043967,TCONS_00043969,TCONS_00043956
scaffold5772	XLOC_015815	XLOC_015815;A3:scaffold5772:2387-2500:2387-2502:+	TCONS_00043942,TCONS_00043944,TCONS_00043945,TCONS_00043946,TCONS_00043947	TCONS_00043942,TCONS_00043944,TCONS_00043945,TCONS_00043946,TCONS_00043947,TCONS_00043943
scaffold5772	XLOC_015818	XLOC_015818;A3:scaffold5772:51920-52249:51911-52249:-	TCONS_00043976	TCONS_00043976,TCONS_00043977
scaffold3545	XLOC_011451	XLOC_011451;A3:scaffold3545:45841-47299:45807-47299:-	TCONS_00031767	TCONS_00031767,TCONS_00031766,TCONS_00031768
scaffold3545	XLOC_011451	XLOC_011451;A3:scaffold3545:44549-45070:44095-45070:-	TCONS_00031766	TCONS_00031766,TCONS_00031767,TCONS_00031768
scaffold5777	XLOC_015829	XLOC_015829;A3:scaffold5777:227128-227406:227125-227406:-	TCONS_00044018,TCONS_00044019	TCONS_00044018,TCONS_00044019,TCONS_00044017
scaffold20923	XLOC_007444	XLOC_007444;A3:scaffold20923:2598-2696:2598-2717:+	TCONS_00020638,TCONS_00020640	TCONS_00020638,TCONS_00020640,TCONS_00020639
scaffold5770	XLOC_015814	XLOC_015814;A3:scaffold5770:119545-119911:119530-119911:-	TCONS_00043933,TCONS_00043934,TCONS_00043936	TCONS_00043933,TCONS_00043934,TCONS_00043936,TCONS_00043940
scaffold5770	XLOC_015814	XLOC_015814;A3:scaffold5770:118495-119198:118363-119198:-	TCONS_00043939	TCONS_00043939,TCONS_00043933,TCONS_00043936,TCONS_00043938
scaffold10513	XLOC_000620	XLOC_000620;A3:scaffold10513:6804-6911:6804-6914:+	TCONS_00001996,TCONS_00001997	TCONS_00001996,TCONS_00001997,TCONS_00001998
scaffold10513	XLOC_000620	XLOC_000620;A3:scaffold10513:6563-6682:6563-6689:+	TCONS_00001996,TCONS_00001997,TCONS_00002000	TCONS_00001996,TCONS_00001997,TCONS_00002000,TCONS_00001998
scaffold10514	XLOC_000623	XLOC_000623;A3:scaffold10514:9805-10206:9805-11480:+	TCONS_00002006,TCONS_00002007	TCONS_00002006,TCONS_00002007,TCONS_00002008
scaffold10516	XLOC_000627	XLOC_000627;A3:scaffold10516:20586-22060:20569-22060:-	TCONS_00002021	TCONS_00002021,TCONS_00002017,TCONS_00002020
scaffold10517	XLOC_000629	XLOC_000629;A3:scaffold10517:55467-55551:55442-55551:-	TCONS_00002025,TCONS_00002027	TCONS_00002025,TCONS_00002027,TCONS_00002026
scaffold5191	XLOC_014879	XLOC_014879;A3:scaffold5191:107751-107772:107751-107843:+	TCONS_00041378	TCONS_00041378,TCONS_00041379
scaffold5191	XLOC_014880	XLOC_014880;A3:scaffold5191:28085-28450:27147-28450:-	TCONS_00041387	TCONS_00041387,TCONS_00041386
scaffold5191	XLOC_014880	XLOC_014880;A3:scaffold5191:30658-31462:30607-31462:-	TCONS_00041385,TCONS_00041387,TCONS_00041390	TCONS_00041385,TCONS_00041387,TCONS_00041390,TCONS_00041384,TCONS_00041389
scaffold5191	XLOC_014880	XLOC_014880;A3:scaffold5191:29295-29403:29290-29403:-	TCONS_00041380,TCONS_00041388	TCONS_00041380,TCONS_00041388,TCONS_00041389
scaffold5191	XLOC_014880	XLOC_014880;A3:scaffold5191:28085-28450:28074-28450:-	TCONS_00041387,TCONS_00041389	TCONS_00041387,TCONS_00041389,TCONS_00041385
scaffold4823	XLOC_014177	XLOC_014177;A3:scaffold4823:4501-4598:4501-4630:+	TCONS_00039464,TCONS_00039465	TCONS_00039464,TCONS_00039465,TCONS_00039463
scaffold4828	XLOC_014192	XLOC_014192;A3:scaffold4828:46852-47129:46851-47129:-	TCONS_00039489	TCONS_00039489,TCONS_00039490,TCONS_00039491
scaffold8327	XLOC_019751	XLOC_019751;A3:scaffold8327:35059-35127:35027-35127:-	TCONS_00054673	TCONS_00054673,TCONS_00054671,TCONS_00054672,TCONS_00054674
scaffold1474	XLOC_004200	XLOC_004200;A3:scaffold1474:113560-113643:113539-113643:-	TCONS_00011852	TCONS_00011852,TCONS_00011851,TCONS_00011854
scaffold9643	XLOC_021571	XLOC_021571;A3:scaffold9643:10820-12179:10820-12292:+	TCONS_00059575	TCONS_00059575,TCONS_00059580
scaffold9643	XLOC_021571	XLOC_021571;A3:scaffold9643:14275-14364:14275-14369:+	TCONS_00059575,TCONS_00059576,TCONS_00059578,TCONS_00059579,TCONS_00059580,TCONS_00059582	TCONS_00059575,TCONS_00059576,TCONS_00059578,TCONS_00059579,TCONS_00059580,TCONS_00059582,TCONS_00059577
scaffold9643	XLOC_021571	XLOC_021571;A3:scaffold9643:11454-12179:11454-12292:+	TCONS_00059576,TCONS_00059577,TCONS_00059579,TCONS_00059581,TCONS_00059582	TCONS_00059576,TCONS_00059577,TCONS_00059579,TCONS_00059581,TCONS_00059582,TCONS_00059578
scaffold9641	XLOC_021568	XLOC_021568;A3:scaffold9641:46484-46585:46484-46724:+	TCONS_00059571	TCONS_00059571,TCONS_00059570
scaffold9646	XLOC_021579	XLOC_021579;A3:scaffold9646:46613-47143:46406-47143:-	TCONS_00059596,TCONS_00059597	TCONS_00059596,TCONS_00059597,TCONS_00059594,TCONS_00059595
scaffold11709	XLOC_001838	XLOC_001838;A3:scaffold11709:7878-7978:7878-7982:+	TCONS_00005184	TCONS_00005184,TCONS_00005185
scaffold11707	XLOC_001835	XLOC_001835;A3:scaffold11707:5577-5767:5577-5770:+	TCONS_00005176	TCONS_00005176,TCONS_00005177,TCONS_00005179
scaffold11705	XLOC_001834	XLOC_001834;A3:scaffold11705:29648-29676:29001-29676:-	TCONS_00005169	TCONS_00005169,TCONS_00005166,TCONS_00005167,TCONS_00005170
scaffold11705	XLOC_001834	XLOC_001834;A3:scaffold11705:29649-29676:29645-29676:-	TCONS_00005165	TCONS_00005165,TCONS_00005168
scaffold11705	XLOC_001834	XLOC_001834;A3:scaffold11705:29648-29676:29645-29676:-	TCONS_00005169	TCONS_00005169,TCONS_00005168
scaffold11705	XLOC_001834	XLOC_001834;A3:scaffold11705:29649-29676:29001-29676:-	TCONS_00005165	TCONS_00005165,TCONS_00005166,TCONS_00005167,TCONS_00005170
scaffold11705	XLOC_001834	XLOC_001834;A3:scaffold11705:29645-29676:29001-29676:-	TCONS_00005168	TCONS_00005168,TCONS_00005166,TCONS_00005167,TCONS_00005170
scaffold11705	XLOC_001834	XLOC_001834;A3:scaffold11705:29649-29676:29648-29676:-	TCONS_00005165	TCONS_00005165,TCONS_00005169
scaffold15638	XLOC_004788	XLOC_004788;A3:scaffold15638:11163-12599:11163-12609:+	TCONS_00013471,TCONS_00013472,TCONS_00013473,TCONS_00013475,TCONS_00013474,TCONS_00013480,TCONS_00013483	TCONS_00013471,TCONS_00013472,TCONS_00013473,TCONS_00013475,TCONS_00013474,TCONS_00013480,TCONS_00013483,TCONS_00013478
scaffold15638	XLOC_004788	XLOC_004788;A3:scaffold15638:8545-8658:8545-9581:+	TCONS_00013478	TCONS_00013478,TCONS_00013476
scaffold8388	XLOC_019857	XLOC_019857;A3:scaffold8388:30062-33108:30062-33346:+	TCONS_00054958	TCONS_00054958,TCONS_00054955
scaffold8388	XLOC_019860	XLOC_019860;A3:scaffold8388:47608-49460:47578-49460:-	TCONS_00054971	TCONS_00054971,TCONS_00054969
scaffold8388	XLOC_019859	XLOC_019859;A3:scaffold8388:39809-41128:39735-41128:-	TCONS_00054962,TCONS_00054964,TCONS_00054965,TCONS_00054966,TCONS_00054967	TCONS_00054962,TCONS_00054964,TCONS_00054965,TCONS_00054966,TCONS_00054967,TCONS_00054963,TCONS_00054968
scaffold7842	XLOC_019095	XLOC_019095;A3:scaffold7842:20124-20257:20117-20257:-	TCONS_00052922,TCONS_00052923	TCONS_00052922,TCONS_00052923,TCONS_00052924
scaffold9706	XLOC_021641	XLOC_021641;A3:scaffold9706:17851-17971:17851-18024:+	TCONS_00059728,TCONS_00059729,TCONS_00059734	TCONS_00059728,TCONS_00059729,TCONS_00059734,TCONS_00059735,TCONS_00059733,TCONS_00059736
scaffold6469	XLOC_016917	XLOC_016917;A3:scaffold6469:33664-33751:33664-33807:+	TCONS_00047037	TCONS_00047037,TCONS_00047034,TCONS_00047036
scaffold6469	XLOC_016917	XLOC_016917;A3:scaffold6469:33664-33751:33664-33774:+	TCONS_00047037	TCONS_00047037,TCONS_00047035,TCONS_00047038
scaffold6469	XLOC_016917	XLOC_016917;A3:scaffold6469:33664-33774:33664-33807:+	TCONS_00047035,TCONS_00047038	TCONS_00047035,TCONS_00047038,TCONS_00047034,TCONS_00047036
scaffold6469	XLOC_016917	XLOC_016917;A3:scaffold6469:34479-34981:34479-35031:+	TCONS_00047034,TCONS_00047036,TCONS_00047037	TCONS_00047034,TCONS_00047036,TCONS_00047037,TCONS_00047038
scaffold4643	XLOC_013782	XLOC_013782;A3:scaffold4643:17954-18057:17954-18059:+	TCONS_00038313,TCONS_00038315	TCONS_00038313,TCONS_00038315,TCONS_00038314
scaffold4644	XLOC_013784	XLOC_013784;A3:scaffold4644:48454-49289:48454-49300:+	TCONS_00038320	TCONS_00038320,TCONS_00038318
scaffold4647	XLOC_013790	XLOC_013790;A3:scaffold4647:74789-74924:74771-74924:-	TCONS_00038335	TCONS_00038335,TCONS_00038331,TCONS_00038332,TCONS_00038334,TCONS_00038333
scaffold4647	XLOC_013790	XLOC_013790;A3:scaffold4647:72573-72945:72569-72945:-	TCONS_00038331,TCONS_00038333	TCONS_00038331,TCONS_00038333,TCONS_00038335
scaffold426	XLOC_012847	XLOC_012847;A3:scaffold426:33448-33550:33448-33552:+	TCONS_00035872	TCONS_00035872,TCONS_00035873
scaffold424	XLOC_012821	XLOC_012821;A3:scaffold424:193634-193739:193624-193739:-	TCONS_00035795	TCONS_00035795,TCONS_00035794
scaffold7598	XLOC_018681	XLOC_018681;A3:scaffold7598:59909-60232:59883-60232:-	TCONS_00051820,TCONS_00051821	TCONS_00051820,TCONS_00051821,TCONS_00051816,TCONS_00051817,TCONS_00051818,TCONS_00051819,TCONS_00051823
scaffold420	XLOC_012761	XLOC_012761;A3:scaffold420:256665-257089:256665-257169:+	TCONS_00035650	TCONS_00035650,TCONS_00035649
scaffold7591	XLOC_018667	XLOC_018667;A3:scaffold7591:46211-46404:45880-46404:-	TCONS_00051784	TCONS_00051784,TCONS_00051783,TCONS_00051785
scaffold429	XLOC_012940	XLOC_012940;A3:scaffold429:29574-30731:29574-30769:+	TCONS_00036078	TCONS_00036078,TCONS_00036077
scaffold429	XLOC_012943	XLOC_012943;A3:scaffold429:73444-73604:73332-73604:-	TCONS_00036084,TCONS_00036085,TCONS_00036088,TCONS_00036090,TCONS_00036091	TCONS_00036084,TCONS_00036085,TCONS_00036088,TCONS_00036090,TCONS_00036091,TCONS_00036086,TCONS_00036087
scaffold6649	XLOC_017211	XLOC_017211;A3:scaffold6649:28415-28518:28415-28555:+	TCONS_00047809,TCONS_00047810,TCONS_00047811,TCONS_00047812,TCONS_00047813	TCONS_00047809,TCONS_00047810,TCONS_00047811,TCONS_00047812,TCONS_00047813,TCONS_00047808
scaffold6649	XLOC_017211	XLOC_017211;A3:scaffold6649:30324-30413:30324-30420:+	TCONS_00047808	TCONS_00047808,TCONS_00047814
scaffold6649	XLOC_017211	XLOC_017211;A3:scaffold6649:30984-31131:30984-31134:+	TCONS_00047808,TCONS_00047810,TCONS_00047811,TCONS_00047815	TCONS_00047808,TCONS_00047810,TCONS_00047811,TCONS_00047815,TCONS_00047809,TCONS_00047813
scaffold6649	XLOC_017211	XLOC_017211;A3:scaffold6649:31227-31395:31227-31439:+	TCONS_00047808,TCONS_00047810,TCONS_00047815	TCONS_00047808,TCONS_00047810,TCONS_00047815,TCONS_00047811,TCONS_00047812,TCONS_00047813,TCONS_00047814
scaffold6649	XLOC_017211	XLOC_017211;A3:scaffold6649:30324-30413:30324-30428:+	TCONS_00047808	TCONS_00047808,TCONS_00047815
scaffold6649	XLOC_017211	XLOC_017211;A3:scaffold6649:30324-30420:30324-30428:+	TCONS_00047814	TCONS_00047814,TCONS_00047815
scaffold6649	XLOC_017211	XLOC_017211;A3:scaffold6649:31705-31810:31705-31877:+	TCONS_00047809	TCONS_00047809,TCONS_00047811
scaffold8076	XLOC_019405	XLOC_019405;A3:scaffold8076:9831-10326:9487-10326:-	TCONS_00053793,TCONS_00053798	TCONS_00053793,TCONS_00053798,TCONS_00053796
scaffold8076	XLOC_019405	XLOC_019405;A3:scaffold8076:9297-9390:7970-9390:-	TCONS_00053796	TCONS_00053796,TCONS_00053793,TCONS_00053799
scaffold8076	XLOC_019405	XLOC_019405;A3:scaffold8076:10450-10529:10442-10529:-	TCONS_00053794,TCONS_00053799	TCONS_00053794,TCONS_00053799,TCONS_00053796
scaffold8076	XLOC_019405	XLOC_019405;A3:scaffold8076:9831-10731:9725-10731:-	TCONS_00053797	TCONS_00053797,TCONS_00053800
scaffold3030	XLOC_010247	XLOC_010247;A3:scaffold3030:57036-57664:57036-57672:+	TCONS_00028042,TCONS_00028045	TCONS_00028042,TCONS_00028045,TCONS_00028043,TCONS_00028044,TCONS_00028046,TCONS_00028047,TCONS_00028048
scaffold3039	XLOC_010268	XLOC_010268;A3:scaffold3039:115194-115930:115022-115930:-	TCONS_00028112,TCONS_00028113,TCONS_00028114,TCONS_00028115	TCONS_00028112,TCONS_00028113,TCONS_00028114,TCONS_00028115,TCONS_00028111
scaffold3039	XLOC_010265	XLOC_010265;A3:scaffold3039:42636-43162:42595-43162:-	TCONS_00028093,TCONS_00028097	TCONS_00028093,TCONS_00028097,TCONS_00028094,TCONS_00028095,TCONS_00028096,TCONS_00028098
scaffold3039	XLOC_010265	XLOC_010265;A3:scaffold3039:43217-43325:43204-43325:-	TCONS_00028093,TCONS_00028095,TCONS_00028096,TCONS_00028097,TCONS_00028098	TCONS_00028093,TCONS_00028095,TCONS_00028096,TCONS_00028097,TCONS_00028098,TCONS_00028094
scaffold3039	XLOC_010264	XLOC_010264;A3:scaffold3039:22991-24732:22739-24732:-	TCONS_00028083	TCONS_00028083,TCONS_00028085,TCONS_00028087
scaffold3039	XLOC_010264	XLOC_010264;A3:scaffold3039:22872-24732:22739-24732:-	TCONS_00028086	TCONS_00028086,TCONS_00028085,TCONS_00028087
scaffold3039	XLOC_010264	XLOC_010264;A3:scaffold3039:22991-24732:22872-24732:-	TCONS_00028083	TCONS_00028083,TCONS_00028086
scaffold3697	XLOC_011773	XLOC_011773;A3:scaffold3697:66570-67576:66570-67601:+	TCONS_00032689,TCONS_00032690	TCONS_00032689,TCONS_00032690,TCONS_00032688
scaffold3697	XLOC_011771	XLOC_011771;A3:scaffold3697:53843-53936:53843-53947:+	TCONS_00032676,TCONS_00032677,TCONS_00032678,TCONS_00032679,TCONS_00032683,TCONS_00032684,TCONS_00032685	TCONS_00032676,TCONS_00032677,TCONS_00032678,TCONS_00032679,TCONS_00032683,TCONS_00032684,TCONS_00032685,TCONS_00032675
scaffold3697	XLOC_011769	XLOC_011769;A3:scaffold3697:2568-3169:2568-3180:+	TCONS_00032665,TCONS_00032668,TCONS_00032670,TCONS_00032671	TCONS_00032665,TCONS_00032668,TCONS_00032670,TCONS_00032671,TCONS_00032667
scaffold3697	XLOC_011769	XLOC_011769;A3:scaffold3697:2568-3169:2568-3187:+	TCONS_00032665,TCONS_00032668,TCONS_00032670,TCONS_00032671	TCONS_00032665,TCONS_00032668,TCONS_00032670,TCONS_00032671,TCONS_00032666
scaffold3697	XLOC_011769	XLOC_011769;A3:scaffold3697:2568-3180:2568-3187:+	TCONS_00032667	TCONS_00032667,TCONS_00032666
scaffold2614	XLOC_008958	XLOC_008958;A3:scaffold2614:55571-58585:55198-58585:-	TCONS_00024579	TCONS_00024579,TCONS_00024581
scaffold2617	XLOC_008969	XLOC_008969;A3:scaffold2617:45943-46037:45943-46158:+	TCONS_00024601	TCONS_00024601,TCONS_00024600
scaffold2617	XLOC_008969	XLOC_008969;A3:scaffold2617:46483-46574:46483-46586:+	TCONS_00024599,TCONS_00024600	TCONS_00024599,TCONS_00024600,TCONS_00024601
scaffold2617	XLOC_008977	XLOC_008977;A3:scaffold2617:102774-103347:102690-103347:-	TCONS_00024629	TCONS_00024629,TCONS_00024628
scaffold2617	XLOC_008974	XLOC_008974;A3:scaffold2617:60554-61216:60347-61216:-	TCONS_00024613,TCONS_00024620	TCONS_00024613,TCONS_00024620,TCONS_00024618
scaffold2617	XLOC_008974	XLOC_008974;A3:scaffold2617:60343-61216:60326-61216:-	TCONS_00024621	TCONS_00024621,TCONS_00024619
scaffold2617	XLOC_008974	XLOC_008974;A3:scaffold2617:60352-61216:60343-61216:-	TCONS_00024614	TCONS_00024614,TCONS_00024621
scaffold2617	XLOC_008974	XLOC_008974;A3:scaffold2617:60554-61216:60343-61216:-	TCONS_00024613,TCONS_00024620	TCONS_00024613,TCONS_00024620,TCONS_00024621
scaffold2617	XLOC_008974	XLOC_008974;A3:scaffold2617:60554-61216:60352-61216:-	TCONS_00024613,TCONS_00024620	TCONS_00024613,TCONS_00024620,TCONS_00024614
scaffold2617	XLOC_008974	XLOC_008974;A3:scaffold2617:60347-61216:60326-61216:-	TCONS_00024618	TCONS_00024618,TCONS_00024619
scaffold2617	XLOC_008974	XLOC_008974;A3:scaffold2617:60352-61216:60326-61216:-	TCONS_00024614	TCONS_00024614,TCONS_00024619
scaffold2617	XLOC_008974	XLOC_008974;A3:scaffold2617:60347-61216:60343-61216:-	TCONS_00024618	TCONS_00024618,TCONS_00024621
scaffold2617	XLOC_008974	XLOC_008974;A3:scaffold2617:60352-61216:60347-61216:-	TCONS_00024614	TCONS_00024614,TCONS_00024618
scaffold2617	XLOC_008974	XLOC_008974;A3:scaffold2617:60554-61216:60326-61216:-	TCONS_00024613,TCONS_00024620	TCONS_00024613,TCONS_00024620,TCONS_00024619
scaffold848	XLOC_020002	XLOC_020002;A3:scaffold848:137606-137961:137580-137961:-	TCONS_00055333	TCONS_00055333,TCONS_00055334
scaffold5693	XLOC_015702	XLOC_015702;A3:scaffold5693:67279-67806:67279-69796:+	TCONS_00043652	TCONS_00043652,TCONS_00043653
scaffold5346	XLOC_015100	XLOC_015100;A3:scaffold5346:48005-48081:47985-48081:-	TCONS_00041994	TCONS_00041994,TCONS_00041995,TCONS_00041996,TCONS_00041997
scaffold5345	XLOC_015096	XLOC_015096;A3:scaffold5345:10816-15438:10816-15489:+	TCONS_00041986,TCONS_00041988	TCONS_00041986,TCONS_00041988,TCONS_00041987
scaffold5699	XLOC_015720	XLOC_015720;A3:scaffold5699:52570-54437:52570-54443:+	TCONS_00043721,TCONS_00043723	TCONS_00043721,TCONS_00043723,TCONS_00043719,TCONS_00043722,TCONS_00043724
scaffold5699	XLOC_015716	XLOC_015716;A3:scaffold5699:7911-8017:7911-8055:+	TCONS_00043694,TCONS_00043695,TCONS_00043697,TCONS_00043698,TCONS_00043699,TCONS_00043702,TCONS_00043703,TCONS_00043704	TCONS_00043694,TCONS_00043695,TCONS_00043697,TCONS_00043698,TCONS_00043699,TCONS_00043702,TCONS_00043703,TCONS_00043704,TCONS_00043693
scaffold5699	XLOC_015716	XLOC_015716;A3:scaffold5699:7911-8014:7911-8055:+	TCONS_00043701	TCONS_00043701,TCONS_00043693
scaffold5699	XLOC_015716	XLOC_015716;A3:scaffold5699:7911-8014:7911-8017:+	TCONS_00043701	TCONS_00043701,TCONS_00043694,TCONS_00043695,TCONS_00043697,TCONS_00043698,TCONS_00043699,TCONS_00043702,TCONS_00043703,TCONS_00043704
scaffold1242	XLOC_002484	XLOC_002484;A3:scaffold1242:44323-44344:44198-44344:-	TCONS_00006861	TCONS_00006861,TCONS_00006860
scaffold3966	XLOC_012312	XLOC_012312;A3:scaffold3966:155910-156068:155904-156068:-	TCONS_00034367,TCONS_00034369	TCONS_00034367,TCONS_00034369,TCONS_00034377
scaffold9091	XLOC_020854	XLOC_020854;A3:scaffold9091:33587-33688:33541-33688:-	TCONS_00057608,TCONS_00057609,TCONS_00057611,TCONS_00057612,TCONS_00057614,TCONS_00057616,TCONS_00057617,TCONS_00057618,TCONS_00057619,TCONS_00057620,TCONS_00057621,TCONS_00057624,TCONS_00057625,TCONS_00057626,TCONS_00057628,TCONS_00057629	TCONS_00057608,TCONS_00057609,TCONS_00057611,TCONS_00057612,TCONS_00057614,TCONS_00057616,TCONS_00057617,TCONS_00057618,TCONS_00057619,TCONS_00057620,TCONS_00057621,TCONS_00057624,TCONS_00057625,TCONS_00057626,TCONS_00057628,TCONS_00057629,TCONS_00057610,TCONS_00057615
scaffold9091	XLOC_020854	XLOC_020854;A3:scaffold9091:34392-34502:34383-34502:-	TCONS_00057614	TCONS_00057614,TCONS_00057616
scaffold9091	XLOC_020854	XLOC_020854;A3:scaffold9091:33587-33688:33567-33688:-	TCONS_00057608,TCONS_00057609,TCONS_00057611,TCONS_00057612,TCONS_00057614,TCONS_00057616,TCONS_00057617,TCONS_00057618,TCONS_00057619,TCONS_00057620,TCONS_00057621,TCONS_00057624,TCONS_00057625,TCONS_00057626,TCONS_00057628,TCONS_00057629	TCONS_00057608,TCONS_00057609,TCONS_00057611,TCONS_00057612,TCONS_00057614,TCONS_00057616,TCONS_00057617,TCONS_00057618,TCONS_00057619,TCONS_00057620,TCONS_00057621,TCONS_00057624,TCONS_00057625,TCONS_00057626,TCONS_00057628,TCONS_00057629,TCONS_00057613
scaffold9091	XLOC_020854	XLOC_020854;A3:scaffold9091:33567-33688:33541-33688:-	TCONS_00057613	TCONS_00057613,TCONS_00057610,TCONS_00057615
scaffold9091	XLOC_020854	XLOC_020854;A3:scaffold9091:29152-29175:28993-29175:-	TCONS_00057618	TCONS_00057618,TCONS_00057608,TCONS_00057610,TCONS_00057611,TCONS_00057612,TCONS_00057613,TCONS_00057614,TCONS_00057616,TCONS_00057622,TCONS_00057623,TCONS_00057626,TCONS_00057628,TCONS_00057629
scaffold9098	XLOC_020857	XLOC_020857;A3:scaffold9098:700-728:700-734:+	TCONS_00057637	TCONS_00057637,TCONS_00057636
scaffold13801	XLOC_003543	XLOC_003543;A3:scaffold13801:9847-12190:9663-12190:-	TCONS_00010160	TCONS_00010160,TCONS_00010154,TCONS_00010155,TCONS_00010158,TCONS_00010159
scaffold15824	XLOC_004904	XLOC_004904;A3:scaffold15824:1770-2143:1770-2346:+	TCONS_00013814	TCONS_00013814,TCONS_00013815
scaffold4348	XLOC_013109	XLOC_013109;A3:scaffold4348:91810-96238:91788-96238:-	TCONS_00036552	TCONS_00036552,TCONS_00036554
scaffold4348	XLOC_013109	XLOC_013109;A3:scaffold4348:78237-78757:78214-78757:-	TCONS_00036552,TCONS_00036553,TCONS_00036554,TCONS_00036556	TCONS_00036552,TCONS_00036553,TCONS_00036554,TCONS_00036556,TCONS_00036555
scaffold4348	XLOC_013109	XLOC_013109;A3:scaffold4348:91788-96238:91780-96238:-	TCONS_00036554	TCONS_00036554,TCONS_00036553
scaffold4348	XLOC_013109	XLOC_013109;A3:scaffold4348:91810-96238:91780-96238:-	TCONS_00036552	TCONS_00036552,TCONS_00036553
scaffold4348	XLOC_013105	XLOC_013105;A3:scaffold4348:9646-9836:9047-9836:-	TCONS_00036543	TCONS_00036543,TCONS_00036542,TCONS_00036545,TCONS_00036546
scaffold4340	XLOC_013093	XLOC_013093;A3:scaffold4340:92508-94044:92508-94059:+	TCONS_00036514,TCONS_00036516	TCONS_00036514,TCONS_00036516,TCONS_00036517
scaffold1869	XLOC_006439	XLOC_006439;A3:scaffold1869:6142-8473:6128-8473:-	TCONS_00018104,TCONS_00018106	TCONS_00018104,TCONS_00018106,TCONS_00018105
scaffold5529	XLOC_015405	XLOC_015405;A3:scaffold5529:24461-24777:24450-24777:-	TCONS_00042807,TCONS_00042808,TCONS_00042813,TCONS_00042814	TCONS_00042807,TCONS_00042808,TCONS_00042813,TCONS_00042814,TCONS_00042805,TCONS_00042809,TCONS_00042810,TCONS_00042811
scaffold1640	XLOC_005307	XLOC_005307;A3:scaffold1640:142917-143081:142917-143093:+	TCONS_00014964	TCONS_00014964,TCONS_00014963
scaffold1640	XLOC_005305	XLOC_005305;A3:scaffold1640:130286-130908:130286-130909:+	TCONS_00014958,TCONS_00014960	TCONS_00014958,TCONS_00014960,TCONS_00014957,TCONS_00014961
scaffold218	XLOC_007748	XLOC_007748;A3:scaffold218:291516-293873:291446-293873:-	TCONS_00021418	TCONS_00021418,TCONS_00021420
scaffold214	XLOC_007618	XLOC_007618;A3:scaffold214:383024-383096:383024-383190:+	TCONS_00021070	TCONS_00021070,TCONS_00021067
scaffold211	XLOC_007535	XLOC_007535;A3:scaffold211:127145-127543:127145-127549:+	TCONS_00020881	TCONS_00020881,TCONS_00020880
scaffold212	XLOC_007565	XLOC_007565;A3:scaffold212:196746-197525:196730-197525:-	TCONS_00020937,TCONS_00020938,TCONS_00020939,TCONS_00020940,TCONS_00020941,TCONS_00020943,TCONS_00020944,TCONS_00020945	TCONS_00020937,TCONS_00020938,TCONS_00020939,TCONS_00020940,TCONS_00020941,TCONS_00020943,TCONS_00020944,TCONS_00020945,TCONS_00020942
scaffold212	XLOC_007565	XLOC_007565;A3:scaffold212:201844-205747:201745-205747:-	TCONS_00020937,TCONS_00020939,TCONS_00020942	TCONS_00020937,TCONS_00020939,TCONS_00020942,TCONS_00020940,TCONS_00020943
scaffold212	XLOC_007566	XLOC_007566;A3:scaffold212:222172-222266:222155-222266:-	TCONS_00020946,TCONS_00020948	TCONS_00020946,TCONS_00020948,TCONS_00020947
scaffold212	XLOC_007566	XLOC_007566;A3:scaffold212:207549-208309:207464-208309:-	TCONS_00020946	TCONS_00020946,TCONS_00020947,TCONS_00020948
scaffold212	XLOC_007567	XLOC_007567;A3:scaffold212:236784-237810:236725-237810:-	TCONS_00020949,TCONS_00020950,TCONS_00020952	TCONS_00020949,TCONS_00020950,TCONS_00020952,TCONS_00020951
scaffold213	XLOC_007589	XLOC_007589;A3:scaffold213:214047-219980:214047-219992:+	TCONS_00021010	TCONS_00021010,TCONS_00021009
scaffold16427	XLOC_005315	XLOC_005315;A3:scaffold16427:18344-18438:18344-18454:+	TCONS_00014984	TCONS_00014984,TCONS_00014985
scaffold16427	XLOC_005314	XLOC_005314;A3:scaffold16427:12975-13529:12975-13572:+	TCONS_00014980,TCONS_00014981,TCONS_00014983	TCONS_00014980,TCONS_00014981,TCONS_00014983,TCONS_00014982
scaffold7698	XLOC_018846	XLOC_018846;A3:scaffold7698:23785-23976:23734-23976:-	TCONS_00052257	TCONS_00052257,TCONS_00052254,TCONS_00052255,TCONS_00052256,TCONS_00052258
scaffold7692	XLOC_018838	XLOC_018838;A3:scaffold7692:54638-54806:54636-54806:-	TCONS_00052240,TCONS_00052241,TCONS_00052242	TCONS_00052240,TCONS_00052241,TCONS_00052242,TCONS_00052239,TCONS_00052243
scaffold7691	XLOC_018837	XLOC_018837;A3:scaffold7691:15591-15678:15578-15678:-	TCONS_00052234,TCONS_00052235,TCONS_00052237	TCONS_00052234,TCONS_00052235,TCONS_00052237,TCONS_00052236,TCONS_00052238
scaffold10705	XLOC_000822	XLOC_000822;A3:scaffold10705:34063-34619:33956-34619:-	TCONS_00002541	TCONS_00002541,TCONS_00002538
scaffold5832	XLOC_015906	XLOC_015906;A3:scaffold5832:23469-23660:23469-23841:+	TCONS_00044194	TCONS_00044194,TCONS_00044192
scaffold5832	XLOC_015906	XLOC_015906;A3:scaffold5832:23469-23660:23469-23734:+	TCONS_00044194	TCONS_00044194,TCONS_00044193
scaffold5832	XLOC_015906	XLOC_015906;A3:scaffold5832:23469-23734:23469-23841:+	TCONS_00044193	TCONS_00044193,TCONS_00044192
scaffold5892	XLOC_016019	XLOC_016019;A3:scaffold5892:6060-6148:6060-6199:+	TCONS_00044471,TCONS_00044473,TCONS_00044474,TCONS_00044475	TCONS_00044471,TCONS_00044473,TCONS_00044474,TCONS_00044475,TCONS_00044467,TCONS_00044468,TCONS_00044469,TCONS_00044470,TCONS_00044476
scaffold5892	XLOC_016019	XLOC_016019;A3:scaffold5892:10403-13228:10403-13259:+	TCONS_00044468	TCONS_00044468,TCONS_00044469
scaffold12250	XLOC_002362	XLOC_002362;A3:scaffold12250:17398-17998:17361-17998:-	TCONS_00006546,TCONS_00006547	TCONS_00006546,TCONS_00006547,TCONS_00006548
scaffold6879	XLOC_017625	XLOC_017625;A3:scaffold6879:28829-28958:28829-28981:+	TCONS_00048995	TCONS_00048995,TCONS_00048994
scaffold6879	XLOC_017625	XLOC_017625;A3:scaffold6879:30149-30243:30149-30251:+	TCONS_00048995	TCONS_00048995,TCONS_00048994
scaffold6879	XLOC_017625	XLOC_017625;A3:scaffold6879:27871-28016:27871-28081:+	TCONS_00048992	TCONS_00048992,TCONS_00048993,TCONS_00048995
scaffold21915	XLOC_007779	XLOC_007779;A3:scaffold21915:7536-7811:7536-7820:+	TCONS_00021540,TCONS_00021575,TCONS_00021581,TCONS_00021584,TCONS_00021600	TCONS_00021540,TCONS_00021575,TCONS_00021581,TCONS_00021584,TCONS_00021600,TCONS_00021567
scaffold21915	XLOC_007779	XLOC_007779;A3:scaffold21915:5282-5367:5282-5834:+	TCONS_00021545	TCONS_00021545,TCONS_00021538,TCONS_00021544,TCONS_00021546,TCONS_00021549,TCONS_00021562,TCONS_00021575
scaffold21915	XLOC_007779	XLOC_007779;A3:scaffold21915:8052-8132:8052-8147:+	TCONS_00021537,TCONS_00021541,TCONS_00021547,TCONS_00021555,TCONS_00021554,TCONS_00021569,TCONS_00021570,TCONS_00021576,TCONS_00021577,TCONS_00021581,TCONS_00021587,TCONS_00021589,TCONS_00021592,TCONS_00021596	TCONS_00021537,TCONS_00021541,TCONS_00021547,TCONS_00021555,TCONS_00021554,TCONS_00021569,TCONS_00021570,TCONS_00021576,TCONS_00021577,TCONS_00021581,TCONS_00021587,TCONS_00021589,TCONS_00021592,TCONS_00021596,TCONS_00021536
scaffold21915	XLOC_007779	XLOC_007779;A3:scaffold21915:5419-5506:5419-5525:+	TCONS_00021533,TCONS_00021595	TCONS_00021533,TCONS_00021595,TCONS_00021536,TCONS_00021542,TCONS_00021543,TCONS_00021547,TCONS_00021556,TCONS_00021555,TCONS_00021553,TCONS_00021565,TCONS_00021567,TCONS_00021568,TCONS_00021569,TCONS_00021571,TCONS_00021573,TCONS_00021574,TCONS_00021577,TCONS_00021580,TCONS_00021581,TCONS_00021583,TCONS_00021584,TCONS_00021588,TCONS_00021590,TCONS_00021591,TCONS_00021596,TCONS_00021597
scaffold21915	XLOC_007779	XLOC_007779;A3:scaffold21915:8223-8886:8223-8909:+	TCONS_00021572,TCONS_00021584	TCONS_00021572,TCONS_00021584,TCONS_00021560,TCONS_00021564,TCONS_00021570,TCONS_00021586
scaffold21915	XLOC_007779	XLOC_007779;A3:scaffold21915:5282-5525:5282-5834:+	TCONS_00021537,TCONS_00021563,TCONS_00021566,TCONS_00021570,TCONS_00021578	TCONS_00021537,TCONS_00021563,TCONS_00021566,TCONS_00021570,TCONS_00021578,TCONS_00021538,TCONS_00021544,TCONS_00021546,TCONS_00021549,TCONS_00021562,TCONS_00021575
scaffold21915	XLOC_007779	XLOC_007779;A3:scaffold21915:5620-5742:5620-5834:+	TCONS_00021555	TCONS_00021555,TCONS_00021535,TCONS_00021540,TCONS_00021542,TCONS_00021584
scaffold21915	XLOC_007779	XLOC_007779;A3:scaffold21915:5892-5974:5892-6100:+	TCONS_00021544,TCONS_00021545,TCONS_00021551,TCONS_00021557,TCONS_00021567,TCONS_00021570,TCONS_00021571,TCONS_00021572,TCONS_00021576,TCONS_00021578,TCONS_00021581,TCONS_00021582,TCONS_00021584,TCONS_00021585,TCONS_00021590,TCONS_00021591,TCONS_00021593,TCONS_00021597	TCONS_00021544,TCONS_00021545,TCONS_00021551,TCONS_00021557,TCONS_00021567,TCONS_00021570,TCONS_00021571,TCONS_00021572,TCONS_00021576,TCONS_00021578,TCONS_00021581,TCONS_00021582,TCONS_00021584,TCONS_00021585,TCONS_00021590,TCONS_00021591,TCONS_00021593,TCONS_00021597,TCONS_00021534,TCONS_00021535,TCONS_00021536,TCONS_00021537,TCONS_00021538,TCONS_00021539,TCONS_00021540,TCONS_00021541,TCONS_000…
scaffold21915	XLOC_007779	XLOC_007779;A3:scaffold21915:8826-8909:8826-8936:+	TCONS_00021534,TCONS_00021535,TCONS_00021536,TCONS_00021537,TCONS_00021538,TCONS_00021540,TCONS_00021541,TCONS_00021542,TCONS_00021545,TCONS_00021546,TCONS_00021547,TCONS_00021552,TCONS_00021551,TCONS_00021550,TCONS_00021548,TCONS_00021556,TCONS_00021555,TCONS_00021554,TCONS_00021553,TCONS_00021557,TCONS_00021559,TCONS_00021558,TCONS_00021561,TCONS_00021562,TCONS_00021563,TCONS_00021565,TCONS_000…	TCONS_00021534,TCONS_00021535,TCONS_00021536,TCONS_00021537,TCONS_00021538,TCONS_00021540,TCONS_00021541,TCONS_00021542,TCONS_00021545,TCONS_00021546,TCONS_00021547,TCONS_00021552,TCONS_00021551,TCONS_00021550,TCONS_00021548,TCONS_00021556,TCONS_00021555,TCONS_00021554,TCONS_00021553,TCONS_00021557,TCONS_00021559,TCONS_00021558,TCONS_00021561,TCONS_00021562,TCONS_00021563,TCONS_00021565,TCONS_000…
scaffold21915	XLOC_007779	XLOC_007779;A3:scaffold21915:5282-5367:5282-5525:+	TCONS_00021545	TCONS_00021545,TCONS_00021534,TCONS_00021535,TCONS_00021537,TCONS_00021540,TCONS_00021563,TCONS_00021566,TCONS_00021570,TCONS_00021578
scaffold21915	XLOC_007779	XLOC_007779;A3:scaffold21915:6389-6469:6389-6478:+	TCONS_00021578,TCONS_00021588	TCONS_00021578,TCONS_00021588,TCONS_00021546,TCONS_00021551,TCONS_00021549,TCONS_00021555,TCONS_00021557,TCONS_00021563,TCONS_00021571,TCONS_00021573,TCONS_00021579,TCONS_00021592,TCONS_00021598
scaffold21915	XLOC_007779	XLOC_007779;A3:scaffold21915:8051-8127:8051-8909:+	TCONS_00021599	TCONS_00021599,TCONS_00021533,TCONS_00021595
scaffold21915	XLOC_007779	XLOC_007779;A3:scaffold21915:8051-8127:8051-8131:+	TCONS_00021534,TCONS_00021538,TCONS_00021540,TCONS_00021542,TCONS_00021543,TCONS_00021544,TCONS_00021545,TCONS_00021546,TCONS_00021552,TCONS_00021551,TCONS_00021550,TCONS_00021548,TCONS_00021549,TCONS_00021556,TCONS_00021557,TCONS_00021560,TCONS_00021559,TCONS_00021558,TCONS_00021561,TCONS_00021562,TCONS_00021563,TCONS_00021564,TCONS_00021565,TCONS_00021566,TCONS_00021567,TCONS_00021568,TCONS_000…	TCONS_00021534,TCONS_00021538,TCONS_00021540,TCONS_00021542,TCONS_00021543,TCONS_00021544,TCONS_00021545,TCONS_00021546,TCONS_00021552,TCONS_00021551,TCONS_00021550,TCONS_00021548,TCONS_00021549,TCONS_00021556,TCONS_00021557,TCONS_00021560,TCONS_00021559,TCONS_00021558,TCONS_00021561,TCONS_00021562,TCONS_00021563,TCONS_00021564,TCONS_00021565,TCONS_00021566,TCONS_00021567,TCONS_00021568,TCONS_000…
scaffold5891	XLOC_016018	XLOC_016018;A3:scaffold5891:71635-72029:71635-72042:+	TCONS_00044461	TCONS_00044461,TCONS_00044462
scaffold1870	XLOC_006445	XLOC_006445;A3:scaffold1870:66707-67764:66707-67868:+	TCONS_00018130,TCONS_00018132,TCONS_00018133,TCONS_00018134,TCONS_00018135	TCONS_00018130,TCONS_00018132,TCONS_00018133,TCONS_00018134,TCONS_00018135,TCONS_00018129
scaffold1870	XLOC_006445	XLOC_006445;A3:scaffold1870:66707-67868:66707-67912:+	TCONS_00018129	TCONS_00018129,TCONS_00018131
scaffold1870	XLOC_006445	XLOC_006445;A3:scaffold1870:66707-67764:66707-67912:+	TCONS_00018130,TCONS_00018132,TCONS_00018133,TCONS_00018134,TCONS_00018135	TCONS_00018130,TCONS_00018132,TCONS_00018133,TCONS_00018134,TCONS_00018135,TCONS_00018131
scaffold1870	XLOC_006450	XLOC_006450;A3:scaffold1870:138922-139722:138881-139722:-	TCONS_00018150	TCONS_00018150,TCONS_00018149,TCONS_00018151
scaffold1870	XLOC_006450	XLOC_006450;A3:scaffold1870:140401-140898:140054-140898:-	TCONS_00018143,TCONS_00018147,TCONS_00018148,TCONS_00018151,TCONS_00018152,TCONS_00018154	TCONS_00018143,TCONS_00018147,TCONS_00018148,TCONS_00018151,TCONS_00018152,TCONS_00018154,TCONS_00018150
scaffold1870	XLOC_006450	XLOC_006450;A3:scaffold1870:142151-142228:142128-142228:-	TCONS_00018154,TCONS_00018155	TCONS_00018154,TCONS_00018155,TCONS_00018143,TCONS_00018146,TCONS_00018147,TCONS_00018148,TCONS_00018150,TCONS_00018151,TCONS_00018152,TCONS_00018153
scaffold2546	XLOC_008749	XLOC_008749;A3:scaffold2546:107844-107883:107667-107883:-	TCONS_00024094,TCONS_00024098	TCONS_00024094,TCONS_00024098,TCONS_00024093,TCONS_00024095,TCONS_00024096,TCONS_00024097
scaffold8441	XLOC_019937	XLOC_019937;A3:scaffold8441:47278-47368:47226-47368:-	TCONS_00055166,TCONS_00055167	TCONS_00055166,TCONS_00055167,TCONS_00055165
scaffold986	XLOC_021807	XLOC_021807;A3:scaffold986:68265-69277:68265-69493:+	TCONS_00060132,TCONS_00060134	TCONS_00060132,TCONS_00060134,TCONS_00060133
scaffold986	XLOC_021808	XLOC_021808;A3:scaffold986:80984-81698:80984-81722:+	TCONS_00060135,TCONS_00060136,TCONS_00060137,TCONS_00060139	TCONS_00060135,TCONS_00060136,TCONS_00060137,TCONS_00060139,TCONS_00060138
scaffold3323	XLOC_010964	XLOC_010964;A3:scaffold3323:217509-217993:217509-218005:+	TCONS_00029816,TCONS_00029819	TCONS_00029816,TCONS_00029819,TCONS_00029817
scaffold3208	XLOC_010710	XLOC_010710;A3:scaffold3208:71608-71698:71608-71781:+	TCONS_00029217,TCONS_00029218,TCONS_00029219	TCONS_00029217,TCONS_00029218,TCONS_00029219,TCONS_00029220
scaffold3758	XLOC_011928	XLOC_011928;A3:scaffold3758:104182-104587:104175-104587:-	TCONS_00033062,TCONS_00033064	TCONS_00033062,TCONS_00033064,TCONS_00033061
scaffold3758	XLOC_011928	XLOC_011928;A3:scaffold3758:104251-104587:104175-104587:-	TCONS_00033063	TCONS_00033063,TCONS_00033061
scaffold3758	XLOC_011928	XLOC_011928;A3:scaffold3758:104251-104587:104182-104587:-	TCONS_00033063	TCONS_00033063,TCONS_00033062,TCONS_00033064
scaffold8910	XLOC_020635	XLOC_020635;A3:scaffold8910:27135-27251:27135-27276:+	TCONS_00057017	TCONS_00057017,TCONS_00057016
scaffold3200	XLOC_010702	XLOC_010702;A3:scaffold3200:107884-108971:107852-108971:-	TCONS_00029163,TCONS_00029164,TCONS_00029166,TCONS_00029167,TCONS_00029168,TCONS_00029169,TCONS_00029170,TCONS_00029171,TCONS_00029172,TCONS_00029173	TCONS_00029163,TCONS_00029164,TCONS_00029166,TCONS_00029167,TCONS_00029168,TCONS_00029169,TCONS_00029170,TCONS_00029171,TCONS_00029172,TCONS_00029173,TCONS_00029165
scaffold3750	XLOC_011910	XLOC_011910;A3:scaffold3750:105669-105907:105669-105912:+	TCONS_00033017	TCONS_00033017,TCONS_00033015
scaffold3757	XLOC_011922	XLOC_011922;A3:scaffold3757:80877-80967:80877-81083:+	TCONS_00033042	TCONS_00033042,TCONS_00033041
scaffold3757	XLOC_011924	XLOC_011924;A3:scaffold3757:105787-107292:105727-107292:-	TCONS_00033052	TCONS_00033052,TCONS_00033051
scaffold3757	XLOC_011924	XLOC_011924;A3:scaffold3757:105790-107292:105787-107292:-	TCONS_00033047	TCONS_00033047,TCONS_00033052
scaffold3757	XLOC_011924	XLOC_011924;A3:scaffold3757:105790-107292:105727-107292:-	TCONS_00033047	TCONS_00033047,TCONS_00033051
scaffold3204	XLOC_010704	XLOC_010704;A3:scaffold3204:107637-107758:107631-107758:-	TCONS_00029191,TCONS_00029192	TCONS_00029191,TCONS_00029192,TCONS_00029195
scaffold2406	XLOC_008415	XLOC_008415;A3:scaffold2406:45452-46410:45439-46410:-	TCONS_00023246	TCONS_00023246,TCONS_00023247,TCONS_00023248,TCONS_00023249,TCONS_00023250
scaffold183	XLOC_006308	XLOC_006308;A3:scaffold183:121837-122302:121837-122308:+	TCONS_00017794	TCONS_00017794,TCONS_00017795
scaffold183	XLOC_006308	XLOC_006308;A3:scaffold183:125302-125405:125302-125415:+	TCONS_00017793	TCONS_00017793,TCONS_00017797
scaffold14709	XLOC_004174	XLOC_004174;A3:scaffold14709:5331-6137:5331-6206:+	TCONS_00011792,TCONS_00011800	TCONS_00011792,TCONS_00011800,TCONS_00011791
scaffold14709	XLOC_004174	XLOC_004174;A3:scaffold14709:5331-5857:5331-6206:+	TCONS_00011793,TCONS_00011794,TCONS_00011795,TCONS_00011796,TCONS_00011799	TCONS_00011793,TCONS_00011794,TCONS_00011795,TCONS_00011796,TCONS_00011799,TCONS_00011791
scaffold14709	XLOC_004174	XLOC_004174;A3:scaffold14709:5331-5857:5331-6137:+	TCONS_00011793,TCONS_00011794,TCONS_00011795,TCONS_00011796,TCONS_00011799	TCONS_00011793,TCONS_00011794,TCONS_00011795,TCONS_00011796,TCONS_00011799,TCONS_00011792,TCONS_00011800
scaffold657	XLOC_017088	XLOC_017088;A3:scaffold657:39407-39977:39407-40042:+	TCONS_00047468	TCONS_00047468,TCONS_00047465,TCONS_00047466,TCONS_00047467,TCONS_00047469,TCONS_00047470,TCONS_00047471,TCONS_00047472,TCONS_00047473
scaffold2056	XLOC_007330	XLOC_007330;A3:scaffold2056:193103-195657:193017-195657:-	TCONS_00020293	TCONS_00020293,TCONS_00020294,TCONS_00020295
scaffold18479	XLOC_006380	XLOC_006380;A3:scaffold18479:11066-11137:11066-11146:+	TCONS_00017960,TCONS_00017961,TCONS_00017962,TCONS_00017963,TCONS_00017964,TCONS_00017965,TCONS_00017966,TCONS_00017967,TCONS_00017968,TCONS_00017970	TCONS_00017960,TCONS_00017961,TCONS_00017962,TCONS_00017963,TCONS_00017964,TCONS_00017965,TCONS_00017966,TCONS_00017967,TCONS_00017968,TCONS_00017970,TCONS_00017969
scaffold18479	XLOC_006380	XLOC_006380;A3:scaffold18479:6745-6830:6745-6951:+	TCONS_00017960,TCONS_00017961,TCONS_00017963,TCONS_00017964,TCONS_00017966	TCONS_00017960,TCONS_00017961,TCONS_00017963,TCONS_00017964,TCONS_00017966,TCONS_00017962,TCONS_00017965
scaffold18479	XLOC_006380	XLOC_006380;A3:scaffold18479:7015-7334:7015-8837:+	TCONS_00017962,TCONS_00017964,TCONS_00017965,TCONS_00017967,TCONS_00017968,TCONS_00017969	TCONS_00017962,TCONS_00017964,TCONS_00017965,TCONS_00017967,TCONS_00017968,TCONS_00017969,TCONS_00017963
scaffold18479	XLOC_006380	XLOC_006380;A3:scaffold18479:7015-7345:7015-8837:+	TCONS_00017966	TCONS_00017966,TCONS_00017963
scaffold18479	XLOC_006380	XLOC_006380;A3:scaffold18479:7015-7334:7015-7345:+	TCONS_00017961,TCONS_00017962,TCONS_00017964,TCONS_00017965,TCONS_00017967,TCONS_00017968,TCONS_00017969	TCONS_00017961,TCONS_00017962,TCONS_00017964,TCONS_00017965,TCONS_00017967,TCONS_00017968,TCONS_00017969,TCONS_00017966
scaffold10490	XLOC_000594	XLOC_000594;A3:scaffold10490:11222-11320:11222-11335:+	TCONS_00001854,TCONS_00001855,TCONS_00001856,TCONS_00001857,TCONS_00001858,TCONS_00001859,TCONS_00001860,TCONS_00001861,TCONS_00001862,TCONS_00001863,TCONS_00001864,TCONS_00001865,TCONS_00001866,TCONS_00001867,TCONS_00001869,TCONS_00001870,TCONS_00001872,TCONS_00001873,TCONS_00001874,TCONS_00001875	TCONS_00001854,TCONS_00001855,TCONS_00001856,TCONS_00001857,TCONS_00001858,TCONS_00001859,TCONS_00001860,TCONS_00001861,TCONS_00001862,TCONS_00001863,TCONS_00001864,TCONS_00001865,TCONS_00001866,TCONS_00001867,TCONS_00001869,TCONS_00001870,TCONS_00001872,TCONS_00001873,TCONS_00001874,TCONS_00001875,TCONS_00001868,TCONS_00001871
scaffold10490	XLOC_000594	XLOC_000594;A3:scaffold10490:16804-16891:16804-16903:+	TCONS_00001878	TCONS_00001878,TCONS_00001877
scaffold10490	XLOC_000594	XLOC_000594;A3:scaffold10490:16804-16903:16804-17332:+	TCONS_00001877	TCONS_00001877,TCONS_00001854,TCONS_00001856,TCONS_00001857,TCONS_00001858,TCONS_00001859,TCONS_00001861,TCONS_00001862,TCONS_00001863,TCONS_00001864,TCONS_00001865,TCONS_00001866,TCONS_00001867,TCONS_00001868,TCONS_00001869,TCONS_00001870,TCONS_00001871,TCONS_00001872,TCONS_00001873,TCONS_00001874,TCONS_00001875,TCONS_00001876,TCONS_00001879
scaffold10490	XLOC_000594	XLOC_000594;A3:scaffold10490:25760-28378:25760-28452:+	TCONS_00001859,TCONS_00001878	TCONS_00001859,TCONS_00001878,TCONS_00001870
scaffold10490	XLOC_000594	XLOC_000594;A3:scaffold10490:16804-16891:16804-17332:+	TCONS_00001878	TCONS_00001878,TCONS_00001854,TCONS_00001856,TCONS_00001857,TCONS_00001858,TCONS_00001859,TCONS_00001861,TCONS_00001862,TCONS_00001863,TCONS_00001864,TCONS_00001865,TCONS_00001866,TCONS_00001867,TCONS_00001868,TCONS_00001869,TCONS_00001870,TCONS_00001871,TCONS_00001872,TCONS_00001873,TCONS_00001874,TCONS_00001875,TCONS_00001876,TCONS_00001879
scaffold1980	XLOC_006990	XLOC_006990;A3:scaffold1980:38288-43429:38288-43442:+	TCONS_00019508	TCONS_00019508,TCONS_00019509
scaffold1980	XLOC_006994	XLOC_006994;A3:scaffold1980:150224-153309:150213-153309:-	TCONS_00019516,TCONS_00019519	TCONS_00019516,TCONS_00019519,TCONS_00019518
scaffold1982	XLOC_007000	XLOC_007000;A3:scaffold1982:4382-4472:4382-4961:+	TCONS_00019532	TCONS_00019532,TCONS_00019530,TCONS_00019535
scaffold1982	XLOC_007000	XLOC_007000;A3:scaffold1982:4382-4997:4382-5011:+	TCONS_00019531	TCONS_00019531,TCONS_00019533
scaffold1982	XLOC_007000	XLOC_007000;A3:scaffold1982:4382-4961:4382-4997:+	TCONS_00019530,TCONS_00019535	TCONS_00019530,TCONS_00019535,TCONS_00019531
scaffold1982	XLOC_007000	XLOC_007000;A3:scaffold1982:4382-4472:4382-4997:+	TCONS_00019532	TCONS_00019532,TCONS_00019531
scaffold1982	XLOC_007000	XLOC_007000;A3:scaffold1982:4382-4961:4382-5011:+	TCONS_00019530,TCONS_00019535	TCONS_00019530,TCONS_00019535,TCONS_00019533
scaffold1982	XLOC_007000	XLOC_007000;A3:scaffold1982:4382-4472:4382-5011:+	TCONS_00019532	TCONS_00019532,TCONS_00019533
scaffold10499	XLOC_000608	XLOC_000608;A3:scaffold10499:21496-21616:21496-21619:+	TCONS_00001941	TCONS_00001941,TCONS_00001940
scaffold1985	XLOC_007008	XLOC_007008;A3:scaffold1985:151144-151296:151141-151296:-	TCONS_00019548	TCONS_00019548,TCONS_00019549
scaffold1986	XLOC_007009	XLOC_007009;A3:scaffold1986:35746-35840:35746-35894:+	TCONS_00019563	TCONS_00019563,TCONS_00019551,TCONS_00019554,TCONS_00019556
scaffold1986	XLOC_007009	XLOC_007009;A3:scaffold1986:32870-32962:32870-32977:+	TCONS_00019550,TCONS_00019551,TCONS_00019552,TCONS_00019553,TCONS_00019555,TCONS_00019558,TCONS_00019559,TCONS_00019560,TCONS_00019561	TCONS_00019550,TCONS_00019551,TCONS_00019552,TCONS_00019553,TCONS_00019555,TCONS_00019558,TCONS_00019559,TCONS_00019560,TCONS_00019561,TCONS_00019554
scaffold1986	XLOC_007009	XLOC_007009;A3:scaffold1986:33148-33896:33148-34013:+	TCONS_00019550,TCONS_00019553,TCONS_00019555,TCONS_00019556,TCONS_00019557,TCONS_00019559	TCONS_00019550,TCONS_00019553,TCONS_00019555,TCONS_00019556,TCONS_00019557,TCONS_00019559,TCONS_00019554
scaffold1180	XLOC_001919	XLOC_001919;A3:scaffold1180:23275-23419:23197-23419:-	TCONS_00005394,TCONS_00005395	TCONS_00005394,TCONS_00005395,TCONS_00005396
scaffold1180	XLOC_001919	XLOC_001919;A3:scaffold1180:23275-23419:23266-23419:-	TCONS_00005394,TCONS_00005395	TCONS_00005394,TCONS_00005395,TCONS_00005392,TCONS_00005393
scaffold1180	XLOC_001919	XLOC_001919;A3:scaffold1180:23266-23419:23197-23419:-	TCONS_00005392,TCONS_00005393	TCONS_00005392,TCONS_00005393,TCONS_00005396
scaffold1183	XLOC_001938	XLOC_001938;A3:scaffold1183:23563-24197:23563-24754:+	TCONS_00005457	TCONS_00005457,TCONS_00005451,TCONS_00005452,TCONS_00005453,TCONS_00005455
scaffold1183	XLOC_001938	XLOC_001938;A3:scaffold1183:25665-25855:25665-25871:+	TCONS_00005458	TCONS_00005458,TCONS_00005454
scaffold1183	XLOC_001949	XLOC_001949;A3:scaffold1183:58451-58487:58107-58487:-	TCONS_00005479	TCONS_00005479,TCONS_00005477,TCONS_00005478,TCONS_00005480,TCONS_00005482
scaffold1183	XLOC_001949	XLOC_001949;A3:scaffold1183:58451-58487:57255-58487:-	TCONS_00005479	TCONS_00005479,TCONS_00005481
scaffold1183	XLOC_001951	XLOC_001951;A3:scaffold1183:129382-129898:129369-129898:-	TCONS_00005487,TCONS_00005488,TCONS_00005489	TCONS_00005487,TCONS_00005488,TCONS_00005489,TCONS_00005486
scaffold1188	XLOC_001987	XLOC_001987;A3:scaffold1188:181003-181129:180290-181129:-	TCONS_00005571,TCONS_00005572,TCONS_00005573	TCONS_00005571,TCONS_00005572,TCONS_00005573,TCONS_00005574
scaffold8976	XLOC_020710	XLOC_020710;A3:scaffold8976:33538-33827:33529-33827:-	TCONS_00057226	TCONS_00057226,TCONS_00057227,TCONS_00057228
scaffold8976	XLOC_020709	XLOC_020709;A3:scaffold8976:27505-27615:27504-27615:-	TCONS_00057225	TCONS_00057225,TCONS_00057223,TCONS_00057224
scaffold4809	XLOC_014134	XLOC_014134;A3:scaffold4809:69808-69917:69808-69954:+	TCONS_00039361	TCONS_00039361,TCONS_00039359
scaffold5496	XLOC_015336	XLOC_015336;A3:scaffold5496:45216-45727:45216-45758:+	TCONS_00042593,TCONS_00042594	TCONS_00042593,TCONS_00042594,TCONS_00042592
scaffold5496	XLOC_015341	XLOC_015341;A3:scaffold5496:78582-78658:78571-78658:-	TCONS_00042618	TCONS_00042618,TCONS_00042617
scaffold1329	XLOC_003181	XLOC_003181;A3:scaffold1329:88727-88939:88554-88939:-	TCONS_00009222	TCONS_00009222,TCONS_00009221
scaffold1459	XLOC_004105	XLOC_004105;A3:scaffold1459:45338-45503:45334-45503:-	TCONS_00011625	TCONS_00011625,TCONS_00011624
scaffold1454	XLOC_004090	XLOC_004090;A3:scaffold1454:124791-124971:124780-124971:-	TCONS_00011576,TCONS_00011584,TCONS_00011586	TCONS_00011576,TCONS_00011584,TCONS_00011586,TCONS_00011579
scaffold1454	XLOC_004090	XLOC_004090;A3:scaffold1454:125399-125488:125360-125488:-	TCONS_00011576,TCONS_00011580,TCONS_00011584,TCONS_00011586	TCONS_00011576,TCONS_00011580,TCONS_00011584,TCONS_00011586,TCONS_00011581
scaffold1454	XLOC_004090	XLOC_004090;A3:scaffold1454:124780-124971:124777-124971:-	TCONS_00011579	TCONS_00011579,TCONS_00011577
scaffold1454	XLOC_004090	XLOC_004090;A3:scaffold1454:124791-124971:124778-124971:-	TCONS_00011576,TCONS_00011584,TCONS_00011586	TCONS_00011576,TCONS_00011584,TCONS_00011586,TCONS_00011580
scaffold1454	XLOC_004090	XLOC_004090;A3:scaffold1454:124780-124971:124778-124971:-	TCONS_00011579	TCONS_00011579,TCONS_00011580
scaffold1454	XLOC_004090	XLOC_004090;A3:scaffold1454:125362-125385:125360-125385:-	TCONS_00011577	TCONS_00011577,TCONS_00011578
scaffold1454	XLOC_004090	XLOC_004090;A3:scaffold1454:124778-124971:124777-124971:-	TCONS_00011580	TCONS_00011580,TCONS_00011577
scaffold1454	XLOC_004090	XLOC_004090;A3:scaffold1454:121863-122312:121861-122312:-	TCONS_00011578,TCONS_00011582,TCONS_00011583	TCONS_00011578,TCONS_00011582,TCONS_00011583,TCONS_00011586
scaffold1454	XLOC_004090	XLOC_004090;A3:scaffold1454:124791-124971:124777-124971:-	TCONS_00011576,TCONS_00011584,TCONS_00011586	TCONS_00011576,TCONS_00011584,TCONS_00011586,TCONS_00011577
scaffold1453	XLOC_004069	XLOC_004069;A3:scaffold1453:147658-147780:147658-147831:+	TCONS_00011538	TCONS_00011538,TCONS_00011537
scaffold1453	XLOC_004069	XLOC_004069;A3:scaffold1453:150762-151607:150762-151684:+	TCONS_00011540	TCONS_00011540,TCONS_00011538,TCONS_00011539
scaffold1453	XLOC_004074	XLOC_004074;A3:scaffold1453:113644-114036:113614-114036:-	TCONS_00011548	TCONS_00011548,TCONS_00011551
scaffold1323	XLOC_003131	XLOC_003131;A3:scaffold1323:171243-171454:171221-171454:-	TCONS_00009112	TCONS_00009112,TCONS_00009113
scaffold1323	XLOC_003128	XLOC_003128;A3:scaffold1323:102279-102311:100990-102311:-	TCONS_00009106	TCONS_00009106,TCONS_00009105
scaffold9667	XLOC_021591	XLOC_021591;A3:scaffold9667:5377-5777:5356-5777:-	TCONS_00059629	TCONS_00059629,TCONS_00059628
scaffold12395	XLOC_002467	XLOC_002467;A3:scaffold12395:24123-24258:24113-24258:-	TCONS_00006804,TCONS_00006807,TCONS_00006808	TCONS_00006804,TCONS_00006807,TCONS_00006808,TCONS_00006805,TCONS_00006806
scaffold12395	XLOC_002467	XLOC_002467;A3:scaffold12395:22206-22334:22125-22334:-	TCONS_00006805	TCONS_00006805,TCONS_00006806,TCONS_00006807,TCONS_00006808
scaffold12396	XLOC_002468	XLOC_002468;A3:scaffold12396:25117-25577:25093-25577:-	TCONS_00006809	TCONS_00006809,TCONS_00006810
scaffold6400	XLOC_016791	XLOC_016791;A3:scaffold6400:43268-43353:43236-43353:-	TCONS_00046699	TCONS_00046699,TCONS_00046698
scaffold6402	XLOC_016793	XLOC_016793;A3:scaffold6402:24817-25565:24425-25565:-	TCONS_00046706	TCONS_00046706,TCONS_00046702
scaffold6402	XLOC_016793	XLOC_016793;A3:scaffold6402:23603-23692:23588-23692:-	TCONS_00046705	TCONS_00046705,TCONS_00046701,TCONS_00046702,TCONS_00046704,TCONS_00046708
scaffold6402	XLOC_016795	XLOC_016795;A3:scaffold6402:41396-41512:41293-41512:-	TCONS_00046709,TCONS_00046711,TCONS_00046712,TCONS_00046713,TCONS_00046714,TCONS_00046718,TCONS_00046716,TCONS_00046720,TCONS_00046721,TCONS_00046723	TCONS_00046709,TCONS_00046711,TCONS_00046712,TCONS_00046713,TCONS_00046714,TCONS_00046718,TCONS_00046716,TCONS_00046720,TCONS_00046721,TCONS_00046723,TCONS_00046710,TCONS_00046719
scaffold6402	XLOC_016796	XLOC_016796;A3:scaffold6402:67478-67630:67468-67630:-	TCONS_00046726,TCONS_00046727	TCONS_00046726,TCONS_00046727,TCONS_00046725
scaffold6407	XLOC_016802	XLOC_016802;A3:scaffold6407:57271-57365:57271-57368:+	TCONS_00046752	TCONS_00046752,TCONS_00046749,TCONS_00046750,TCONS_00046753,TCONS_00046754
scaffold8221	XLOC_019580	XLOC_019580;A3:scaffold8221:58801-58898:58801-58910:+	TCONS_00054212	TCONS_00054212,TCONS_00054213,TCONS_00054214
scaffold4664	XLOC_013842	XLOC_013842;A3:scaffold4664:198411-198725:198411-198743:+	TCONS_00038471,TCONS_00038473,TCONS_00038475	TCONS_00038471,TCONS_00038473,TCONS_00038475,TCONS_00038474
scaffold4664	XLOC_013842	XLOC_013842;A3:scaffold4664:182875-183389:182875-183424:+	TCONS_00038473	TCONS_00038473,TCONS_00038470,TCONS_00038471,TCONS_00038472,TCONS_00038474
scaffold4664	XLOC_013842	XLOC_013842;A3:scaffold4664:198411-198710:198411-198743:+	TCONS_00038470,TCONS_00038472	TCONS_00038470,TCONS_00038472,TCONS_00038474
scaffold4664	XLOC_013842	XLOC_013842;A3:scaffold4664:198411-198710:198411-198725:+	TCONS_00038470,TCONS_00038472	TCONS_00038470,TCONS_00038472,TCONS_00038471,TCONS_00038473,TCONS_00038475
scaffold4664	XLOC_013838	XLOC_013838;A3:scaffold4664:50790-50861:50790-50870:+	TCONS_00038461	TCONS_00038461,TCONS_00038460
scaffold4660	XLOC_013829	XLOC_013829;A3:scaffold4660:14292-15683:14052-15683:-	TCONS_00038431,TCONS_00038434,TCONS_00038436	TCONS_00038431,TCONS_00038434,TCONS_00038436,TCONS_00038430,TCONS_00038435
scaffold8224	XLOC_019585	XLOC_019585;A3:scaffold8224:23652-24153:23652-24165:+	TCONS_00054225,TCONS_00054227	TCONS_00054225,TCONS_00054227,TCONS_00054226,TCONS_00054228
scaffold401	XLOC_012420	XLOC_012420;A3:scaffold401:161709-162264:161709-162276:+	TCONS_00034643,TCONS_00034644,TCONS_00034645,TCONS_00034646	TCONS_00034643,TCONS_00034644,TCONS_00034645,TCONS_00034646,TCONS_00034642
scaffold8131	XLOC_019470	XLOC_019470;A3:scaffold8131:39102-41381:39102-41485:+	TCONS_00053965	TCONS_00053965,TCONS_00053964,TCONS_00053966
scaffold8136	XLOC_019477	XLOC_019477;A3:scaffold8136:14263-14316:14263-14445:+	TCONS_00053984	TCONS_00053984,TCONS_00053983
scaffold407	XLOC_012559	XLOC_012559;A3:scaffold407:133893-134479:133893-134490:+	TCONS_00035015	TCONS_00035015,TCONS_00035016
scaffold406	XLOC_012520	XLOC_012520;A3:scaffold406:141164-142673:141164-142681:+	TCONS_00034912,TCONS_00034914,TCONS_00034915,TCONS_00034918,TCONS_00034919	TCONS_00034912,TCONS_00034914,TCONS_00034915,TCONS_00034918,TCONS_00034919,TCONS_00034916,TCONS_00034917
scaffold406	XLOC_012520	XLOC_012520;A3:scaffold406:143818-143910:143818-143927:+	TCONS_00034919	TCONS_00034919,TCONS_00034912,TCONS_00034913,TCONS_00034914,TCONS_00034915,TCONS_00034916,TCONS_00034917,TCONS_00034918
scaffold406	XLOC_012530	XLOC_012530;A3:scaffold406:258549-258638:258536-258638:-	TCONS_00034941	TCONS_00034941,TCONS_00034940
scaffold7861	XLOC_019123	XLOC_019123;A3:scaffold7861:1823-1939:1823-1960:+	TCONS_00052984	TCONS_00052984,TCONS_00052983
scaffold7863	XLOC_019129	XLOC_019129;A3:scaffold7863:50372-50461:50353-50461:-	TCONS_00053017,TCONS_00053019	TCONS_00053017,TCONS_00053019,TCONS_00053018
scaffold7863	XLOC_019128	XLOC_019128;A3:scaffold7863:18447-18666:18444-18666:-	TCONS_00052991,TCONS_00052993,TCONS_00052994,TCONS_00053002,TCONS_00053008,TCONS_00053010	TCONS_00052991,TCONS_00052993,TCONS_00052994,TCONS_00053002,TCONS_00053008,TCONS_00053010,TCONS_00053004
scaffold7863	XLOC_019128	XLOC_019128;A3:scaffold7863:34141-35069:34126-35069:-	TCONS_00052991,TCONS_00052994,TCONS_00052996,TCONS_00052997,TCONS_00052998,TCONS_00052999,TCONS_00053000,TCONS_00053007,TCONS_00053010,TCONS_00053012,TCONS_00053015	TCONS_00052991,TCONS_00052994,TCONS_00052996,TCONS_00052997,TCONS_00052998,TCONS_00052999,TCONS_00053000,TCONS_00053007,TCONS_00053010,TCONS_00053012,TCONS_00053015,TCONS_00052992,TCONS_00052995,TCONS_00053001,TCONS_00053004,TCONS_00053005,TCONS_00053006,TCONS_00053008,TCONS_00053011,TCONS_00053013
scaffold7863	XLOC_019128	XLOC_019128;A3:scaffold7863:18943-19036:18886-19036:-	TCONS_00052994,TCONS_00052999,TCONS_00053006,TCONS_00053007,TCONS_00053008,TCONS_00053010,TCONS_00053011	TCONS_00052994,TCONS_00052999,TCONS_00053006,TCONS_00053007,TCONS_00053008,TCONS_00053010,TCONS_00053011,TCONS_00052991,TCONS_00052993,TCONS_00052995,TCONS_00052996,TCONS_00052997,TCONS_00053001,TCONS_00053005
scaffold8228	XLOC_019598	XLOC_019598;A3:scaffold8228:33894-35916:33804-35916:-	TCONS_00054254	TCONS_00054254,TCONS_00054253,TCONS_00054255
scaffold812	XLOC_019453	XLOC_019453;A3:scaffold812:150211-150483:150211-150568:+	TCONS_00053900,TCONS_00053905	TCONS_00053900,TCONS_00053905,TCONS_00053904
scaffold13702	XLOC_003480	XLOC_003480;A3:scaffold13702:28700-28787:28650-28787:-	TCONS_00010007	TCONS_00010007,TCONS_00010008
scaffold13708	XLOC_003482	XLOC_003482;A3:scaffold13708:26105-26800:25950-26800:-	TCONS_00010013	TCONS_00010013,TCONS_00010012
scaffold7311	XLOC_018260	XLOC_018260;A3:scaffold7311:33781-33900:33720-33900:-	TCONS_00050802	TCONS_00050802,TCONS_00050801,TCONS_00050803
scaffold7311	XLOC_018260	XLOC_018260;A3:scaffold7311:45213-45341:45143-45341:-	TCONS_00050804,TCONS_00050801,TCONS_00050802,TCONS_00050806	TCONS_00050804,TCONS_00050801,TCONS_00050802,TCONS_00050806,TCONS_00050803,TCONS_00050805
scaffold7311	XLOC_018260	XLOC_018260;A3:scaffold7311:33785-33900:33720-33900:-	TCONS_00050800	TCONS_00050800,TCONS_00050801,TCONS_00050803
scaffold7311	XLOC_018260	XLOC_018260;A3:scaffold7311:33785-33900:33781-33900:-	TCONS_00050800	TCONS_00050800,TCONS_00050802
scaffold2364	XLOC_008271	XLOC_008271;A3:scaffold2364:53318-54888:53318-54903:+	TCONS_00022852,TCONS_00022853,TCONS_00022856	TCONS_00022852,TCONS_00022853,TCONS_00022856,TCONS_00022854
scaffold2364	XLOC_008271	XLOC_008271;A3:scaffold2364:53318-54741:53318-54888:+	TCONS_00022855	TCONS_00022855,TCONS_00022852,TCONS_00022853,TCONS_00022856
scaffold2364	XLOC_008271	XLOC_008271;A3:scaffold2364:53318-54741:53318-54903:+	TCONS_00022855	TCONS_00022855,TCONS_00022854
scaffold2364	XLOC_008275	XLOC_008275;A3:scaffold2364:6742-7553:6728-7553:-	TCONS_00022869,TCONS_00022871	TCONS_00022869,TCONS_00022871,TCONS_00022870
scaffold2363	XLOC_008268	XLOC_008268;A3:scaffold2363:125212-125593:125212-126306:+	TCONS_00022847	TCONS_00022847,TCONS_00022848
scaffold3415	XLOC_011160	XLOC_011160;A3:scaffold3415:61636-64068:61629-64068:-	TCONS_00030336,TCONS_00030337,TCONS_00030340	TCONS_00030336,TCONS_00030337,TCONS_00030340,TCONS_00030342
scaffold3415	XLOC_011160	XLOC_011160;A3:scaffold3415:64207-64809:64193-64809:-	TCONS_00030336,TCONS_00030337,TCONS_00030338,TCONS_00030339,TCONS_00030342,TCONS_00030343	TCONS_00030336,TCONS_00030337,TCONS_00030338,TCONS_00030339,TCONS_00030342,TCONS_00030343,TCONS_00030340,TCONS_00030341
scaffold3943	XLOC_012279	XLOC_012279;A3:scaffold3943:49807-49866:49794-49866:-	TCONS_00034018	TCONS_00034018,TCONS_00034017
scaffold3941	XLOC_012270	XLOC_012270;A3:scaffold3941:2055-2337:2055-2391:+	TCONS_00033998	TCONS_00033998,TCONS_00033999
scaffold3941	XLOC_012271	XLOC_012271;A3:scaffold3941:69858-70984:69855-70984:-	TCONS_00034000	TCONS_00034000,TCONS_00034001
scaffold2099	XLOC_007487	XLOC_007487;A3:scaffold2099:111083-113592:111060-113592:-	TCONS_00020768	TCONS_00020768,TCONS_00020767
scaffold2099	XLOC_007487	XLOC_007487;A3:scaffold2099:109335-109412:109316-109412:-	TCONS_00020767,TCONS_00020768,TCONS_00020770	TCONS_00020767,TCONS_00020768,TCONS_00020770,TCONS_00020766
scaffold2099	XLOC_007485	XLOC_007485;A3:scaffold2099:80432-81737:80423-81737:-	TCONS_00020759,TCONS_00020760,TCONS_00020763,TCONS_00020764	TCONS_00020759,TCONS_00020760,TCONS_00020763,TCONS_00020764,TCONS_00020761,TCONS_00020762
scaffold2099	XLOC_007485	XLOC_007485;A3:scaffold2099:86562-86697:85718-86697:-	TCONS_00020764	TCONS_00020764,TCONS_00020759,TCONS_00020760,TCONS_00020761,TCONS_00020762
scaffold2098	XLOC_007472	XLOC_007472;A3:scaffold2098:277300-277324:276420-277324:-	TCONS_00020702	TCONS_00020702,TCONS_00020703
scaffold2093	XLOC_007451	XLOC_007451;A3:scaffold2093:6579-7154:6534-7154:-	TCONS_00020648,TCONS_00020649	TCONS_00020648,TCONS_00020649,TCONS_00020650
scaffold2093	XLOC_007451	XLOC_007451;A3:scaffold2093:7725-8173:7672-8173:-	TCONS_00020648,TCONS_00020650	TCONS_00020648,TCONS_00020650,TCONS_00020649
scaffold2093	XLOC_007453	XLOC_007453;A3:scaffold2093:47072-47423:46559-47423:-	TCONS_00020654,TCONS_00020655	TCONS_00020654,TCONS_00020655,TCONS_00020653
scaffold2097	XLOC_007466	XLOC_007466;A3:scaffold2097:182784-182894:182512-182894:-	TCONS_00020680	TCONS_00020680,TCONS_00020684,TCONS_00020683,TCONS_00020686,TCONS_00020687
scaffold2097	XLOC_007466	XLOC_007466;A3:scaffold2097:182784-182894:182367-182894:-	TCONS_00020680	TCONS_00020680,TCONS_00020679
scaffold2097	XLOC_007466	XLOC_007466;A3:scaffold2097:182512-182894:182367-182894:-	TCONS_00020684,TCONS_00020683,TCONS_00020686,TCONS_00020687	TCONS_00020684,TCONS_00020683,TCONS_00020686,TCONS_00020687,TCONS_00020679
scaffold14137	XLOC_003783	XLOC_003783;A3:scaffold14137:23988-24729:23983-24729:-	TCONS_00010787	TCONS_00010787,TCONS_00010788
scaffold14137	XLOC_003783	XLOC_003783;A3:scaffold14137:24001-24729:23988-24729:-	TCONS_00010785,TCONS_00010786,TCONS_00010789,TCONS_00010790,TCONS_00010791	TCONS_00010785,TCONS_00010786,TCONS_00010789,TCONS_00010790,TCONS_00010791,TCONS_00010787
scaffold14137	XLOC_003783	XLOC_003783;A3:scaffold14137:24001-24729:23983-24729:-	TCONS_00010785,TCONS_00010786,TCONS_00010789,TCONS_00010790,TCONS_00010791	TCONS_00010785,TCONS_00010786,TCONS_00010789,TCONS_00010790,TCONS_00010791,TCONS_00010788
scaffold2891	XLOC_009775	XLOC_009775;A3:scaffold2891:30886-31461:30886-31502:+	TCONS_00026835,TCONS_00026836,TCONS_00026838,TCONS_00026839	TCONS_00026835,TCONS_00026836,TCONS_00026838,TCONS_00026839,TCONS_00026837
scaffold2891	XLOC_009775	XLOC_009775;A3:scaffold2891:32248-32334:32248-32352:+	TCONS_00026838	TCONS_00026838,TCONS_00026836,TCONS_00026837
scaffold2890	XLOC_009773	XLOC_009773;A3:scaffold2890:99657-99869:98625-99869:-	TCONS_00026832	TCONS_00026832,TCONS_00026833
scaffold2890	XLOC_009773	XLOC_009773;A3:scaffold2890:99657-99869:98289-99869:-	TCONS_00026832	TCONS_00026832,TCONS_00026831
scaffold2895	XLOC_009793	XLOC_009793;A3:scaffold2895:94225-95212:94122-95212:-	TCONS_00026873	TCONS_00026873,TCONS_00026874
scaffold4795	XLOC_014104	XLOC_014104;A3:scaffold4795:38914-38929:38911-38929:-	TCONS_00039256,TCONS_00039259,TCONS_00039258,TCONS_00039257	TCONS_00039256,TCONS_00039259,TCONS_00039258,TCONS_00039257,TCONS_00039260
scaffold4795	XLOC_014104	XLOC_014104;A3:scaffold4795:35797-35945:35780-35945:-	TCONS_00039259	TCONS_00039259,TCONS_00039256
scaffold4327	XLOC_013067	XLOC_013067;A3:scaffold4327:55297-55546:55153-55546:-	TCONS_00036452,TCONS_00036453,TCONS_00036456	TCONS_00036452,TCONS_00036453,TCONS_00036456,TCONS_00036455
scaffold4324	XLOC_013065	XLOC_013065;A3:scaffold4324:184617-186350:184509-186350:-	TCONS_00036446	TCONS_00036446,TCONS_00036442,TCONS_00036445,TCONS_00036447,TCONS_00036448,TCONS_00036449
scaffold18396	XLOC_006325	XLOC_006325;A3:scaffold18396:10122-10483:10057-10483:-	TCONS_00017853	TCONS_00017853,TCONS_00017854
scaffold4491	XLOC_013471	XLOC_013471;A3:scaffold4491:78282-79016:78045-79016:-	TCONS_00037535	TCONS_00037535,TCONS_00037536
scaffold234	XLOC_008216	XLOC_008216;A3:scaffold234:246576-246897:246576-247036:+	TCONS_00022721	TCONS_00022721,TCONS_00022722
scaffold232	XLOC_008163	XLOC_008163;A3:scaffold232:37681-37763:37681-37889:+	TCONS_00022582,TCONS_00022583,TCONS_00022584,TCONS_00022586,TCONS_00022587,TCONS_00022588,TCONS_00022590	TCONS_00022582,TCONS_00022583,TCONS_00022584,TCONS_00022586,TCONS_00022587,TCONS_00022588,TCONS_00022590,TCONS_00022589
scaffold232	XLOC_008163	XLOC_008163;A3:scaffold232:37014-37344:37014-37623:+	TCONS_00022584	TCONS_00022584,TCONS_00022582,TCONS_00022583,TCONS_00022586
scaffold12894	XLOC_002824	XLOC_002824;A3:scaffold12894:23069-23157:23069-23233:+	TCONS_00008352,TCONS_00008354,TCONS_00008355	TCONS_00008352,TCONS_00008354,TCONS_00008355,TCONS_00008353
scaffold7440	XLOC_018457	XLOC_018457;A3:scaffold7440:22121-22287:22121-22299:+	TCONS_00051287,TCONS_00051288,TCONS_00051290	TCONS_00051287,TCONS_00051288,TCONS_00051290,TCONS_00051289,TCONS_00051291
scaffold7672	XLOC_018800	XLOC_018800;A3:scaffold7672:14925-14958:14925-15099:+	TCONS_00052137	TCONS_00052137,TCONS_00052136,TCONS_00052139,TCONS_00052140
scaffold7672	XLOC_018804	XLOC_018804;A3:scaffold7672:55420-57604:55420-57607:+	TCONS_00052144	TCONS_00052144,TCONS_00052145,TCONS_00052146
scaffold10720	XLOC_000839	XLOC_000839;A3:scaffold10720:3512-3612:3512-3617:+	TCONS_00002581	TCONS_00002581,TCONS_00002582
scaffold5811	XLOC_015863	XLOC_015863;A3:scaffold5811:23053-26417:23049-26417:-	TCONS_00044106	TCONS_00044106,TCONS_00044103
scaffold5811	XLOC_015863	XLOC_015863;A3:scaffold5811:23053-24738:23049-24738:-	TCONS_00044104,TCONS_00044105,TCONS_00044107,TCONS_00044108	TCONS_00044104,TCONS_00044105,TCONS_00044107,TCONS_00044108,TCONS_00044102
scaffold7525	XLOC_018552	XLOC_018552;A3:scaffold7525:25719-25787:25653-25787:-	TCONS_00051491	TCONS_00051491,TCONS_00051489
scaffold7416	XLOC_018431	XLOC_018431;A3:scaffold7416:66120-66286:66097-66286:-	TCONS_00051227	TCONS_00051227,TCONS_00051229
scaffold8068	XLOC_019399	XLOC_019399;A3:scaffold8068:8265-8871:8265-8906:+	TCONS_00053776,TCONS_00053778	TCONS_00053776,TCONS_00053778,TCONS_00053777
scaffold12273	XLOC_002378	XLOC_002378;A3:scaffold12273:25065-25832:24928-25832:-	TCONS_00006581,TCONS_00006582	TCONS_00006581,TCONS_00006582,TCONS_00006578,TCONS_00006580,TCONS_00006583,TCONS_00006584,TCONS_00006585
scaffold9511	XLOC_021418	XLOC_021418;A3:scaffold9511:16178-16271:16178-16306:+	TCONS_00059190,TCONS_00059192	TCONS_00059190,TCONS_00059192,TCONS_00059191
scaffold9511	XLOC_021421	XLOC_021421;A3:scaffold9511:39706-39868:39686-39868:-	TCONS_00059200,TCONS_00059201,TCONS_00059202,TCONS_00059203,TCONS_00059204,TCONS_00059205,TCONS_00059206,TCONS_00059207	TCONS_00059200,TCONS_00059201,TCONS_00059202,TCONS_00059203,TCONS_00059204,TCONS_00059205,TCONS_00059206,TCONS_00059207,TCONS_00059199
scaffold12642	XLOC_002651	XLOC_002651;A3:scaffold12642:39624-41371:39624-41476:+	TCONS_00007919	TCONS_00007919,TCONS_00007921
scaffold6231	XLOC_016522	XLOC_016522;A3:scaffold6231:75611-76037:75503-76037:-	TCONS_00045784,TCONS_00045785,TCONS_00045787	TCONS_00045784,TCONS_00045785,TCONS_00045787,TCONS_00045786
scaffold6234	XLOC_016529	XLOC_016529;A3:scaffold6234:46036-48804:46036-48970:+	TCONS_00045804,TCONS_00045810,TCONS_00045811,TCONS_00045812,TCONS_00045813	TCONS_00045804,TCONS_00045810,TCONS_00045811,TCONS_00045812,TCONS_00045813,TCONS_00045807,TCONS_00045806
scaffold6234	XLOC_016529	XLOC_016529;A3:scaffold6234:46036-48804:46036-48972:+	TCONS_00045804,TCONS_00045810,TCONS_00045811,TCONS_00045812,TCONS_00045813	TCONS_00045804,TCONS_00045810,TCONS_00045811,TCONS_00045812,TCONS_00045813,TCONS_00045805,TCONS_00045808
scaffold6234	XLOC_016529	XLOC_016529;A3:scaffold6234:51134-51230:51134-51316:+	TCONS_00045805,TCONS_00045804,TCONS_00045807,TCONS_00045808,TCONS_00045809,TCONS_00045810,TCONS_00045811,TCONS_00045812,TCONS_00045813,TCONS_00045814	TCONS_00045805,TCONS_00045804,TCONS_00045807,TCONS_00045808,TCONS_00045809,TCONS_00045810,TCONS_00045811,TCONS_00045812,TCONS_00045813,TCONS_00045814,TCONS_00045806
scaffold6234	XLOC_016529	XLOC_016529;A3:scaffold6234:46036-48970:46036-48972:+	TCONS_00045807,TCONS_00045806	TCONS_00045807,TCONS_00045806,TCONS_00045805,TCONS_00045808
scaffold1220	XLOC_002269	XLOC_002269;A3:scaffold1220:94461-94546:94461-94564:+	TCONS_00006298	TCONS_00006298,TCONS_00006297
scaffold1224	XLOC_002322	XLOC_002322;A3:scaffold1224:6781-6869:6781-6872:+	TCONS_00006422,TCONS_00006425,TCONS_00006426,TCONS_00006427,TCONS_00006431	TCONS_00006422,TCONS_00006425,TCONS_00006426,TCONS_00006427,TCONS_00006431,TCONS_00006424
scaffold1224	XLOC_002322	XLOC_002322;A3:scaffold1224:10673-10763:10673-10844:+	TCONS_00006421,TCONS_00006422,TCONS_00006424,TCONS_00006426,TCONS_00006428,TCONS_00006429,TCONS_00006431	TCONS_00006421,TCONS_00006422,TCONS_00006424,TCONS_00006426,TCONS_00006428,TCONS_00006429,TCONS_00006431,TCONS_00006423
scaffold1224	XLOC_002322	XLOC_002322;A3:scaffold1224:10673-10763:10673-10838:+	TCONS_00006421,TCONS_00006422,TCONS_00006424,TCONS_00006426,TCONS_00006428,TCONS_00006429,TCONS_00006431	TCONS_00006421,TCONS_00006422,TCONS_00006424,TCONS_00006426,TCONS_00006428,TCONS_00006429,TCONS_00006431,TCONS_00006425,TCONS_00006430
scaffold1224	XLOC_002322	XLOC_002322;A3:scaffold1224:6781-6872:6781-6875:+	TCONS_00006424	TCONS_00006424,TCONS_00006421,TCONS_00006423,TCONS_00006428,TCONS_00006429,TCONS_00006430,TCONS_00006432
scaffold1224	XLOC_002322	XLOC_002322;A3:scaffold1224:6781-6869:6781-6875:+	TCONS_00006422,TCONS_00006425,TCONS_00006426,TCONS_00006427,TCONS_00006431	TCONS_00006422,TCONS_00006425,TCONS_00006426,TCONS_00006427,TCONS_00006431,TCONS_00006421,TCONS_00006423,TCONS_00006428,TCONS_00006429,TCONS_00006430,TCONS_00006432
scaffold1224	XLOC_002322	XLOC_002322;A3:scaffold1224:10673-10838:10673-10844:+	TCONS_00006425,TCONS_00006430	TCONS_00006425,TCONS_00006430,TCONS_00006423
scaffold1224	XLOC_002335	XLOC_002335;A3:scaffold1224:49500-49615:49465-49615:-	TCONS_00006465,TCONS_00006468	TCONS_00006465,TCONS_00006468,TCONS_00006469
scaffold1224	XLOC_002335	XLOC_002335;A3:scaffold1224:49515-49615:49465-49615:-	TCONS_00006463,TCONS_00006464,TCONS_00006466,TCONS_00006467,TCONS_00006470,TCONS_00006471,TCONS_00006472	TCONS_00006463,TCONS_00006464,TCONS_00006466,TCONS_00006467,TCONS_00006470,TCONS_00006471,TCONS_00006472,TCONS_00006469
scaffold1224	XLOC_002335	XLOC_002335;A3:scaffold1224:49515-49615:49500-49615:-	TCONS_00006463,TCONS_00006464,TCONS_00006466,TCONS_00006467,TCONS_00006470,TCONS_00006471,TCONS_00006472	TCONS_00006463,TCONS_00006464,TCONS_00006466,TCONS_00006467,TCONS_00006470,TCONS_00006471,TCONS_00006472,TCONS_00006465,TCONS_00006468
scaffold8931	XLOC_020656	XLOC_020656;A3:scaffold8931:31243-31372:31186-31372:-	TCONS_00057074,TCONS_00057076	TCONS_00057074,TCONS_00057076,TCONS_00057075
scaffold3775	XLOC_011958	XLOC_011958;A3:scaffold3775:49044-49124:49044-49128:+	TCONS_00033150,TCONS_00033151,TCONS_00033152,TCONS_00033154,TCONS_00033155	TCONS_00033150,TCONS_00033151,TCONS_00033152,TCONS_00033154,TCONS_00033155,TCONS_00033153
scaffold3779	XLOC_011970	XLOC_011970;A3:scaffold3779:38125-38261:37831-38261:-	TCONS_00033203	TCONS_00033203,TCONS_00033202
scaffold1226	XLOC_002368	XLOC_002368;A3:scaffold1226:125066-125549:125066-125579:+	TCONS_00006560,TCONS_00006561	TCONS_00006560,TCONS_00006561,TCONS_00006559
scaffold10123	XLOC_000122	XLOC_000122;A3:scaffold10123:68594-69130:68594-69173:+	TCONS_00000370	TCONS_00000370,TCONS_00000368
scaffold10129	XLOC_000128	XLOC_000128;A3:scaffold10129:41842-42430:41733-42430:-	TCONS_00000381,TCONS_00000382	TCONS_00000381,TCONS_00000382,TCONS_00000379
scaffold16989	XLOC_005642	XLOC_005642;A3:scaffold16989:6472-6649:6453-6649:-	TCONS_00015813	TCONS_00015813,TCONS_00015812,TCONS_00015814
scaffold8072	XLOC_019404	XLOC_019404;A3:scaffold8072:27602-27693:27511-27693:-	TCONS_00053789,TCONS_00053792	TCONS_00053789,TCONS_00053792,TCONS_00053790
scaffold1300	XLOC_002907	XLOC_002907;A3:scaffold1300:235236-235322:235213-235322:-	TCONS_00008585,TCONS_00008584,TCONS_00008586,TCONS_00008587	TCONS_00008585,TCONS_00008584,TCONS_00008586,TCONS_00008587,TCONS_00008583
scaffold1307	XLOC_002970	XLOC_002970;A3:scaffold1307:119544-120158:119453-120158:-	TCONS_00008710	TCONS_00008710,TCONS_00008711
scaffold9684	XLOC_021618	XLOC_021618;A3:scaffold9684:15761-16212:15730-16212:-	TCONS_00059672	TCONS_00059672,TCONS_00059673
scaffold9689	XLOC_021619	XLOC_021619;A3:scaffold9689:17500-18361:17500-18366:+	TCONS_00059674,TCONS_00059676	TCONS_00059674,TCONS_00059676,TCONS_00059675
scaffold9689	XLOC_021622	XLOC_021622;A3:scaffold9689:47682-49217:47546-49217:-	TCONS_00059684,TCONS_00059685,TCONS_00059687	TCONS_00059684,TCONS_00059685,TCONS_00059687,TCONS_00059681
scaffold9689	XLOC_021622	XLOC_021622;A3:scaffold9689:47682-49238:47546-49238:-	TCONS_00059679,TCONS_00059680,TCONS_00059688	TCONS_00059679,TCONS_00059680,TCONS_00059688,TCONS_00059683,TCONS_00059686
scaffold15670	XLOC_004812	XLOC_004812;A3:scaffold15670:3296-3384:3255-3384:-	TCONS_00013553	TCONS_00013553,TCONS_00013548,TCONS_00013549,TCONS_00013550,TCONS_00013552
scaffold15670	XLOC_004812	XLOC_004812;A3:scaffold15670:1082-2080:1044-2080:-	TCONS_00013549	TCONS_00013549,TCONS_00013550
scaffold390	XLOC_012188	XLOC_012188;A3:scaffold390:276793-276920:276793-276954:+	TCONS_00033800	TCONS_00033800,TCONS_00033799
scaffold395	XLOC_012286	XLOC_012286;A3:scaffold395:137361-138744:137361-138854:+	TCONS_00034050	TCONS_00034050,TCONS_00034046,TCONS_00034048,TCONS_00034049
scaffold396	XLOC_012297	XLOC_012297;A3:scaffold396:198823-198985:198713-198985:-	TCONS_00034334,TCONS_00034335,TCONS_00034338	TCONS_00034334,TCONS_00034335,TCONS_00034338,TCONS_00034336
scaffold396	XLOC_012297	XLOC_012297;A3:scaffold396:199106-206847:199099-206847:-	TCONS_00034334,TCONS_00034335,TCONS_00034337	TCONS_00034334,TCONS_00034335,TCONS_00034337,TCONS_00034336,TCONS_00034338
scaffold6936	XLOC_017673	XLOC_017673;A3:scaffold6936:43325-43725:43305-43725:-	TCONS_00049146,TCONS_00049147,TCONS_00049148,TCONS_00049149,TCONS_00049151	TCONS_00049146,TCONS_00049147,TCONS_00049148,TCONS_00049149,TCONS_00049151,TCONS_00049145,TCONS_00049150
scaffold6936	XLOC_017673	XLOC_017673;A3:scaffold6936:28178-28853:28135-28853:-	TCONS_00049145,TCONS_00049146,TCONS_00049148	TCONS_00049145,TCONS_00049146,TCONS_00049148,TCONS_00049149
scaffold6936	XLOC_017673	XLOC_017673;A3:scaffold6936:43852-50024:43844-50024:-	TCONS_00049147,TCONS_00049148,TCONS_00049150,TCONS_00049151	TCONS_00049147,TCONS_00049148,TCONS_00049150,TCONS_00049151,TCONS_00049145,TCONS_00049149
scaffold6933	XLOC_017670	XLOC_017670;A3:scaffold6933:47281-47305:47281-47308:+	TCONS_00049122,TCONS_00049131	TCONS_00049122,TCONS_00049131,TCONS_00049120
scaffold6939	XLOC_017675	XLOC_017675;A3:scaffold6939:33192-34693:33182-34693:-	TCONS_00049155,TCONS_00049159,TCONS_00049160,TCONS_00049162,TCONS_00049163,TCONS_00049164,TCONS_00049165,TCONS_00049166,TCONS_00049167,TCONS_00049169,TCONS_00049171	TCONS_00049155,TCONS_00049159,TCONS_00049160,TCONS_00049162,TCONS_00049163,TCONS_00049164,TCONS_00049165,TCONS_00049166,TCONS_00049167,TCONS_00049169,TCONS_00049171,TCONS_00049158,TCONS_00049168
scaffold6939	XLOC_017675	XLOC_017675;A3:scaffold6939:35823-36441:35822-36441:-	TCONS_00049155,TCONS_00049159,TCONS_00049160,TCONS_00049161,TCONS_00049163,TCONS_00049164,TCONS_00049165,TCONS_00049168,TCONS_00049169,TCONS_00049171,TCONS_00049173	TCONS_00049155,TCONS_00049159,TCONS_00049160,TCONS_00049161,TCONS_00049163,TCONS_00049164,TCONS_00049165,TCONS_00049168,TCONS_00049169,TCONS_00049171,TCONS_00049173,TCONS_00049166
scaffold6939	XLOC_017675	XLOC_017675;A3:scaffold6939:52027-53360:51991-53360:-	TCONS_00049157	TCONS_00049157,TCONS_00049161,TCONS_00049163,TCONS_00049166,TCONS_00049168,TCONS_00049170,TCONS_00049173,TCONS_00049174
scaffold6939	XLOC_017675	XLOC_017675;A3:scaffold6939:33209-34691:33191-34691:-	TCONS_00049154,TCONS_00049156	TCONS_00049154,TCONS_00049156,TCONS_00049157,TCONS_00049161,TCONS_00049170
scaffold6939	XLOC_017675	XLOC_017675;A3:scaffold6939:53803-55318:53800-55318:-	TCONS_00049170	TCONS_00049170,TCONS_00049163
scaffold6939	XLOC_017675	XLOC_017675;A3:scaffold6939:29493-32318:29467-32318:-	TCONS_00049154,TCONS_00049156,TCONS_00049157,TCONS_00049158,TCONS_00049160,TCONS_00049161,TCONS_00049164,TCONS_00049165,TCONS_00049170	TCONS_00049154,TCONS_00049156,TCONS_00049157,TCONS_00049158,TCONS_00049160,TCONS_00049161,TCONS_00049164,TCONS_00049165,TCONS_00049170,TCONS_00049155,TCONS_00049159,TCONS_00049162,TCONS_00049163,TCONS_00049166,TCONS_00049167,TCONS_00049168,TCONS_00049169,TCONS_00049171
scaffold4688	XLOC_013885	XLOC_013885;A3:scaffold4688:20806-20897:20806-20930:+	TCONS_00038643	TCONS_00038643,TCONS_00038612,TCONS_00038613,TCONS_00038614,TCONS_00038618,TCONS_00038619,TCONS_00038616,TCONS_00038617,TCONS_00038615,TCONS_00038620,TCONS_00038621,TCONS_00038622,TCONS_00038623,TCONS_00038624,TCONS_00038625,TCONS_00038626,TCONS_00038627,TCONS_00038628,TCONS_00038630,TCONS_00038631,TCONS_00038629,TCONS_00038638,TCONS_00038639,TCONS_00038636,TCONS_00038637,TCONS_00038633,TCONS_000…
scaffold4688	XLOC_013885	XLOC_013885;A3:scaffold4688:24320-24445:24320-24468:+	TCONS_00038655	TCONS_00038655,TCONS_00038612,TCONS_00038619,TCONS_00038617,TCONS_00038624,TCONS_00038626,TCONS_00038627,TCONS_00038628,TCONS_00038630,TCONS_00038631,TCONS_00038638,TCONS_00038636,TCONS_00038637,TCONS_00038633,TCONS_00038632,TCONS_00038634,TCONS_00038640,TCONS_00038635,TCONS_00038641,TCONS_00038644,TCONS_00038647,TCONS_00038643,TCONS_00038648,TCONS_00038652
scaffold8156	XLOC_019490	XLOC_019490;A3:scaffold8156:21046-21271:21046-21288:+	TCONS_00054015,TCONS_00054016,TCONS_00054018,TCONS_00054020	TCONS_00054015,TCONS_00054016,TCONS_00054018,TCONS_00054020,TCONS_00054019
scaffold8156	XLOC_019492	XLOC_019492;A3:scaffold8156:43519-44265:43386-44265:-	TCONS_00054024	TCONS_00054024,TCONS_00054025
scaffold16216	XLOC_005202	XLOC_005202;A3:scaffold16216:10975-11346:10975-11354:+	TCONS_00014662	TCONS_00014662,TCONS_00014663
scaffold16216	XLOC_005204	XLOC_005204;A3:scaffold16216:34822-34933:33523-34933:-	TCONS_00014669,TCONS_00014670,TCONS_00014673,TCONS_00014674,TCONS_00014676	TCONS_00014669,TCONS_00014670,TCONS_00014673,TCONS_00014674,TCONS_00014676,TCONS_00014671
scaffold16216	XLOC_005204	XLOC_005204;A3:scaffold16216:35626-36481:35034-36481:-	TCONS_00014673	TCONS_00014673,TCONS_00014678
scaffold7880	XLOC_019162	XLOC_019162;A3:scaffold7880:33690-33846:33681-33846:-	TCONS_00053074,TCONS_00053075	TCONS_00053074,TCONS_00053075,TCONS_00053076
scaffold7889	XLOC_019177	XLOC_019177;A3:scaffold7889:31144-31485:31130-31485:-	TCONS_00053141	TCONS_00053141,TCONS_00053142
scaffold6684	XLOC_017301	XLOC_017301;A3:scaffold6684:57909-58036:57864-58036:-	TCONS_00048043,TCONS_00048044,TCONS_00048045,TCONS_00048046,TCONS_00048048,TCONS_00048049,TCONS_00048050,TCONS_00048051	TCONS_00048043,TCONS_00048044,TCONS_00048045,TCONS_00048046,TCONS_00048048,TCONS_00048049,TCONS_00048050,TCONS_00048051,TCONS_00048047
scaffold6684	XLOC_017301	XLOC_017301;A3:scaffold6684:58143-58376:58054-58376:-	TCONS_00048046,TCONS_00048049	TCONS_00048046,TCONS_00048049,TCONS_00048043
scaffold6684	XLOC_017301	XLOC_017301;A3:scaffold6684:55935-56356:55928-56356:-	TCONS_00048044,TCONS_00048045,TCONS_00048049,TCONS_00048051	TCONS_00048044,TCONS_00048045,TCONS_00048049,TCONS_00048051,TCONS_00048048
scaffold8031	XLOC_019368	XLOC_019368;A3:scaffold8031:29933-31239:29933-31253:+	TCONS_00053684	TCONS_00053684,TCONS_00053685
scaffold8031	XLOC_019371	XLOC_019371;A3:scaffold8031:41639-43421:41626-43421:-	TCONS_00053689,TCONS_00053690	TCONS_00053689,TCONS_00053690,TCONS_00053691
scaffold7086	XLOC_017910	XLOC_017910;A3:scaffold7086:54165-55408:53968-55408:-	TCONS_00049864	TCONS_00049864,TCONS_00049863,TCONS_00049865
scaffold7084	XLOC_017909	XLOC_017909;A3:scaffold7084:34824-35294:34824-35297:+	TCONS_00049857,TCONS_00049860,TCONS_00049861,TCONS_00049862	TCONS_00049857,TCONS_00049860,TCONS_00049861,TCONS_00049862,TCONS_00049858,TCONS_00049859
scaffold7081	XLOC_017906	XLOC_017906;A3:scaffold7081:61743-61871:61743-62082:+	TCONS_00049849,TCONS_00049850,TCONS_00049851	TCONS_00049849,TCONS_00049850,TCONS_00049851,TCONS_00049852
scaffold7081	XLOC_017907	XLOC_017907;A3:scaffold7081:10732-10819:10696-10819:-	TCONS_00049854	TCONS_00049854,TCONS_00049853
scaffold7339	XLOC_018305	XLOC_018305;A3:scaffold7339:13960-14075:13960-15154:+	TCONS_00050921	TCONS_00050921,TCONS_00050919,TCONS_00050920,TCONS_00050922
scaffold2302	XLOC_008110	XLOC_008110;A3:scaffold2302:134449-135169:134432-135169:-	TCONS_00022446	TCONS_00022446,TCONS_00022445
scaffold2306	XLOC_008127	XLOC_008127;A3:scaffold2306:29117-29629:29102-29629:-	TCONS_00022496,TCONS_00022497,TCONS_00022499,TCONS_00022500,TCONS_00022501,TCONS_00022502,TCONS_00022503	TCONS_00022496,TCONS_00022497,TCONS_00022499,TCONS_00022500,TCONS_00022501,TCONS_00022502,TCONS_00022503,TCONS_00022498
scaffold2305	XLOC_008119	XLOC_008119;A3:scaffold2305:47119-47561:47104-47561:-	TCONS_00022469	TCONS_00022469,TCONS_00022462
scaffold2305	XLOC_008119	XLOC_008119;A3:scaffold2305:43819-44295:43818-44295:-	TCONS_00022468	TCONS_00022468,TCONS_00022458,TCONS_00022459,TCONS_00022460,TCONS_00022461,TCONS_00022462,TCONS_00022464,TCONS_00022465,TCONS_00022466,TCONS_00022467,TCONS_00022469,TCONS_00022470,TCONS_00022471,TCONS_00022472,TCONS_00022474,TCONS_00022475
scaffold2305	XLOC_008119	XLOC_008119;A3:scaffold2305:47312-47561:47104-47561:-	TCONS_00022458	TCONS_00022458,TCONS_00022462
scaffold2305	XLOC_008119	XLOC_008119;A3:scaffold2305:45565-46995:45546-46995:-	TCONS_00022462	TCONS_00022462,TCONS_00022458,TCONS_00022468,TCONS_00022469
scaffold2305	XLOC_008119	XLOC_008119;A3:scaffold2305:47312-47561:47119-47561:-	TCONS_00022458	TCONS_00022458,TCONS_00022469
scaffold3436	XLOC_011209	XLOC_011209;A3:scaffold3436:7552-8734:7519-8734:-	TCONS_00030464	TCONS_00030464,TCONS_00030465,TCONS_00030466
scaffold3434	XLOC_011200	XLOC_011200;A3:scaffold3434:51473-51568:51440-51568:-	TCONS_00030435	TCONS_00030435,TCONS_00030437
scaffold3434	XLOC_011200	XLOC_011200;A3:scaffold3434:49138-49211:49117-49211:-	TCONS_00030434,TCONS_00030435	TCONS_00030434,TCONS_00030435,TCONS_00030437
scaffold3434	XLOC_011201	XLOC_011201;A3:scaffold3434:58398-61896:58278-61896:-	TCONS_00030439,TCONS_00030440,TCONS_00030441,TCONS_00030442,TCONS_00030443,TCONS_00030445	TCONS_00030439,TCONS_00030440,TCONS_00030441,TCONS_00030442,TCONS_00030443,TCONS_00030445,TCONS_00030438
scaffold5976	XLOC_016154	XLOC_016154;A3:scaffold5976:37586-38048:37572-38048:-	TCONS_00044894	TCONS_00044894,TCONS_00044893
scaffold12456	XLOC_002512	XLOC_002512;A3:scaffold12456:23023-23415:23023-23432:+	TCONS_00006949	TCONS_00006949,TCONS_00006947
scaffold12456	XLOC_002512	XLOC_002512;A3:scaffold12456:23023-23406:23023-23415:+	TCONS_00006948	TCONS_00006948,TCONS_00006949
scaffold12456	XLOC_002512	XLOC_002512;A3:scaffold12456:23023-23406:23023-23432:+	TCONS_00006948	TCONS_00006948,TCONS_00006947
scaffold12455	XLOC_002510	XLOC_002510;A3:scaffold12455:27624-27758:27607-27758:-	TCONS_00006943	TCONS_00006943,TCONS_00006941,TCONS_00006942
scaffold12455	XLOC_002510	XLOC_002510;A3:scaffold12455:26943-27106:26816-27106:-	TCONS_00006939,TCONS_00006942,TCONS_00006943	TCONS_00006939,TCONS_00006942,TCONS_00006943,TCONS_00006938,TCONS_00006940,TCONS_00006941
scaffold11198	XLOC_001360	XLOC_001360;A3:scaffold11198:10699-12283:10699-12294:+	TCONS_00003927	TCONS_00003927,TCONS_00003928
scaffold11198	XLOC_001360	XLOC_001360;A3:scaffold11198:10699-12294:10699-12512:+	TCONS_00003928	TCONS_00003928,TCONS_00003925
scaffold11198	XLOC_001360	XLOC_001360;A3:scaffold11198:10699-12294:10699-12533:+	TCONS_00003928	TCONS_00003928,TCONS_00003923
scaffold11198	XLOC_001360	XLOC_001360;A3:scaffold11198:10699-12491:10699-12533:+	TCONS_00003924,TCONS_00003929	TCONS_00003924,TCONS_00003929,TCONS_00003923
scaffold11198	XLOC_001360	XLOC_001360;A3:scaffold11198:10699-12491:10699-12512:+	TCONS_00003924,TCONS_00003929	TCONS_00003924,TCONS_00003929,TCONS_00003925
scaffold11198	XLOC_001360	XLOC_001360;A3:scaffold11198:10699-12283:10699-12491:+	TCONS_00003927	TCONS_00003927,TCONS_00003924,TCONS_00003929
scaffold11198	XLOC_001360	XLOC_001360;A3:scaffold11198:10699-12294:10699-12491:+	TCONS_00003928	TCONS_00003928,TCONS_00003924,TCONS_00003929
scaffold11198	XLOC_001360	XLOC_001360;A3:scaffold11198:10699-12512:10699-12533:+	TCONS_00003925	TCONS_00003925,TCONS_00003923
scaffold11198	XLOC_001365	XLOC_001365;A3:scaffold11198:110010-110731:109935-110731:-	TCONS_00003935	TCONS_00003935,TCONS_00003936
scaffold15863	XLOC_004938	XLOC_004938;A3:scaffold15863:21028-21206:21019-21206:-	TCONS_00013936	TCONS_00013936,TCONS_00013935
scaffold5304	XLOC_015062	XLOC_015062;A3:scaffold5304:48973-49260:48954-49260:-	TCONS_00041881,TCONS_00041886	TCONS_00041881,TCONS_00041886,TCONS_00041885,TCONS_00041889,TCONS_00041890
scaffold5302	XLOC_015055	XLOC_015055;A3:scaffold5302:109971-110770:109971-110783:+	TCONS_00041863	TCONS_00041863,TCONS_00041859,TCONS_00041860,TCONS_00041861,TCONS_00041862
scaffold5302	XLOC_015055	XLOC_015055;A3:scaffold5302:115105-115201:115105-115256:+	TCONS_00041859,TCONS_00041860,TCONS_00041861,TCONS_00041862,TCONS_00041863,TCONS_00041864	TCONS_00041859,TCONS_00041860,TCONS_00041861,TCONS_00041862,TCONS_00041863,TCONS_00041864,TCONS_00041865
scaffold5302	XLOC_015057	XLOC_015057;A3:scaffold5302:128199-128288:128194-128288:-	TCONS_00041868,TCONS_00041871	TCONS_00041868,TCONS_00041871,TCONS_00041869,TCONS_00041870,TCONS_00041872,TCONS_00041874
scaffold5302	XLOC_015057	XLOC_015057;A3:scaffold5302:129069-129159:129049-129159:-	TCONS_00041868,TCONS_00041870	TCONS_00041868,TCONS_00041870,TCONS_00041869,TCONS_00041871,TCONS_00041872
scaffold4303	XLOC_013013	XLOC_013013;A3:scaffold4303:5021-5452:5006-5452:-	TCONS_00036293	TCONS_00036293,TCONS_00036294
scaffold4302	XLOC_013009	XLOC_013009;A3:scaffold4302:17303-19393:17303-19397:+	TCONS_00036284,TCONS_00036286	TCONS_00036284,TCONS_00036286,TCONS_00036285
scaffold4302	XLOC_013009	XLOC_013009;A3:scaffold4302:13327-13813:13327-13829:+	TCONS_00036285	TCONS_00036285,TCONS_00036284
scaffold4306	XLOC_013017	XLOC_013017;A3:scaffold4306:58097-58552:58097-58559:+	TCONS_00036302,TCONS_00036304,TCONS_00036306,TCONS_00036305,TCONS_00036308,TCONS_00036309,TCONS_00036310	TCONS_00036302,TCONS_00036304,TCONS_00036306,TCONS_00036305,TCONS_00036308,TCONS_00036309,TCONS_00036310,TCONS_00036301,TCONS_00036303,TCONS_00036307
scaffold4306	XLOC_013017	XLOC_013017;A3:scaffold4306:55278-55455:55278-55492:+	TCONS_00036301,TCONS_00036304	TCONS_00036301,TCONS_00036304,TCONS_00036302,TCONS_00036308
scaffold4306	XLOC_013017	XLOC_013017;A3:scaffold4306:55583-56045:55583-56057:+	TCONS_00036302,TCONS_00036303,TCONS_00036304,TCONS_00036306,TCONS_00036305,TCONS_00036307,TCONS_00036308,TCONS_00036309	TCONS_00036302,TCONS_00036303,TCONS_00036304,TCONS_00036306,TCONS_00036305,TCONS_00036307,TCONS_00036308,TCONS_00036309,TCONS_00036301
scaffold4308	XLOC_013022	XLOC_013022;A3:scaffold4308:140215-140310:140215-140315:+	TCONS_00036318	TCONS_00036318,TCONS_00036320
scaffold4308	XLOC_013024	XLOC_013024;A3:scaffold4308:216207-217265:216207-217276:+	TCONS_00036331	TCONS_00036331,TCONS_00036332
scaffold4308	XLOC_013026	XLOC_013026;A3:scaffold4308:185551-185741:185533-185741:-	TCONS_00036336	TCONS_00036336,TCONS_00036334
scaffold10352	XLOC_000395	XLOC_000395;A3:scaffold10352:24839-25412:24825-25412:-	TCONS_00001379,TCONS_00001380,TCONS_00001381,TCONS_00001383	TCONS_00001379,TCONS_00001380,TCONS_00001381,TCONS_00001383,TCONS_00001382
scaffold10352	XLOC_000395	XLOC_000395;A3:scaffold10352:26135-26368:26029-26368:-	TCONS_00001379,TCONS_00001380,TCONS_00001382,TCONS_00001383	TCONS_00001379,TCONS_00001380,TCONS_00001382,TCONS_00001383,TCONS_00001381
scaffold1820	XLOC_006259	XLOC_006259;A3:scaffold1820:22382-22472:22333-22472:-	TCONS_00017668,TCONS_00017670	TCONS_00017668,TCONS_00017670,TCONS_00017669
scaffold1825	XLOC_006277	XLOC_006277;A3:scaffold1825:44594-46098:44575-46098:-	TCONS_00017729	TCONS_00017729,TCONS_00017727,TCONS_00017730,TCONS_00017728,TCONS_00017731,TCONS_00017732
scaffold1825	XLOC_006277	XLOC_006277;A3:scaffold1825:47455-47578:47394-47578:-	TCONS_00017728,TCONS_00017731	TCONS_00017728,TCONS_00017731,TCONS_00017727,TCONS_00017730,TCONS_00017729,TCONS_00017732
scaffold14115	XLOC_003769	XLOC_003769;A3:scaffold14115:9807-9849:9058-9849:-	TCONS_00010728	TCONS_00010728,TCONS_00010726,TCONS_00010727,TCONS_00010729,TCONS_00010730
scaffold7653	XLOC_018749	XLOC_018749;A3:scaffold7653:19434-19568:19420-19568:-	TCONS_00052012,TCONS_00052013,TCONS_00052015,TCONS_00052016,TCONS_00052022,TCONS_00052021,TCONS_00052023,TCONS_00052024	TCONS_00052012,TCONS_00052013,TCONS_00052015,TCONS_00052016,TCONS_00052022,TCONS_00052021,TCONS_00052023,TCONS_00052024,TCONS_00052009,TCONS_00052011,TCONS_00052014,TCONS_00052017,TCONS_00052018,TCONS_00052019,TCONS_00052020,TCONS_00052025
scaffold7657	XLOC_018765	XLOC_018765;A3:scaffold7657:9854-11659:9854-11671:+	TCONS_00052056	TCONS_00052056,TCONS_00052057
scaffold7655	XLOC_018750	XLOC_018750;A3:scaffold7655:27608-28802:27608-29358:+	TCONS_00052027,TCONS_00052030	TCONS_00052027,TCONS_00052030,TCONS_00052026,TCONS_00052029
scaffold7655	XLOC_018757	XLOC_018757;A3:scaffold7655:92816-92895:92762-92895:-	TCONS_00052042,TCONS_00052044	TCONS_00052042,TCONS_00052044,TCONS_00052043
scaffold5873	XLOC_015979	XLOC_015979;A3:scaffold5873:35507-35539:35507-36426:+	TCONS_00044372	TCONS_00044372,TCONS_00044371
scaffold7977	XLOC_019296	XLOC_019296;A3:scaffold7977:9835-12607:9835-12762:+	TCONS_00053514	TCONS_00053514,TCONS_00053513
scaffold7977	XLOC_019299	XLOC_019299;A3:scaffold7977:53058-53126:53044-53126:-	TCONS_00053519	TCONS_00053519,TCONS_00053521
scaffold7974	XLOC_019294	XLOC_019294;A3:scaffold7974:40459-40833:40386-40833:-	TCONS_00053507	TCONS_00053507,TCONS_00053506,TCONS_00053508,TCONS_00053509
scaffold7974	XLOC_019293	XLOC_019293;A3:scaffold7974:34467-34551:34452-34551:-	TCONS_00053505	TCONS_00053505,TCONS_00053504
scaffold7974	XLOC_019292	XLOC_019292;A3:scaffold7974:16658-16837:16654-16837:-	TCONS_00053498,TCONS_00053499	TCONS_00053498,TCONS_00053499,TCONS_00053496,TCONS_00053497
scaffold19574	XLOC_006844	XLOC_006844;A3:scaffold19574:4036-4130:4036-4141:+	TCONS_00019071	TCONS_00019071,TCONS_00019069
scaffold2615	XLOC_008961	XLOC_008961;A3:scaffold2615:134724-134845:134353-134845:-	TCONS_00024587	TCONS_00024587,TCONS_00024586
scaffold847	XLOC_019975	XLOC_019975;A3:scaffold847:324186-324282:324186-324311:+	TCONS_00055278,TCONS_00055279	TCONS_00055278,TCONS_00055279,TCONS_00055276,TCONS_00055277
scaffold9530	XLOC_021443	XLOC_021443;A3:scaffold9530:26736-26905:26736-26930:+	TCONS_00059249,TCONS_00059250	TCONS_00059249,TCONS_00059250,TCONS_00059248
scaffold9530	XLOC_021443	XLOC_021443;A3:scaffold9530:27180-27275:27180-27309:+	TCONS_00059250	TCONS_00059250,TCONS_00059248
scaffold9848	XLOC_021790	XLOC_021790;A3:scaffold9848:43419-43526:43398-43526:-	TCONS_00060096	TCONS_00060096,TCONS_00060097
scaffold8292	XLOC_019696	XLOC_019696;A3:scaffold8292:11312-18446:11312-18463:+	TCONS_00054505,TCONS_00054506,TCONS_00054508	TCONS_00054505,TCONS_00054506,TCONS_00054508,TCONS_00054507
scaffold9844	XLOC_021786	XLOC_021786;A3:scaffold9844:3189-4077:2871-4077:-	TCONS_00060086	TCONS_00060086,TCONS_00060088
scaffold6742	XLOC_017420	XLOC_017420;A3:scaffold6742:51352-51387:51350-51387:-	TCONS_00048359,TCONS_00048360	TCONS_00048359,TCONS_00048360,TCONS_00048358
scaffold614	XLOC_016396	XLOC_016396;A3:scaffold614:168170-168713:167902-168713:-	TCONS_00045431,TCONS_00045433,TCONS_00045434,TCONS_00045435	TCONS_00045431,TCONS_00045433,TCONS_00045434,TCONS_00045435,TCONS_00045436
scaffold5348	XLOC_015101	XLOC_015101;A3:scaffold5348:59520-60921:59520-60924:+	TCONS_00042001	TCONS_00042001,TCONS_00042000
scaffold5348	XLOC_015101	XLOC_015101;A3:scaffold5348:61070-61266:61070-61768:+	TCONS_00042001	TCONS_00042001,TCONS_00041999
scaffold616	XLOC_016428	XLOC_016428;A3:scaffold616:7573-8221:7562-8221:-	TCONS_00045512	TCONS_00045512,TCONS_00045510,TCONS_00045511
scaffold947	XLOC_021364	XLOC_021364;A3:scaffold947:226199-226328:226183-226328:-	TCONS_00059067	TCONS_00059067,TCONS_00059065,TCONS_00059066,TCONS_00059068,TCONS_00059069,TCONS_00059070,TCONS_00059071,TCONS_00059073,TCONS_00059072,TCONS_00059074,TCONS_00059075,TCONS_00059076
scaffold949	XLOC_021393	XLOC_021393;A3:scaffold949:51995-52884:51995-52886:+	TCONS_00059140	TCONS_00059140,TCONS_00059139,TCONS_00059141
scaffold6199	XLOC_016467	XLOC_016467;A3:scaffold6199:57802-57827:57802-59777:+	TCONS_00045659	TCONS_00045659,TCONS_00045660
scaffold13130	XLOC_003046	XLOC_003046;A3:scaffold13130:12411-13200:12411-13209:+	TCONS_00008918	TCONS_00008918,TCONS_00008915
scaffold13130	XLOC_003046	XLOC_003046;A3:scaffold13130:12411-13203:12411-13209:+	TCONS_00008917	TCONS_00008917,TCONS_00008915
scaffold13130	XLOC_003046	XLOC_003046;A3:scaffold13130:12411-13200:12411-13203:+	TCONS_00008918	TCONS_00008918,TCONS_00008917
scaffold17655	XLOC_005981	XLOC_005981;A3:scaffold17655:11061-11145:10421-11145:-	TCONS_00016796	TCONS_00016796,TCONS_00016792
scaffold2110	XLOC_007538	XLOC_007538;A3:scaffold2110:93069-93175:93066-93175:-	TCONS_00020886,TCONS_00020885	TCONS_00020886,TCONS_00020885,TCONS_00020887
scaffold2447	XLOC_008503	XLOC_008503;A3:scaffold2447:117841-117939:117304-117939:-	TCONS_00023493	TCONS_00023493,TCONS_00023492
scaffold2447	XLOC_008503	XLOC_008503;A3:scaffold2447:118217-118305:118017-118305:-	TCONS_00023491,TCONS_00023494	TCONS_00023491,TCONS_00023494,TCONS_00023492
scaffold2447	XLOC_008503	XLOC_008503;A3:scaffold2447:117661-117750:117304-117750:-	TCONS_00023489	TCONS_00023489,TCONS_00023490,TCONS_00023491,TCONS_00023494
scaffold1145	XLOC_001586	XLOC_001586;A3:scaffold1145:317231-317858:317197-317858:-	TCONS_00004513,TCONS_00004514,TCONS_00004515,TCONS_00004516,TCONS_00004517,TCONS_00004519,TCONS_00004520	TCONS_00004513,TCONS_00004514,TCONS_00004515,TCONS_00004516,TCONS_00004517,TCONS_00004519,TCONS_00004520,TCONS_00004521
scaffold1145	XLOC_001586	XLOC_001586;A3:scaffold1145:316524-317029:316492-317029:-	TCONS_00004521	TCONS_00004521,TCONS_00004515
scaffold1145	XLOC_001586	XLOC_001586;A3:scaffold1145:318513-318610:318480-318610:-	TCONS_00004520,TCONS_00004522	TCONS_00004520,TCONS_00004522,TCONS_00004514
scaffold1141	XLOC_001570	XLOC_001570;A3:scaffold1141:33153-33236:33153-33276:+	TCONS_00004464	TCONS_00004464,TCONS_00004465
scaffold5465	XLOC_015293	XLOC_015293;A3:scaffold5465:47677-49059:47666-49059:-	TCONS_00042459	TCONS_00042459,TCONS_00042458
scaffold5465	XLOC_015294	XLOC_015294;A3:scaffold5465:59976-60576:59875-60576:-	TCONS_00042463	TCONS_00042463,TCONS_00042461
scaffold5465	XLOC_015294	XLOC_015294;A3:scaffold5465:59950-60576:59875-60576:-	TCONS_00042462	TCONS_00042462,TCONS_00042461
scaffold5465	XLOC_015294	XLOC_015294;A3:scaffold5465:55839-55914:55773-55914:-	TCONS_00042460,TCONS_00042461,TCONS_00042464	TCONS_00042460,TCONS_00042461,TCONS_00042464,TCONS_00042467
scaffold5465	XLOC_015294	XLOC_015294;A3:scaffold5465:60652-61132:60601-61132:-	TCONS_00042461,TCONS_00042462,TCONS_00042463,TCONS_00042464,TCONS_00042465,TCONS_00042466	TCONS_00042461,TCONS_00042462,TCONS_00042463,TCONS_00042464,TCONS_00042465,TCONS_00042466,TCONS_00042460
scaffold5465	XLOC_015294	XLOC_015294;A3:scaffold5465:57794-58496:57783-58496:-	TCONS_00042460,TCONS_00042466	TCONS_00042460,TCONS_00042466,TCONS_00042462,TCONS_00042463,TCONS_00042464,TCONS_00042465,TCONS_00042467
scaffold5465	XLOC_015294	XLOC_015294;A3:scaffold5465:59976-60576:59950-60576:-	TCONS_00042463	TCONS_00042463,TCONS_00042462
scaffold5465	XLOC_015294	XLOC_015294;A3:scaffold5465:59976-60565:59875-60565:-	TCONS_00042460	TCONS_00042460,TCONS_00042464,TCONS_00042465
scaffold1148	XLOC_001616	XLOC_001616;A3:scaffold1148:192308-192387:192308-192399:+	TCONS_00004609,TCONS_00004610,TCONS_00004611	TCONS_00004609,TCONS_00004610,TCONS_00004611,TCONS_00004612
scaffold9335	XLOC_021211	XLOC_021211;A3:scaffold9335:980-1197:777-1197:-	TCONS_00058571	TCONS_00058571,TCONS_00058567,TCONS_00058568
scaffold9335	XLOC_021211	XLOC_021211;A3:scaffold9335:911-1197:777-1197:-	TCONS_00058569	TCONS_00058569,TCONS_00058567,TCONS_00058568
scaffold9335	XLOC_021211	XLOC_021211;A3:scaffold9335:980-1197:911-1197:-	TCONS_00058571	TCONS_00058571,TCONS_00058569
scaffold9330	XLOC_021206	XLOC_021206;A3:scaffold9330:41850-41945:41850-41970:+	TCONS_00058545,TCONS_00058547,TCONS_00058549,TCONS_00058550,TCONS_00058551,TCONS_00058552,TCONS_00058553,TCONS_00058554	TCONS_00058545,TCONS_00058547,TCONS_00058549,TCONS_00058550,TCONS_00058551,TCONS_00058552,TCONS_00058553,TCONS_00058554,TCONS_00058548
scaffold4845	XLOC_014225	XLOC_014225;A3:scaffold4845:60383-65106:60379-65106:-	TCONS_00039564	TCONS_00039564,TCONS_00039565
scaffold4845	XLOC_014225	XLOC_014225;A3:scaffold4845:60395-65106:60379-65106:-	TCONS_00039562	TCONS_00039562,TCONS_00039565
scaffold4845	XLOC_014225	XLOC_014225;A3:scaffold4845:59652-59944:59586-59944:-	TCONS_00039562,TCONS_00039564,TCONS_00039565	TCONS_00039562,TCONS_00039564,TCONS_00039565,TCONS_00039563
scaffold4845	XLOC_014225	XLOC_014225;A3:scaffold4845:60395-65106:60383-65106:-	TCONS_00039562	TCONS_00039562,TCONS_00039564
scaffold15470	XLOC_004675	XLOC_004675;A3:scaffold15470:14400-14574:14372-14574:-	TCONS_00013173	TCONS_00013173,TCONS_00013175
scaffold4848	XLOC_014226	XLOC_014226;A3:scaffold4848:56655-57262:56655-57289:+	TCONS_00039567	TCONS_00039567,TCONS_00039566
scaffold1365	XLOC_003446	XLOC_003446;A3:scaffold1365:99067-99715:99067-99908:+	TCONS_00009914	TCONS_00009914,TCONS_00009915
scaffold1368	XLOC_003462	XLOC_003462;A3:scaffold1368:175733-175817:175720-175817:-	TCONS_00009954,TCONS_00009955	TCONS_00009954,TCONS_00009955,TCONS_00009953
scaffold14306	XLOC_003909	XLOC_003909;A3:scaffold14306:4577-5014:4568-5014:-	TCONS_00011149	TCONS_00011149,TCONS_00011150
scaffold83	XLOC_019706	XLOC_019706;A3:scaffold83:160204-160317:160204-160397:+	TCONS_00054537	TCONS_00054537,TCONS_00054541
scaffold83	XLOC_019706	XLOC_019706;A3:scaffold83:158203-159764:158203-160397:+	TCONS_00054542	TCONS_00054542,TCONS_00054539
scaffold83	XLOC_019709	XLOC_019709;A3:scaffold83:358540-358745:358533-358745:-	TCONS_00054548	TCONS_00054548,TCONS_00054545,TCONS_00054547
scaffold83	XLOC_019709	XLOC_019709;A3:scaffold83:358546-358745:358540-358745:-	TCONS_00054551	TCONS_00054551,TCONS_00054548
scaffold83	XLOC_019709	XLOC_019709;A3:scaffold83:358546-358745:358533-358745:-	TCONS_00054551	TCONS_00054551,TCONS_00054545,TCONS_00054547
scaffold11765	XLOC_001890	XLOC_001890;A3:scaffold11765:8736-9697:8732-9697:-	TCONS_00005303,TCONS_00005304,TCONS_00005305,TCONS_00005308,TCONS_00005310,TCONS_00005311,TCONS_00005312,TCONS_00005313,TCONS_00005315,TCONS_00005316,TCONS_00005318,TCONS_00005319	TCONS_00005303,TCONS_00005304,TCONS_00005305,TCONS_00005308,TCONS_00005310,TCONS_00005311,TCONS_00005312,TCONS_00005313,TCONS_00005315,TCONS_00005316,TCONS_00005318,TCONS_00005319,TCONS_00005306,TCONS_00005307,TCONS_00005309,TCONS_00005314,TCONS_00005317
scaffold11765	XLOC_001890	XLOC_001890;A3:scaffold11765:9843-9941:9816-9941:-	TCONS_00005303,TCONS_00005304,TCONS_00005307,TCONS_00005308,TCONS_00005309,TCONS_00005310,TCONS_00005311,TCONS_00005316,TCONS_00005318,TCONS_00005319	TCONS_00005303,TCONS_00005304,TCONS_00005307,TCONS_00005308,TCONS_00005309,TCONS_00005310,TCONS_00005311,TCONS_00005316,TCONS_00005318,TCONS_00005319,TCONS_00005305,TCONS_00005306,TCONS_00005312,TCONS_00005313,TCONS_00005314,TCONS_00005315,TCONS_00005317
scaffold11767	XLOC_001892	XLOC_001892;A3:scaffold11767:27412-28084:26960-28084:-	TCONS_00005326	TCONS_00005326,TCONS_00005325
scaffold11767	XLOC_001893	XLOC_001893;A3:scaffold11767:31649-31735:31621-31735:-	TCONS_00005329	TCONS_00005329,TCONS_00005327
scaffold14844	XLOC_004264	XLOC_004264;A3:scaffold14844:23912-24835:23258-24835:-	TCONS_00012039	TCONS_00012039,TCONS_00012040,TCONS_00012041
scaffold4515	XLOC_013499	XLOC_013499;A3:scaffold4515:28761-28900:28761-28911:+	TCONS_00037639	TCONS_00037639,TCONS_00037638,TCONS_00037640
scaffold4517	XLOC_013507	XLOC_013507;A3:scaffold4517:57576-57706:57567-57706:-	TCONS_00037649,TCONS_00037650,TCONS_00037651,TCONS_00037653	TCONS_00037649,TCONS_00037650,TCONS_00037651,TCONS_00037653,TCONS_00037652
scaffold4517	XLOC_013505	XLOC_013505;A3:scaffold4517:3394-3560:3391-3560:-	TCONS_00037647	TCONS_00037647,TCONS_00037646
scaffold4511	XLOC_013496	XLOC_013496;A3:scaffold4511:57090-57212:57089-57212:-	TCONS_00037625	TCONS_00037625,TCONS_00037634
scaffold371	XLOC_011802	XLOC_011802;A3:scaffold371:20583-20715:20583-20735:+	TCONS_00032752	TCONS_00032752,TCONS_00032751
scaffold371	XLOC_011806	XLOC_011806;A3:scaffold371:74365-74716:74365-74804:+	TCONS_00032765	TCONS_00032765,TCONS_00032762
scaffold371	XLOC_011808	XLOC_011808;A3:scaffold371:117001-117412:117001-118539:+	TCONS_00032771	TCONS_00032771,TCONS_00032769
scaffold371	XLOC_011808	XLOC_011808;A3:scaffold371:117001-117412:117001-118779:+	TCONS_00032771	TCONS_00032771,TCONS_00032770,TCONS_00032772
scaffold371	XLOC_011808	XLOC_011808;A3:scaffold371:117001-118539:117001-118779:+	TCONS_00032769	TCONS_00032769,TCONS_00032770,TCONS_00032772
scaffold371	XLOC_011812	XLOC_011812;A3:scaffold371:154181-154269:154176-154269:-	TCONS_00032786	TCONS_00032786,TCONS_00032783
scaffold371	XLOC_011812	XLOC_011812;A3:scaffold371:154181-154269:154165-154269:-	TCONS_00032786	TCONS_00032786,TCONS_00032784,TCONS_00032785
scaffold371	XLOC_011812	XLOC_011812;A3:scaffold371:154176-154269:154165-154269:-	TCONS_00032783	TCONS_00032783,TCONS_00032784,TCONS_00032785
scaffold378	XLOC_011973	XLOC_011973;A3:scaffold378:245905-245982:245905-245991:+	TCONS_00033220	TCONS_00033220,TCONS_00033216,TCONS_00033215,TCONS_00033217,TCONS_00033218
scaffold378	XLOC_011973	XLOC_011973;A3:scaffold378:245905-246462:245905-246470:+	TCONS_00033211	TCONS_00033211,TCONS_00033212
scaffold378	XLOC_011973	XLOC_011973;A3:scaffold378:244066-244633:244066-244666:+	TCONS_00033209,TCONS_00033211,TCONS_00033215,TCONS_00033219,TCONS_00033218	TCONS_00033209,TCONS_00033211,TCONS_00033215,TCONS_00033219,TCONS_00033218,TCONS_00033212,TCONS_00033213,TCONS_00033216,TCONS_00033217,TCONS_00033220,TCONS_00033221,TCONS_00033222
scaffold6913	XLOC_017653	XLOC_017653;A3:scaffold6913:42100-42220:41393-42220:-	TCONS_00049091	TCONS_00049091,TCONS_00049080,TCONS_00049082,TCONS_00049087,TCONS_00049090
scaffold6913	XLOC_017653	XLOC_017653;A3:scaffold6913:47072-47232:46212-47232:-	TCONS_00049080	TCONS_00049080,TCONS_00049079,TCONS_00049081,TCONS_00049083,TCONS_00049084,TCONS_00049085,TCONS_00049086,TCONS_00049089,TCONS_00049087,TCONS_00049090,TCONS_00049091
scaffold6910	XLOC_017650	XLOC_017650;A3:scaffold6910:37819-37950:37795-37950:-	TCONS_00049061,TCONS_00049062,TCONS_00049065,TCONS_00049066,TCONS_00049067,TCONS_00049068,TCONS_00049069	TCONS_00049061,TCONS_00049062,TCONS_00049065,TCONS_00049066,TCONS_00049067,TCONS_00049068,TCONS_00049069,TCONS_00049064,TCONS_00049070,TCONS_00049071
scaffold6910	XLOC_017650	XLOC_017650;A3:scaffold6910:37541-37722:37412-37722:-	TCONS_00049061,TCONS_00049062,TCONS_00049065,TCONS_00049066,TCONS_00049067,TCONS_00049069,TCONS_00049070,TCONS_00049072,TCONS_00049073,TCONS_00049074	TCONS_00049061,TCONS_00049062,TCONS_00049065,TCONS_00049066,TCONS_00049067,TCONS_00049069,TCONS_00049070,TCONS_00049072,TCONS_00049073,TCONS_00049074,TCONS_00049064,TCONS_00049068,TCONS_00049071
scaffold8179	XLOC_019527	XLOC_019527;A3:scaffold8179:40983-41022:40743-41022:-	TCONS_00054106	TCONS_00054106,TCONS_00054107,TCONS_00054109
scaffold8179	XLOC_019527	XLOC_019527;A3:scaffold8179:40743-41022:40740-41022:-	TCONS_00054107,TCONS_00054109	TCONS_00054107,TCONS_00054109,TCONS_00054108,TCONS_00054110
scaffold8179	XLOC_019527	XLOC_019527;A3:scaffold8179:40983-41022:40740-41022:-	TCONS_00054106	TCONS_00054106,TCONS_00054108,TCONS_00054110
scaffold8174	XLOC_019519	XLOC_019519;A3:scaffold8174:57845-58398:57682-58398:-	TCONS_00054080	TCONS_00054080,TCONS_00054078
scaffold8172	XLOC_019512	XLOC_019512;A3:scaffold8172:79438-80268:79438-80277:+	TCONS_00054064	TCONS_00054064,TCONS_00054065
scaffold8173	XLOC_019513	XLOC_019513;A3:scaffold8173:55290-55450:55290-56063:+	TCONS_00054067	TCONS_00054067,TCONS_00054068
scaffold10687	XLOC_000801	XLOC_000801;A3:scaffold10687:34936-36127:34936-36147:+	TCONS_00002489	TCONS_00002489,TCONS_00002486,TCONS_00002487,TCONS_00002488
scaffold1320	XLOC_003094	XLOC_003094;A3:scaffold1320:190549-190613:190549-190615:+	TCONS_00009010,TCONS_00009012	TCONS_00009010,TCONS_00009012,TCONS_00009009
scaffold1320	XLOC_003094	XLOC_003094;A3:scaffold1320:190549-190612:190549-190613:+	TCONS_00009013	TCONS_00009013,TCONS_00009010,TCONS_00009012
scaffold1320	XLOC_003094	XLOC_003094;A3:scaffold1320:190549-190612:190549-190615:+	TCONS_00009013	TCONS_00009013,TCONS_00009009
scaffold11888	XLOC_001995	XLOC_001995;A3:scaffold11888:8650-8748:8650-8796:+	TCONS_00005601,TCONS_00005602,TCONS_00005603,TCONS_00005604,TCONS_00005606	TCONS_00005601,TCONS_00005602,TCONS_00005603,TCONS_00005604,TCONS_00005606,TCONS_00005605
scaffold13481	XLOC_003332	XLOC_003332;A3:scaffold13481:25607-25711:25606-25711:-	TCONS_00009601,TCONS_00009606,TCONS_00009607,TCONS_00009617,TCONS_00009619	TCONS_00009601,TCONS_00009606,TCONS_00009607,TCONS_00009617,TCONS_00009619,TCONS_00009602
scaffold13481	XLOC_003332	XLOC_003332;A3:scaffold13481:25606-25711:25602-25711:-	TCONS_00009602	TCONS_00009602,TCONS_00009592,TCONS_00009620
scaffold13481	XLOC_003332	XLOC_003332;A3:scaffold13481:28681-28823:28676-28823:-	TCONS_00009594,TCONS_00009599,TCONS_00009603,TCONS_00009610,TCONS_00009619	TCONS_00009594,TCONS_00009599,TCONS_00009603,TCONS_00009610,TCONS_00009619,TCONS_00009595,TCONS_00009600,TCONS_00009617,TCONS_00009620
scaffold13481	XLOC_003332	XLOC_003332;A3:scaffold13481:25607-25711:25602-25711:-	TCONS_00009601,TCONS_00009606,TCONS_00009607,TCONS_00009617,TCONS_00009619	TCONS_00009601,TCONS_00009606,TCONS_00009607,TCONS_00009617,TCONS_00009619,TCONS_00009592,TCONS_00009620
scaffold13481	XLOC_003332	XLOC_003332;A3:scaffold13481:28463-28559:27978-28559:-	TCONS_00009592,TCONS_00009594,TCONS_00009619	TCONS_00009592,TCONS_00009594,TCONS_00009619,TCONS_00009611
scaffold13481	XLOC_003332	XLOC_003332;A3:scaffold13481:26010-26397:25607-26397:-	TCONS_00009616	TCONS_00009616,TCONS_00009599,TCONS_00009614
scaffold13481	XLOC_003332	XLOC_003332;A3:scaffold13481:28395-28559:28365-28559:-	TCONS_00009618	TCONS_00009618,TCONS_00009601
scaffold13481	XLOC_003332	XLOC_003332;A3:scaffold13481:28444-28559:27978-28559:-	TCONS_00009617,TCONS_00009621	TCONS_00009617,TCONS_00009621,TCONS_00009611
scaffold13481	XLOC_003332	XLOC_003332;A3:scaffold13481:28444-28559:28365-28559:-	TCONS_00009617,TCONS_00009621	TCONS_00009617,TCONS_00009621,TCONS_00009601
scaffold13481	XLOC_003332	XLOC_003332;A3:scaffold13481:28724-28823:28681-28823:-	TCONS_00009607	TCONS_00009607,TCONS_00009594,TCONS_00009599,TCONS_00009603,TCONS_00009610,TCONS_00009619
scaffold13481	XLOC_003332	XLOC_003332;A3:scaffold13481:28463-28559:28365-28559:-	TCONS_00009592,TCONS_00009594,TCONS_00009619	TCONS_00009592,TCONS_00009594,TCONS_00009619,TCONS_00009601
scaffold13481	XLOC_003332	XLOC_003332;A3:scaffold13481:28463-28559:28395-28559:-	TCONS_00009592,TCONS_00009594,TCONS_00009619	TCONS_00009592,TCONS_00009594,TCONS_00009619,TCONS_00009618
scaffold13481	XLOC_003332	XLOC_003332;A3:scaffold13481:28463-28559:28444-28559:-	TCONS_00009592,TCONS_00009594,TCONS_00009619	TCONS_00009592,TCONS_00009594,TCONS_00009619,TCONS_00009617,TCONS_00009621
scaffold13481	XLOC_003332	XLOC_003332;A3:scaffold13481:28724-28823:28676-28823:-	TCONS_00009607	TCONS_00009607,TCONS_00009595,TCONS_00009600,TCONS_00009617,TCONS_00009620
scaffold13481	XLOC_003332	XLOC_003332;A3:scaffold13481:28365-28559:27978-28559:-	TCONS_00009601	TCONS_00009601,TCONS_00009611
scaffold13481	XLOC_003332	XLOC_003332;A3:scaffold13481:28444-28559:28395-28559:-	TCONS_00009617,TCONS_00009621	TCONS_00009617,TCONS_00009621,TCONS_00009618
scaffold13481	XLOC_003332	XLOC_003332;A3:scaffold13481:28395-28559:27978-28559:-	TCONS_00009618	TCONS_00009618,TCONS_00009611
scaffold7352	XLOC_018319	XLOC_018319;A3:scaffold7352:55859-55977:55859-55989:+	TCONS_00050957	TCONS_00050957,TCONS_00050958
scaffold78	XLOC_019025	XLOC_019025;A3:scaffold78:81692-82294:81678-82294:-	TCONS_00052734	TCONS_00052734,TCONS_00052731,TCONS_00052733
scaffold78	XLOC_019025	XLOC_019025;A3:scaffold78:79856-81553:79834-81553:-	TCONS_00052731	TCONS_00052731,TCONS_00052732
scaffold78	XLOC_019025	XLOC_019025;A3:scaffold78:79289-79379:78762-79379:-	TCONS_00052731,TCONS_00052732,TCONS_00052733,TCONS_00052735	TCONS_00052731,TCONS_00052732,TCONS_00052733,TCONS_00052735,TCONS_00052736
scaffold3180	XLOC_010642	XLOC_010642;A3:scaffold3180:35874-38215:35874-38254:+	TCONS_00029026,TCONS_00029028,TCONS_00029029	TCONS_00029026,TCONS_00029028,TCONS_00029029,TCONS_00029030
scaffold3180	XLOC_010648	XLOC_010648;A3:scaffold3180:88132-88817:88121-88817:-	TCONS_00029040,TCONS_00029041,TCONS_00029043	TCONS_00029040,TCONS_00029041,TCONS_00029043,TCONS_00029042
scaffold3184	XLOC_010660	XLOC_010660;A3:scaffold3184:110372-111860:110372-111882:+	TCONS_00029070	TCONS_00029070,TCONS_00029069,TCONS_00029071,TCONS_00029072
scaffold2320	XLOC_008165	XLOC_008165;A3:scaffold2320:173419-173613:173419-173647:+	TCONS_00022596	TCONS_00022596,TCONS_00022598
scaffold2320	XLOC_008164	XLOC_008164;A3:scaffold2320:107618-107790:107618-107889:+	TCONS_00022594	TCONS_00022594,TCONS_00022592,TCONS_00022593,TCONS_00022595
scaffold2323	XLOC_008179	XLOC_008179;A3:scaffold2323:28287-30585:28287-30604:+	TCONS_00022632,TCONS_00022633,TCONS_00022634	TCONS_00022632,TCONS_00022633,TCONS_00022634,TCONS_00022631
scaffold2322	XLOC_008178	XLOC_008178;A3:scaffold2322:77110-78014:75630-78014:-	TCONS_00022629	TCONS_00022629,TCONS_00022628
scaffold2327	XLOC_008182	XLOC_008182;A3:scaffold2327:23914-24053:23557-24053:-	TCONS_00022640	TCONS_00022640,TCONS_00022644
scaffold2328	XLOC_008183	XLOC_008183;A3:scaffold2328:34854-34950:34153-34950:-	TCONS_00022656	TCONS_00022656,TCONS_00022652
scaffold2328	XLOC_008183	XLOC_008183;A3:scaffold2328:33349-33983:33343-33983:-	TCONS_00022649	TCONS_00022649,TCONS_00022645,TCONS_00022646,TCONS_00022648,TCONS_00022650,TCONS_00022651,TCONS_00022652,TCONS_00022653,TCONS_00022654,TCONS_00022655,TCONS_00022656,TCONS_00022658,TCONS_00022659
scaffold17334	XLOC_005800	XLOC_005800;A3:scaffold17334:14917-15032:14915-15032:-	TCONS_00016438	TCONS_00016438,TCONS_00016439,TCONS_00016440
scaffold3981	XLOC_012353	XLOC_012353;A3:scaffold3981:64732-65615:64696-65615:-	TCONS_00034479	TCONS_00034479,TCONS_00034476,TCONS_00034477,TCONS_00034478
scaffold3457	XLOC_011237	XLOC_011237;A3:scaffold3457:52902-53047:52902-53198:+	TCONS_00030539	TCONS_00030539,TCONS_00030537
scaffold3459	XLOC_011238	XLOC_011238;A3:scaffold3459:17732-18412:17732-18473:+	TCONS_00030541	TCONS_00030541,TCONS_00030540
scaffold3989	XLOC_012366	XLOC_012366;A3:scaffold3989:24098-24304:24098-24306:+	TCONS_00034508,TCONS_00034509,TCONS_00034510,TCONS_00034511,TCONS_00034513,TCONS_00034514	TCONS_00034508,TCONS_00034509,TCONS_00034510,TCONS_00034511,TCONS_00034513,TCONS_00034514,TCONS_00034512
scaffold1650	XLOC_005349	XLOC_005349;A3:scaffold1650:116100-116469:116100-116482:+	TCONS_00015060	TCONS_00015060,TCONS_00015059,TCONS_00015061
scaffold18828	XLOC_006498	XLOC_006498;A3:scaffold18828:3979-4192:3979-4238:+	TCONS_00018236,TCONS_00018237,TCONS_00018238,TCONS_00018239,TCONS_00018240,TCONS_00018241,TCONS_00018242,TCONS_00018244,TCONS_00018245,TCONS_00018247,TCONS_00018248	TCONS_00018236,TCONS_00018237,TCONS_00018238,TCONS_00018239,TCONS_00018240,TCONS_00018241,TCONS_00018242,TCONS_00018244,TCONS_00018245,TCONS_00018247,TCONS_00018248,TCONS_00018243
scaffold18828	XLOC_006498	XLOC_006498;A3:scaffold18828:5541-5909:5541-5911:+	TCONS_00018236	TCONS_00018236,TCONS_00018237,TCONS_00018238,TCONS_00018239,TCONS_00018240,TCONS_00018241,TCONS_00018242,TCONS_00018243,TCONS_00018244,TCONS_00018245,TCONS_00018246,TCONS_00018247,TCONS_00018248,TCONS_00018249
scaffold2855	XLOC_009684	XLOC_009684;A3:scaffold2855:130875-131808:130857-131808:-	TCONS_00026624	TCONS_00026624,TCONS_00026623
scaffold2853	XLOC_009662	XLOC_009662;A3:scaffold2853:57444-57641:57444-57656:+	TCONS_00026530	TCONS_00026530,TCONS_00026531
scaffold2851	XLOC_009645	XLOC_009645;A3:scaffold2851:27508-28132:27508-28139:+	TCONS_00026490,TCONS_00026491,TCONS_00026492,TCONS_00026495,TCONS_00026494,TCONS_00026496	TCONS_00026490,TCONS_00026491,TCONS_00026492,TCONS_00026495,TCONS_00026494,TCONS_00026496,TCONS_00026493
scaffold2582	XLOC_008845	XLOC_008845;A3:scaffold2582:117863-118946:117847-118946:-	TCONS_00024329,TCONS_00024330	TCONS_00024329,TCONS_00024330,TCONS_00024331
scaffold2582	XLOC_008845	XLOC_008845;A3:scaffold2582:119069-120765:119067-120765:-	TCONS_00024329	TCONS_00024329,TCONS_00024330,TCONS_00024331
scaffold5674	XLOC_015677	XLOC_015677;A3:scaffold5674:38553-38656:38541-38656:-	TCONS_00043487,TCONS_00043488,TCONS_00043489,TCONS_00043490,TCONS_00043492	TCONS_00043487,TCONS_00043488,TCONS_00043489,TCONS_00043490,TCONS_00043492,TCONS_00043486
scaffold5674	XLOC_015677	XLOC_015677;A3:scaffold5674:36660-36758:36659-36758:-	TCONS_00043490	TCONS_00043490,TCONS_00043486,TCONS_00043487,TCONS_00043488,TCONS_00043489,TCONS_00043491,TCONS_00043492
scaffold5674	XLOC_015676	XLOC_015676;A3:scaffold5674:23088-23984:23085-23984:-	TCONS_00043485	TCONS_00043485,TCONS_00043484
scaffold5675	XLOC_015678	XLOC_015678;A3:scaffold5675:69847-69972:69847-69989:+	TCONS_00043493,TCONS_00043494,TCONS_00043495,TCONS_00043496	TCONS_00043493,TCONS_00043494,TCONS_00043495,TCONS_00043496,TCONS_00043497,TCONS_00043498
scaffold5675	XLOC_015678	XLOC_015678;A3:scaffold5675:70477-70699:70477-70778:+	TCONS_00043498	TCONS_00043498,TCONS_00043493,TCONS_00043496
scaffold14681	XLOC_004152	XLOC_004152;A3:scaffold14681:4563-4755:4545-4755:-	TCONS_00011732	TCONS_00011732,TCONS_00011730,TCONS_00011731,TCONS_00011733
scaffold14681	XLOC_004152	XLOC_004152;A3:scaffold14681:6538-7185:6511-7185:-	TCONS_00011730,TCONS_00011731,TCONS_00011732	TCONS_00011730,TCONS_00011731,TCONS_00011732,TCONS_00011733
scaffold5679	XLOC_015683	XLOC_015683;A3:scaffold5679:10845-11009:10845-11013:+	TCONS_00043513,TCONS_00043519,TCONS_00043521,TCONS_00043527,TCONS_00043529,TCONS_00043531,TCONS_00043533,TCONS_00043532,TCONS_00043535,TCONS_00043540,TCONS_00043539,TCONS_00043541,TCONS_00043545,TCONS_00043554,TCONS_00043553,TCONS_00043560,TCONS_00043562,TCONS_00043563,TCONS_00043565,TCONS_00043566,TCONS_00043568,TCONS_00043569,TCONS_00043574,TCONS_00043576,TCONS_00043579,TCONS_00043580,TCONS_000…	TCONS_00043513,TCONS_00043519,TCONS_00043521,TCONS_00043527,TCONS_00043529,TCONS_00043531,TCONS_00043533,TCONS_00043532,TCONS_00043535,TCONS_00043540,TCONS_00043539,TCONS_00043541,TCONS_00043545,TCONS_00043554,TCONS_00043553,TCONS_00043560,TCONS_00043562,TCONS_00043563,TCONS_00043565,TCONS_00043566,TCONS_00043568,TCONS_00043569,TCONS_00043574,TCONS_00043576,TCONS_00043579,TCONS_00043580,TCONS_000…
scaffold5679	XLOC_015683	XLOC_015683;A3:scaffold5679:7807-7928:7807-7930:+	TCONS_00043506,TCONS_00043507,TCONS_00043508,TCONS_00043509,TCONS_00043510,TCONS_00043511,TCONS_00043512,TCONS_00043513,TCONS_00043514,TCONS_00043515,TCONS_00043517,TCONS_00043518,TCONS_00043519,TCONS_00043520,TCONS_00043521,TCONS_00043524,TCONS_00043525,TCONS_00043527,TCONS_00043528,TCONS_00043529,TCONS_00043530,TCONS_00043533,TCONS_00043532,TCONS_00043534,TCONS_00043537,TCONS_00043540,TCONS_000…	TCONS_00043506,TCONS_00043507,TCONS_00043508,TCONS_00043509,TCONS_00043510,TCONS_00043511,TCONS_00043512,TCONS_00043513,TCONS_00043514,TCONS_00043515,TCONS_00043517,TCONS_00043518,TCONS_00043519,TCONS_00043520,TCONS_00043521,TCONS_00043524,TCONS_00043525,TCONS_00043527,TCONS_00043528,TCONS_00043529,TCONS_00043530,TCONS_00043533,TCONS_00043532,TCONS_00043534,TCONS_00043537,TCONS_00043540,TCONS_000…
scaffold5679	XLOC_015683	XLOC_015683;A3:scaffold5679:17733-17789:17733-18016:+	TCONS_00043593	TCONS_00043593,TCONS_00043512,TCONS_00043525,TCONS_00043538,TCONS_00043542,TCONS_00043551,TCONS_00043553,TCONS_00043557,TCONS_00043559,TCONS_00043560,TCONS_00043563,TCONS_00043565,TCONS_00043568,TCONS_00043575,TCONS_00043580,TCONS_00043581,TCONS_00043584,TCONS_00043586
scaffold5679	XLOC_015683	XLOC_015683;A3:scaffold5679:16224-16376:16224-16393:+	TCONS_00043527	TCONS_00043527,TCONS_00043574
scaffold5679	XLOC_015683	XLOC_015683;A3:scaffold5679:17733-17799:17733-18016:+	TCONS_00043533,TCONS_00043592	TCONS_00043533,TCONS_00043592,TCONS_00043512,TCONS_00043525,TCONS_00043538,TCONS_00043542,TCONS_00043551,TCONS_00043553,TCONS_00043557,TCONS_00043559,TCONS_00043560,TCONS_00043563,TCONS_00043565,TCONS_00043568,TCONS_00043575,TCONS_00043580,TCONS_00043581,TCONS_00043584,TCONS_00043586
scaffold5679	XLOC_015683	XLOC_015683;A3:scaffold5679:17722-17799:17722-17807:+	TCONS_00043535,TCONS_00043590	TCONS_00043535,TCONS_00043590,TCONS_00043566
scaffold5679	XLOC_015683	XLOC_015683;A3:scaffold5679:16223-17643:16223-17697:+	TCONS_00043507,TCONS_00043508,TCONS_00043509,TCONS_00043510,TCONS_00043513,TCONS_00043514,TCONS_00043515,TCONS_00043517,TCONS_00043518,TCONS_00043519,TCONS_00043520,TCONS_00043522,TCONS_00043521,TCONS_00043523,TCONS_00043524,TCONS_00043525,TCONS_00043526,TCONS_00043529,TCONS_00043530,TCONS_00043531,TCONS_00043533,TCONS_00043532,TCONS_00043535,TCONS_00043534,TCONS_00043536,TCONS_00043540,TCONS_000…	TCONS_00043507,TCONS_00043508,TCONS_00043509,TCONS_00043510,TCONS_00043513,TCONS_00043514,TCONS_00043515,TCONS_00043517,TCONS_00043518,TCONS_00043519,TCONS_00043520,TCONS_00043522,TCONS_00043521,TCONS_00043523,TCONS_00043524,TCONS_00043525,TCONS_00043526,TCONS_00043529,TCONS_00043530,TCONS_00043531,TCONS_00043533,TCONS_00043532,TCONS_00043535,TCONS_00043534,TCONS_00043536,TCONS_00043540,TCONS_000…
scaffold5679	XLOC_015683	XLOC_015683;A3:scaffold5679:6952-7724:6952-7731:+	TCONS_00043572	TCONS_00043572,TCONS_00043506,TCONS_00043507,TCONS_00043508,TCONS_00043509,TCONS_00043510,TCONS_00043511,TCONS_00043512,TCONS_00043513,TCONS_00043514,TCONS_00043516,TCONS_00043515,TCONS_00043517,TCONS_00043518,TCONS_00043519,TCONS_00043520,TCONS_00043521,TCONS_00043523,TCONS_00043524,TCONS_00043525,TCONS_00043526,TCONS_00043527,TCONS_00043528,TCONS_00043529,TCONS_00043530,TCONS_00043531,TCONS_000…
scaffold5679	XLOC_015683	XLOC_015683;A3:scaffold5679:17733-17789:17733-17799:+	TCONS_00043593	TCONS_00043593,TCONS_00043507,TCONS_00043508,TCONS_00043509,TCONS_00043510,TCONS_00043511,TCONS_00043513,TCONS_00043514,TCONS_00043516,TCONS_00043515,TCONS_00043517,TCONS_00043518,TCONS_00043520,TCONS_00043522,TCONS_00043521,TCONS_00043523,TCONS_00043524,TCONS_00043526,TCONS_00043527,TCONS_00043528,TCONS_00043529,TCONS_00043530,TCONS_00043531,TCONS_00043533,TCONS_00043532,TCONS_00043534,TCONS_000…
scaffold5679	XLOC_015683	XLOC_015683;A3:scaffold5679:18187-19602:18187-19676:+	TCONS_00043506,TCONS_00043509,TCONS_00043518,TCONS_00043524,TCONS_00043525,TCONS_00043547,TCONS_00043548,TCONS_00043549,TCONS_00043550,TCONS_00043553,TCONS_00043556,TCONS_00043560,TCONS_00043565,TCONS_00043566,TCONS_00043567,TCONS_00043568,TCONS_00043569,TCONS_00043570,TCONS_00043580,TCONS_00043581,TCONS_00043588,TCONS_00043591,TCONS_00043592,TCONS_00043594,TCONS_00043595	TCONS_00043506,TCONS_00043509,TCONS_00043518,TCONS_00043524,TCONS_00043525,TCONS_00043547,TCONS_00043548,TCONS_00043549,TCONS_00043550,TCONS_00043553,TCONS_00043556,TCONS_00043560,TCONS_00043565,TCONS_00043566,TCONS_00043567,TCONS_00043568,TCONS_00043569,TCONS_00043570,TCONS_00043580,TCONS_00043581,TCONS_00043588,TCONS_00043591,TCONS_00043592,TCONS_00043594,TCONS_00043595,TCONS_00043507,TCONS_000…
scaffold5679	XLOC_015683	XLOC_015683;A3:scaffold5679:7807-8343:7807-8346:+	TCONS_00043523,TCONS_00043526,TCONS_00043531,TCONS_00043547,TCONS_00043552,TCONS_00043576,TCONS_00043578	TCONS_00043523,TCONS_00043526,TCONS_00043531,TCONS_00043547,TCONS_00043552,TCONS_00043576,TCONS_00043578,TCONS_00043516,TCONS_00043543,TCONS_00043550
scaffold5679	XLOC_015683	XLOC_015683;A3:scaffold5679:20936-21249:20936-21289:+	TCONS_00043538,TCONS_00043553,TCONS_00043567,TCONS_00043571,TCONS_00043575	TCONS_00043538,TCONS_00043553,TCONS_00043567,TCONS_00043571,TCONS_00043575,TCONS_00043560,TCONS_00043564,TCONS_00043581
scaffold14684	XLOC_004153	XLOC_004153;A3:scaffold14684:5460-5970:5446-5970:-	TCONS_00011734,TCONS_00011735,TCONS_00011737	TCONS_00011734,TCONS_00011735,TCONS_00011737,TCONS_00011736
scaffold4989	XLOC_014481	XLOC_014481;A3:scaffold4989:11235-11344:11235-11349:+	TCONS_00040246	TCONS_00040246,TCONS_00040247
scaffold4988	XLOC_014479	XLOC_014479;A3:scaffold4988:3228-4452:3213-4452:-	TCONS_00040240	TCONS_00040240,TCONS_00040242
scaffold10375	XLOC_000421	XLOC_000421;A3:scaffold10375:12930-13211:12764-13211:-	TCONS_00001453	TCONS_00001453,TCONS_00001452
scaffold10370	XLOC_000417	XLOC_000417;A3:scaffold10370:31556-32018:31556-32060:+	TCONS_00001434	TCONS_00001434,TCONS_00001433,TCONS_00001435,TCONS_00001436
scaffold1803	XLOC_006159	XLOC_006159;A3:scaffold1803:135945-136859:135945-136865:+	TCONS_00017264,TCONS_00017265,TCONS_00017266,TCONS_00017267,TCONS_00017268	TCONS_00017264,TCONS_00017265,TCONS_00017266,TCONS_00017267,TCONS_00017268,TCONS_00017269
scaffold1803	XLOC_006159	XLOC_006159;A3:scaffold1803:153711-153791:153711-153807:+	TCONS_00017264,TCONS_00017266,TCONS_00017267,TCONS_00017269,TCONS_00017270	TCONS_00017264,TCONS_00017266,TCONS_00017267,TCONS_00017269,TCONS_00017270,TCONS_00017265
scaffold1802	XLOC_006148	XLOC_006148;A3:scaffold1802:152077-152288:152077-152396:+	TCONS_00017236,TCONS_00017237,TCONS_00017238,TCONS_00017242	TCONS_00017236,TCONS_00017237,TCONS_00017238,TCONS_00017242,TCONS_00017243
scaffold1802	XLOC_006148	XLOC_006148;A3:scaffold1802:146522-147433:146522-147447:+	TCONS_00017233,TCONS_00017234,TCONS_00017237,TCONS_00017240	TCONS_00017233,TCONS_00017234,TCONS_00017237,TCONS_00017240,TCONS_00017235,TCONS_00017236,TCONS_00017238,TCONS_00017239,TCONS_00017241
scaffold1802	XLOC_006148	XLOC_006148;A3:scaffold1802:148107-148600:148107-148601:+	TCONS_00017233,TCONS_00017235,TCONS_00017237,TCONS_00017238,TCONS_00017240,TCONS_00017242,TCONS_00017243	TCONS_00017233,TCONS_00017235,TCONS_00017237,TCONS_00017238,TCONS_00017240,TCONS_00017242,TCONS_00017243,TCONS_00017236
scaffold8641	XLOC_020236	XLOC_020236;A3:scaffold8641:40554-40654:40554-40672:+	TCONS_00055958,TCONS_00055961,TCONS_00055963,TCONS_00055964,TCONS_00055965,TCONS_00055966	TCONS_00055958,TCONS_00055961,TCONS_00055963,TCONS_00055964,TCONS_00055965,TCONS_00055966,TCONS_00055967
scaffold8641	XLOC_020236	XLOC_020236;A3:scaffold8641:41590-42001:41590-42018:+	TCONS_00055967	TCONS_00055967,TCONS_00055960,TCONS_00055961
scaffold8641	XLOC_020236	XLOC_020236;A3:scaffold8641:40554-40654:40554-40663:+	TCONS_00055958,TCONS_00055961,TCONS_00055963,TCONS_00055964,TCONS_00055965,TCONS_00055966	TCONS_00055958,TCONS_00055961,TCONS_00055963,TCONS_00055964,TCONS_00055965,TCONS_00055966,TCONS_00055959,TCONS_00055962
scaffold8641	XLOC_020236	XLOC_020236;A3:scaffold8641:40554-40663:40554-40672:+	TCONS_00055959,TCONS_00055962	TCONS_00055959,TCONS_00055962,TCONS_00055967
scaffold8641	XLOC_020236	XLOC_020236;A3:scaffold8641:42910-42987:42910-43067:+	TCONS_00055962	TCONS_00055962,TCONS_00055957,TCONS_00055960,TCONS_00055961,TCONS_00055963,TCONS_00055965,TCONS_00055966,TCONS_00055967,TCONS_00055968,TCONS_00055969
scaffold8641	XLOC_020236	XLOC_020236;A3:scaffold8641:41590-42703:41590-42706:+	TCONS_00055957,TCONS_00055966	TCONS_00055957,TCONS_00055966,TCONS_00055962,TCONS_00055963
scaffold8641	XLOC_020236	XLOC_020236;A3:scaffold8641:41364-41436:41364-41474:+	TCONS_00055960,TCONS_00055961,TCONS_00055962,TCONS_00055964,TCONS_00055966,TCONS_00055967,TCONS_00055968,TCONS_00055969	TCONS_00055960,TCONS_00055961,TCONS_00055962,TCONS_00055964,TCONS_00055966,TCONS_00055967,TCONS_00055968,TCONS_00055969,TCONS_00055957,TCONS_00055963
scaffold2930	XLOC_009922	XLOC_009922;A3:scaffold2930:57705-58691:57705-58712:+	TCONS_00027192,TCONS_00027193	TCONS_00027192,TCONS_00027193,TCONS_00027191
scaffold2930	XLOC_009920	XLOC_009920;A3:scaffold2930:13271-13311:13271-13476:+	TCONS_00027186	TCONS_00027186,TCONS_00027184,TCONS_00027185,TCONS_00027187
scaffold7639	XLOC_018732	XLOC_018732;A3:scaffold7639:44349-44429:44297-44429:-	TCONS_00051959,TCONS_00051960,TCONS_00051961,TCONS_00051962,TCONS_00051963,TCONS_00051964,TCONS_00051965,TCONS_00051966,TCONS_00051967,TCONS_00051968,TCONS_00051970,TCONS_00051971	TCONS_00051959,TCONS_00051960,TCONS_00051961,TCONS_00051962,TCONS_00051963,TCONS_00051964,TCONS_00051965,TCONS_00051966,TCONS_00051967,TCONS_00051968,TCONS_00051970,TCONS_00051971,TCONS_00051969
scaffold7639	XLOC_018732	XLOC_018732;A3:scaffold7639:54687-56391:54658-56391:-	TCONS_00051959,TCONS_00051960,TCONS_00051962,TCONS_00051963,TCONS_00051965,TCONS_00051966,TCONS_00051967,TCONS_00051969,TCONS_00051970	TCONS_00051959,TCONS_00051960,TCONS_00051962,TCONS_00051963,TCONS_00051965,TCONS_00051966,TCONS_00051967,TCONS_00051969,TCONS_00051970,TCONS_00051961,TCONS_00051964
scaffold7988	XLOC_019311	XLOC_019311;A3:scaffold7988:17412-17792:17412-17939:+	TCONS_00053550,TCONS_00053553,TCONS_00053556	TCONS_00053550,TCONS_00053553,TCONS_00053556,TCONS_00053551
scaffold7630	XLOC_018712	XLOC_018712;A3:scaffold7630:29551-29634:29528-29634:-	TCONS_00051918,TCONS_00051917,TCONS_00051919,TCONS_00051921,TCONS_00051922	TCONS_00051918,TCONS_00051917,TCONS_00051919,TCONS_00051921,TCONS_00051922,TCONS_00051920
scaffold7632	XLOC_018713	XLOC_018713;A3:scaffold7632:31722-31822:31722-32067:+	TCONS_00051924,TCONS_00051925	TCONS_00051924,TCONS_00051925,TCONS_00051923
scaffold2935	XLOC_009935	XLOC_009935;A3:scaffold2935:28401-28517:28401-28520:+	TCONS_00027216,TCONS_00027217,TCONS_00027218,TCONS_00027219,TCONS_00027220,TCONS_00027221,TCONS_00027222,TCONS_00027223,TCONS_00027224,TCONS_00027227,TCONS_00027226,TCONS_00027228,TCONS_00027229	TCONS_00027216,TCONS_00027217,TCONS_00027218,TCONS_00027219,TCONS_00027220,TCONS_00027221,TCONS_00027222,TCONS_00027223,TCONS_00027224,TCONS_00027227,TCONS_00027226,TCONS_00027228,TCONS_00027229,TCONS_00027225
scaffold10766	XLOC_000904	XLOC_000904;A3:scaffold10766:22336-22557:22336-22612:+	TCONS_00002734	TCONS_00002734,TCONS_00002733
scaffold10765	XLOC_000897	XLOC_000897;A3:scaffold10765:71377-71561:71377-71619:+	TCONS_00002703,TCONS_00002704	TCONS_00002703,TCONS_00002704,TCONS_00002705
scaffold10765	XLOC_000903	XLOC_000903;A3:scaffold10765:62870-62898:62749-62898:-	TCONS_00002732	TCONS_00002732,TCONS_00002729,TCONS_00002730,TCONS_00002731
scaffold10765	XLOC_000903	XLOC_000903;A3:scaffold10765:57644-59579:57641-59579:-	TCONS_00002729	TCONS_00002729,TCONS_00002730,TCONS_00002731
scaffold10765	XLOC_000902	XLOC_000902;A3:scaffold10765:38827-39552:38809-39552:-	TCONS_00002722,TCONS_00002723,TCONS_00002727,TCONS_00002725	TCONS_00002722,TCONS_00002723,TCONS_00002727,TCONS_00002725,TCONS_00002724
scaffold10765	XLOC_000900	XLOC_000900;A3:scaffold10765:25089-26055:25050-26055:-	TCONS_00002714	TCONS_00002714,TCONS_00002716
scaffold10765	XLOC_000900	XLOC_000900;A3:scaffold10765:25067-26055:25050-26055:-	TCONS_00002715	TCONS_00002715,TCONS_00002716
scaffold10765	XLOC_000900	XLOC_000900;A3:scaffold10765:25089-26055:25067-26055:-	TCONS_00002714	TCONS_00002714,TCONS_00002715
scaffold10760	XLOC_000890	XLOC_000890;A3:scaffold10760:36804-38210:36804-40051:+	TCONS_00002684	TCONS_00002684,TCONS_00002682
scaffold1775	XLOC_006022	XLOC_006022;A3:scaffold1775:175377-175576:175377-175591:+	TCONS_00016929,TCONS_00016930	TCONS_00016929,TCONS_00016930,TCONS_00016927,TCONS_00016928
scaffold1775	XLOC_006020	XLOC_006020;A3:scaffold1775:47741-49774:47741-52053:+	TCONS_00016921	TCONS_00016921,TCONS_00016922
scaffold10768	XLOC_000908	XLOC_000908;A3:scaffold10768:41001-41521:41001-41589:+	TCONS_00002740	TCONS_00002740,TCONS_00002741
scaffold9168	XLOC_020978	XLOC_020978;A3:scaffold9168:49726-50102:49715-50102:-	TCONS_00057963	TCONS_00057963,TCONS_00057964
scaffold9163	XLOC_020970	XLOC_020970;A3:scaffold9163:12259-12341:12259-12364:+	TCONS_00057949,TCONS_00057948,TCONS_00057950,TCONS_00057952	TCONS_00057949,TCONS_00057948,TCONS_00057950,TCONS_00057952,TCONS_00057951
scaffold4183	XLOC_012737	XLOC_012737;A3:scaffold4183:85356-85505:85356-86086:+	TCONS_00035585	TCONS_00035585,TCONS_00035586
scaffold4181	XLOC_012736	XLOC_012736;A3:scaffold4181:97529-98445:97179-98445:-	TCONS_00035582	TCONS_00035582,TCONS_00035576,TCONS_00035579,TCONS_00035580,TCONS_00035583
scaffold4181	XLOC_012736	XLOC_012736;A3:scaffold4181:100106-102680:100009-102680:-	TCONS_00035576,TCONS_00035577,TCONS_00035579,TCONS_00035580,TCONS_00035581,TCONS_00035582,TCONS_00035583,TCONS_00035584	TCONS_00035576,TCONS_00035577,TCONS_00035579,TCONS_00035580,TCONS_00035581,TCONS_00035582,TCONS_00035583,TCONS_00035584,TCONS_00035578
scaffold4181	XLOC_012736	XLOC_012736;A3:scaffold4181:96585-96918:96582-96918:-	TCONS_00035584	TCONS_00035584,TCONS_00035576,TCONS_00035577,TCONS_00035578,TCONS_00035579,TCONS_00035580,TCONS_00035581,TCONS_00035582,TCONS_00035583
scaffold20640	XLOC_007375	XLOC_007375;A3:scaffold20640:10245-11327:10233-11327:-	TCONS_00020411,TCONS_00020412,TCONS_00020416,TCONS_00020417,TCONS_00020418,TCONS_00020421,TCONS_00020422,TCONS_00020423,TCONS_00020424,TCONS_00020427	TCONS_00020411,TCONS_00020412,TCONS_00020416,TCONS_00020417,TCONS_00020418,TCONS_00020421,TCONS_00020422,TCONS_00020423,TCONS_00020424,TCONS_00020427,TCONS_00020426
scaffold20640	XLOC_007375	XLOC_007375;A3:scaffold20640:9857-10126:9828-10126:-	TCONS_00020411,TCONS_00020412,TCONS_00020413,TCONS_00020414,TCONS_00020415,TCONS_00020418,TCONS_00020419,TCONS_00020420,TCONS_00020421,TCONS_00020424,TCONS_00020425,TCONS_00020426	TCONS_00020411,TCONS_00020412,TCONS_00020413,TCONS_00020414,TCONS_00020415,TCONS_00020418,TCONS_00020419,TCONS_00020420,TCONS_00020421,TCONS_00020424,TCONS_00020425,TCONS_00020426,TCONS_00020428
scaffold7180	XLOC_018045	XLOC_018045;A3:scaffold7180:10828-10922:10828-10933:+	TCONS_00050266	TCONS_00050266,TCONS_00050267
scaffold7181	XLOC_018046	XLOC_018046;A3:scaffold7181:59120-59262:59120-59368:+	TCONS_00050269	TCONS_00050269,TCONS_00050268
scaffold7011	XLOC_017785	XLOC_017785;A3:scaffold7011:8229-8409:8229-8529:+	TCONS_00049537,TCONS_00049538,TCONS_00049539,TCONS_00049540,TCONS_00049543,TCONS_00049544	TCONS_00049537,TCONS_00049538,TCONS_00049539,TCONS_00049540,TCONS_00049543,TCONS_00049544,TCONS_00049541
scaffold7011	XLOC_017785	XLOC_017785;A3:scaffold7011:711-1853:711-1940:+	TCONS_00049537,TCONS_00049538,TCONS_00049539	TCONS_00049537,TCONS_00049538,TCONS_00049539,TCONS_00049540
scaffold7011	XLOC_017791	XLOC_017791;A3:scaffold7011:57547-58523:57203-58523:-	TCONS_00049552	TCONS_00049552,TCONS_00049553
scaffold12232	XLOC_002321	XLOC_002321;A3:scaffold12232:2531-2621:2531-2659:+	TCONS_00006405,TCONS_00006414	TCONS_00006405,TCONS_00006414,TCONS_00006404,TCONS_00006406,TCONS_00006407,TCONS_00006409,TCONS_00006410,TCONS_00006411,TCONS_00006412,TCONS_00006413,TCONS_00006415,TCONS_00006417
scaffold12232	XLOC_002321	XLOC_002321;A3:scaffold12232:2531-2621:2531-2624:+	TCONS_00006405,TCONS_00006414	TCONS_00006405,TCONS_00006414,TCONS_00006408
scaffold12232	XLOC_002321	XLOC_002321;A3:scaffold12232:2531-2624:2531-2659:+	TCONS_00006408	TCONS_00006408,TCONS_00006404,TCONS_00006406,TCONS_00006407,TCONS_00006409,TCONS_00006410,TCONS_00006411,TCONS_00006412,TCONS_00006413,TCONS_00006415,TCONS_00006417
scaffold12232	XLOC_002321	XLOC_002321;A3:scaffold12232:3292-3403:3292-3447:+	TCONS_00006404,TCONS_00006405,TCONS_00006410,TCONS_00006413,TCONS_00006414,TCONS_00006415	TCONS_00006404,TCONS_00006405,TCONS_00006410,TCONS_00006413,TCONS_00006414,TCONS_00006415,TCONS_00006407
scaffold12232	XLOC_002321	XLOC_002321;A3:scaffold12232:4306-4662:4306-4670:+	TCONS_00006410,TCONS_00006411	TCONS_00006410,TCONS_00006411,TCONS_00006404,TCONS_00006406,TCONS_00006409,TCONS_00006414
scaffold8936	XLOC_020659	XLOC_020659;A3:scaffold8936:44697-45158:44461-45158:-	TCONS_00057084	TCONS_00057084,TCONS_00057080
scaffold8936	XLOC_020659	XLOC_020659;A3:scaffold8936:44504-45158:44461-45158:-	TCONS_00057082	TCONS_00057082,TCONS_00057080
scaffold8936	XLOC_020659	XLOC_020659;A3:scaffold8936:44549-45158:44504-45158:-	TCONS_00057079	TCONS_00057079,TCONS_00057082
scaffold8936	XLOC_020659	XLOC_020659;A3:scaffold8936:44697-45158:44504-45158:-	TCONS_00057084	TCONS_00057084,TCONS_00057082
scaffold8936	XLOC_020659	XLOC_020659;A3:scaffold8936:44697-45158:44549-45158:-	TCONS_00057084	TCONS_00057084,TCONS_00057079
scaffold8936	XLOC_020659	XLOC_020659;A3:scaffold8936:44549-45158:44461-45158:-	TCONS_00057079	TCONS_00057079,TCONS_00057080
scaffold1643	XLOC_005318	XLOC_005318;A3:scaffold1643:155867-156216:155852-156216:-	TCONS_00014995	TCONS_00014995,TCONS_00014990,TCONS_00014992,TCONS_00014996
scaffold6583	XLOC_017111	XLOC_017111;A3:scaffold6583:65461-65554:65461-65611:+	TCONS_00047521,TCONS_00047524,TCONS_00047525,TCONS_00047526	TCONS_00047521,TCONS_00047524,TCONS_00047525,TCONS_00047526,TCONS_00047522,TCONS_00047523
scaffold5629	XLOC_015607	XLOC_015607;A3:scaffold5629:33387-35081:33387-35142:+	TCONS_00043284,TCONS_00043285	TCONS_00043284,TCONS_00043285,TCONS_00043286
scaffold6587	XLOC_017120	XLOC_017120;A3:scaffold6587:38910-39019:38897-39019:-	TCONS_00047548,TCONS_00047549	TCONS_00047548,TCONS_00047549,TCONS_00047544
scaffold6587	XLOC_017120	XLOC_017120;A3:scaffold6587:39810-39888:39777-39888:-	TCONS_00047549	TCONS_00047549,TCONS_00047544,TCONS_00047545,TCONS_00047546,TCONS_00047547,TCONS_00047548
scaffold6587	XLOC_017120	XLOC_017120;A3:scaffold6587:36825-37175:36807-37175:-	TCONS_00047544,TCONS_00047545,TCONS_00047546,TCONS_00047547,TCONS_00047548	TCONS_00047544,TCONS_00047545,TCONS_00047546,TCONS_00047547,TCONS_00047548,TCONS_00047549
scaffold11417	XLOC_001575	XLOC_001575;A3:scaffold11417:31371-32080:31364-32080:-	TCONS_00004475	TCONS_00004475,TCONS_00004478
scaffold4727	XLOC_013954	XLOC_013954;A3:scaffold4727:41429-42282:41429-42377:+	TCONS_00038869,TCONS_00038870,TCONS_00038871,TCONS_00038873,TCONS_00038874	TCONS_00038869,TCONS_00038870,TCONS_00038871,TCONS_00038873,TCONS_00038874,TCONS_00038872
scaffold589	XLOC_016012	XLOC_016012;A3:scaffold589:87504-87516:87502-87516:-	TCONS_00044444,TCONS_00044448	TCONS_00044444,TCONS_00044448,TCONS_00044445,TCONS_00044446
scaffold589	XLOC_016011	XLOC_016011;A3:scaffold589:80902-80928:80191-80928:-	TCONS_00044440	TCONS_00044440,TCONS_00044439
scaffold584	XLOC_015911	XLOC_015911;A3:scaffold584:189832-190077:189832-190079:+	TCONS_00044211	TCONS_00044211,TCONS_00044212
scaffold586	XLOC_015941	XLOC_015941;A3:scaffold586:18654-18740:18654-18755:+	TCONS_00044294,TCONS_00044298,TCONS_00044299,TCONS_00044301	TCONS_00044294,TCONS_00044298,TCONS_00044299,TCONS_00044301,TCONS_00044293
scaffold587	XLOC_015963	XLOC_015963;A3:scaffold587:78562-78710:78562-78733:+	TCONS_00044333	TCONS_00044333,TCONS_00044335
scaffold6765	XLOC_017457	XLOC_017457;A3:scaffold6765:22403-26569:22403-26643:+	TCONS_00048471,TCONS_00048472,TCONS_00048473,TCONS_00048474	TCONS_00048471,TCONS_00048472,TCONS_00048473,TCONS_00048474,TCONS_00048475
scaffold6765	XLOC_017457	XLOC_017457;A3:scaffold6765:20721-21559:20721-22064:+	TCONS_00048475	TCONS_00048475,TCONS_00048471
scaffold6764	XLOC_017453	XLOC_017453;A3:scaffold6764:22063-22110:22063-22153:+	TCONS_00048458	TCONS_00048458,TCONS_00048457,TCONS_00048459
scaffold6764	XLOC_017454	XLOC_017454;A3:scaffold6764:34996-35093:34996-35297:+	TCONS_00048465	TCONS_00048465,TCONS_00048460,TCONS_00048464,TCONS_00048467
scaffold6764	XLOC_017454	XLOC_017454;A3:scaffold6764:34996-35090:34996-35093:+	TCONS_00048462	TCONS_00048462,TCONS_00048465
scaffold6764	XLOC_017454	XLOC_017454;A3:scaffold6764:32210-32306:32210-32311:+	TCONS_00048460,TCONS_00048462,TCONS_00048463,TCONS_00048464,TCONS_00048465	TCONS_00048460,TCONS_00048462,TCONS_00048463,TCONS_00048464,TCONS_00048465,TCONS_00048461
scaffold6764	XLOC_017454	XLOC_017454;A3:scaffold6764:34996-35090:34996-35297:+	TCONS_00048462	TCONS_00048462,TCONS_00048460,TCONS_00048464,TCONS_00048467
scaffold631	XLOC_016662	XLOC_016662;A3:scaffold631:120428-121620:120419-121620:-	TCONS_00046336	TCONS_00046336,TCONS_00046337,TCONS_00046338
scaffold634	XLOC_016696	XLOC_016696;A3:scaffold634:65799-65830:65161-65830:-	TCONS_00046462	TCONS_00046462,TCONS_00046463,TCONS_00046464,TCONS_00046465
scaffold634	XLOC_016698	XLOC_016698;A3:scaffold634:103784-103920:103606-103920:-	TCONS_00046470	TCONS_00046470,TCONS_00046472
scaffold634	XLOC_016700	XLOC_016700;A3:scaffold634:149570-150870:149541-150870:-	TCONS_00046475	TCONS_00046475,TCONS_00046476,TCONS_00046477
scaffold638	XLOC_016747	XLOC_016747;A3:scaffold638:240592-240738:240005-240738:-	TCONS_00046590,TCONS_00046591,TCONS_00046593,TCONS_00046597,TCONS_00046599,TCONS_00046603	TCONS_00046590,TCONS_00046591,TCONS_00046593,TCONS_00046597,TCONS_00046599,TCONS_00046603,TCONS_00046594,TCONS_00046595,TCONS_00046602
scaffold638	XLOC_016747	XLOC_016747;A3:scaffold638:240005-240738:239881-240738:-	TCONS_00046594,TCONS_00046595,TCONS_00046602	TCONS_00046594,TCONS_00046595,TCONS_00046602,TCONS_00046601
scaffold638	XLOC_016747	XLOC_016747;A3:scaffold638:240592-240738:239881-240738:-	TCONS_00046590,TCONS_00046591,TCONS_00046593,TCONS_00046597,TCONS_00046599,TCONS_00046603	TCONS_00046590,TCONS_00046591,TCONS_00046593,TCONS_00046597,TCONS_00046599,TCONS_00046603,TCONS_00046601
scaffold2205	XLOC_007852	XLOC_007852;A3:scaffold2205:137633-137909:137633-137910:+	TCONS_00021768	TCONS_00021768,TCONS_00021767
scaffold2205	XLOC_007852	XLOC_007852;A3:scaffold2205:138053-138167:138053-138172:+	TCONS_00021769	TCONS_00021769,TCONS_00021766
scaffold1463	XLOC_004126	XLOC_004126;A3:scaffold1463:44509-44705:44502-44705:-	TCONS_00011672	TCONS_00011672,TCONS_00011671
scaffold8972	XLOC_020698	XLOC_020698;A3:scaffold8972:31073-31291:30797-31291:-	TCONS_00057185,TCONS_00057187,TCONS_00057200	TCONS_00057185,TCONS_00057187,TCONS_00057200,TCONS_00057186,TCONS_00057192
scaffold8202	XLOC_019554	XLOC_019554;A3:scaffold8202:47271-49841:46991-49841:-	TCONS_00054162,TCONS_00054166,TCONS_00054167	TCONS_00054162,TCONS_00054166,TCONS_00054167,TCONS_00054164
scaffold8202	XLOC_019554	XLOC_019554;A3:scaffold8202:51475-54413:51458-54413:-	TCONS_00054162,TCONS_00054163,TCONS_00054166	TCONS_00054162,TCONS_00054163,TCONS_00054166,TCONS_00054164
scaffold8202	XLOC_019554	XLOC_019554;A3:scaffold8202:43913-44016:43674-44016:-	TCONS_00054163,TCONS_00054167	TCONS_00054163,TCONS_00054167,TCONS_00054162,TCONS_00054164,TCONS_00054166
scaffold3887	XLOC_012163	XLOC_012163;A3:scaffold3887:13983-21364:13983-21429:+	TCONS_00033740,TCONS_00033741	TCONS_00033740,TCONS_00033741,TCONS_00033738
scaffold13155	XLOC_003062	XLOC_003062;A3:scaffold13155:23957-24047:23957-24073:+	TCONS_00008952,TCONS_00008953,TCONS_00008955	TCONS_00008952,TCONS_00008953,TCONS_00008955,TCONS_00008954
scaffold2063	XLOC_007368	XLOC_007368;A3:scaffold2063:51030-52254:51030-52338:+	TCONS_00020400	TCONS_00020400,TCONS_00020399,TCONS_00020401
scaffold961	XLOC_021527	XLOC_021527;A3:scaffold961:182534-182619:182534-182628:+	TCONS_00059476	TCONS_00059476,TCONS_00059466,TCONS_00059473
scaffold961	XLOC_021527	XLOC_021527;A3:scaffold961:182769-182889:182769-182895:+	TCONS_00059466,TCONS_00059469,TCONS_00059470,TCONS_00059473,TCONS_00059476	TCONS_00059466,TCONS_00059469,TCONS_00059470,TCONS_00059473,TCONS_00059476,TCONS_00059467,TCONS_00059468,TCONS_00059472,TCONS_00059474,TCONS_00059477
scaffold961	XLOC_021527	XLOC_021527;A3:scaffold961:180590-181444:180590-181446:+	TCONS_00059465	TCONS_00059465,TCONS_00059469,TCONS_00059471,TCONS_00059473
scaffold961	XLOC_021530	XLOC_021530;A3:scaffold961:201853-202014:201839-202014:-	TCONS_00059483	TCONS_00059483,TCONS_00059484
scaffold966	XLOC_021588	XLOC_021588;A3:scaffold966:86034-86116:85569-86116:-	TCONS_00059624	TCONS_00059624,TCONS_00059617,TCONS_00059619,TCONS_00059623
scaffold966	XLOC_021588	XLOC_021588;A3:scaffold966:90985-91098:90982-91098:-	TCONS_00059620,TCONS_00059619,TCONS_00059621,TCONS_00059624	TCONS_00059620,TCONS_00059619,TCONS_00059621,TCONS_00059624,TCONS_00059617
scaffold966	XLOC_021588	XLOC_021588;A3:scaffold966:90829-90848:90294-90848:-	TCONS_00059619	TCONS_00059619,TCONS_00059617,TCONS_00059621,TCONS_00059624
scaffold3847	XLOC_012106	XLOC_012106;A3:scaffold3847:48326-48412:48286-48412:-	TCONS_00033605	TCONS_00033605,TCONS_00033604
scaffold3845	XLOC_012104	XLOC_012104;A3:scaffold3845:71624-72079:71578-72079:-	TCONS_00033594,TCONS_00033595	TCONS_00033594,TCONS_00033595,TCONS_00033596,TCONS_00033597
scaffold2464	XLOC_008545	XLOC_008545;A3:scaffold2464:63340-63424:63340-63465:+	TCONS_00023590,TCONS_00023592	TCONS_00023590,TCONS_00023592,TCONS_00023591
scaffold2464	XLOC_008546	XLOC_008546;A3:scaffold2464:30661-31116:30630-31116:-	TCONS_00023593	TCONS_00023593,TCONS_00023594,TCONS_00023596
scaffold1162	XLOC_001759	XLOC_001759;A3:scaffold1162:47013-47122:47013-47634:+	TCONS_00004969,TCONS_00004970,TCONS_00004974,TCONS_00004975,TCONS_00004977,TCONS_00004978,TCONS_00004979	TCONS_00004969,TCONS_00004970,TCONS_00004974,TCONS_00004975,TCONS_00004977,TCONS_00004978,TCONS_00004979,TCONS_00004980,TCONS_00004982
scaffold1162	XLOC_001759	XLOC_001759;A3:scaffold1162:47179-47634:47179-48726:+	TCONS_00004971	TCONS_00004971,TCONS_00004973
scaffold1162	XLOC_001759	XLOC_001759;A3:scaffold1162:47902-48061:47902-48726:+	TCONS_00004970,TCONS_00004977,TCONS_00004980,TCONS_00004981	TCONS_00004970,TCONS_00004977,TCONS_00004980,TCONS_00004981,TCONS_00004972
scaffold5115	XLOC_014714	XLOC_014714;A3:scaffold5115:128699-128770:128699-128780:+	TCONS_00040963	TCONS_00040963,TCONS_00040964
scaffold5115	XLOC_014717	XLOC_014717;A3:scaffold5115:20285-20364:20271-20364:-	TCONS_00040981	TCONS_00040981,TCONS_00040979,TCONS_00040980
scaffold1164	XLOC_001772	XLOC_001772;A3:scaffold1164:165605-166103:165605-166106:+	TCONS_00005013,TCONS_00005014,TCONS_00005015	TCONS_00005013,TCONS_00005014,TCONS_00005015,TCONS_00005012
scaffold5110	XLOC_014709	XLOC_014709;A3:scaffold5110:14245-14389:14228-14389:-	TCONS_00040937,TCONS_00040939,TCONS_00040941,TCONS_00040942,TCONS_00040945,TCONS_00040946,TCONS_00040947,TCONS_00040949,TCONS_00040950	TCONS_00040937,TCONS_00040939,TCONS_00040941,TCONS_00040942,TCONS_00040945,TCONS_00040946,TCONS_00040947,TCONS_00040949,TCONS_00040950,TCONS_00040943,TCONS_00040944
scaffold5110	XLOC_014709	XLOC_014709;A3:scaffold5110:17131-17285:17120-17285:-	TCONS_00040942,TCONS_00040949	TCONS_00040942,TCONS_00040949,TCONS_00040946
scaffold5110	XLOC_014709	XLOC_014709;A3:scaffold5110:17120-17285:17115-17285:-	TCONS_00040946	TCONS_00040946,TCONS_00040941,TCONS_00040950
scaffold5110	XLOC_014709	XLOC_014709;A3:scaffold5110:17131-17285:17115-17285:-	TCONS_00040942,TCONS_00040949	TCONS_00040942,TCONS_00040949,TCONS_00040941,TCONS_00040950
scaffold5110	XLOC_014709	XLOC_014709;A3:scaffold5110:14721-14874:14720-14874:-	TCONS_00040945	TCONS_00040945,TCONS_00040937,TCONS_00040938,TCONS_00040939,TCONS_00040940,TCONS_00040941,TCONS_00040942,TCONS_00040943,TCONS_00040944,TCONS_00040946,TCONS_00040947,TCONS_00040948,TCONS_00040949,TCONS_00040950
scaffold5110	XLOC_014709	XLOC_014709;A3:scaffold5110:15130-15286:15117-15286:-	TCONS_00040943,TCONS_00040948	TCONS_00040943,TCONS_00040948,TCONS_00040937,TCONS_00040938,TCONS_00040939,TCONS_00040940,TCONS_00040942,TCONS_00040944,TCONS_00040945,TCONS_00040946,TCONS_00040949,TCONS_00040950,TCONS_00040951,TCONS_00040952
scaffold5110	XLOC_014709	XLOC_014709;A3:scaffold5110:15186-15284:15125-15284:-	TCONS_00040947	TCONS_00040947,TCONS_00040941
scaffold5110	XLOC_014709	XLOC_014709;A3:scaffold5110:13228-13512:13198-13512:-	TCONS_00040937,TCONS_00040938,TCONS_00040940,TCONS_00040941,TCONS_00040942,TCONS_00040943,TCONS_00040944,TCONS_00040945,TCONS_00040946,TCONS_00040947	TCONS_00040937,TCONS_00040938,TCONS_00040940,TCONS_00040941,TCONS_00040942,TCONS_00040943,TCONS_00040944,TCONS_00040945,TCONS_00040946,TCONS_00040947,TCONS_00040939
scaffold5110	XLOC_014709	XLOC_014709;A3:scaffold5110:15949-17000:15748-17000:-	TCONS_00040939	TCONS_00040939,TCONS_00040941,TCONS_00040942,TCONS_00040946,TCONS_00040949,TCONS_00040950
scaffold9314	XLOC_021167	XLOC_021167;A3:scaffold9314:29670-29785:29665-29785:-	TCONS_00058447,TCONS_00058448	TCONS_00058447,TCONS_00058448,TCONS_00058446
scaffold1169	XLOC_001826	XLOC_001826;A3:scaffold1169:94730-95227:94730-95430:+	TCONS_00005144	TCONS_00005144,TCONS_00005143
scaffold1169	XLOC_001826	XLOC_001826;A3:scaffold1169:94730-95430:94730-95501:+	TCONS_00005143	TCONS_00005143,TCONS_00005141
scaffold1169	XLOC_001826	XLOC_001826;A3:scaffold1169:94730-95227:94730-95501:+	TCONS_00005144	TCONS_00005144,TCONS_00005141
scaffold17672	XLOC_005991	XLOC_005991;A3:scaffold17672:6035-6145:6035-6318:+	TCONS_00016839	TCONS_00016839,TCONS_00016824,TCONS_00016835
scaffold17672	XLOC_005991	XLOC_005991;A3:scaffold17672:5817-5964:5817-5966:+	TCONS_00016826,TCONS_00016828,TCONS_00016837,TCONS_00016839,TCONS_00016842,TCONS_00016843	TCONS_00016826,TCONS_00016828,TCONS_00016837,TCONS_00016839,TCONS_00016842,TCONS_00016843,TCONS_00016840
scaffold17672	XLOC_005991	XLOC_005991;A3:scaffold17672:6828-7083:6828-7094:+	TCONS_00016822,TCONS_00016824,TCONS_00016823,TCONS_00016827,TCONS_00016829,TCONS_00016830,TCONS_00016831,TCONS_00016832,TCONS_00016833,TCONS_00016834,TCONS_00016836,TCONS_00016835,TCONS_00016838,TCONS_00016839,TCONS_00016841,TCONS_00016843	TCONS_00016822,TCONS_00016824,TCONS_00016823,TCONS_00016827,TCONS_00016829,TCONS_00016830,TCONS_00016831,TCONS_00016832,TCONS_00016833,TCONS_00016834,TCONS_00016836,TCONS_00016835,TCONS_00016838,TCONS_00016839,TCONS_00016841,TCONS_00016843,TCONS_00016842
scaffold17672	XLOC_005991	XLOC_005991;A3:scaffold17672:6464-6685:6464-6687:+	TCONS_00016824,TCONS_00016839	TCONS_00016824,TCONS_00016839,TCONS_00016832
scaffold19761	XLOC_006973	XLOC_006973;A3:scaffold19761:1967-2085:1967-2399:+	TCONS_00019472,TCONS_00019474	TCONS_00019472,TCONS_00019474,TCONS_00019473
scaffold14327	XLOC_003918	XLOC_003918;A3:scaffold14327:12534-13019:12533-13019:-	TCONS_00011180	TCONS_00011180,TCONS_00011177,TCONS_00011179
scaffold11786	XLOC_001905	XLOC_001905;A3:scaffold11786:9278-9517:9278-9647:+	TCONS_00005360,TCONS_00005362	TCONS_00005360,TCONS_00005362,TCONS_00005361
scaffold11781	XLOC_001902	XLOC_001902;A3:scaffold11781:32272-32287:32272-32595:+	TCONS_00005354	TCONS_00005354,TCONS_00005351
scaffold4532	XLOC_013536	XLOC_013536;A3:scaffold4532:132051-133961:132037-133961:-	TCONS_00037712,TCONS_00037714,TCONS_00037715,TCONS_00037716	TCONS_00037712,TCONS_00037714,TCONS_00037715,TCONS_00037716,TCONS_00037711,TCONS_00037713
scaffold4536	XLOC_013538	XLOC_013538;A3:scaffold4536:46072-46141:46072-46155:+	TCONS_00037721,TCONS_00037723,TCONS_00037725,TCONS_00037727,TCONS_00037728	TCONS_00037721,TCONS_00037723,TCONS_00037725,TCONS_00037727,TCONS_00037728,TCONS_00037722,TCONS_00037724,TCONS_00037726,TCONS_00037729
scaffold355	XLOC_011469	XLOC_011469;A3:scaffold355:127598-127953:127598-127966:+	TCONS_00031813,TCONS_00031814,TCONS_00031815,TCONS_00031817	TCONS_00031813,TCONS_00031814,TCONS_00031815,TCONS_00031817,TCONS_00031816
scaffold355	XLOC_011466	XLOC_011466;A3:scaffold355:48964-49854:48964-49882:+	TCONS_00031807	TCONS_00031807,TCONS_00031808
scaffold350	XLOC_011349	XLOC_011349;A3:scaffold350:130699-131111:130691-131111:-	TCONS_00030903,TCONS_00030904	TCONS_00030903,TCONS_00030904,TCONS_00030905
scaffold1346	XLOC_003309	XLOC_003309;A3:scaffold1346:184525-184608:184497-184608:-	TCONS_00009531,TCONS_00009532,TCONS_00009533,TCONS_00009534,TCONS_00009536	TCONS_00009531,TCONS_00009532,TCONS_00009533,TCONS_00009534,TCONS_00009536,TCONS_00009535
scaffold8191	XLOC_019536	XLOC_019536;A3:scaffold8191:14851-14885:14851-16011:+	TCONS_00054131	TCONS_00054131,TCONS_00054127,TCONS_00054128,TCONS_00054129,TCONS_00054130
scaffold8193	XLOC_019542	XLOC_019542;A3:scaffold8193:10565-12807:10562-12807:-	TCONS_00054139	TCONS_00054139,TCONS_00054140
scaffold16330	XLOC_005261	XLOC_005261;A3:scaffold16330:4543-5553:4543-5583:+	TCONS_00014800,TCONS_00014798,TCONS_00014801,TCONS_00014802,TCONS_00014803,TCONS_00014805,TCONS_00014810,TCONS_00014813	TCONS_00014800,TCONS_00014798,TCONS_00014801,TCONS_00014802,TCONS_00014803,TCONS_00014805,TCONS_00014810,TCONS_00014813,TCONS_00014795,TCONS_00014796,TCONS_00014797,TCONS_00014799,TCONS_00014804,TCONS_00014807,TCONS_00014809,TCONS_00014808,TCONS_00014811,TCONS_00014812,TCONS_00014815,TCONS_00014814
scaffold16330	XLOC_005261	XLOC_005261;A3:scaffold16330:15676-18339:15676-18343:+	TCONS_00014796,TCONS_00014798,TCONS_00014801,TCONS_00014805,TCONS_00014806,TCONS_00014807,TCONS_00014808,TCONS_00014811,TCONS_00014813,TCONS_00014814	TCONS_00014796,TCONS_00014798,TCONS_00014801,TCONS_00014805,TCONS_00014806,TCONS_00014807,TCONS_00014808,TCONS_00014811,TCONS_00014813,TCONS_00014814,TCONS_00014800,TCONS_00014809,TCONS_00014810,TCONS_00014812,TCONS_00014815
scaffold16331	XLOC_005262	XLOC_005262;A3:scaffold16331:14985-15046:14985-15047:+	TCONS_00014817,TCONS_00014832	TCONS_00014817,TCONS_00014832,TCONS_00014829,TCONS_00014828
scaffold16331	XLOC_005262	XLOC_005262;A3:scaffold16331:14985-15011:14985-15045:+	TCONS_00014836	TCONS_00014836,TCONS_00014816,TCONS_00014825,TCONS_00014823,TCONS_00014830,TCONS_00014839
scaffold16331	XLOC_005262	XLOC_005262;A3:scaffold16331:14985-15011:14985-15047:+	TCONS_00014836	TCONS_00014836,TCONS_00014829,TCONS_00014828
scaffold16331	XLOC_005262	XLOC_005262;A3:scaffold16331:14985-15045:14985-15047:+	TCONS_00014816,TCONS_00014825,TCONS_00014823,TCONS_00014830,TCONS_00014839	TCONS_00014816,TCONS_00014825,TCONS_00014823,TCONS_00014830,TCONS_00014839,TCONS_00014829,TCONS_00014828
scaffold16331	XLOC_005262	XLOC_005262;A3:scaffold16331:14985-15045:14985-15046:+	TCONS_00014816,TCONS_00014825,TCONS_00014823,TCONS_00014830,TCONS_00014839	TCONS_00014816,TCONS_00014825,TCONS_00014823,TCONS_00014830,TCONS_00014839,TCONS_00014817,TCONS_00014832
scaffold16331	XLOC_005262	XLOC_005262;A3:scaffold16331:14984-15035:14984-15045:+	TCONS_00014835	TCONS_00014835,TCONS_00014824
scaffold16331	XLOC_005262	XLOC_005262;A3:scaffold16331:14976-15036:14976-15039:+	TCONS_00014822	TCONS_00014822,TCONS_00014821,TCONS_00014834
scaffold16331	XLOC_005262	XLOC_005262;A3:scaffold16331:14985-15011:14985-15046:+	TCONS_00014836	TCONS_00014836,TCONS_00014817,TCONS_00014832
scaffold16331	XLOC_005263	XLOC_005263;A3:scaffold16331:14985-15045:14871-15045:-	TCONS_00014843,TCONS_00014845	TCONS_00014843,TCONS_00014845,TCONS_00014846
scaffold6978	XLOC_017732	XLOC_017732;A3:scaffold6978:17214-18771:17204-18771:-	TCONS_00049332,TCONS_00049333,TCONS_00049334,TCONS_00049336,TCONS_00049338,TCONS_00049339,TCONS_00049340,TCONS_00049341,TCONS_00049342	TCONS_00049332,TCONS_00049333,TCONS_00049334,TCONS_00049336,TCONS_00049338,TCONS_00049339,TCONS_00049340,TCONS_00049341,TCONS_00049342,TCONS_00049337
scaffold6977	XLOC_017730	XLOC_017730;A3:scaffold6977:91716-91809:91716-91834:+	TCONS_00049321	TCONS_00049321,TCONS_00049320,TCONS_00049319
scaffold7370	XLOC_018354	XLOC_018354;A3:scaffold7370:32951-33111:32951-33239:+	TCONS_00051044	TCONS_00051044,TCONS_00051043,TCONS_00051046
scaffold7373	XLOC_018365	XLOC_018365;A3:scaffold7373:9146-10042:9091-10042:-	TCONS_00051064,TCONS_00051066,TCONS_00051067,TCONS_00051068,TCONS_00051069,TCONS_00051070,TCONS_00051071	TCONS_00051064,TCONS_00051066,TCONS_00051067,TCONS_00051068,TCONS_00051069,TCONS_00051070,TCONS_00051071,TCONS_00051065
scaffold9969	XLOC_021946	XLOC_021946;A3:scaffold9969:29383-29474:29375-29474:-	TCONS_00060507	TCONS_00060507,TCONS_00060506,TCONS_00060505,TCONS_00060508
scaffold3618	XLOC_011628	XLOC_011628;A3:scaffold3618:60233-62605:60233-62613:+	TCONS_00032251	TCONS_00032251,TCONS_00032252
scaffold3619	XLOC_011631	XLOC_011631;A3:scaffold3619:25971-32550:25971-32582:+	TCONS_00032256,TCONS_00032257	TCONS_00032256,TCONS_00032257,TCONS_00032255
scaffold3619	XLOC_011631	XLOC_011631;A3:scaffold3619:33091-34568:33091-34571:+	TCONS_00032256	TCONS_00032256,TCONS_00032255
scaffold3619	XLOC_011631	XLOC_011631;A3:scaffold3619:33091-33539:33091-33550:+	TCONS_00032258	TCONS_00032258,TCONS_00032259
scaffold5588	XLOC_015509	XLOC_015509;A3:scaffold5588:70071-70878:70071-71003:+	TCONS_00043052	TCONS_00043052,TCONS_00043054
scaffold6399	XLOC_016774	XLOC_016774;A3:scaffold6399:20907-21341:20907-21342:+	TCONS_00046660	TCONS_00046660,TCONS_00046659
scaffold6397	XLOC_016772	XLOC_016772;A3:scaffold6397:62275-62438:62275-62599:+	TCONS_00046652	TCONS_00046652,TCONS_00046650,TCONS_00046651
scaffold12496	XLOC_002546	XLOC_002546;A3:scaffold12496:12817-13673:12817-13752:+	TCONS_00007023	TCONS_00007023,TCONS_00007027
scaffold6026	XLOC_016222	XLOC_016222;A3:scaffold6026:26781-28408:26781-28454:+	TCONS_00045035	TCONS_00045035,TCONS_00045034,TCONS_00045036,TCONS_00045039
scaffold6026	XLOC_016225	XLOC_016225;A3:scaffold6026:68003-68110:68001-68110:-	TCONS_00045046	TCONS_00045046,TCONS_00045045
scaffold2877	XLOC_009730	XLOC_009730;A3:scaffold2877:72579-72608:71725-72608:-	TCONS_00026732	TCONS_00026732,TCONS_00026731
scaffold2876	XLOC_009729	XLOC_009729;A3:scaffold2876:33385-35278:33284-35278:-	TCONS_00026728	TCONS_00026728,TCONS_00026726,TCONS_00026730
scaffold5610	XLOC_015575	XLOC_015575;A3:scaffold5610:52819-52912:52815-52912:-	TCONS_00043215,TCONS_00043216	TCONS_00043215,TCONS_00043216,TCONS_00043217
scaffold3473	XLOC_011264	XLOC_011264;A3:scaffold3473:16630-17112:16625-17112:-	TCONS_00030599	TCONS_00030599,TCONS_00030598,TCONS_00030600
scaffold3473	XLOC_011265	XLOC_011265;A3:scaffold3473:30058-30090:30056-30090:-	TCONS_00030605	TCONS_00030605,TCONS_00030604
scaffold3473	XLOC_011266	XLOC_011266;A3:scaffold3473:42209-42580:42195-42580:-	TCONS_00030616	TCONS_00030616,TCONS_00030606,TCONS_00030607,TCONS_00030608,TCONS_00030609,TCONS_00030610,TCONS_00030611,TCONS_00030612,TCONS_00030613,TCONS_00030614,TCONS_00030615,TCONS_00030617,TCONS_00030618,TCONS_00030619,TCONS_00030620,TCONS_00030621,TCONS_00030622,TCONS_00030623,TCONS_00030624,TCONS_00030625,TCONS_00030626,TCONS_00030627,TCONS_00030628
scaffold3473	XLOC_011266	XLOC_011266;A3:scaffold3473:46391-46660:46379-46660:-	TCONS_00030606,TCONS_00030609,TCONS_00030611,TCONS_00030616,TCONS_00030617,TCONS_00030618,TCONS_00030621,TCONS_00030625,TCONS_00030626,TCONS_00030628	TCONS_00030606,TCONS_00030609,TCONS_00030611,TCONS_00030616,TCONS_00030617,TCONS_00030618,TCONS_00030621,TCONS_00030625,TCONS_00030626,TCONS_00030628,TCONS_00030614
scaffold3473	XLOC_011266	XLOC_011266;A3:scaffold3473:34598-34671:34596-34671:-	TCONS_00030613,TCONS_00030618,TCONS_00030621	TCONS_00030613,TCONS_00030618,TCONS_00030621,TCONS_00030606,TCONS_00030607,TCONS_00030608,TCONS_00030609,TCONS_00030610,TCONS_00030611,TCONS_00030612,TCONS_00030614,TCONS_00030615,TCONS_00030616,TCONS_00030617,TCONS_00030619,TCONS_00030620,TCONS_00030622,TCONS_00030623,TCONS_00030624,TCONS_00030625,TCONS_00030626,TCONS_00030627,TCONS_00030628,TCONS_00030629
scaffold3473	XLOC_011266	XLOC_011266;A3:scaffold3473:43143-44068:43140-44068:-	TCONS_00030626	TCONS_00030626,TCONS_00030620
scaffold3473	XLOC_011266	XLOC_011266;A3:scaffold3473:42209-42580:42197-42580:-	TCONS_00030616	TCONS_00030616,TCONS_00030629
scaffold3473	XLOC_011266	XLOC_011266;A3:scaffold3473:46974-50518:46969-50518:-	TCONS_00030606,TCONS_00030607,TCONS_00030608,TCONS_00030609,TCONS_00030610,TCONS_00030611,TCONS_00030612,TCONS_00030613,TCONS_00030614,TCONS_00030615,TCONS_00030616,TCONS_00030618,TCONS_00030619,TCONS_00030620,TCONS_00030621,TCONS_00030623,TCONS_00030624,TCONS_00030625,TCONS_00030626,TCONS_00030628	TCONS_00030606,TCONS_00030607,TCONS_00030608,TCONS_00030609,TCONS_00030610,TCONS_00030611,TCONS_00030612,TCONS_00030613,TCONS_00030614,TCONS_00030615,TCONS_00030616,TCONS_00030618,TCONS_00030619,TCONS_00030620,TCONS_00030621,TCONS_00030623,TCONS_00030624,TCONS_00030625,TCONS_00030626,TCONS_00030628,TCONS_00030617
scaffold3473	XLOC_011266	XLOC_011266;A3:scaffold3473:42197-42580:42195-42580:-	TCONS_00030629	TCONS_00030629,TCONS_00030606,TCONS_00030607,TCONS_00030608,TCONS_00030609,TCONS_00030610,TCONS_00030611,TCONS_00030612,TCONS_00030613,TCONS_00030614,TCONS_00030615,TCONS_00030617,TCONS_00030618,TCONS_00030619,TCONS_00030620,TCONS_00030621,TCONS_00030622,TCONS_00030623,TCONS_00030624,TCONS_00030625,TCONS_00030626,TCONS_00030627,TCONS_00030628
scaffold3473	XLOC_011271	XLOC_011271;A3:scaffold3473:100641-100671:99894-100671:-	TCONS_00030642	TCONS_00030642,TCONS_00030641,TCONS_00030643
scaffold2707	XLOC_009276	XLOC_009276;A3:scaffold2707:100115-107718:100115-107996:+	TCONS_00025559	TCONS_00025559,TCONS_00025560
scaffold2707	XLOC_009274	XLOC_009274;A3:scaffold2707:21791-26944:21791-26956:+	TCONS_00025556	TCONS_00025556,TCONS_00025555,TCONS_00025557
scaffold10315	XLOC_000342	XLOC_000342;A3:scaffold10315:42443-44111:42402-44111:-	TCONS_00000907,TCONS_00000908,TCONS_00000909	TCONS_00000907,TCONS_00000908,TCONS_00000909,TCONS_00000905,TCONS_00000906
scaffold10315	XLOC_000341	XLOC_000341;A3:scaffold10315:33477-33639:33440-33639:-	TCONS_00000904	TCONS_00000904,TCONS_00000898
scaffold10315	XLOC_000341	XLOC_000341;A3:scaffold10315:33490-33639:33440-33639:-	TCONS_00000899,TCONS_00000903	TCONS_00000899,TCONS_00000903,TCONS_00000898
scaffold10315	XLOC_000341	XLOC_000341;A3:scaffold10315:33490-33639:33477-33639:-	TCONS_00000899,TCONS_00000903	TCONS_00000899,TCONS_00000903,TCONS_00000904
scaffold14402	XLOC_003979	XLOC_003979;A3:scaffold14402:42624-42648:42624-43494:+	TCONS_00011329	TCONS_00011329,TCONS_00011325,TCONS_00011326,TCONS_00011327
scaffold14406	XLOC_003981	XLOC_003981;A3:scaffold14406:3038-4358:3038-4381:+	TCONS_00011334	TCONS_00011334,TCONS_00011333
scaffold7964	XLOC_019277	XLOC_019277;A3:scaffold7964:39856-40122:39856-40138:+	TCONS_00053444	TCONS_00053444,TCONS_00053445
scaffold7964	XLOC_019278	XLOC_019278;A3:scaffold7964:53460-54554:53454-54554:-	TCONS_00053450	TCONS_00053450,TCONS_00053447,TCONS_00053449,TCONS_00053451,TCONS_00053452,TCONS_00053453,TCONS_00053454,TCONS_00053455,TCONS_00053456,TCONS_00053457,TCONS_00053459
scaffold7964	XLOC_019278	XLOC_019278;A3:scaffold7964:52886-53339:52882-53339:-	TCONS_00053455	TCONS_00053455,TCONS_00053447,TCONS_00053448,TCONS_00053449,TCONS_00053451,TCONS_00053452,TCONS_00053453,TCONS_00053454,TCONS_00053456,TCONS_00053457,TCONS_00053458,TCONS_00053459
scaffold7617	XLOC_018693	XLOC_018693;A3:scaffold7617:57169-58201:57169-58264:+	TCONS_00051864	TCONS_00051864,TCONS_00051862
scaffold7615	XLOC_018692	XLOC_018692;A3:scaffold7615:41409-42935:41361-42935:-	TCONS_00051858,TCONS_00051860,TCONS_00051861	TCONS_00051858,TCONS_00051860,TCONS_00051861,TCONS_00051859
scaffold1754	XLOC_005929	XLOC_005929;A3:scaffold1754:103677-103795:103675-103795:-	TCONS_00016673,TCONS_00016676	TCONS_00016673,TCONS_00016676,TCONS_00016674,TCONS_00016675
scaffold1750	XLOC_005898	XLOC_005898;A3:scaffold1750:35892-35994:35892-36002:+	TCONS_00016613	TCONS_00016613,TCONS_00016614
scaffold1753	XLOC_005924	XLOC_005924;A3:scaffold1753:157366-157544:157349-157544:-	TCONS_00016667	TCONS_00016667,TCONS_00016663
scaffold1753	XLOC_005924	XLOC_005924;A3:scaffold1753:157374-157544:157349-157544:-	TCONS_00016664	TCONS_00016664,TCONS_00016663
scaffold1753	XLOC_005924	XLOC_005924;A3:scaffold1753:157374-157544:157366-157544:-	TCONS_00016664	TCONS_00016664,TCONS_00016667
scaffold1753	XLOC_005924	XLOC_005924;A3:scaffold1753:151031-151124:151002-151124:-	TCONS_00016663,TCONS_00016664,TCONS_00016666,TCONS_00016667	TCONS_00016663,TCONS_00016664,TCONS_00016666,TCONS_00016667,TCONS_00016665
scaffold1752	XLOC_005917	XLOC_005917;A3:scaffold1752:133512-133589:133512-133594:+	TCONS_00016645,TCONS_00016646,TCONS_00016647	TCONS_00016645,TCONS_00016646,TCONS_00016647,TCONS_00016644
scaffold1752	XLOC_005917	XLOC_005917;A3:scaffold1752:128161-128375:128161-128394:+	TCONS_00016644,TCONS_00016646,TCONS_00016647	TCONS_00016644,TCONS_00016646,TCONS_00016647,TCONS_00016645
scaffold1758	XLOC_005945	XLOC_005945;A3:scaffold1758:139418-139506:139402-139506:-	TCONS_00016699,TCONS_00016702,TCONS_00016705	TCONS_00016699,TCONS_00016702,TCONS_00016705,TCONS_00016700,TCONS_00016703,TCONS_00016704,TCONS_00016706,TCONS_00016707,TCONS_00016708,TCONS_00016709
scaffold11042	XLOC_001173	XLOC_001173;A3:scaffold11042:3412-3609:2552-3609:-	TCONS_00003431	TCONS_00003431,TCONS_00003432
scaffold11042	XLOC_001173	XLOC_001173;A3:scaffold11042:11963-12277:11960-12277:-	TCONS_00003445	TCONS_00003445,TCONS_00003434,TCONS_00003435,TCONS_00003437,TCONS_00003438,TCONS_00003441,TCONS_00003440,TCONS_00003443,TCONS_00003439,TCONS_00003448
scaffold11042	XLOC_001173	XLOC_001173;A3:scaffold11042:11960-12277:10094-12277:-	TCONS_00003437,TCONS_00003440	TCONS_00003437,TCONS_00003440,TCONS_00003447
scaffold11042	XLOC_001173	XLOC_001173;A3:scaffold11042:11960-12277:11586-12277:-	TCONS_00003437,TCONS_00003438,TCONS_00003440,TCONS_00003448	TCONS_00003437,TCONS_00003438,TCONS_00003440,TCONS_00003448,TCONS_00003431,TCONS_00003433,TCONS_00003444
scaffold11042	XLOC_001173	XLOC_001173;A3:scaffold11042:11216-11423:10094-11423:-	TCONS_00003444	TCONS_00003444,TCONS_00003434,TCONS_00003435,TCONS_00003445,TCONS_00003448,TCONS_00003449
scaffold15759	XLOC_004874	XLOC_004874;A3:scaffold15759:1921-2338:1921-2365:+	TCONS_00013724	TCONS_00013724,TCONS_00013723
scaffold15757	XLOC_004872	XLOC_004872;A3:scaffold15757:3612-3634:3482-3634:-	TCONS_00013721	TCONS_00013721,TCONS_00013718
scaffold15757	XLOC_004872	XLOC_004872;A3:scaffold15757:3612-3634:3601-3634:-	TCONS_00013721	TCONS_00013721,TCONS_00013719
scaffold15757	XLOC_004872	XLOC_004872;A3:scaffold15757:3601-3634:3482-3634:-	TCONS_00013719	TCONS_00013719,TCONS_00013718
scaffold8102	XLOC_019433	XLOC_019433;A3:scaffold8102:46296-46418:46296-46426:+	TCONS_00053859	TCONS_00053859,TCONS_00053860
scaffold854	XLOC_020090	XLOC_020090;A3:scaffold854:239872-239994:239851-239994:-	TCONS_00055577	TCONS_00055577,TCONS_00055574,TCONS_00055575,TCONS_00055576
scaffold854	XLOC_020090	XLOC_020090;A3:scaffold854:240750-241954:240682-241954:-	TCONS_00055573	TCONS_00055573,TCONS_00055574,TCONS_00055575
scaffold8294	XLOC_019700	XLOC_019700;A3:scaffold8294:50867-51452:50225-51452:-	TCONS_00054524	TCONS_00054524,TCONS_00054523,TCONS_00054527
scaffold6563	XLOC_017067	XLOC_017067;A3:scaffold6563:11692-13404:11692-13440:+	TCONS_00047416,TCONS_00047418	TCONS_00047416,TCONS_00047418,TCONS_00047415
scaffold6563	XLOC_017067	XLOC_017067;A3:scaffold6563:11692-12033:11692-12034:+	TCONS_00047420,TCONS_00047421	TCONS_00047420,TCONS_00047421,TCONS_00047419
scaffold4700	XLOC_013916	XLOC_013916;A3:scaffold4700:25988-26159:25986-26159:-	TCONS_00038761,TCONS_00038762,TCONS_00038763,TCONS_00038764,TCONS_00038766,TCONS_00038767,TCONS_00038768,TCONS_00038769,TCONS_00038770,TCONS_00038771,TCONS_00038772,TCONS_00038773	TCONS_00038761,TCONS_00038762,TCONS_00038763,TCONS_00038764,TCONS_00038766,TCONS_00038767,TCONS_00038768,TCONS_00038769,TCONS_00038770,TCONS_00038771,TCONS_00038772,TCONS_00038773,TCONS_00038765
scaffold4700	XLOC_013916	XLOC_013916;A3:scaffold4700:27600-28367:27552-28367:-	TCONS_00038764,TCONS_00038766	TCONS_00038764,TCONS_00038766,TCONS_00038761,TCONS_00038763,TCONS_00038765,TCONS_00038769,TCONS_00038771
scaffold4700	XLOC_013916	XLOC_013916;A3:scaffold4700:27809-28367:27600-28367:-	TCONS_00038773	TCONS_00038773,TCONS_00038764,TCONS_00038766
scaffold4700	XLOC_013916	XLOC_013916;A3:scaffold4700:27600-28367:27590-28367:-	TCONS_00038764,TCONS_00038766	TCONS_00038764,TCONS_00038766,TCONS_00038770
scaffold4700	XLOC_013916	XLOC_013916;A3:scaffold4700:27809-28367:27800-28367:-	TCONS_00038773	TCONS_00038773,TCONS_00038767
scaffold4700	XLOC_013916	XLOC_013916;A3:scaffold4700:27809-28367:27590-28367:-	TCONS_00038773	TCONS_00038773,TCONS_00038770
scaffold4700	XLOC_013916	XLOC_013916;A3:scaffold4700:27590-28367:27552-28367:-	TCONS_00038770	TCONS_00038770,TCONS_00038761,TCONS_00038763,TCONS_00038765,TCONS_00038769,TCONS_00038771
scaffold4700	XLOC_013916	XLOC_013916;A3:scaffold4700:27809-28367:27552-28367:-	TCONS_00038773	TCONS_00038773,TCONS_00038761,TCONS_00038763,TCONS_00038765,TCONS_00038769,TCONS_00038771
scaffold6703	XLOC_017337	XLOC_017337;A3:scaffold6703:65775-65861:65632-65861:-	TCONS_00048154	TCONS_00048154,TCONS_00048152
scaffold6705	XLOC_017338	XLOC_017338;A3:scaffold6705:9415-10565:9415-10613:+	TCONS_00048156,TCONS_00048159	TCONS_00048156,TCONS_00048159,TCONS_00048158
scaffold654	XLOC_017043	XLOC_017043;A3:scaffold654:143780-144796:143651-144796:-	TCONS_00047350	TCONS_00047350,TCONS_00047352
scaffold653	XLOC_017019	XLOC_017019;A3:scaffold653:108379-108704:108265-108704:-	TCONS_00047275,TCONS_00047276,TCONS_00047278,TCONS_00047280	TCONS_00047275,TCONS_00047276,TCONS_00047278,TCONS_00047280,TCONS_00047281
scaffold653	XLOC_017018	XLOC_017018;A3:scaffold653:82688-82832:82687-82832:-	TCONS_00047271	TCONS_00047271,TCONS_00047273,TCONS_00047274
scaffold5263	XLOC_015004	XLOC_015004;A3:scaffold5263:69535-69820:69522-69820:-	TCONS_00041744,TCONS_00041746,TCONS_00041747,TCONS_00041752	TCONS_00041744,TCONS_00041746,TCONS_00041747,TCONS_00041752,TCONS_00041742,TCONS_00041743
scaffold8225	XLOC_019591	XLOC_019591;A3:scaffold8225:18013-20023:18013-20040:+	TCONS_00054235	TCONS_00054235,TCONS_00054236,TCONS_00054237
scaffold8225	XLOC_019593	XLOC_019593;A3:scaffold8225:46226-47306:46216-47306:-	TCONS_00054242,TCONS_00054243,TCONS_00054245	TCONS_00054242,TCONS_00054243,TCONS_00054245,TCONS_00054244
scaffold5265	XLOC_015009	XLOC_015009;A3:scaffold5265:83687-85036:83604-85036:-	TCONS_00041762,TCONS_00041763	TCONS_00041762,TCONS_00041763,TCONS_00041764
scaffold8229	XLOC_019600	XLOC_019600;A3:scaffold8229:4967-5085:4846-5085:-	TCONS_00054259,TCONS_00054260	TCONS_00054259,TCONS_00054260,TCONS_00054258
scaffold8702	XLOC_020314	XLOC_020314;A3:scaffold8702:21254-21359:21254-21575:+	TCONS_00056156,TCONS_00056158	TCONS_00056156,TCONS_00056158,TCONS_00056159
scaffold8702	XLOC_020314	XLOC_020314;A3:scaffold8702:21499-21575:21499-21656:+	TCONS_00056157,TCONS_00056160,TCONS_00056162,TCONS_00056164	TCONS_00056157,TCONS_00056160,TCONS_00056162,TCONS_00056164,TCONS_00056161
scaffold1964	XLOC_006900	XLOC_006900;A3:scaffold1964:83337-87437:83324-87437:-	TCONS_00019323	TCONS_00019323,TCONS_00019321
scaffold10088	XLOC_000093	XLOC_000093;A3:scaffold10088:12577-13270:12384-13270:-	TCONS_00000288	TCONS_00000288,TCONS_00000290
scaffold19304	XLOC_006737	XLOC_006737;A3:scaffold19304:7756-7842:7756-7849:+	TCONS_00018801	TCONS_00018801,TCONS_00018802
scaffold9879	XLOC_021843	XLOC_021843;A3:scaffold9879:43222-43844:43209-43844:-	TCONS_00060208	TCONS_00060208,TCONS_00060213,TCONS_00060214,TCONS_00060216,TCONS_00060217
scaffold9879	XLOC_021843	XLOC_021843;A3:scaffold9879:43222-43844:43220-43844:-	TCONS_00060208	TCONS_00060208,TCONS_00060207,TCONS_00060209
scaffold9879	XLOC_021843	XLOC_021843;A3:scaffold9879:36940-37391:36878-37391:-	TCONS_00060207,TCONS_00060208,TCONS_00060209,TCONS_00060210,TCONS_00060211,TCONS_00060212,TCONS_00060213,TCONS_00060214,TCONS_00060215	TCONS_00060207,TCONS_00060208,TCONS_00060209,TCONS_00060210,TCONS_00060211,TCONS_00060212,TCONS_00060213,TCONS_00060214,TCONS_00060215,TCONS_00060216
scaffold9879	XLOC_021843	XLOC_021843;A3:scaffold9879:43220-43844:43209-43844:-	TCONS_00060207,TCONS_00060209	TCONS_00060207,TCONS_00060209,TCONS_00060213,TCONS_00060214,TCONS_00060216,TCONS_00060217
scaffold8704	XLOC_020318	XLOC_020318;A3:scaffold8704:47311-49057:46911-49057:-	TCONS_00056175,TCONS_00056174,TCONS_00056176,TCONS_00056178	TCONS_00056175,TCONS_00056174,TCONS_00056176,TCONS_00056178,TCONS_00056173,TCONS_00056177
scaffold8704	XLOC_020318	XLOC_020318;A3:scaffold8704:47440-49057:46911-49057:-	TCONS_00056172	TCONS_00056172,TCONS_00056173,TCONS_00056177
scaffold8704	XLOC_020318	XLOC_020318;A3:scaffold8704:47440-49057:47311-49057:-	TCONS_00056172	TCONS_00056172,TCONS_00056175,TCONS_00056174,TCONS_00056176,TCONS_00056178
scaffold13690	XLOC_003469	XLOC_003469;A3:scaffold13690:19280-20032:19280-21089:+	TCONS_00009970	TCONS_00009970,TCONS_00009971
scaffold901	XLOC_020755	XLOC_020755;A3:scaffold901:65907-67097:65312-67097:-	TCONS_00057341	TCONS_00057341,TCONS_00057342
scaffold22361	XLOC_007929	XLOC_007929;A3:scaffold22361:4230-4655:4230-4707:+	TCONS_00021979,TCONS_00021980,TCONS_00021981,TCONS_00021987,TCONS_00021989,TCONS_00021991,TCONS_00021992,TCONS_00021994,TCONS_00021996,TCONS_00021997	TCONS_00021979,TCONS_00021980,TCONS_00021981,TCONS_00021987,TCONS_00021989,TCONS_00021991,TCONS_00021992,TCONS_00021994,TCONS_00021996,TCONS_00021997,TCONS_00021977,TCONS_00021978,TCONS_00021982,TCONS_00021983,TCONS_00021985,TCONS_00021986,TCONS_00021988,TCONS_00021990,TCONS_00021993,TCONS_00021995
scaffold22361	XLOC_007929	XLOC_007929;A3:scaffold22361:5400-6120:5400-6422:+	TCONS_00021995	TCONS_00021995,TCONS_00021988
scaffold3863	XLOC_012120	XLOC_012120;A3:scaffold3863:36353-36929:36353-36940:+	TCONS_00033634,TCONS_00033636,TCONS_00033637,TCONS_00033638,TCONS_00033640	TCONS_00033634,TCONS_00033636,TCONS_00033637,TCONS_00033638,TCONS_00033640,TCONS_00033635,TCONS_00033639
scaffold3863	XLOC_012120	XLOC_012120;A3:scaffold3863:40970-41059:40970-41356:+	TCONS_00033641,TCONS_00033642	TCONS_00033641,TCONS_00033642,TCONS_00033634
scaffold5427	XLOC_015250	XLOC_015250;A3:scaffold5427:85120-85145:84398-85145:-	TCONS_00042347,TCONS_00042348	TCONS_00042347,TCONS_00042348,TCONS_00042349,TCONS_00042350
scaffold9370	XLOC_021258	XLOC_021258;A3:scaffold9370:50485-50789:50484-50789:-	TCONS_00058678	TCONS_00058678,TCONS_00058681
scaffold25923	XLOC_008882	XLOC_008882;A3:scaffold25923:4841-5198:4841-5283:+	TCONS_00024392,TCONS_00024394	TCONS_00024392,TCONS_00024394,TCONS_00024393
scaffold9374	XLOC_021260	XLOC_021260;A3:scaffold9374:30650-30686:30650-30964:+	TCONS_00058692	TCONS_00058692,TCONS_00058688,TCONS_00058689,TCONS_00058691
scaffold11236	XLOC_001387	XLOC_001387;A3:scaffold11236:308-593:308-605:+	TCONS_00004000,TCONS_00004001	TCONS_00004000,TCONS_00004001,TCONS_00003999
scaffold11236	XLOC_001390	XLOC_001390;A3:scaffold11236:31468-31764:31371-31764:-	TCONS_00004011,TCONS_00004013,TCONS_00004012,TCONS_00004014	TCONS_00004011,TCONS_00004013,TCONS_00004012,TCONS_00004014,TCONS_00004016
scaffold11230	XLOC_001378	XLOC_001378;A3:scaffold11230:39446-39583:39446-39593:+	TCONS_00003974	TCONS_00003974,TCONS_00003973
scaffold11231	XLOC_001381	XLOC_001381;A3:scaffold11231:35991-37604:35981-37604:-	TCONS_00003979,TCONS_00003982,TCONS_00003984	TCONS_00003979,TCONS_00003982,TCONS_00003984,TCONS_00003980,TCONS_00003983
scaffold8629	XLOC_020217	XLOC_020217;A3:scaffold8629:10787-11204:10784-11204:-	TCONS_00055908,TCONS_00055910	TCONS_00055908,TCONS_00055910,TCONS_00055909
scaffold8629	XLOC_020218	XLOC_020218;A3:scaffold8629:54453-56306:54433-56306:-	TCONS_00055913	TCONS_00055913,TCONS_00055912
scaffold15696	XLOC_004833	XLOC_004833;A3:scaffold15696:11831-11917:11788-11917:-	TCONS_00013591	TCONS_00013591,TCONS_00013592
scaffold15696	XLOC_004833	XLOC_004833;A3:scaffold15696:11831-11917:11794-11917:-	TCONS_00013591	TCONS_00013591,TCONS_00013590
scaffold15696	XLOC_004833	XLOC_004833;A3:scaffold15696:11794-11917:11788-11917:-	TCONS_00013590	TCONS_00013590,TCONS_00013592
scaffold1108	XLOC_001220	XLOC_001220;A3:scaffold1108:141397-141552:141367-141552:-	TCONS_00003560,TCONS_00003561,TCONS_00003562,TCONS_00003564,TCONS_00003566	TCONS_00003560,TCONS_00003561,TCONS_00003562,TCONS_00003564,TCONS_00003566,TCONS_00003565
scaffold1108	XLOC_001223	XLOC_001223;A3:scaffold1108:174992-175075:174981-175075:-	TCONS_00003572,TCONS_00003574	TCONS_00003572,TCONS_00003574,TCONS_00003573
scaffold4555	XLOC_013581	XLOC_013581;A3:scaffold4555:50701-52221:50701-52321:+	TCONS_00037839	TCONS_00037839,TCONS_00037837
scaffold339	XLOC_011103	XLOC_011103;A3:scaffold339:292446-292625:292250-292625:-	TCONS_00030163,TCONS_00030166	TCONS_00030163,TCONS_00030166,TCONS_00030164
scaffold339	XLOC_011102	XLOC_011102;A3:scaffold339:8290-8372:8278-8372:-	TCONS_00030161	TCONS_00030161,TCONS_00030162
scaffold339	XLOC_011102	XLOC_011102;A3:scaffold339:7549-7976:7544-7976:-	TCONS_00030160,TCONS_00030161	TCONS_00030160,TCONS_00030161,TCONS_00030162
scaffold334	XLOC_011021	XLOC_011021;A3:scaffold334:18959-19710:18908-19710:-	TCONS_00029975	TCONS_00029975,TCONS_00029973
scaffold334	XLOC_011021	XLOC_011021;A3:scaffold334:18962-19710:18908-19710:-	TCONS_00029974	TCONS_00029974,TCONS_00029973
scaffold334	XLOC_011021	XLOC_011021;A3:scaffold334:18962-19710:18959-19710:-	TCONS_00029974	TCONS_00029974,TCONS_00029975
scaffold332	XLOC_010938	XLOC_010938;A3:scaffold332:27166-32874:27166-32891:+	TCONS_00029762	TCONS_00029762,TCONS_00029759,TCONS_00029760,TCONS_00029761,TCONS_00029764
scaffold332	XLOC_010944	XLOC_010944;A3:scaffold332:209471-209687:209471-209756:+	TCONS_00029778	TCONS_00029778,TCONS_00029780
scaffold332	XLOC_010947	XLOC_010947;A3:scaffold332:145250-145882:145237-145882:-	TCONS_00029790	TCONS_00029790,TCONS_00029788,TCONS_00029789
scaffold332	XLOC_010945	XLOC_010945;A3:scaffold332:107638-108124:107626-108124:-	TCONS_00029782	TCONS_00029782,TCONS_00029781
scaffold331	XLOC_010916	XLOC_010916;A3:scaffold331:139138-139245:138413-139245:-	TCONS_00029721	TCONS_00029721,TCONS_00029719,TCONS_00029720
scaffold331	XLOC_010916	XLOC_010916;A3:scaffold331:136630-136733:136418-136733:-	TCONS_00029721	TCONS_00029721,TCONS_00029719
scaffold8811	XLOC_020483	XLOC_020483;A3:scaffold8811:18810-18910:18810-19071:+	TCONS_00056644,TCONS_00056645,TCONS_00056647	TCONS_00056644,TCONS_00056645,TCONS_00056647,TCONS_00056646
scaffold8811	XLOC_020483	XLOC_020483;A3:scaffold8811:17792-18713:17792-18721:+	TCONS_00056644,TCONS_00056645	TCONS_00056644,TCONS_00056645,TCONS_00056646,TCONS_00056647
scaffold8811	XLOC_020483	XLOC_020483;A3:scaffold8811:10310-10449:10310-10484:+	TCONS_00056647	TCONS_00056647,TCONS_00056645
scaffold481	XLOC_014148	XLOC_014148;A3:scaffold481:257618-257696:257618-257714:+	TCONS_00039387,TCONS_00039389	TCONS_00039387,TCONS_00039389,TCONS_00039388
scaffold481	XLOC_014143	XLOC_014143;A3:scaffold481:188430-188588:188430-188602:+	TCONS_00039378	TCONS_00039378,TCONS_00039379
scaffold481	XLOC_014141	XLOC_014141;A3:scaffold481:54783-54866:54783-54974:+	TCONS_00039374	TCONS_00039374,TCONS_00039376
scaffold484	XLOC_014219	XLOC_014219;A3:scaffold484:111591-112449:111584-112449:-	TCONS_00039553	TCONS_00039553,TCONS_00039551
scaffold487	XLOC_014266	XLOC_014266;A3:scaffold487:126472-126548:126472-126552:+	TCONS_00039680	TCONS_00039680,TCONS_00039678,TCONS_00039679
scaffold487	XLOC_014266	XLOC_014266;A3:scaffold487:146950-147254:146950-147405:+	TCONS_00039681	TCONS_00039681,TCONS_00039682
scaffold8810	XLOC_020481	XLOC_020481;A3:scaffold8810:44117-44362:44114-44362:-	TCONS_00056641,TCONS_00056642	TCONS_00056641,TCONS_00056642,TCONS_00056640
scaffold13342	XLOC_003218	XLOC_003218;A3:scaffold13342:13214-15499:13204-15499:-	TCONS_00009329	TCONS_00009329,TCONS_00009330
scaffold13999	XLOC_003685	XLOC_003685;A3:scaffold13999:5321-12025:5275-12025:-	TCONS_00010511,TCONS_00010512	TCONS_00010511,TCONS_00010512,TCONS_00010510
scaffold16316	XLOC_005254	XLOC_005254;A3:scaffold16316:3198-3291:3187-3291:-	TCONS_00014772,TCONS_00014777	TCONS_00014772,TCONS_00014777,TCONS_00014773,TCONS_00014775,TCONS_00014776
scaffold6956	XLOC_017709	XLOC_017709;A3:scaffold6956:44044-44635:44044-44656:+	TCONS_00049262,TCONS_00049264,TCONS_00049263,TCONS_00049265,TCONS_00049266,TCONS_00049267,TCONS_00049268,TCONS_00049270,TCONS_00049271,TCONS_00049273,TCONS_00049274	TCONS_00049262,TCONS_00049264,TCONS_00049263,TCONS_00049265,TCONS_00049266,TCONS_00049267,TCONS_00049268,TCONS_00049270,TCONS_00049271,TCONS_00049273,TCONS_00049274,TCONS_00049269
scaffold6956	XLOC_017709	XLOC_017709;A3:scaffold6956:42123-42578:42123-43094:+	TCONS_00049267	TCONS_00049267,TCONS_00049264,TCONS_00049265,TCONS_00049269,TCONS_00049271
scaffold6254	XLOC_016562	XLOC_016562;A3:scaffold6254:58885-60417:58885-60428:+	TCONS_00045885,TCONS_00045886,TCONS_00045888	TCONS_00045885,TCONS_00045886,TCONS_00045888,TCONS_00045887
scaffold7399	XLOC_018407	XLOC_018407;A3:scaffold7399:31464-32556:31464-32569:+	TCONS_00051154,TCONS_00051155,TCONS_00051157	TCONS_00051154,TCONS_00051155,TCONS_00051157,TCONS_00051156
scaffold7399	XLOC_018407	XLOC_018407;A3:scaffold7399:34425-34585:34425-34618:+	TCONS_00051154,TCONS_00051155,TCONS_00051156	TCONS_00051154,TCONS_00051155,TCONS_00051156,TCONS_00051157
scaffold9906	XLOC_021877	XLOC_021877;A3:scaffold9906:28968-29997:28903-29997:-	TCONS_00060325,TCONS_00060327,TCONS_00060328,TCONS_00060331	TCONS_00060325,TCONS_00060327,TCONS_00060328,TCONS_00060331,TCONS_00060329
scaffold9906	XLOC_021877	XLOC_021877;A3:scaffold9906:37769-38484:37719-38484:-	TCONS_00060325,TCONS_00060328,TCONS_00060330,TCONS_00060331,TCONS_00060332	TCONS_00060325,TCONS_00060328,TCONS_00060330,TCONS_00060331,TCONS_00060332,TCONS_00060327
scaffold11590	XLOC_001740	XLOC_001740;A3:scaffold11590:8324-8459:8281-8459:-	TCONS_00004933	TCONS_00004933,TCONS_00004932
scaffold11597	XLOC_001748	XLOC_001748;A3:scaffold11597:5348-7204:5348-7377:+	TCONS_00004945,TCONS_00004946,TCONS_00004947	TCONS_00004945,TCONS_00004946,TCONS_00004947,TCONS_00004948
scaffold35	XLOC_011347	XLOC_011347;A3:scaffold35:468372-468472:468360-468472:-	TCONS_00030898	TCONS_00030898,TCONS_00030901
scaffold38	XLOC_012017	XLOC_012017;A3:scaffold38:271259-271348:271259-271618:+	TCONS_00033333,TCONS_00033334,TCONS_00033335,TCONS_00033337	TCONS_00033333,TCONS_00033334,TCONS_00033335,TCONS_00033337,TCONS_00033329,TCONS_00033338,TCONS_00033340
scaffold38	XLOC_012017	XLOC_012017;A3:scaffold38:269250-269799:269250-269809:+	TCONS_00033329,TCONS_00033331,TCONS_00033332,TCONS_00033334,TCONS_00033335,TCONS_00033336,TCONS_00033338	TCONS_00033329,TCONS_00033331,TCONS_00033332,TCONS_00033334,TCONS_00033335,TCONS_00033336,TCONS_00033338,TCONS_00033333
scaffold20836	XLOC_007421	XLOC_007421;A3:scaffold20836:7307-7425:7144-7425:-	TCONS_00020575,TCONS_00020579,TCONS_00020580,TCONS_00020576,TCONS_00020582,TCONS_00020583	TCONS_00020575,TCONS_00020579,TCONS_00020580,TCONS_00020576,TCONS_00020582,TCONS_00020583,TCONS_00020578,TCONS_00020581,TCONS_00020577
scaffold12164	XLOC_002249	XLOC_002249;A3:scaffold12164:17436-17780:17333-17780:-	TCONS_00006248,TCONS_00006252,TCONS_00006251	TCONS_00006248,TCONS_00006252,TCONS_00006251,TCONS_00006253
scaffold12164	XLOC_002249	XLOC_002249;A3:scaffold12164:17429-17825:17333-17825:-	TCONS_00006254	TCONS_00006254,TCONS_00006250
scaffold12164	XLOC_002249	XLOC_002249;A3:scaffold12164:17436-17825:17333-17825:-	TCONS_00006249	TCONS_00006249,TCONS_00006250
scaffold12164	XLOC_002249	XLOC_002249;A3:scaffold12164:17436-17825:17429-17825:-	TCONS_00006249	TCONS_00006249,TCONS_00006254
scaffold12168	XLOC_002253	XLOC_002253;A3:scaffold12168:31516-34191:31515-34191:-	TCONS_00006264	TCONS_00006264,TCONS_00006263
scaffold16868	XLOC_005568	XLOC_005568;A3:scaffold16868:13613-13737:13609-13737:-	TCONS_00015618,TCONS_00015619,TCONS_00015621	TCONS_00015618,TCONS_00015619,TCONS_00015621,TCONS_00015620,TCONS_00015622
scaffold8779	XLOC_020441	XLOC_020441;A3:scaffold8779:39187-39290:39113-39290:-	TCONS_00056508	TCONS_00056508,TCONS_00056505,TCONS_00056509,TCONS_00056506,TCONS_00056507,TCONS_00056510,TCONS_00056511,TCONS_00056512
scaffold8779	XLOC_020441	XLOC_020441;A3:scaffold8779:37146-37558:37106-37558:-	TCONS_00056505,TCONS_00056508,TCONS_00056509,TCONS_00056507,TCONS_00056510,TCONS_00056511	TCONS_00056505,TCONS_00056508,TCONS_00056509,TCONS_00056507,TCONS_00056510,TCONS_00056511,TCONS_00056506
scaffold6042	XLOC_016238	XLOC_016238;A3:scaffold6042:63712-63812:63702-63812:-	TCONS_00045071,TCONS_00045074	TCONS_00045071,TCONS_00045074,TCONS_00045072,TCONS_00045073,TCONS_00045075
scaffold6042	XLOC_016238	XLOC_016238;A3:scaffold6042:68425-69874:68412-69874:-	TCONS_00045071	TCONS_00045071,TCONS_00045072,TCONS_00045073,TCONS_00045074,TCONS_00045075
scaffold6043	XLOC_016243	XLOC_016243;A3:scaffold6043:77019-80234:76987-80234:-	TCONS_00045090	TCONS_00045090,TCONS_00045089
scaffold3674	XLOC_011708	XLOC_011708;A3:scaffold3674:107163-107293:107163-107297:+	TCONS_00032444	TCONS_00032444,TCONS_00032442
scaffold3674	XLOC_011715	XLOC_011715;A3:scaffold3674:113047-113502:113001-113502:-	TCONS_00032456	TCONS_00032456,TCONS_00032455
scaffold11685	XLOC_001821	XLOC_001821;A3:scaffold11685:17682-18773:17633-18773:-	TCONS_00005127	TCONS_00005127,TCONS_00005128
scaffold11685	XLOC_001821	XLOC_001821;A3:scaffold11685:26500-28004:26423-28004:-	TCONS_00005128	TCONS_00005128,TCONS_00005127
scaffold2816	XLOC_009549	XLOC_009549;A3:scaffold2816:89860-90010:89809-90010:-	TCONS_00026266,TCONS_00026268	TCONS_00026266,TCONS_00026268,TCONS_00026265
scaffold2815	XLOC_009548	XLOC_009548;A3:scaffold2815:49088-49441:49088-49460:+	TCONS_00026263	TCONS_00026263,TCONS_00026264
scaffold10083	XLOC_000086	XLOC_000086;A3:scaffold10083:23666-23746:23666-23768:+	TCONS_00000260,TCONS_00000263,TCONS_00000265,TCONS_00000266,TCONS_00000267	TCONS_00000260,TCONS_00000263,TCONS_00000265,TCONS_00000266,TCONS_00000267,TCONS_00000259,TCONS_00000261,TCONS_00000262,TCONS_00000264,TCONS_00000268
scaffold5634	XLOC_015622	XLOC_015622;A3:scaffold5634:77118-78100:77118-78106:+	TCONS_00043348	TCONS_00043348,TCONS_00043349
scaffold5633	XLOC_015619	XLOC_015619;A3:scaffold5633:54856-55771:53444-55771:-	TCONS_00043322,TCONS_00043325,TCONS_00043330,TCONS_00043333,TCONS_00043336	TCONS_00043322,TCONS_00043325,TCONS_00043330,TCONS_00043333,TCONS_00043336,TCONS_00043326
scaffold5633	XLOC_015619	XLOC_015619;A3:scaffold5633:52732-53136:52229-53136:-	TCONS_00043321,TCONS_00043322,TCONS_00043324,TCONS_00043325,TCONS_00043327,TCONS_00043328,TCONS_00043329,TCONS_00043332	TCONS_00043321,TCONS_00043322,TCONS_00043324,TCONS_00043325,TCONS_00043327,TCONS_00043328,TCONS_00043329,TCONS_00043332,TCONS_00043333
scaffold3496	XLOC_011331	XLOC_011331;A3:scaffold3496:2935-3036:2935-3039:+	TCONS_00030850	TCONS_00030850,TCONS_00030849
scaffold3496	XLOC_011340	XLOC_011340;A3:scaffold3496:98713-99348:98694-99348:-	TCONS_00030881,TCONS_00030883	TCONS_00030881,TCONS_00030883,TCONS_00030882
scaffold3490	XLOC_011303	XLOC_011303;A3:scaffold3490:443-1074:443-1117:+	TCONS_00030716	TCONS_00030716,TCONS_00030717
scaffold3491	XLOC_011310	XLOC_011310;A3:scaffold3491:26658-28591:26612-28591:-	TCONS_00030753,TCONS_00030754	TCONS_00030753,TCONS_00030754,TCONS_00030731,TCONS_00030740
scaffold3491	XLOC_011310	XLOC_011310;A3:scaffold3491:26051-26127:26019-26127:-	TCONS_00030732,TCONS_00030743,TCONS_00030744,TCONS_00030754	TCONS_00030732,TCONS_00030743,TCONS_00030744,TCONS_00030754,TCONS_00030729,TCONS_00030731,TCONS_00030733,TCONS_00030734,TCONS_00030735,TCONS_00030736,TCONS_00030738,TCONS_00030740,TCONS_00030745,TCONS_00030747,TCONS_00030748,TCONS_00030751,TCONS_00030752,TCONS_00030753
scaffold3491	XLOC_011310	XLOC_011310;A3:scaffold3491:26035-26127:26019-26127:-	TCONS_00030749,TCONS_00030756	TCONS_00030749,TCONS_00030756,TCONS_00030729,TCONS_00030731,TCONS_00030733,TCONS_00030734,TCONS_00030735,TCONS_00030736,TCONS_00030738,TCONS_00030740,TCONS_00030745,TCONS_00030747,TCONS_00030748,TCONS_00030751,TCONS_00030752,TCONS_00030753
scaffold3491	XLOC_011310	XLOC_011310;A3:scaffold3491:38283-40072:38199-40072:-	TCONS_00030729,TCONS_00030730,TCONS_00030732,TCONS_00030734,TCONS_00030735,TCONS_00030736,TCONS_00030737,TCONS_00030738,TCONS_00030741,TCONS_00030742,TCONS_00030743,TCONS_00030744,TCONS_00030745,TCONS_00030746,TCONS_00030747,TCONS_00030748,TCONS_00030749,TCONS_00030750,TCONS_00030751,TCONS_00030752,TCONS_00030755,TCONS_00030756,TCONS_00030757,TCONS_00030758,TCONS_00030760,TCONS_00030761,TCONS_000…	TCONS_00030729,TCONS_00030730,TCONS_00030732,TCONS_00030734,TCONS_00030735,TCONS_00030736,TCONS_00030737,TCONS_00030738,TCONS_00030741,TCONS_00030742,TCONS_00030743,TCONS_00030744,TCONS_00030745,TCONS_00030746,TCONS_00030747,TCONS_00030748,TCONS_00030749,TCONS_00030750,TCONS_00030751,TCONS_00030752,TCONS_00030755,TCONS_00030756,TCONS_00030757,TCONS_00030758,TCONS_00030760,TCONS_00030761,TCONS_000…
scaffold3491	XLOC_011310	XLOC_011310;A3:scaffold3491:34047-34281:34046-34281:-	TCONS_00030771	TCONS_00030771,TCONS_00030776
scaffold3491	XLOC_011310	XLOC_011310;A3:scaffold3491:25552-25757:25385-25757:-	TCONS_00030733,TCONS_00030735,TCONS_00030738,TCONS_00030742,TCONS_00030745,TCONS_00030746,TCONS_00030747,TCONS_00030749,TCONS_00030756	TCONS_00030733,TCONS_00030735,TCONS_00030738,TCONS_00030742,TCONS_00030745,TCONS_00030746,TCONS_00030747,TCONS_00030749,TCONS_00030756,TCONS_00030729,TCONS_00030731,TCONS_00030732,TCONS_00030736,TCONS_00030737,TCONS_00030740,TCONS_00030744,TCONS_00030750,TCONS_00030753,TCONS_00030754
scaffold3491	XLOC_011310	XLOC_011310;A3:scaffold3491:38280-40072:38199-40072:-	TCONS_00030759	TCONS_00030759,TCONS_00030777
scaffold3491	XLOC_011310	XLOC_011310;A3:scaffold3491:26051-26127:26035-26127:-	TCONS_00030732,TCONS_00030743,TCONS_00030744,TCONS_00030754	TCONS_00030732,TCONS_00030743,TCONS_00030744,TCONS_00030754,TCONS_00030749,TCONS_00030756
scaffold3491	XLOC_011310	XLOC_011310;A3:scaffold3491:38283-40072:38280-40072:-	TCONS_00030729,TCONS_00030730,TCONS_00030732,TCONS_00030734,TCONS_00030735,TCONS_00030736,TCONS_00030737,TCONS_00030738,TCONS_00030741,TCONS_00030742,TCONS_00030743,TCONS_00030744,TCONS_00030745,TCONS_00030746,TCONS_00030747,TCONS_00030748,TCONS_00030749,TCONS_00030750,TCONS_00030751,TCONS_00030752,TCONS_00030755,TCONS_00030756,TCONS_00030757,TCONS_00030758,TCONS_00030760,TCONS_00030761,TCONS_000…	TCONS_00030729,TCONS_00030730,TCONS_00030732,TCONS_00030734,TCONS_00030735,TCONS_00030736,TCONS_00030737,TCONS_00030738,TCONS_00030741,TCONS_00030742,TCONS_00030743,TCONS_00030744,TCONS_00030745,TCONS_00030746,TCONS_00030747,TCONS_00030748,TCONS_00030749,TCONS_00030750,TCONS_00030751,TCONS_00030752,TCONS_00030755,TCONS_00030756,TCONS_00030757,TCONS_00030758,TCONS_00030760,TCONS_00030761,TCONS_000…
scaffold3491	XLOC_011310	XLOC_011310;A3:scaffold3491:34994-35795:34993-35795:-	TCONS_00030769	TCONS_00030769,TCONS_00030757
scaffold3491	XLOC_011310	XLOC_011310;A3:scaffold3491:26658-35781:26612-35781:-	TCONS_00030729,TCONS_00030734,TCONS_00030735,TCONS_00030736,TCONS_00030738,TCONS_00030743,TCONS_00030744,TCONS_00030746,TCONS_00030747,TCONS_00030748,TCONS_00030749,TCONS_00030750,TCONS_00030752,TCONS_00030755	TCONS_00030729,TCONS_00030734,TCONS_00030735,TCONS_00030736,TCONS_00030738,TCONS_00030743,TCONS_00030744,TCONS_00030746,TCONS_00030747,TCONS_00030748,TCONS_00030749,TCONS_00030750,TCONS_00030752,TCONS_00030755,TCONS_00030732,TCONS_00030737,TCONS_00030745,TCONS_00030751,TCONS_00030756
scaffold3492	XLOC_011315	XLOC_011315;A3:scaffold3492:29868-29945:29868-29946:+	TCONS_00030792	TCONS_00030792,TCONS_00030786
scaffold3492	XLOC_011315	XLOC_011315;A3:scaffold3492:28300-28498:28300-28501:+	TCONS_00030786,TCONS_00030787,TCONS_00030790	TCONS_00030786,TCONS_00030787,TCONS_00030790,TCONS_00030788,TCONS_00030789,TCONS_00030792,TCONS_00030794,TCONS_00030795
scaffold3492	XLOC_011316	XLOC_011316;A3:scaffold3492:59837-59941:59837-59946:+	TCONS_00030798	TCONS_00030798,TCONS_00030799
scaffold2725	XLOC_009319	XLOC_009319;A3:scaffold2725:234502-234581:234488-234581:-	TCONS_00025662	TCONS_00025662,TCONS_00025664
scaffold2725	XLOC_009318	XLOC_009318;A3:scaffold2725:82607-82699:82604-82699:-	TCONS_00025655,TCONS_00025656,TCONS_00025659	TCONS_00025655,TCONS_00025656,TCONS_00025659,TCONS_00025654,TCONS_00025657,TCONS_00025658,TCONS_00025661
scaffold2725	XLOC_009318	XLOC_009318;A3:scaffold2725:79114-79213:78720-79213:-	TCONS_00025650,TCONS_00025652,TCONS_00025653,TCONS_00025654,TCONS_00025655,TCONS_00025656,TCONS_00025657,TCONS_00025658,TCONS_00025659,TCONS_00025660	TCONS_00025650,TCONS_00025652,TCONS_00025653,TCONS_00025654,TCONS_00025655,TCONS_00025656,TCONS_00025657,TCONS_00025658,TCONS_00025659,TCONS_00025660,TCONS_00025651
scaffold2725	XLOC_009318	XLOC_009318;A3:scaffold2725:80303-80658:80152-80658:-	TCONS_00025657	TCONS_00025657,TCONS_00025658,TCONS_00025660,TCONS_00025661
scaffold2724	XLOC_009314	XLOC_009314;A3:scaffold2724:114053-114176:114053-114183:+	TCONS_00025645	TCONS_00025645,TCONS_00025646
scaffold2727	XLOC_009326	XLOC_009326;A3:scaffold2727:42221-42302:42221-42325:+	TCONS_00025681	TCONS_00025681,TCONS_00025679
scaffold2727	XLOC_009326	XLOC_009326;A3:scaffold2727:42416-42508:42416-42514:+	TCONS_00025679	TCONS_00025679,TCONS_00025680
scaffold16482	XLOC_005343	XLOC_005343;A3:scaffold16482:10349-11392:10349-11397:+	TCONS_00015049,TCONS_00015051	TCONS_00015049,TCONS_00015051,TCONS_00015048,TCONS_00015050
scaffold5099	XLOC_014686	XLOC_014686;A3:scaffold5099:19151-19880:19151-19905:+	TCONS_00040877	TCONS_00040877,TCONS_00040876
scaffold5090	XLOC_014679	XLOC_014679;A3:scaffold5090:78662-78926:78662-78938:+	TCONS_00040855	TCONS_00040855,TCONS_00040856
scaffold5090	XLOC_014679	XLOC_014679;A3:scaffold5090:76541-78132:76541-78938:+	TCONS_00040854	TCONS_00040854,TCONS_00040857
scaffold5090	XLOC_014680	XLOC_014680;A3:scaffold5090:55947-56776:55946-56776:-	TCONS_00040860	TCONS_00040860,TCONS_00040863,TCONS_00040864,TCONS_00040866
scaffold9294	XLOC_021137	XLOC_021137;A3:scaffold9294:32143-32177:31403-32177:-	TCONS_00058392	TCONS_00058392,TCONS_00058391
scaffold9299	XLOC_021144	XLOC_021144;A3:scaffold9299:49949-51184:49879-51184:-	TCONS_00058405	TCONS_00058405,TCONS_00058404
scaffold9299	XLOC_021143	XLOC_021143;A3:scaffold9299:22096-22712:21200-22712:-	TCONS_00058398	TCONS_00058398,TCONS_00058402
scaffold9299	XLOC_021143	XLOC_021143;A3:scaffold9299:21671-21696:21200-21696:-	TCONS_00058399	TCONS_00058399,TCONS_00058400
scaffold7947	XLOC_019252	XLOC_019252;A3:scaffold7947:44906-45645:44903-45645:-	TCONS_00053395,TCONS_00053396	TCONS_00053395,TCONS_00053396,TCONS_00053397
scaffold7947	XLOC_019252	XLOC_019252;A3:scaffold7947:48546-48868:48501-48868:-	TCONS_00053396	TCONS_00053396,TCONS_00053395
scaffold7944	XLOC_019244	XLOC_019244;A3:scaffold7944:102182-102870:102182-103634:+	TCONS_00053367,TCONS_00053368,TCONS_00053370	TCONS_00053367,TCONS_00053368,TCONS_00053370,TCONS_00053369
scaffold7944	XLOC_019244	XLOC_019244;A3:scaffold7944:104597-104731:104597-104775:+	TCONS_00053370	TCONS_00053370,TCONS_00053367,TCONS_00053368,TCONS_00053369
scaffold7944	XLOC_019245	XLOC_019245;A3:scaffold7944:122414-122505:122414-122509:+	TCONS_00053376,TCONS_00053378	TCONS_00053376,TCONS_00053378,TCONS_00053375
scaffold7944	XLOC_019245	XLOC_019245;A3:scaffold7944:124321-124493:124321-124498:+	TCONS_00053371	TCONS_00053371,TCONS_00053372,TCONS_00053373,TCONS_00053374,TCONS_00053375,TCONS_00053376,TCONS_00053377,TCONS_00053378,TCONS_00053379,TCONS_00053380
scaffold7944	XLOC_019245	XLOC_019245;A3:scaffold7944:121195-121261:121195-121284:+	TCONS_00053372,TCONS_00053371,TCONS_00053373,TCONS_00053376,TCONS_00053377,TCONS_00053378,TCONS_00053380	TCONS_00053372,TCONS_00053371,TCONS_00053373,TCONS_00053376,TCONS_00053377,TCONS_00053378,TCONS_00053380,TCONS_00053374
scaffold7944	XLOC_019243	XLOC_019243;A3:scaffold7944:98149-98550:98149-98553:+	TCONS_00053349	TCONS_00053349,TCONS_00053352,TCONS_00053353,TCONS_00053354,TCONS_00053355,TCONS_00053356,TCONS_00053357,TCONS_00053358,TCONS_00053359,TCONS_00053360,TCONS_00053362,TCONS_00053363,TCONS_00053366
scaffold7945	XLOC_019249	XLOC_019249;A3:scaffold7945:4333-4655:4333-4658:+	TCONS_00053386	TCONS_00053386,TCONS_00053384,TCONS_00053385,TCONS_00053387
scaffold1733	XLOC_005796	XLOC_005796;A3:scaffold1733:142402-143299:142402-143379:+	TCONS_00016428,TCONS_00016429	TCONS_00016428,TCONS_00016429,TCONS_00016430
[truncated: 2,941 more rows]

## Sheet: Alternative 5' splice-site
seqname	gene_id	event_id	alternative_transcripts	total_transcripts
scaffold3302	XLOC_010901	XLOC_010901;A5:scaffold3302:18919-19049:18890-19049:+	TCONS_00029688,TCONS_00029691,TCONS_00029689	TCONS_00029688,TCONS_00029691,TCONS_00029689,TCONS_00029690
scaffold11102	XLOC_001244	XLOC_001244;A5:scaffold11102:4783-5545:4703-5545:+	TCONS_00003655	TCONS_00003655,TCONS_00003652,TCONS_00003656
scaffold11103	XLOC_001247	XLOC_001247;A5:scaffold11103:28141-28454:28141-28548:-	TCONS_00003663,TCONS_00003664	TCONS_00003663,TCONS_00003664,TCONS_00003677
scaffold11103	XLOC_001247	XLOC_001247;A5:scaffold11103:28141-28229:28141-28548:-	TCONS_00003669,TCONS_00003671,TCONS_00003673,TCONS_00003674,TCONS_00003676	TCONS_00003669,TCONS_00003671,TCONS_00003673,TCONS_00003674,TCONS_00003676,TCONS_00003677
scaffold11103	XLOC_001247	XLOC_001247;A5:scaffold11103:28833-29225:28833-29361:-	TCONS_00003663,TCONS_00003669,TCONS_00003672,TCONS_00003674	TCONS_00003663,TCONS_00003669,TCONS_00003672,TCONS_00003674,TCONS_00003668
scaffold11103	XLOC_001247	XLOC_001247;A5:scaffold11103:28141-28229:28141-28454:-	TCONS_00003669,TCONS_00003671,TCONS_00003673,TCONS_00003674,TCONS_00003676	TCONS_00003669,TCONS_00003671,TCONS_00003673,TCONS_00003674,TCONS_00003676,TCONS_00003663,TCONS_00003664
scaffold11103	XLOC_001247	XLOC_001247;A5:scaffold11103:28833-28932:28833-29225:-	TCONS_00003665	TCONS_00003665,TCONS_00003663,TCONS_00003669,TCONS_00003672,TCONS_00003674
scaffold11103	XLOC_001247	XLOC_001247;A5:scaffold11103:28833-28932:28833-29361:-	TCONS_00003665	TCONS_00003665,TCONS_00003668
scaffold6134	XLOC_016385	XLOC_016385;A5:scaffold6134:33653-34411:33653-34414:-	TCONS_00045406,TCONS_00045409,TCONS_00045411	TCONS_00045406,TCONS_00045409,TCONS_00045411,TCONS_00045410
scaffold11104	XLOC_001249	XLOC_001249;A5:scaffold11104:34999-35036:34999-35094:-	TCONS_00003683	TCONS_00003683,TCONS_00003681,TCONS_00003682,TCONS_00003684
scaffold5416	XLOC_015229	XLOC_015229;A5:scaffold5416:73440-73965:73440-74454:-	TCONS_00042299	TCONS_00042299,TCONS_00042288,TCONS_00042290,TCONS_00042291,TCONS_00042292,TCONS_00042293,TCONS_00042294,TCONS_00042297,TCONS_00042304
scaffold5416	XLOC_015229	XLOC_015229;A5:scaffold5416:76196-77576:76196-77647:-	TCONS_00042289,TCONS_00042291,TCONS_00042294,TCONS_00042296,TCONS_00042297,TCONS_00042299	TCONS_00042289,TCONS_00042291,TCONS_00042294,TCONS_00042296,TCONS_00042297,TCONS_00042299,TCONS_00042288,TCONS_00042295
scaffold5416	XLOC_015229	XLOC_015229;A5:scaffold5416:76288-77576:76288-77648:-	TCONS_00042290,TCONS_00042292,TCONS_00042293,TCONS_00042300,TCONS_00042302	TCONS_00042290,TCONS_00042292,TCONS_00042293,TCONS_00042300,TCONS_00042302,TCONS_00042301
scaffold5416	XLOC_015229	XLOC_015229;A5:scaffold5416:72165-72402:72165-72589:-	TCONS_00042288,TCONS_00042289,TCONS_00042290,TCONS_00042291,TCONS_00042295,TCONS_00042299,TCONS_00042300,TCONS_00042301	TCONS_00042288,TCONS_00042289,TCONS_00042290,TCONS_00042291,TCONS_00042295,TCONS_00042299,TCONS_00042300,TCONS_00042301,TCONS_00042293
scaffold2964	XLOC_010045	XLOC_010045;A5:scaffold2964:78879-79039:77278-79039:+	TCONS_00027529,TCONS_00027532	TCONS_00027529,TCONS_00027532,TCONS_00027531
scaffold889	XLOC_020607	XLOC_020607;A5:scaffold889:46364-46555:46364-46560:-	TCONS_00056956	TCONS_00056956,TCONS_00056955
scaffold886	XLOC_020548	XLOC_020548;A5:scaffold886:8132-8268:8128-8268:+	TCONS_00056827	TCONS_00056827,TCONS_00056819,TCONS_00056822,TCONS_00056823,TCONS_00056825,TCONS_00056826
scaffold2969	XLOC_010066	XLOC_010066;A5:scaffold2969:121689-122055:121689-122056:-	TCONS_00027617,TCONS_00027618,TCONS_00027623,TCONS_00027622,TCONS_00027624,TCONS_00027621,TCONS_00027629,TCONS_00027631,TCONS_00027632,TCONS_00027636	TCONS_00027617,TCONS_00027618,TCONS_00027623,TCONS_00027622,TCONS_00027624,TCONS_00027621,TCONS_00027629,TCONS_00027631,TCONS_00027632,TCONS_00027636,TCONS_00027620,TCONS_00027619,TCONS_00027626,TCONS_00027633,TCONS_00027634,TCONS_00027635
scaffold2969	XLOC_010066	XLOC_010066;A5:scaffold2969:123816-124357:123816-124369:-	TCONS_00027618,TCONS_00027634	TCONS_00027618,TCONS_00027634,TCONS_00027631
scaffold2969	XLOC_010066	XLOC_010066;A5:scaffold2969:117786-119250:117786-119505:-	TCONS_00027624,TCONS_00027629,TCONS_00027633	TCONS_00027624,TCONS_00027629,TCONS_00027633,TCONS_00027617,TCONS_00027618,TCONS_00027623,TCONS_00027622,TCONS_00027620,TCONS_00027619,TCONS_00027621,TCONS_00027627,TCONS_00027628,TCONS_00027630,TCONS_00027631,TCONS_00027632,TCONS_00027634
scaffold2969	XLOC_010066	XLOC_010066;A5:scaffold2969:123818-124369:123818-124372:-	TCONS_00027622,TCONS_00027625,TCONS_00027624,TCONS_00027619,TCONS_00027621,TCONS_00027626,TCONS_00027633,TCONS_00027635	TCONS_00027622,TCONS_00027625,TCONS_00027624,TCONS_00027619,TCONS_00027621,TCONS_00027626,TCONS_00027633,TCONS_00027635,TCONS_00027620,TCONS_00027629,TCONS_00027630,TCONS_00027632,TCONS_00027636
scaffold2968	XLOC_010056	XLOC_010056;A5:scaffold2968:90866-90973:90350-90973:+	TCONS_00027568	TCONS_00027568,TCONS_00027570
scaffold2968	XLOC_010060	XLOC_010060;A5:scaffold2968:79781-79910:79781-79982:-	TCONS_00027583,TCONS_00027584,TCONS_00027587,TCONS_00027590,TCONS_00027595,TCONS_00027596	TCONS_00027583,TCONS_00027584,TCONS_00027587,TCONS_00027590,TCONS_00027595,TCONS_00027596,TCONS_00027592,TCONS_00027601
scaffold2968	XLOC_010060	XLOC_010060;A5:scaffold2968:79850-79962:79850-79980:-	TCONS_00027600	TCONS_00027600,TCONS_00027603
scaffold2968	XLOC_010060	XLOC_010060;A5:scaffold2968:79090-79603:79090-79642:-	TCONS_00027580,TCONS_00027583,TCONS_00027588,TCONS_00027590,TCONS_00027591,TCONS_00027592	TCONS_00027580,TCONS_00027583,TCONS_00027588,TCONS_00027590,TCONS_00027591,TCONS_00027592,TCONS_00027582,TCONS_00027587,TCONS_00027593,TCONS_00027595
scaffold10240	XLOC_000261	XLOC_000261;A5:scaffold10240:59180-60311:59180-60332:-	TCONS_00000684,TCONS_00000683	TCONS_00000684,TCONS_00000683,TCONS_00000686
scaffold5410	XLOC_015217	XLOC_015217;A5:scaffold5410:63316-64551:63298-64551:+	TCONS_00042264	TCONS_00042264,TCONS_00042263
scaffold21798	XLOC_007746	XLOC_007746;A5:scaffold21798:6695-6842:6678-6842:+	TCONS_00021399	TCONS_00021399,TCONS_00021398
scaffold1683	XLOC_005544	XLOC_005544;A5:scaffold1683:87662-88724:87662-88727:-	TCONS_00015558	TCONS_00015558,TCONS_00015555,TCONS_00015556,TCONS_00015557,TCONS_00015559
scaffold9555	XLOC_021473	XLOC_021473;A5:scaffold9555:46051-47537:46051-47608:-	TCONS_00059311,TCONS_00059312,TCONS_00059313	TCONS_00059311,TCONS_00059312,TCONS_00059313,TCONS_00059314
scaffold9555	XLOC_021471	XLOC_021471;A5:scaffold9555:10203-10365:10203-10543:-	TCONS_00059304	TCONS_00059304,TCONS_00059308
scaffold7076	XLOC_017898	XLOC_017898;A5:scaffold7076:55652-56514:55652-56650:-	TCONS_00049829	TCONS_00049829,TCONS_00049820
scaffold7076	XLOC_017898	XLOC_017898;A5:scaffold7076:55652-56596:55652-56650:-	TCONS_00049819	TCONS_00049819,TCONS_00049820
scaffold7076	XLOC_017898	XLOC_017898;A5:scaffold7076:55652-55969:55652-56650:-	TCONS_00049830	TCONS_00049830,TCONS_00049820
scaffold7076	XLOC_017898	XLOC_017898;A5:scaffold7076:55652-55969:55652-56514:-	TCONS_00049830	TCONS_00049830,TCONS_00049829
scaffold7076	XLOC_017898	XLOC_017898;A5:scaffold7076:56442-56596:56442-56650:-	TCONS_00049823,TCONS_00049822,TCONS_00049824	TCONS_00049823,TCONS_00049822,TCONS_00049824,TCONS_00049821
scaffold7076	XLOC_017898	XLOC_017898;A5:scaffold7076:55652-55969:55652-56596:-	TCONS_00049830	TCONS_00049830,TCONS_00049819
scaffold7076	XLOC_017898	XLOC_017898;A5:scaffold7076:55652-56514:55652-56596:-	TCONS_00049829	TCONS_00049829,TCONS_00049819
scaffold7075	XLOC_017893	XLOC_017893;A5:scaffold7075:38205-38271:38205-38292:-	TCONS_00049800	TCONS_00049800,TCONS_00049797,TCONS_00049798,TCONS_00049799,TCONS_00049802,TCONS_00049801,TCONS_00049803,TCONS_00049804,TCONS_00049805,TCONS_00049806,TCONS_00049807,TCONS_00049808,TCONS_00049809
scaffold7079	XLOC_017900	XLOC_017900;A5:scaffold7079:29445-30070:29440-30070:+	TCONS_00049837	TCONS_00049837,TCONS_00049834,TCONS_00049835,TCONS_00049836
scaffold13621	XLOC_003429	XLOC_003429;A5:scaffold13621:25174-25612:25174-25652:-	TCONS_00009852	TCONS_00009852,TCONS_00009854
[truncated: 3,017 more rows]

## Sheet: Alternative first exon
seqname	gene_id	event_id	alternative_transcripts	total_transcripts
[truncated: 523 more rows]

[truncated: 4 more sheets: Alternative last exon, Mutually exclusive exons, Retained intron, Skipping exon]
