# Supplementary material for: SMRT- and Illumina-based RNA-seq analyses unveil the ginsinoside biosynthesis and transcriptomic complexity in Panax notoginseng
Source: Sci Rep. 2020 Sep 17;10:15310. doi: 10.1038/s41598-020-72291-1 (PMC7499265; doi:10.1038/s41598-020-72291-1)
Supplement: Supplementary file 5 — Supplementary table 12. [file 41598_2020_72291_MOESM5_ESM.xlsx]

## Sheet: Alternative 3' splice-site
seqname	gene_id	event_id	alternative_transcripts	total_transcripts
scaffold3302	XLOC_021373	XLOC_021373;A3:scaffold3302:18297-18562:18297-18574:+	TCONS_00032565	TCONS_00032565,TCONS_00032564
scaffold3302	XLOC_021373	XLOC_021373;A3:scaffold3302:18297-18562:18297-18565:+	TCONS_00032565	TCONS_00032565,TCONS_00032566
scaffold3302	XLOC_021373	XLOC_021373;A3:scaffold3302:18297-18565:18297-18574:+	TCONS_00032566	TCONS_00032566,TCONS_00032564
scaffold3306	XLOC_021399	XLOC_021399;A3:scaffold3306:40785-41675:40785-41736:+	TCONS_00032605	TCONS_00032605,TCONS_00032606
scaffold8837	XLOC_040910	XLOC_040910;A3:scaffold8837:6359-7131:6359-7685:+	TCONS_00062109	TCONS_00062109,TCONS_00062107
scaffold11102	XLOC_002333	XLOC_002333;A3:scaffold11102:8748-8986:8748-8993:+	TCONS_00003517	TCONS_00003517,TCONS_00003518
scaffold11102	XLOC_002333	XLOC_002333;A3:scaffold11102:4703-5545:4703-5548:+	TCONS_00003517	TCONS_00003517,TCONS_00003516,TCONS_00003518
scaffold6134	XLOC_032537	XLOC_032537;A3:scaffold6134:72322-72403:72322-72406:+	TCONS_00049449	TCONS_00049449,TCONS_00049450
scaffold11104	XLOC_002339	XLOC_002339;A3:scaffold11104:14932-15040:14932-15052:+	TCONS_00003528	TCONS_00003528,TCONS_00003527
scaffold6131	XLOC_032516	XLOC_032516;A3:scaffold6131:57191-57356:57191-57462:+	TCONS_00049416,TCONS_00049417,TCONS_00049419	TCONS_00049416,TCONS_00049417,TCONS_00049419,TCONS_00049420
scaffold6131	XLOC_032516	XLOC_032516;A3:scaffold6131:56564-56706:56564-56830:+	TCONS_00049416	TCONS_00049416,TCONS_00049418
scaffold17579	XLOC_011399	XLOC_011399;A3:scaffold17579:16272-16342:16265-16342:-	TCONS_00017415	TCONS_00017415,TCONS_00017413,TCONS_00017412,TCONS_00017414
scaffold42980	XLOC_025586	XLOC_025586;A3:scaffold42980:539-634:539-647:+	TCONS_00038929	TCONS_00038929,TCONS_00038930
scaffold2964	XLOC_019580	XLOC_019580;A3:scaffold2964:7758-7877:7729-7877:-	TCONS_00029864	TCONS_00029864,TCONS_00029865
scaffold2963	XLOC_019573	XLOC_019573;A3:scaffold2963:83249-83409:83249-83439:+	TCONS_00029850	TCONS_00029850,TCONS_00029852,TCONS_00029851
scaffold2962	XLOC_019555	XLOC_019555;A3:scaffold2962:33753-33861:33753-34842:+	TCONS_00029818	TCONS_00029818,TCONS_00029820,TCONS_00029819,TCONS_00029817
scaffold2962	XLOC_019555	XLOC_019555;A3:scaffold2962:35281-35533:35281-35559:+	TCONS_00029820,TCONS_00029821	TCONS_00029820,TCONS_00029821,TCONS_00029818,TCONS_00029819,TCONS_00029817
scaffold2962	XLOC_019565	XLOC_019565;A3:scaffold2962:119321-120199:119315-120199:-	TCONS_00029840	TCONS_00029840,TCONS_00029838,TCONS_00029841,TCONS_00029839
scaffold2962	XLOC_019561	XLOC_019561;A3:scaffold2962:17838-24116:17827-24116:-	TCONS_00029831	TCONS_00029831,TCONS_00029830
scaffold880	XLOC_040831	XLOC_040831;A3:scaffold880:306659-307661:306659-307693:+	TCONS_00061994,TCONS_00061997	TCONS_00061994,TCONS_00061997,TCONS_00061996,TCONS_00061995
scaffold880	XLOC_040831	XLOC_040831;A3:scaffold880:308256-308358:308256-308872:+	TCONS_00061996	TCONS_00061996,TCONS_00061995
scaffold880	XLOC_040831	XLOC_040831;A3:scaffold880:307868-308075:307868-308148:+	TCONS_00061996,TCONS_00061997	TCONS_00061996,TCONS_00061997,TCONS_00061994,TCONS_00061995
scaffold2968	XLOC_019597	XLOC_019597;A3:scaffold2968:28955-29581:28842-29581:-	TCONS_00029888	TCONS_00029888,TCONS_00029887
scaffold2968	XLOC_019602	XLOC_019602;A3:scaffold2968:80312-80480:80243-80480:-	TCONS_00029893,TCONS_00029897	TCONS_00029893,TCONS_00029897,TCONS_00029895
scaffold2968	XLOC_019602	XLOC_019602;A3:scaffold2968:80243-80480:80240-80480:-	TCONS_00029895	TCONS_00029895,TCONS_00029896,TCONS_00029894
scaffold3648	XLOC_022900	XLOC_022900;A3:scaffold3648:54222-55260:54222-55261:+	TCONS_00034881	TCONS_00034881,TCONS_00034879,TCONS_00034880
scaffold5415	XLOC_030084	XLOC_030084;A3:scaffold5415:31576-31996:31576-31997:+	TCONS_00045715	TCONS_00045715,TCONS_00045714
scaffold18265	XLOC_012090	XLOC_012090;A3:scaffold18265:14377-15352:14374-15352:-	TCONS_00018450	TCONS_00018450,TCONS_00018449,TCONS_00018451
scaffold11896	XLOC_003786	XLOC_003786;A3:scaffold11896:8593-8691:8593-8693:+	TCONS_00005741	TCONS_00005741,TCONS_00005742
scaffold10246	XLOC_000564	XLOC_000564;A3:scaffold10246:5016-5194:4954-5194:-	TCONS_00000846	TCONS_00000846,TCONS_00000845,TCONS_00000847
scaffold10240	XLOC_000551	XLOC_000551;A3:scaffold10240:64514-64597:64514-64613:+	TCONS_00000828	TCONS_00000828,TCONS_00000827
scaffold13050	XLOC_005556	XLOC_005556;A3:scaffold13050:9601-15386:9556-15386:-	TCONS_00008542	TCONS_00008542,TCONS_00008544
scaffold23335	XLOC_015807	XLOC_015807;A3:scaffold23335:648-732:648-842:+	TCONS_00024127,TCONS_00024126	TCONS_00024127,TCONS_00024126,TCONS_00024129,TCONS_00024128
scaffold5410	XLOC_030062	XLOC_030062;A3:scaffold5410:769-1696:769-1718:+	TCONS_00045683	TCONS_00045683,TCONS_00045685
scaffold5410	XLOC_030062	XLOC_030062;A3:scaffold5410:769-1693:769-1696:+	TCONS_00045684	TCONS_00045684,TCONS_00045683
scaffold5410	XLOC_030062	XLOC_030062;A3:scaffold5410:769-1693:769-1718:+	TCONS_00045684	TCONS_00045684,TCONS_00045685
scaffold5410	XLOC_030069	XLOC_030069;A3:scaffold5410:30020-33502:30016-33502:-	TCONS_00045693	TCONS_00045693,TCONS_00045692
scaffold2841	XLOC_018790	XLOC_018790;A3:scaffold2841:113835-114850:113832-114850:-	TCONS_00028627	TCONS_00028627,TCONS_00028629
scaffold10651	XLOC_001419	XLOC_001419;A3:scaffold10651:14036-14885:14036-14899:+	TCONS_00002154	TCONS_00002154,TCONS_00002155
scaffold1686	XLOC_010563	XLOC_010563;A3:scaffold1686:94162-94539:94125-94539:-	TCONS_00016150	TCONS_00016150,TCONS_00016151,TCONS_00016152
scaffold1686	XLOC_010565	XLOC_010565;A3:scaffold1686:110909-110975:110888-110975:-	TCONS_00016156	TCONS_00016156,TCONS_00016157
scaffold1685	XLOC_010550	XLOC_010550;A3:scaffold1685:163343-163580:163330-163580:-	TCONS_00016129	TCONS_00016129,TCONS_00016128
scaffold1684	XLOC_010536	XLOC_010536;A3:scaffold1684:130797-130870:130797-130880:+	TCONS_00016105,TCONS_00016107	TCONS_00016105,TCONS_00016107,TCONS_00016106
scaffold1684	XLOC_010537	XLOC_010537;A3:scaffold1684:60747-61963:60704-61963:-	TCONS_00016110	TCONS_00016110,TCONS_00016108,TCONS_00016109
scaffold1684	XLOC_010537	XLOC_010537;A3:scaffold1684:59051-59204:58659-59204:-	TCONS_00016108	TCONS_00016108,TCONS_00016109
scaffold1683	XLOC_010525	XLOC_010525;A3:scaffold1683:118631-118722:118630-118722:-	TCONS_00016089	TCONS_00016089,TCONS_00016088
scaffold9555	XLOC_042751	XLOC_042751;A3:scaffold9555:42703-42830:42690-42830:-	TCONS_00064901,TCONS_00064902	TCONS_00064901,TCONS_00064902,TCONS_00064903
scaffold7076	XLOC_035620	XLOC_035620;A3:scaffold7076:36973-41754:36960-41754:-	TCONS_00054132,TCONS_00054131	TCONS_00054132,TCONS_00054131,TCONS_00054130
scaffold7076	XLOC_035619	XLOC_035619;A3:scaffold7076:16377-17352:16325-17352:-	TCONS_00054126,TCONS_00054127	TCONS_00054126,TCONS_00054127,TCONS_00054124
scaffold7079	XLOC_035624	XLOC_035624;A3:scaffold7079:65622-65734:65622-65764:+	TCONS_00054137	TCONS_00054137,TCONS_00054138
scaffold1537	XLOC_008676	XLOC_008676;A3:scaffold1537:38087-38426:38087-38487:+	TCONS_00013286,TCONS_00013290	TCONS_00013286,TCONS_00013290,TCONS_00013289
scaffold1533	XLOC_008637	XLOC_008637;A3:scaffold1533:157962-159453:157962-159523:+	TCONS_00013222	TCONS_00013222,TCONS_00013221
scaffold1538	XLOC_008692	XLOC_008692;A3:scaffold1538:147302-148239:147302-148241:+	TCONS_00013316	TCONS_00013316,TCONS_00013317
scaffold1538	XLOC_008691	XLOC_008691;A3:scaffold1538:104989-106690:104989-106920:+	TCONS_00013313,TCONS_00013314	TCONS_00013313,TCONS_00013314,TCONS_00013312
scaffold1538	XLOC_008700	XLOC_008700;A3:scaffold1538:49480-50574:49473-50574:-	TCONS_00013329	TCONS_00013329,TCONS_00013330,TCONS_00013331
scaffold19601	XLOC_013261	XLOC_013261;A3:scaffold19601:7158-7658:7158-7659:+	TCONS_00020201	TCONS_00020201,TCONS_00020200,TCONS_00020202,TCONS_00020203
scaffold6268	XLOC_032991	XLOC_032991;A3:scaffold6268:5964-6111:5964-6254:+	TCONS_00050143	TCONS_00050143,TCONS_00050141
scaffold9463	XLOC_042515	XLOC_042515;A3:scaffold9463:13820-13906:13816-13906:-	TCONS_00064548	TCONS_00064548,TCONS_00064547
scaffold11529	XLOC_003122	XLOC_003122;A3:scaffold11529:13252-13868:13252-13876:+	TCONS_00004714	TCONS_00004714,TCONS_00004715
scaffold8617	XLOC_040303	XLOC_040303;A3:scaffold8617:120613-121584:120524-121584:-	TCONS_00061198,TCONS_00061199	TCONS_00061198,TCONS_00061199,TCONS_00061197
scaffold6305	XLOC_033135	XLOC_033135;A3:scaffold6305:16638-16819:16577-16819:-	TCONS_00050372,TCONS_00050374	TCONS_00050372,TCONS_00050374,TCONS_00050373,TCONS_00050375
scaffold6305	XLOC_033135	XLOC_033135;A3:scaffold6305:15071-15181:15040-15181:-	TCONS_00050372,TCONS_00050373	TCONS_00050372,TCONS_00050373,TCONS_00050375,TCONS_00050374
scaffold6304	XLOC_033128	XLOC_033128;A3:scaffold6304:47812-54298:47812-54387:+	TCONS_00050360	TCONS_00050360,TCONS_00050359
scaffold6304	XLOC_033128	XLOC_033128;A3:scaffold6304:60801-65864:60801-65953:+	TCONS_00050361	TCONS_00050361,TCONS_00050362
scaffold6304	XLOC_033128	XLOC_033128;A3:scaffold6304:54511-55008:54511-55040:+	TCONS_00050359	TCONS_00050359,TCONS_00050360
scaffold6301	XLOC_033122	XLOC_033122;A3:scaffold6301:39680-40269:39680-40271:+	TCONS_00050352	TCONS_00050352,TCONS_00050351,TCONS_00050350,TCONS_00050349
scaffold707	XLOC_035594	XLOC_035594;A3:scaffold707:11310-11778:11310-11885:+	TCONS_00054090	TCONS_00054090,TCONS_00054089
scaffold888	XLOC_041061	XLOC_041061;A3:scaffold888:190289-193195:190250-193195:-	TCONS_00062340	TCONS_00062340,TCONS_00062338,TCONS_00062339
scaffold3177	XLOC_020796	XLOC_020796;A3:scaffold3177:99150-100314:99150-100348:+	TCONS_00031709,TCONS_00031710	TCONS_00031709,TCONS_00031710,TCONS_00031711,TCONS_00031712
scaffold3175	XLOC_020788	XLOC_020788;A3:scaffold3175:68072-68162:68039-68162:-	TCONS_00031699,TCONS_00031698	TCONS_00031699,TCONS_00031698,TCONS_00031697
scaffold3175	XLOC_020788	XLOC_020788;A3:scaffold3175:69814-69928:69782-69928:-	TCONS_00031699,TCONS_00031698	TCONS_00031699,TCONS_00031698,TCONS_00031697
scaffold17296	XLOC_011067	XLOC_011067;A3:scaffold17296:5136-5295:5136-6403:+	TCONS_00016892	TCONS_00016892,TCONS_00016894
scaffold17299	XLOC_011073	XLOC_011073;A3:scaffold17299:9093-9581:9093-10283:+	TCONS_00016902	TCONS_00016902,TCONS_00016903
scaffold10015	XLOC_000032	XLOC_000032;A3:scaffold10015:24367-24685:24367-24715:+	TCONS_00000043	TCONS_00000043,TCONS_00000044,TCONS_00000045
scaffold10015	XLOC_000032	XLOC_000032;A3:scaffold10015:22540-23927:22540-23932:+	TCONS_00000045,TCONS_00000043	TCONS_00000045,TCONS_00000043,TCONS_00000044
scaffold10016	XLOC_000037	XLOC_000037;A3:scaffold10016:25815-27075:25815-27188:+	TCONS_00000052	TCONS_00000052,TCONS_00000051
scaffold10016	XLOC_000039	XLOC_000039;A3:scaffold10016:38909-40594:38908-40594:-	TCONS_00000054	TCONS_00000054,TCONS_00000055
scaffold13609	XLOC_006415	XLOC_006415;A3:scaffold13609:11395-28675:11395-28766:+	TCONS_00009827	TCONS_00009827,TCONS_00009826
scaffold6764	XLOC_034701	XLOC_034701;A3:scaffold6764:11479-11718:11479-11719:+	TCONS_00052747	TCONS_00052747,TCONS_00052746
scaffold3798	XLOC_023580	XLOC_023580;A3:scaffold3798:102916-102999:102916-103002:+	TCONS_00035913	TCONS_00035913,TCONS_00035914
scaffold3798	XLOC_023580	XLOC_023580;A3:scaffold3798:102602-102791:102602-102795:+	TCONS_00035913	TCONS_00035913,TCONS_00035914
scaffold3794	XLOC_023570	XLOC_023570;A3:scaffold3794:8836-10282:8836-10352:+	TCONS_00035901	TCONS_00035901,TCONS_00035900
scaffold3794	XLOC_023573	XLOC_023573;A3:scaffold3794:50220-50747:50219-50747:-	TCONS_00035905	TCONS_00035905,TCONS_00035906
scaffold3792	XLOC_023568	XLOC_023568;A3:scaffold3792:62298-63841:62298-63904:+	TCONS_00035898	TCONS_00035898,TCONS_00035897
scaffold3790	XLOC_023563	XLOC_023563;A3:scaffold3790:262775-262859:262772-262859:-	TCONS_00035889	TCONS_00035889,TCONS_00035890
scaffold2556	XLOC_017049	XLOC_017049;A3:scaffold2556:78718-79696:78718-80708:+	TCONS_00026015	TCONS_00026015,TCONS_00026016
scaffold2554	XLOC_017044	XLOC_017044;A3:scaffold2554:38339-38669:38332-38669:-	TCONS_00026009	TCONS_00026009,TCONS_00026010
scaffold2552	XLOC_017035	XLOC_017035;A3:scaffold2552:32524-32681:32275-32681:-	TCONS_00025996	TCONS_00025996,TCONS_00025995
scaffold1050	XLOC_001152	XLOC_001152;A3:scaffold1050:181954-182246:181954-182250:+	TCONS_00001731	TCONS_00001731,TCONS_00001730
scaffold1050	XLOC_001152	XLOC_001152;A3:scaffold1050:183752-183833:183752-183858:+	TCONS_00001730	TCONS_00001730,TCONS_00001732
scaffold1051	XLOC_001168	XLOC_001168;A3:scaffold1051:18635-18743:18635-18746:+	TCONS_00001756,TCONS_00001757	TCONS_00001756,TCONS_00001757,TCONS_00001755
scaffold1054	XLOC_001226	XLOC_001226;A3:scaffold1054:40381-40610:40380-40610:-	TCONS_00001860	TCONS_00001860,TCONS_00001861
scaffold1054	XLOC_001226	XLOC_001226;A3:scaffold1054:40381-40610:40379-40610:-	TCONS_00001860	TCONS_00001860,TCONS_00001859
scaffold1054	XLOC_001226	XLOC_001226;A3:scaffold1054:40380-40610:40379-40610:-	TCONS_00001861	TCONS_00001861,TCONS_00001859
scaffold5029	XLOC_028687	XLOC_028687;A3:scaffold5029:45906-48045:45906-48052:+	TCONS_00043645	TCONS_00043645,TCONS_00043644,TCONS_00043646,TCONS_00043647
scaffold5029	XLOC_028690	XLOC_028690;A3:scaffold5029:84062-85561:84062-85588:+	TCONS_00043652	TCONS_00043652,TCONS_00043653
scaffold5029	XLOC_028688	XLOC_028688;A3:scaffold5029:58361-67205:58361-67220:+	TCONS_00043648	TCONS_00043648,TCONS_00043649
scaffold20148	XLOC_013758	XLOC_013758;A3:scaffold20148:10331-11126:10331-11507:+	TCONS_00021014	TCONS_00021014,TCONS_00021015
scaffold15520	XLOC_008914	XLOC_008914;A3:scaffold15520:15400-15498:15400-15501:+	TCONS_00013646	TCONS_00013646,TCONS_00013647
scaffold17037	XLOC_010783	XLOC_010783;A3:scaffold17037:14718-17403:14704-17403:-	TCONS_00016508	TCONS_00016508,TCONS_00016509
scaffold12515	XLOC_004810	XLOC_004810;A3:scaffold12515:3974-4793:3967-4793:-	TCONS_00007382	TCONS_00007382,TCONS_00007383
scaffold12515	XLOC_004810	XLOC_004810;A3:scaffold12515:3974-4482:3967-4482:-	TCONS_00007381	TCONS_00007381,TCONS_00007384
scaffold12513	XLOC_004807	XLOC_004807;A3:scaffold12513:9884-11217:9861-11217:-	TCONS_00007376	TCONS_00007376,TCONS_00007375
scaffold5246	XLOC_029487	XLOC_029487;A3:scaffold5246:17517-18154:17517-18158:+	TCONS_00044823	TCONS_00044823,TCONS_00044824,TCONS_00044822
scaffold14212	XLOC_007250	XLOC_007250;A3:scaffold14212:15079-15547:15079-15638:+	TCONS_00011105	TCONS_00011105,TCONS_00011106
scaffold5248	XLOC_029501	XLOC_029501;A3:scaffold5248:75077-75672:75077-75688:+	TCONS_00044843	TCONS_00044843,TCONS_00044844
scaffold148	XLOC_007971	XLOC_007971;A3:scaffold148:111967-112049:111967-112102:+	TCONS_00012209,TCONS_00012208,TCONS_00012213	TCONS_00012209,TCONS_00012208,TCONS_00012213,TCONS_00012210
scaffold148	XLOC_007967	XLOC_007967;A3:scaffold148:28921-29000:28921-29035:+	TCONS_00012198	TCONS_00012198,TCONS_00012199,TCONS_00012200
scaffold148	XLOC_007981	XLOC_007981;A3:scaffold148:184824-185425:184821-185425:-	TCONS_00012225	TCONS_00012225,TCONS_00012226
scaffold9956	XLOC_043656	XLOC_043656;A3:scaffold9956:4150-4301:4150-4394:+	TCONS_00066289,TCONS_00066290	TCONS_00066289,TCONS_00066290,TCONS_00066288
scaffold141	XLOC_007102	XLOC_007102;A3:scaffold141:3763-3914:3763-3917:+	TCONS_00010893,TCONS_00010894	TCONS_00010893,TCONS_00010894,TCONS_00010895
scaffold147	XLOC_007815	XLOC_007815;A3:scaffold147:380585-381135:380582-381135:-	TCONS_00011984,TCONS_00011986	TCONS_00011984,TCONS_00011986,TCONS_00011985
scaffold147	XLOC_007812	XLOC_007812;A3:scaffold147:178469-179546:178405-179546:-	TCONS_00011981	TCONS_00011981,TCONS_00011980
scaffold631	XLOC_033140	XLOC_033140;A3:scaffold631:120428-121620:120419-121620:-	TCONS_00050383	TCONS_00050383,TCONS_00050382,TCONS_00050384
scaffold3887	XLOC_023948	XLOC_023948;A3:scaffold3887:13983-21364:13983-21389:+	TCONS_00036462	TCONS_00036462,TCONS_00036461
scaffold3887	XLOC_023948	XLOC_023948;A3:scaffold3887:13983-21364:13983-21429:+	TCONS_00036462	TCONS_00036462,TCONS_00036463
scaffold3887	XLOC_023948	XLOC_023948;A3:scaffold3887:13983-21389:13983-21429:+	TCONS_00036461	TCONS_00036461,TCONS_00036463
scaffold4266	XLOC_025388	XLOC_025388;A3:scaffold4266:938-1022:938-1023:+	TCONS_00038639	TCONS_00038639,TCONS_00038638
scaffold4266	XLOC_025391	XLOC_025391;A3:scaffold4266:69744-70039:69737-70039:-	TCONS_00038642,TCONS_00038645,TCONS_00038644	TCONS_00038642,TCONS_00038645,TCONS_00038644,TCONS_00038643
scaffold638	XLOC_033331	XLOC_033331;A3:scaffold638:240592-240738:240005-240738:-	TCONS_00050681	TCONS_00050681,TCONS_00050682
scaffold84	XLOC_039683	XLOC_039683;A3:scaffold84:406765-407301:406765-407583:+	TCONS_00060267	TCONS_00060267,TCONS_00060265
scaffold84	XLOC_039688	XLOC_039688;A3:scaffold84:400691-402374:400648-402374:-	TCONS_00060274	TCONS_00060274,TCONS_00060275
scaffold1948	XLOC_013111	XLOC_013111;A3:scaffold1948:51448-51578:51448-51649:+	TCONS_00019964	TCONS_00019964,TCONS_00019965
scaffold1949	XLOC_013121	XLOC_013121;A3:scaffold1949:121441-124173:121405-124173:-	TCONS_00019983	TCONS_00019983,TCONS_00019982
scaffold1239	XLOC_004603	XLOC_004603;A3:scaffold1239:143002-143966:142924-143966:-	TCONS_00007033	TCONS_00007033,TCONS_00007032,TCONS_00007034
scaffold1947	XLOC_013106	XLOC_013106;A3:scaffold1947:60203-60374:60203-60376:+	TCONS_00019952	TCONS_00019952,TCONS_00019953,TCONS_00019954,TCONS_00019955,TCONS_00019956
scaffold1232	XLOC_004516	XLOC_004516;A3:scaffold1232:133402-138104:133402-138163:+	TCONS_00006903,TCONS_00006902	TCONS_00006903,TCONS_00006902,TCONS_00006901,TCONS_00006900
scaffold1231	XLOC_004500	XLOC_004500;A3:scaffold1231:66608-66814:66598-66814:-	TCONS_00006878	TCONS_00006878,TCONS_00006879
scaffold4045	XLOC_024580	XLOC_024580;A3:scaffold4045:92883-92966:92883-93003:+	TCONS_00037436	TCONS_00037436,TCONS_00037434
scaffold4045	XLOC_024580	XLOC_024580;A3:scaffold4045:95770-95929:95770-96071:+	TCONS_00037434,TCONS_00037436	TCONS_00037434,TCONS_00037436,TCONS_00037435
scaffold4040	XLOC_024555	XLOC_024555;A3:scaffold4040:100755-100857:100755-100873:+	TCONS_00037399	TCONS_00037399,TCONS_00037400
scaffold4040	XLOC_024558	XLOC_024558;A3:scaffold4040:51127-52300:51126-52300:-	TCONS_00037405	TCONS_00037405,TCONS_00037404
scaffold1917	XLOC_012873	XLOC_012873;A3:scaffold1917:20020-20151:19999-20151:-	TCONS_00019605	TCONS_00019605,TCONS_00019604
scaffold49	XLOC_028186	XLOC_028186;A3:scaffold49:11961-12051:11961-12054:+	TCONS_00042866	TCONS_00042866,TCONS_00042865
scaffold49	XLOC_028191	XLOC_028191;A3:scaffold49:447211-447301:447211-447318:+	TCONS_00042877	TCONS_00042877,TCONS_00042879,TCONS_00042878
scaffold3621	XLOC_022831	XLOC_022831;A3:scaffold3621:15130-15209:15130-15212:+	TCONS_00034779	TCONS_00034779,TCONS_00034780
scaffold7793	XLOC_037837	XLOC_037837;A3:scaffold7793:87626-87704:87598-87704:-	TCONS_00057504,TCONS_00057507	TCONS_00057504,TCONS_00057507,TCONS_00057503,TCONS_00057505,TCONS_00057506
scaffold7798	XLOC_037840	XLOC_037840;A3:scaffold7798:11063-11992:11063-12040:+	TCONS_00057514	TCONS_00057514,TCONS_00057512
scaffold20159	XLOC_013777	XLOC_013777;A3:scaffold20159:5263-6267:5260-6267:-	TCONS_00021049	TCONS_00021049,TCONS_00021048
scaffold7249	XLOC_036153	XLOC_036153;A3:scaffold7249:13961-14100:13955-14100:-	TCONS_00054921	TCONS_00054921,TCONS_00054920
scaffold7248	XLOC_036149	XLOC_036149;A3:scaffold7248:35235-35383:35235-35396:+	TCONS_00054915	TCONS_00054915,TCONS_00054916,TCONS_00054913
scaffold7248	XLOC_036149	XLOC_036149;A3:scaffold7248:35235-35396:35235-35401:+	TCONS_00054916,TCONS_00054913	TCONS_00054916,TCONS_00054913,TCONS_00054914
scaffold7248	XLOC_036149	XLOC_036149;A3:scaffold7248:35235-35383:35235-35401:+	TCONS_00054915	TCONS_00054915,TCONS_00054914
scaffold7248	XLOC_036149	XLOC_036149;A3:scaffold7248:36284-36460:36284-36957:+	TCONS_00054916	TCONS_00054916,TCONS_00054913
scaffold16172	XLOC_009808	XLOC_009808;A3:scaffold16172:18974-19060:18965-19060:-	TCONS_00015010,TCONS_00015013,TCONS_00015012	TCONS_00015010,TCONS_00015013,TCONS_00015012,TCONS_00015011
scaffold848	XLOC_039919	XLOC_039919;A3:scaffold848:101598-101808:101593-101808:-	TCONS_00060611	TCONS_00060611,TCONS_00060610
scaffold848	XLOC_039921	XLOC_039921;A3:scaffold848:138048-138150:138044-138150:-	TCONS_00060618	TCONS_00060618,TCONS_00060617
scaffold7244	XLOC_036134	XLOC_036134;A3:scaffold7244:33869-34010:33864-34010:-	TCONS_00054889	TCONS_00054889,TCONS_00054888
scaffold14004	XLOC_006962	XLOC_006962;A3:scaffold14004:19686-20020:19686-20205:+	TCONS_00010666	TCONS_00010666,TCONS_00010668
scaffold9854	XLOC_043404	XLOC_043404;A3:scaffold9854:31289-31994:31289-31997:+	TCONS_00065906,TCONS_00065907	TCONS_00065906,TCONS_00065907,TCONS_00065905
scaffold11991	XLOC_003938	XLOC_003938;A3:scaffold11991:7233-7320:7172-7320:-	TCONS_00005976	TCONS_00005976,TCONS_00005977
scaffold11991	XLOC_003942	XLOC_003942;A3:scaffold11991:63891-64019:63890-64019:-	TCONS_00005983	TCONS_00005983,TCONS_00005984,TCONS_00005985
scaffold3091	XLOC_020315	XLOC_020315;A3:scaffold3091:112994-113073:112981-113073:-	TCONS_00030999,TCONS_00030998	TCONS_00030999,TCONS_00030998,TCONS_00031000
scaffold3540	XLOC_022440	XLOC_022440;A3:scaffold3540:66005-66111:65860-66111:-	TCONS_00034201,TCONS_00034200	TCONS_00034201,TCONS_00034200,TCONS_00034202
scaffold3096	XLOC_020340	XLOC_020340;A3:scaffold3096:41082-41180:41063-41180:-	TCONS_00031032	TCONS_00031032,TCONS_00031033
scaffold3096	XLOC_020340	XLOC_020340;A3:scaffold3096:41082-41199:41063-41199:-	TCONS_00031031	TCONS_00031031,TCONS_00031034
scaffold20920	XLOC_014293	XLOC_014293;A3:scaffold20920:4723-4946:4720-4946:-	TCONS_00021849	TCONS_00021849,TCONS_00021848,TCONS_00021850
scaffold12072	XLOC_004066	XLOC_004066;A3:scaffold12072:17825-17959:17766-17959:-	TCONS_00006192,TCONS_00006193	TCONS_00006192,TCONS_00006193,TCONS_00006191
scaffold2521	XLOC_016873	XLOC_016873;A3:scaffold2521:28433-28534:27975-28534:-	TCONS_00025758,TCONS_00025759	TCONS_00025758,TCONS_00025759,TCONS_00025757,TCONS_00025756
scaffold2521	XLOC_016873	XLOC_016873;A3:scaffold2521:28825-29628:28745-29628:-	TCONS_00025757,TCONS_00025759	TCONS_00025757,TCONS_00025759,TCONS_00025756,TCONS_00025758
scaffold2788	XLOC_018485	XLOC_018485;A3:scaffold2788:16520-18405:16520-18438:+	TCONS_00028182	TCONS_00028182,TCONS_00028181
scaffold5250	XLOC_029514	XLOC_029514;A3:scaffold5250:47710-47856:47708-47856:-	TCONS_00044864	TCONS_00044864,TCONS_00044865
scaffold5250	XLOC_029514	XLOC_029514;A3:scaffold5250:46492-47210:46489-47210:-	TCONS_00044865	TCONS_00044865,TCONS_00044864
scaffold9189	XLOC_041841	XLOC_041841;A3:scaffold9189:36625-36726:36625-36731:+	TCONS_00063502	TCONS_00063502,TCONS_00063503
scaffold9189	XLOC_041844	XLOC_041844;A3:scaffold9189:19631-19996:19610-19996:-	TCONS_00063508	TCONS_00063508,TCONS_00063509
scaffold5254	XLOC_029521	XLOC_029521;A3:scaffold5254:106479-106808:106479-106812:+	TCONS_00044879	TCONS_00044879,TCONS_00044878,TCONS_00044877
scaffold19473	XLOC_013109	XLOC_013109;A3:scaffold19473:11735-13344:11699-13344:-	TCONS_00019960	TCONS_00019960,TCONS_00019961
scaffold6113	XLOC_032471	XLOC_032471;A3:scaffold6113:57844-58504:57841-58504:-	TCONS_00049343	TCONS_00049343,TCONS_00049341,TCONS_00049342
scaffold6110	XLOC_032456	XLOC_032456;A3:scaffold6110:16808-16900:16808-16905:+	TCONS_00049314	TCONS_00049314,TCONS_00049312
scaffold6110	XLOC_032458	XLOC_032458;A3:scaffold6110:103412-104361:103412-104363:+	TCONS_00049317	TCONS_00049317,TCONS_00049318
scaffold5257	XLOC_029536	XLOC_029536;A3:scaffold5257:19030-19229:19030-19278:+	TCONS_00044902	TCONS_00044902,TCONS_00044903
scaffold5257	XLOC_029536	XLOC_029536;A3:scaffold5257:41938-42053:41938-42086:+	TCONS_00044903	TCONS_00044903,TCONS_00044902
scaffold5259	XLOC_029538	XLOC_029538;A3:scaffold5259:41671-42466:41671-42473:+	TCONS_00044906	TCONS_00044906,TCONS_00044905
scaffold3825	XLOC_023706	XLOC_023706;A3:scaffold3825:45405-47686:45405-48644:+	TCONS_00036089	TCONS_00036089,TCONS_00036088
scaffold3825	XLOC_023704	XLOC_023704;A3:scaffold3825:40854-41254:40854-41257:+	TCONS_00036085	TCONS_00036085,TCONS_00036086
scaffold3825	XLOC_023714	XLOC_023714;A3:scaffold3825:100125-100213:100121-100213:-	TCONS_00036099,TCONS_00036102	TCONS_00036099,TCONS_00036102,TCONS_00036100
scaffold3825	XLOC_023714	XLOC_023714;A3:scaffold3825:96806-96959:96264-96959:-	TCONS_00036100	TCONS_00036100,TCONS_00036099
scaffold3825	XLOC_023714	XLOC_023714;A3:scaffold3825:99916-100018:99374-100018:-	TCONS_00036101	TCONS_00036101,TCONS_00036100,TCONS_00036099
scaffold2949	XLOC_019477	XLOC_019477;A3:scaffold2949:49007-49476:49007-49513:+	TCONS_00029687,TCONS_00029688	TCONS_00029687,TCONS_00029688,TCONS_00029689
scaffold2949	XLOC_019477	XLOC_019477;A3:scaffold2949:49592-50125:49592-50129:+	TCONS_00029689,TCONS_00029688	TCONS_00029689,TCONS_00029688,TCONS_00029687
scaffold2949	XLOC_019476	XLOC_019476;A3:scaffold2949:34379-36412:34379-36420:+	TCONS_00029683	TCONS_00029683,TCONS_00029684
scaffold2948	XLOC_019473	XLOC_019473;A3:scaffold2948:102666-102862:102306-102862:-	TCONS_00029675	TCONS_00029675,TCONS_00029674
scaffold11916	XLOC_003832	XLOC_003832;A3:scaffold11916:27740-27827:27712-27827:-	TCONS_00005812	TCONS_00005812,TCONS_00005811
scaffold2946	XLOC_019464	XLOC_019464;A3:scaffold2946:93017-93900:93014-93900:-	TCONS_00029662	TCONS_00029662,TCONS_00029661
scaffold2946	XLOC_019465	XLOC_019465;A3:scaffold2946:122015-122787:121990-122787:-	TCONS_00029663	TCONS_00029663,TCONS_00029664
scaffold31040	XLOC_020391	XLOC_020391;A3:scaffold31040:2609-2878:2606-2878:-	TCONS_00031104,TCONS_00031102	TCONS_00031104,TCONS_00031102,TCONS_00031103
scaffold2056	XLOC_014069	XLOC_014069;A3:scaffold2056:148953-150019:148927-150019:-	TCONS_00021505	TCONS_00021505,TCONS_00021504
scaffold2054	XLOC_014052	XLOC_014052;A3:scaffold2054:39375-42928:39375-42941:+	TCONS_00021473	TCONS_00021473,TCONS_00021474,TCONS_00021472
scaffold2053	XLOC_014045	XLOC_014045;A3:scaffold2053:63625-63713:63622-63713:-	TCONS_00021460	TCONS_00021460,TCONS_00021459
scaffold2051	XLOC_014038	XLOC_014038;A3:scaffold2051:206665-206747:206665-206779:+	TCONS_00021445,TCONS_00021447,TCONS_00021446	TCONS_00021445,TCONS_00021447,TCONS_00021446,TCONS_00021444
scaffold9540	XLOC_042713	XLOC_042713;A3:scaffold9540:13127-13749:13075-13749:-	TCONS_00064847	TCONS_00064847,TCONS_00064848
scaffold9540	XLOC_042713	XLOC_042713;A3:scaffold9540:4729-6205:4724-6205:-	TCONS_00064845,TCONS_00064847	TCONS_00064845,TCONS_00064847,TCONS_00064846
scaffold9540	XLOC_042713	XLOC_042713;A3:scaffold9540:13127-13749:13046-13749:-	TCONS_00064847	TCONS_00064847,TCONS_00064846
scaffold9540	XLOC_042713	XLOC_042713;A3:scaffold9540:13075-13749:13046-13749:-	TCONS_00064848	TCONS_00064848,TCONS_00064846
scaffold10221	XLOC_000483	XLOC_000483;A3:scaffold10221:16454-17078:16454-17097:+	TCONS_00000730	TCONS_00000730,TCONS_00000731
scaffold10225	XLOC_000489	XLOC_000489;A3:scaffold10225:43466-43591:43466-43609:+	TCONS_00000742	TCONS_00000742,TCONS_00000741
scaffold10225	XLOC_000491	XLOC_000491;A3:scaffold10225:16142-16544:16106-16544:-	TCONS_00000745	TCONS_00000745,TCONS_00000746
scaffold14024	XLOC_006988	XLOC_006988;A3:scaffold14024:8640-8782:8640-8785:+	TCONS_00010714	TCONS_00010714,TCONS_00010715
scaffold16775	XLOC_010448	XLOC_010448;A3:scaffold16775:1766-2343:1766-2354:+	TCONS_00015970	TCONS_00015970,TCONS_00015972,TCONS_00015973,TCONS_00015971
scaffold16775	XLOC_010448	XLOC_010448;A3:scaffold16775:5186-5779:5186-5803:+	TCONS_00015973,TCONS_00015970,TCONS_00015971	TCONS_00015973,TCONS_00015970,TCONS_00015971,TCONS_00015972
scaffold7811	XLOC_037885	XLOC_037885;A3:scaffold7811:40374-43928:40374-43936:+	TCONS_00057577	TCONS_00057577,TCONS_00057578
scaffold7811	XLOC_037889	XLOC_037889;A3:scaffold7811:157695-157813:157686-157813:-	TCONS_00057586	TCONS_00057586,TCONS_00057587
scaffold19198	XLOC_012899	XLOC_012899;A3:scaffold19198:8676-10526:8673-10526:-	TCONS_00019643	TCONS_00019643,TCONS_00019644
scaffold9033	XLOC_041458	XLOC_041458;A3:scaffold9033:12563-12665:12563-12689:+	TCONS_00062939	TCONS_00062939,TCONS_00062938
scaffold11173	XLOC_002499	XLOC_002499;A3:scaffold11173:41191-41288:41152-41288:-	TCONS_00003760	TCONS_00003760,TCONS_00003759
scaffold1552	XLOC_008911	XLOC_008911;A3:scaffold1552:99571-99732:99536-99732:-	TCONS_00013642	TCONS_00013642,TCONS_00013643,TCONS_00013641
scaffold1550	XLOC_008898	XLOC_008898;A3:scaffold1550:15746-15866:15746-15926:+	TCONS_00013616	TCONS_00013616,TCONS_00013617
scaffold12856	XLOC_005275	XLOC_005275;A3:scaffold12856:5498-5730:5498-5754:+	TCONS_00008080	TCONS_00008080,TCONS_00008079
scaffold6998	XLOC_035352	XLOC_035352;A3:scaffold6998:44830-44927:44830-44937:+	TCONS_00053716,TCONS_00053717	TCONS_00053716,TCONS_00053717,TCONS_00053715
scaffold15084	XLOC_008306	XLOC_008306;A3:scaffold15084:18813-20106:18810-20106:-	TCONS_00012745	TCONS_00012745,TCONS_00012744
scaffold15082	XLOC_008302	XLOC_008302;A3:scaffold15082:20273-21261:20273-21370:+	TCONS_00012740	TCONS_00012740,TCONS_00012737,TCONS_00012738
scaffold15082	XLOC_008302	XLOC_008302;A3:scaffold15082:20273-21340:20273-21370:+	TCONS_00012739	TCONS_00012739,TCONS_00012737,TCONS_00012738
scaffold15082	XLOC_008302	XLOC_008302;A3:scaffold15082:20273-21261:20273-21340:+	TCONS_00012740	TCONS_00012740,TCONS_00012739
scaffold15089	XLOC_008312	XLOC_008312;A3:scaffold15089:7515-8106:7515-8109:+	TCONS_00012752	TCONS_00012752,TCONS_00012753
scaffold9442	XLOC_042471	XLOC_042471;A3:scaffold9442:32022-32517:32022-32524:+	TCONS_00064491,TCONS_00064489	TCONS_00064491,TCONS_00064489,TCONS_00064490
scaffold9448	XLOC_042484	XLOC_042484;A3:scaffold9448:78008-78459:77924-78459:-	TCONS_00064505	TCONS_00064505,TCONS_00064506
scaffold4457	XLOC_026346	XLOC_026346;A3:scaffold4457:89020-89256:89009-89256:-	TCONS_00040099,TCONS_00040100	TCONS_00040099,TCONS_00040100,TCONS_00040101,TCONS_00040102
scaffold8368	XLOC_039588	XLOC_039588;A3:scaffold8368:45015-45257:44971-45257:-	TCONS_00060125	TCONS_00060125,TCONS_00060124
scaffold3941	XLOC_024157	XLOC_024157;A3:scaffold3941:8082-9468:8082-9470:+	TCONS_00036783	TCONS_00036783,TCONS_00036782,TCONS_00036781,TCONS_00036784
scaffold3941	XLOC_024157	XLOC_024157;A3:scaffold3941:17206-17345:17206-17346:+	TCONS_00036782	TCONS_00036782,TCONS_00036783,TCONS_00036781,TCONS_00036784
scaffold6323	XLOC_033188	XLOC_033188;A3:scaffold6323:3346-4198:3343-4198:-	TCONS_00050454,TCONS_00050457,TCONS_00050455,TCONS_00050458	TCONS_00050454,TCONS_00050457,TCONS_00050455,TCONS_00050458,TCONS_00050456
scaffold961	XLOC_042851	XLOC_042851;A3:scaffold961:201853-202014:201839-202014:-	TCONS_00065064	TCONS_00065064,TCONS_00065063
scaffold26509	XLOC_017648	XLOC_017648;A3:scaffold26509:1089-1441:1089-1476:+	TCONS_00026912,TCONS_00026913	TCONS_00026912,TCONS_00026913,TCONS_00026914
scaffold26509	XLOC_017648	XLOC_017648;A3:scaffold26509:4358-4908:4358-4977:+	TCONS_00026913	TCONS_00026913,TCONS_00026912
scaffold31830	XLOC_020823	XLOC_020823;A3:scaffold31830:1619-1719:1619-1790:+	TCONS_00031749	TCONS_00031749,TCONS_00031748
scaffold31830	XLOC_020823	XLOC_020823;A3:scaffold31830:1619-1719:1619-1728:+	TCONS_00031749	TCONS_00031749,TCONS_00031751
scaffold31830	XLOC_020823	XLOC_020823;A3:scaffold31830:1877-1957:1877-1969:+	TCONS_00031751	TCONS_00031751,TCONS_00031750,TCONS_00031749
scaffold31830	XLOC_020823	XLOC_020823;A3:scaffold31830:1619-1728:1619-1790:+	TCONS_00031751	TCONS_00031751,TCONS_00031748
scaffold2409	XLOC_016268	XLOC_016268;A3:scaffold2409:119846-128909:117134-128909:-	TCONS_00024842	TCONS_00024842,TCONS_00024841
scaffold2409	XLOC_016268	XLOC_016268;A3:scaffold2409:128987-129070:128957-129070:-	TCONS_00024842	TCONS_00024842,TCONS_00024841
scaffold1689	XLOC_010606	XLOC_010606;A3:scaffold1689:64065-65716:64036-65716:-	TCONS_00016219	TCONS_00016219,TCONS_00016220
scaffold1688	XLOC_010593	XLOC_010593;A3:scaffold1688:141930-142760:141129-142760:-	TCONS_00016197,TCONS_00016196	TCONS_00016197,TCONS_00016196,TCONS_00016198
scaffold3741	XLOC_023327	XLOC_023327;A3:scaffold3741:78567-79787:78533-79787:-	TCONS_00035538,TCONS_00035536	TCONS_00035538,TCONS_00035536,TCONS_00035537
scaffold5006	XLOC_028602	XLOC_028602;A3:scaffold5006:135806-137003:135806-137045:+	TCONS_00043502	TCONS_00043502,TCONS_00043503
scaffold5006	XLOC_028602	XLOC_028602;A3:scaffold5006:135192-135408:135192-135425:+	TCONS_00043503	TCONS_00043503,TCONS_00043504
scaffold5006	XLOC_028602	XLOC_028602;A3:scaffold5006:134579-134704:134579-134762:+	TCONS_00043502,TCONS_00043503,TCONS_00043505	TCONS_00043502,TCONS_00043503,TCONS_00043505,TCONS_00043504
scaffold5006	XLOC_028602	XLOC_028602;A3:scaffold5006:135806-136669:135806-137003:+	TCONS_00043504	TCONS_00043504,TCONS_00043502
scaffold5006	XLOC_028602	XLOC_028602;A3:scaffold5006:135806-136669:135806-137045:+	TCONS_00043504	TCONS_00043504,TCONS_00043503
scaffold14844	XLOC_008028	XLOC_008028;A3:scaffold14844:21944-22043:21939-22043:-	TCONS_00012310	TCONS_00012310,TCONS_00012306,TCONS_00012307,TCONS_00012308,TCONS_00012309
scaffold3158	XLOC_020684	XLOC_020684;A3:scaffold3158:106597-106682:106597-106704:+	TCONS_00031542	TCONS_00031542,TCONS_00031541
scaffold8318	XLOC_039405	XLOC_039405;A3:scaffold8318:15675-15803:15675-15805:+	TCONS_00059853	TCONS_00059853,TCONS_00059852
scaffold448	XLOC_026464	XLOC_026464;A3:scaffold448:47763-48049:47763-48052:+	TCONS_00040258,TCONS_00040260	TCONS_00040258,TCONS_00040260,TCONS_00040259
scaffold10037	XLOC_000076	XLOC_000076;A3:scaffold10037:44483-46670:44478-46670:-	TCONS_00000121	TCONS_00000121,TCONS_00000122
scaffold8581	XLOC_040187	XLOC_040187;A3:scaffold8581:51438-51958:51435-51958:-	TCONS_00061041	TCONS_00061041,TCONS_00061040,TCONS_00061039
scaffold8581	XLOC_040187	XLOC_040187;A3:scaffold8581:53421-53705:52832-53705:-	TCONS_00061041	TCONS_00061041,TCONS_00061039
scaffold26990	XLOC_018029	XLOC_018029;A3:scaffold26990:4174-4259:4165-4259:-	TCONS_00027483,TCONS_00027484	TCONS_00027483,TCONS_00027484,TCONS_00027482
scaffold5075	XLOC_028828	XLOC_028828;A3:scaffold5075:86022-86178:86019-86178:-	TCONS_00043859,TCONS_00043861,TCONS_00043860	TCONS_00043859,TCONS_00043861,TCONS_00043860,TCONS_00043858
scaffold5075	XLOC_028828	XLOC_028828;A3:scaffold5075:84912-85078:84875-85078:-	TCONS_00043861	TCONS_00043861,TCONS_00043858,TCONS_00043859,TCONS_00043860
scaffold5075	XLOC_028828	XLOC_028828;A3:scaffold5075:88384-89228:88377-89228:-	TCONS_00043861,TCONS_00043860	TCONS_00043861,TCONS_00043860,TCONS_00043859
scaffold5075	XLOC_028827	XLOC_028827;A3:scaffold5075:50002-50136:49996-50136:-	TCONS_00043856,TCONS_00043855	TCONS_00043856,TCONS_00043855,TCONS_00043857
scaffold32560	XLOC_021165	XLOC_021165;A3:scaffold32560:2520-2690:2520-2735:+	TCONS_00032261	TCONS_00032261,TCONS_00032260
scaffold5432	XLOC_030142	XLOC_030142;A3:scaffold5432:11266-12281:11266-12284:+	TCONS_00045793,TCONS_00045794	TCONS_00045793,TCONS_00045794,TCONS_00045792
scaffold7585	XLOC_037134	XLOC_037134;A3:scaffold7585:21232-21463:21232-21580:+	TCONS_00056434	TCONS_00056434,TCONS_00056433
scaffold2202	XLOC_015083	XLOC_015083;A3:scaffold2202:86489-86697:86489-86700:+	TCONS_00023044	TCONS_00023044,TCONS_00023043
scaffold12687	XLOC_005032	XLOC_005032;A3:scaffold12687:8550-9305:8424-9305:-	TCONS_00007721	TCONS_00007721,TCONS_00007722
scaffold12682	XLOC_005028	XLOC_005028;A3:scaffold12682:26309-27136:26306-27136:-	TCONS_00007713	TCONS_00007713,TCONS_00007714
scaffold9208	XLOC_041908	XLOC_041908;A3:scaffold9208:10627-12765:10627-12771:+	TCONS_00063605	TCONS_00063605,TCONS_00063604
scaffold9205	XLOC_041895	XLOC_041895;A3:scaffold9205:24052-24144:24052-24182:+	TCONS_00063588,TCONS_00063587,TCONS_00063585	TCONS_00063588,TCONS_00063587,TCONS_00063585,TCONS_00063586
scaffold9205	XLOC_041900	XLOC_041900;A3:scaffold9205:26843-26925:26821-26925:-	TCONS_00063594	TCONS_00063594,TCONS_00063595
scaffold20129	XLOC_013745	XLOC_013745;A3:scaffold20129:5196-11346:5178-11346:-	TCONS_00020994	TCONS_00020994,TCONS_00020995
scaffold11348	XLOC_002840	XLOC_002840;A3:scaffold11348:19692-20662:19686-20662:-	TCONS_00004266	TCONS_00004266,TCONS_00004265
scaffold28106	XLOC_018606	XLOC_018606;A3:scaffold28106:1489-4158:1489-4186:+	TCONS_00028367	TCONS_00028367,TCONS_00028366
scaffold6666	XLOC_034330	XLOC_034330;A3:scaffold6666:4292-4434:4292-4437:+	TCONS_00052188	TCONS_00052188,TCONS_00052187
scaffold6666	XLOC_034336	XLOC_034336;A3:scaffold6666:23645-24900:23624-24900:-	TCONS_00052196	TCONS_00052196,TCONS_00052195
scaffold163	XLOC_009931	XLOC_009931;A3:scaffold163:180593-180849:180593-180972:+	TCONS_00015198,TCONS_00015197	TCONS_00015198,TCONS_00015197,TCONS_00015196
scaffold160	XLOC_009544	XLOC_009544;A3:scaffold160:228000-228214:227843-228214:-	TCONS_00014619	TCONS_00014619,TCONS_00014618
scaffold160	XLOC_009545	XLOC_009545;A3:scaffold160:238285-238418:238271-238418:-	TCONS_00014623,TCONS_00014622	TCONS_00014623,TCONS_00014622,TCONS_00014621
scaffold161	XLOC_009701	XLOC_009701;A3:scaffold161:83777-83908:83734-83908:-	TCONS_00014849	TCONS_00014849,TCONS_00014848
scaffold161	XLOC_009701	XLOC_009701;A3:scaffold161:85920-86168:85910-86168:-	TCONS_00014849	TCONS_00014849,TCONS_00014848
scaffold161	XLOC_009704	XLOC_009704;A3:scaffold161:190454-190569:190452-190569:-	TCONS_00014856	TCONS_00014856,TCONS_00014857
scaffold166	XLOC_010272	XLOC_010272;A3:scaffold166:75010-75786:75010-75805:+	TCONS_00015702	TCONS_00015702,TCONS_00015704
scaffold166	XLOC_010278	XLOC_010278;A3:scaffold166:217701-217772:217698-217772:-	TCONS_00015717	TCONS_00015717,TCONS_00015718
scaffold166	XLOC_010281	XLOC_010281;A3:scaffold166:259454-263006:259336-263006:-	TCONS_00015725	TCONS_00015725,TCONS_00015723
scaffold166	XLOC_010281	XLOC_010281;A3:scaffold166:259530-263006:259454-263006:-	TCONS_00015724	TCONS_00015724,TCONS_00015725
scaffold166	XLOC_010281	XLOC_010281;A3:scaffold166:259530-263006:259336-263006:-	TCONS_00015724	TCONS_00015724,TCONS_00015723
scaffold168	XLOC_010482	XLOC_010482;A3:scaffold168:345579-345714:345579-345717:+	TCONS_00016027,TCONS_00016026,TCONS_00016028	TCONS_00016027,TCONS_00016026,TCONS_00016028,TCONS_00016025
scaffold1033	XLOC_000725	XLOC_000725;A3:scaffold1033:193096-193200:193091-193200:-	TCONS_00001097	TCONS_00001097,TCONS_00001094,TCONS_00001096
scaffold1033	XLOC_000725	XLOC_000725;A3:scaffold1033:187531-191680:187492-191680:-	TCONS_00001096	TCONS_00001096,TCONS_00001094
scaffold1036	XLOC_000791	XLOC_000791;A3:scaffold1036:68283-69764:68249-69764:-	TCONS_00001190	TCONS_00001190,TCONS_00001188,TCONS_00001189
scaffold1037	XLOC_000808	XLOC_000808;A3:scaffold1037:37058-37269:37058-37272:+	TCONS_00001216	TCONS_00001216,TCONS_00001215
scaffold4786	XLOC_027676	XLOC_027676;A3:scaffold4786:41585-42935:41573-42935:-	TCONS_00042091	TCONS_00042091,TCONS_00042092
scaffold3019	XLOC_019878	XLOC_019878;A3:scaffold3019:114456-114557:114414-114557:-	TCONS_00030321	TCONS_00030321,TCONS_00030320
scaffold3019	XLOC_019878	XLOC_019878;A3:scaffold3019:116423-116518:116422-116518:-	TCONS_00030320	TCONS_00030320,TCONS_00030321
scaffold4202	XLOC_025177	XLOC_025177;A3:scaffold4202:64326-65757:64326-65759:+	TCONS_00038323	TCONS_00038323,TCONS_00038322
scaffold8550	XLOC_040114	XLOC_040114;A3:scaffold8550:26117-26925:26067-26925:-	TCONS_00060930,TCONS_00060931	TCONS_00060930,TCONS_00060931,TCONS_00060932
scaffold3994	XLOC_024358	XLOC_024358;A3:scaffold3994:90081-90154:90081-90226:+	TCONS_00037090	TCONS_00037090,TCONS_00037088
scaffold3994	XLOC_024358	XLOC_024358;A3:scaffold3994:86803-88937:86803-88987:+	TCONS_00037089	TCONS_00037089,TCONS_00037091,TCONS_00037090,TCONS_00037088
scaffold4071	XLOC_024690	XLOC_024690;A3:scaffold4071:61960-62122:61960-62174:+	TCONS_00037614,TCONS_00037613	TCONS_00037614,TCONS_00037613,TCONS_00037615
scaffold4071	XLOC_024690	XLOC_024690;A3:scaffold4071:62340-63011:62340-63059:+	TCONS_00037614	TCONS_00037614,TCONS_00037613
scaffold1786	XLOC_011649	XLOC_011649;A3:scaffold1786:19948-20030:19948-20050:+	TCONS_00017786	TCONS_00017786,TCONS_00017788
scaffold1787	XLOC_011653	XLOC_011653;A3:scaffold1787:2094-2894:2094-2907:+	TCONS_00017798,TCONS_00017796	TCONS_00017798,TCONS_00017796,TCONS_00017797
scaffold1787	XLOC_011667	XLOC_011667;A3:scaffold1787:154368-158208:154333-158208:-	TCONS_00017823,TCONS_00017820,TCONS_00017821	TCONS_00017823,TCONS_00017820,TCONS_00017821,TCONS_00017822
scaffold1781	XLOC_011624	XLOC_011624;A3:scaffold1781:68211-68396:68208-68396:-	TCONS_00017756	TCONS_00017756,TCONS_00017755
scaffold1781	XLOC_011624	XLOC_011624;A3:scaffold1781:67731-67809:67729-67809:-	TCONS_00017754	TCONS_00017754,TCONS_00017755,TCONS_00017753,TCONS_00017756
scaffold1963	XLOC_013287	XLOC_013287;A3:scaffold1963:275861-275987:274285-275987:-	TCONS_00020248	TCONS_00020248,TCONS_00020247
scaffold1960	XLOC_013248	XLOC_013248;A3:scaffold1960:11088-11257:11088-11271:+	TCONS_00020177	TCONS_00020177,TCONS_00020178
scaffold1960	XLOC_013249	XLOC_013249;A3:scaffold1960:30057-30851:30057-30882:+	TCONS_00020180,TCONS_00020179	TCONS_00020180,TCONS_00020179,TCONS_00020181
scaffold1960	XLOC_013252	XLOC_013252;A3:scaffold1960:102678-103524:102678-103526:+	TCONS_00020185	TCONS_00020185,TCONS_00020184
scaffold1960	XLOC_013257	XLOC_013257;A3:scaffold1960:151143-151234:151126-151234:-	TCONS_00020194	TCONS_00020194,TCONS_00020195
scaffold1788	XLOC_011675	XLOC_011675;A3:scaffold1788:1293-3487:1293-3512:+	TCONS_00017838	TCONS_00017838,TCONS_00017839
scaffold1788	XLOC_011685	XLOC_011685;A3:scaffold1788:122209-122807:121056-122807:-	TCONS_00017855	TCONS_00017855,TCONS_00017856
scaffold5116	XLOC_028981	XLOC_028981;A3:scaffold5116:52169-52274:52169-52292:+	TCONS_00044082	TCONS_00044082,TCONS_00044083
scaffold5116	XLOC_028981	XLOC_028981;A3:scaffold5116:53754-53845:53754-53980:+	TCONS_00044083	TCONS_00044083,TCONS_00044080,TCONS_00044082
scaffold5116	XLOC_028981	XLOC_028981;A3:scaffold5116:53421-53678:53421-53696:+	TCONS_00044082	TCONS_00044082,TCONS_00044080
scaffold576	XLOC_031300	XLOC_031300;A3:scaffold576:107082-107756:107058-107756:-	TCONS_00047594	TCONS_00047594,TCONS_00047595
scaffold10593	XLOC_001309	XLOC_001309;A3:scaffold10593:41822-42103:41822-42125:+	TCONS_00001993	TCONS_00001993,TCONS_00001994
scaffold524	XLOC_029463	XLOC_029463;A3:scaffold524:19454-19531:19282-19531:-	TCONS_00044786	TCONS_00044786,TCONS_00044785
scaffold1169	XLOC_003446	XLOC_003446;A3:scaffold1169:94730-95430:94730-95501:+	TCONS_00005208	TCONS_00005208,TCONS_00005210
scaffold563	XLOC_030884	XLOC_030884;A3:scaffold563:120746-121589:120746-121837:+	TCONS_00046939	TCONS_00046939,TCONS_00046940
scaffold5918	XLOC_031788	XLOC_031788;A3:scaffold5918:31598-31718:31596-31718:-	TCONS_00048330	TCONS_00048330,TCONS_00048328,TCONS_00048329
scaffold5917	XLOC_031783	XLOC_031783;A3:scaffold5917:3916-7111:3916-7120:+	TCONS_00048319	TCONS_00048319,TCONS_00048318,TCONS_00048320
scaffold3726	XLOC_023273	XLOC_023273;A3:scaffold3726:24645-24820:24624-24820:-	TCONS_00035446	TCONS_00035446,TCONS_00035445
scaffold3727	XLOC_023278	XLOC_023278;A3:scaffold3727:24501-24904:24348-24904:-	TCONS_00035454,TCONS_00035457	TCONS_00035454,TCONS_00035457,TCONS_00035456,TCONS_00035455
scaffold3724	XLOC_023266	XLOC_023266;A3:scaffold3724:79673-79748:79556-79748:-	TCONS_00035437	TCONS_00035437,TCONS_00035438
scaffold9832	XLOC_043363	XLOC_043363;A3:scaffold9832:61149-61221:60992-61221:-	TCONS_00065832	TCONS_00065832,TCONS_00065834,TCONS_00065833
scaffold9835	XLOC_043366	XLOC_043366;A3:scaffold9835:11351-12094:11351-12111:+	TCONS_00065839,TCONS_00065841,TCONS_00065840	TCONS_00065839,TCONS_00065841,TCONS_00065840,TCONS_00065842
scaffold11970	XLOC_003907	XLOC_003907;A3:scaffold11970:7470-9038:7439-9038:-	TCONS_00005925,TCONS_00005927	TCONS_00005925,TCONS_00005927,TCONS_00005922
scaffold6171	XLOC_032664	XLOC_032664;A3:scaffold6171:57984-59356:57979-59356:-	TCONS_00049643	TCONS_00049643,TCONS_00049642
scaffold6173	XLOC_032669	XLOC_032669;A3:scaffold6173:76163-78837:75973-78837:-	TCONS_00049650	TCONS_00049650,TCONS_00049651
scaffold6173	XLOC_032669	XLOC_032669;A3:scaffold6173:72030-73259:72029-73259:-	TCONS_00049650	TCONS_00049650,TCONS_00049651
scaffold6176	XLOC_032676	XLOC_032676;A3:scaffold6176:49252-49936:49252-50003:+	TCONS_00049658	TCONS_00049658,TCONS_00049659
scaffold24576	XLOC_016534	XLOC_016534;A3:scaffold24576:8118-8466:8118-8469:+	TCONS_00025255	TCONS_00025255,TCONS_00025254
scaffold3528	XLOC_022367	XLOC_022367;A3:scaffold3528:4545-5469:4545-5570:+	TCONS_00034096	TCONS_00034096,TCONS_00034095
scaffold13375	XLOC_006089	XLOC_006089;A3:scaffold13375:21679-21897:21679-21900:+	TCONS_00009332	TCONS_00009332,TCONS_00009331
scaffold3522	XLOC_022331	XLOC_022331;A3:scaffold3522:86842-87381:86830-87381:-	TCONS_00034041	TCONS_00034041,TCONS_00034039
scaffold3524	XLOC_022347	XLOC_022347;A3:scaffold3524:61935-62038:61934-62038:-	TCONS_00034063	TCONS_00034063,TCONS_00034065,TCONS_00034064,TCONS_00034066
scaffold3524	XLOC_022347	XLOC_022347;A3:scaffold3524:60832-61106:60829-61106:-	TCONS_00034064	TCONS_00034064,TCONS_00034063,TCONS_00034065,TCONS_00034066
scaffold3524	XLOC_022347	XLOC_022347;A3:scaffold3524:78678-78913:78642-78913:-	TCONS_00034066	TCONS_00034066,TCONS_00034065,TCONS_00034064
scaffold3526	XLOC_022355	XLOC_022355;A3:scaffold3526:84694-85169:84694-85257:+	TCONS_00034079	TCONS_00034079,TCONS_00034078
scaffold2699	XLOC_018020	XLOC_018020;A3:scaffold2699:6107-6808:6101-6808:-	TCONS_00027471	TCONS_00027471,TCONS_00027470
scaffold2691	XLOC_017947	XLOC_017947;A3:scaffold2691:117434-117760:117434-117764:+	TCONS_00027356,TCONS_00027358	TCONS_00027356,TCONS_00027358,TCONS_00027357
scaffold2691	XLOC_017947	XLOC_017947;A3:scaffold2691:123125-123474:123125-123500:+	TCONS_00027356	TCONS_00027356,TCONS_00027357,TCONS_00027358
scaffold2691	XLOC_017950	XLOC_017950;A3:scaffold2691:59725-59891:59646-59891:-	TCONS_00027362,TCONS_00027361,TCONS_00027365	TCONS_00027362,TCONS_00027361,TCONS_00027365,TCONS_00027364,TCONS_00027363
scaffold2693	XLOC_017964	XLOC_017964;A3:scaffold2693:93410-93638:93410-93772:+	TCONS_00027382	TCONS_00027382,TCONS_00027381
scaffold2693	XLOC_017964	XLOC_017964;A3:scaffold2693:96178-96590:96178-96629:+	TCONS_00027382	TCONS_00027382,TCONS_00027381
scaffold2694	XLOC_017975	XLOC_017975;A3:scaffold2694:99343-99467:99343-99508:+	TCONS_00027401,TCONS_00027400,TCONS_00027399	TCONS_00027401,TCONS_00027400,TCONS_00027399,TCONS_00027398
scaffold2694	XLOC_017975	XLOC_017975;A3:scaffold2694:102073-102955:102073-102961:+	TCONS_00027398	TCONS_00027398,TCONS_00027400,TCONS_00027399
scaffold2696	XLOC_017995	XLOC_017995;A3:scaffold2696:135994-137619:135982-137619:-	TCONS_00027434	TCONS_00027434,TCONS_00027433,TCONS_00027435
scaffold2071	XLOC_014181	XLOC_014181;A3:scaffold2071:75268-75853:75268-79323:+	TCONS_00021684	TCONS_00021684,TCONS_00021683
scaffold2071	XLOC_014181	XLOC_014181;A3:scaffold2071:74993-75196:74993-79323:+	TCONS_00021681	TCONS_00021681,TCONS_00021682
scaffold13017	XLOC_005486	XLOC_005486;A3:scaffold13017:7257-7633:7257-7684:+	TCONS_00008428	TCONS_00008428,TCONS_00008429
scaffold18598	XLOC_012327	XLOC_012327;A3:scaffold18598:10380-10760:10365-10760:-	TCONS_00018806	TCONS_00018806,TCONS_00018805
scaffold7783	XLOC_037820	XLOC_037820;A3:scaffold7783:57872-58023:57872-58042:+	TCONS_00057477	TCONS_00057477,TCONS_00057478
scaffold11835	XLOC_003703	XLOC_003703;A3:scaffold11835:34946-35623:34873-35623:-	TCONS_00005612	TCONS_00005612,TCONS_00005613
scaffold489	XLOC_028129	XLOC_028129;A3:scaffold489:259335-259464:259276-259464:-	TCONS_00042782	TCONS_00042782,TCONS_00042783
scaffold4476	XLOC_026450	XLOC_026450;A3:scaffold4476:95076-95455:95076-96352:+	TCONS_00040241	TCONS_00040241,TCONS_00040239
scaffold4476	XLOC_026448	XLOC_026448;A3:scaffold4476:11241-11543:11241-11554:+	TCONS_00040237	TCONS_00040237,TCONS_00040236
scaffold11152	XLOC_002449	XLOC_002449;A3:scaffold11152:31233-31733:31233-31743:+	TCONS_00003691	TCONS_00003691,TCONS_00003690
scaffold11155	XLOC_002462	XLOC_002462;A3:scaffold11155:14653-14751:14650-14751:-	TCONS_00003713,TCONS_00003714	TCONS_00003713,TCONS_00003714,TCONS_00003712
scaffold11155	XLOC_002462	XLOC_002462;A3:scaffold11155:15466-16172:14915-16172:-	TCONS_00003713	TCONS_00003713,TCONS_00003712,TCONS_00003714
scaffold11155	XLOC_002461	XLOC_002461;A3:scaffold11155:7085-8641:7082-8641:-	TCONS_00003710	TCONS_00003710,TCONS_00003711
scaffold11154	XLOC_002456	XLOC_002456;A3:scaffold11154:28564-29264:28531-29264:-	TCONS_00003702	TCONS_00003702,TCONS_00003703
scaffold11154	XLOC_002456	XLOC_002456;A3:scaffold11154:26350-26940:26307-26940:-	TCONS_00003703	TCONS_00003703,TCONS_00003702,TCONS_00003704
scaffold1578	XLOC_009218	XLOC_009218;A3:scaffold1578:51105-51249:50973-51249:-	TCONS_00014111,TCONS_00014110	TCONS_00014111,TCONS_00014110,TCONS_00014112
scaffold1571	XLOC_009138	XLOC_009138;A3:scaffold1571:167990-168113:167990-168114:+	TCONS_00013984	TCONS_00013984,TCONS_00013985
scaffold1570	XLOC_009121	XLOC_009121;A3:scaffold1570:208495-208573:208492-208573:-	TCONS_00013963	TCONS_00013963,TCONS_00013962
scaffold1572	XLOC_009153	XLOC_009153;A3:scaffold1572:162123-162406:162008-162406:-	TCONS_00014010,TCONS_00014011	TCONS_00014010,TCONS_00014011,TCONS_00014012
scaffold1574	XLOC_009172	XLOC_009172;A3:scaffold1574:38706-39762:38706-39765:+	TCONS_00014038	TCONS_00014038,TCONS_00014037
scaffold1574	XLOC_009177	XLOC_009177;A3:scaffold1574:61971-62581:61968-62581:-	TCONS_00014045	TCONS_00014045,TCONS_00014044
scaffold17803	XLOC_011620	XLOC_011620;A3:scaffold17803:7826-8046:7703-8046:-	TCONS_00017748	TCONS_00017748,TCONS_00017747
scaffold11560	XLOC_003217	XLOC_003217;A3:scaffold11560:36078-36437:36021-36437:-	TCONS_00004867	TCONS_00004867,TCONS_00004868
scaffold11560	XLOC_003217	XLOC_003217;A3:scaffold11560:24373-24706:24372-24706:-	TCONS_00004867	TCONS_00004867,TCONS_00004868
scaffold11567	XLOC_003230	XLOC_003230;A3:scaffold11567:4736-5053:4705-5053:-	TCONS_00004884	TCONS_00004884,TCONS_00004885
scaffold11564	XLOC_003223	XLOC_003223;A3:scaffold11564:37998-38205:37959-38205:-	TCONS_00004875	TCONS_00004875,TCONS_00004874
scaffold4437	XLOC_026251	XLOC_026251;A3:scaffold4437:59442-60340:59442-60407:+	TCONS_00039955	TCONS_00039955,TCONS_00039954
scaffold4437	XLOC_026259	XLOC_026259;A3:scaffold4437:89673-90005:89664-90005:-	TCONS_00039970	TCONS_00039970,TCONS_00039969
scaffold4437	XLOC_026256	XLOC_026256;A3:scaffold4437:52713-53331:52695-53331:-	TCONS_00039962	TCONS_00039962,TCONS_00039963
scaffold294	XLOC_019438	XLOC_019438;A3:scaffold294:288349-288438:288349-288482:+	TCONS_00029613,TCONS_00029615	TCONS_00029613,TCONS_00029615,TCONS_00029614,TCONS_00029616
scaffold294	XLOC_019438	XLOC_019438;A3:scaffold294:286586-287880:286586-288139:+	TCONS_00029615	TCONS_00029615,TCONS_00029613,TCONS_00029614
scaffold294	XLOC_019439	XLOC_019439;A3:scaffold294:112207-112963:112194-112963:-	TCONS_00029618	TCONS_00029618,TCONS_00029617
scaffold295	XLOC_019486	XLOC_019486;A3:scaffold295:2324-2500:2324-2503:+	TCONS_00029706	TCONS_00029706,TCONS_00029705
scaffold295	XLOC_019487	XLOC_019487;A3:scaffold295:404779-404864:404779-404866:+	TCONS_00029709	TCONS_00029709,TCONS_00029707,TCONS_00029710,TCONS_00029708
scaffold296	XLOC_019547	XLOC_019547;A3:scaffold296:128469-128638:128469-128733:+	TCONS_00029805	TCONS_00029805,TCONS_00029804,TCONS_00029807,TCONS_00029806
scaffold290	XLOC_019173	XLOC_019173;A3:scaffold290:3145-3253:3145-3333:+	TCONS_00029183	TCONS_00029183,TCONS_00029184
scaffold290	XLOC_019185	XLOC_019185;A3:scaffold290:18429-18622:18400-18622:-	TCONS_00029203,TCONS_00029202	TCONS_00029203,TCONS_00029202,TCONS_00029205
scaffold290	XLOC_019185	XLOC_019185;A3:scaffold290:22749-25216:22736-25216:-	TCONS_00029202,TCONS_00029204	TCONS_00029202,TCONS_00029204,TCONS_00029203,TCONS_00029205
scaffold293	XLOC_019382	XLOC_019382;A3:scaffold293:200881-201104:200830-201104:-	TCONS_00029516	TCONS_00029516,TCONS_00029515
scaffold6343	XLOC_033233	XLOC_033233;A3:scaffold6343:56182-56294:56182-56309:+	TCONS_00050524	TCONS_00050524,TCONS_00050525
scaffold6343	XLOC_033233	XLOC_033233;A3:scaffold6343:56382-57967:56382-58023:+	TCONS_00050525,TCONS_00050523	TCONS_00050525,TCONS_00050523,TCONS_00050524
scaffold6341	XLOC_033225	XLOC_033225;A3:scaffold6341:28635-28731:28613-28731:-	TCONS_00050512	TCONS_00050512,TCONS_00050511
scaffold5279	XLOC_029603	XLOC_029603;A3:scaffold5279:66754-67084:66754-67102:+	TCONS_00045004	TCONS_00045004,TCONS_00045002,TCONS_00045001
scaffold5279	XLOC_029605	XLOC_029605;A3:scaffold5279:72249-72486:72246-72486:-	TCONS_00045008,TCONS_00045009	TCONS_00045008,TCONS_00045009,TCONS_00045010
scaffold8523	XLOC_040060	XLOC_040060;A3:scaffold8523:46224-46531:46224-46602:+	TCONS_00060833	TCONS_00060833,TCONS_00060834
scaffold8523	XLOC_040057	XLOC_040057;A3:scaffold8523:11063-11509:11063-11557:+	TCONS_00060824	TCONS_00060824,TCONS_00060825
scaffold8523	XLOC_040057	XLOC_040057;A3:scaffold8523:12961-13473:12961-13478:+	TCONS_00060825	TCONS_00060825,TCONS_00060824
scaffold8523	XLOC_040059	XLOC_040059;A3:scaffold8523:32902-33915:32902-33918:+	TCONS_00060828,TCONS_00060831	TCONS_00060828,TCONS_00060831,TCONS_00060829,TCONS_00060830
scaffold8523	XLOC_040059	XLOC_040059;A3:scaffold8523:30925-31171:30925-31199:+	TCONS_00060829,TCONS_00060831	TCONS_00060829,TCONS_00060831,TCONS_00060828,TCONS_00060830
scaffold6346	XLOC_033239	XLOC_033239;A3:scaffold6346:32761-33342:32761-33349:+	TCONS_00050535,TCONS_00050536	TCONS_00050535,TCONS_00050536,TCONS_00050534
scaffold6346	XLOC_033239	XLOC_033239;A3:scaffold6346:23500-30076:23500-30094:+	TCONS_00050534	TCONS_00050534,TCONS_00050535
scaffold6344	XLOC_033235	XLOC_033235;A3:scaffold6344:36431-38244:36431-38615:+	TCONS_00050529	TCONS_00050529,TCONS_00050528
scaffold8024	XLOC_038545	XLOC_038545;A3:scaffold8024:45609-57004:45600-57004:-	TCONS_00058587,TCONS_00058589	TCONS_00058587,TCONS_00058589,TCONS_00058588
scaffold81113	XLOC_038799	XLOC_038799;A3:scaffold81113:516-1056:515-1056:-	TCONS_00058953	TCONS_00058953,TCONS_00058954
scaffold749	XLOC_036891	XLOC_036891;A3:scaffold749:231516-232555:231505-232555:-	TCONS_00056045	TCONS_00056045,TCONS_00056046
scaffold744	XLOC_036722	XLOC_036722;A3:scaffold744:111851-113136:111851-114715:+	TCONS_00055805	TCONS_00055805,TCONS_00055804
scaffold742	XLOC_036672	XLOC_036672;A3:scaffold742:136386-136820:136333-136820:-	TCONS_00055732	TCONS_00055732,TCONS_00055733
scaffold742	XLOC_036672	XLOC_036672;A3:scaffold742:139827-139954:139776-139954:-	TCONS_00055734	TCONS_00055734,TCONS_00055732,TCONS_00055733
scaffold742	XLOC_036673	XLOC_036673;A3:scaffold742:162097-163212:162005-163212:-	TCONS_00055736	TCONS_00055736,TCONS_00055737
scaffold740	XLOC_036605	XLOC_036605;A3:scaffold740:138658-139139:138658-139675:+	TCONS_00055624	TCONS_00055624,TCONS_00055625
scaffold741	XLOC_036639	XLOC_036639;A3:scaffold741:160364-160430:160361-160430:-	TCONS_00055674	TCONS_00055674,TCONS_00055673
scaffold10786	XLOC_001705	XLOC_001705;A3:scaffold10786:30975-32169:30968-32169:-	TCONS_00002581	TCONS_00002581,TCONS_00002582
scaffold10783	XLOC_001694	XLOC_001694;A3:scaffold10783:34883-35736:34883-35758:+	TCONS_00002564,TCONS_00002562	TCONS_00002564,TCONS_00002562,TCONS_00002563
scaffold10783	XLOC_001695	XLOC_001695;A3:scaffold10783:33286-33378:33255-33378:-	TCONS_00002566	TCONS_00002566,TCONS_00002567
scaffold10782	XLOC_001690	XLOC_001690;A3:scaffold10782:2002-5080:2002-5106:+	TCONS_00002553	TCONS_00002553,TCONS_00002554
scaffold10782	XLOC_001691	XLOC_001691;A3:scaffold10782:12737-13705:12737-13710:+	TCONS_00002555,TCONS_00002557	TCONS_00002555,TCONS_00002557,TCONS_00002556,TCONS_00002558
scaffold8378	XLOC_039611	XLOC_039611;A3:scaffold8378:4606-4706:4593-4706:-	TCONS_00060161,TCONS_00060158,TCONS_00060164	TCONS_00060161,TCONS_00060158,TCONS_00060164,TCONS_00060159
scaffold8378	XLOC_039611	XLOC_039611;A3:scaffold8378:4992-5735:4976-5735:-	TCONS_00060163,TCONS_00060162,TCONS_00060164	TCONS_00060163,TCONS_00060162,TCONS_00060164,TCONS_00060160
scaffold8378	XLOC_039611	XLOC_039611;A3:scaffold8378:4814-5735:4798-5735:-	TCONS_00060159,TCONS_00060158	TCONS_00060159,TCONS_00060158,TCONS_00060161
scaffold8378	XLOC_039611	XLOC_039611;A3:scaffold8378:4606-4884:4593-4884:-	TCONS_00060160,TCONS_00060163	TCONS_00060160,TCONS_00060163,TCONS_00060162
scaffold16039	XLOC_009581	XLOC_009581;A3:scaffold16039:9900-11431:9900-11434:+	TCONS_00014676	TCONS_00014676,TCONS_00014677
scaffold7991	XLOC_038454	XLOC_038454;A3:scaffold7991:33314-33383:33305-33383:-	TCONS_00058441	TCONS_00058441,TCONS_00058440
scaffold7991	XLOC_038454	XLOC_038454;A3:scaffold7991:33305-33383:32754-33383:-	TCONS_00058440	TCONS_00058440,TCONS_00058442
scaffold7995	XLOC_038471	XLOC_038471;A3:scaffold7995:15432-15517:15432-15518:+	TCONS_00058467	TCONS_00058467,TCONS_00058466,TCONS_00058468
scaffold7995	XLOC_038471	XLOC_038471;A3:scaffold7995:18500-19179:18500-19184:+	TCONS_00058467,TCONS_00058468	TCONS_00058467,TCONS_00058468,TCONS_00058466
scaffold8998	XLOC_041356	XLOC_041356;A3:scaffold8998:43897-43993:43897-44002:+	TCONS_00062773	TCONS_00062773,TCONS_00062774
scaffold8999	XLOC_041358	XLOC_041358;A3:scaffold8999:994-2522:994-2527:+	TCONS_00062778	TCONS_00062778,TCONS_00062779
scaffold8999	XLOC_041360	XLOC_041360;A3:scaffold8999:24292-24432:24231-24432:-	TCONS_00062785	TCONS_00062785,TCONS_00062783
scaffold8995	XLOC_041348	XLOC_041348;A3:scaffold8995:36998-37077:36998-37090:+	TCONS_00062763	TCONS_00062763,TCONS_00062764
scaffold20249	XLOC_013860	XLOC_013860;A3:scaffold20249:1411-1637:1411-1906:+	TCONS_00021161	TCONS_00021161,TCONS_00021163
scaffold5144	XLOC_029076	XLOC_029076;A3:scaffold5144:29631-29833:29631-30247:+	TCONS_00044214	TCONS_00044214,TCONS_00044215
scaffold5144	XLOC_029077	XLOC_029077;A3:scaffold5144:56190-56302:56190-56315:+	TCONS_00044217	TCONS_00044217,TCONS_00044218,TCONS_00044216
scaffold2261	XLOC_015396	XLOC_015396;A3:scaffold2261:118883-119147:118883-120167:+	TCONS_00023487	TCONS_00023487,TCONS_00023488,TCONS_00023489
scaffold2261	XLOC_015396	XLOC_015396;A3:scaffold2261:114105-114204:114105-114210:+	TCONS_00023488	TCONS_00023488,TCONS_00023489
scaffold2261	XLOC_015397	XLOC_015397;A3:scaffold2261:34543-49042:34430-49042:-	TCONS_00023492	TCONS_00023492,TCONS_00023491
scaffold2266	XLOC_015436	XLOC_015436;A3:scaffold2266:146318-147678:146317-147678:-	TCONS_00023549	TCONS_00023549,TCONS_00023547
scaffold9863	XLOC_043440	XLOC_043440;A3:scaffold9863:3983-4213:3983-4331:+	TCONS_00065961,TCONS_00065960	TCONS_00065961,TCONS_00065960,TCONS_00065959
scaffold14781	XLOC_007957	XLOC_007957;A3:scaffold14781:21765-22943:21762-22943:-	TCONS_00012182	TCONS_00012182,TCONS_00012184
scaffold14781	XLOC_007957	XLOC_007957;A3:scaffold14781:21795-22943:21765-22943:-	TCONS_00012183	TCONS_00012183,TCONS_00012182
scaffold14781	XLOC_007957	XLOC_007957;A3:scaffold14781:21795-22943:21762-22943:-	TCONS_00012183	TCONS_00012183,TCONS_00012184
scaffold14781	XLOC_007957	XLOC_007957;A3:scaffold14781:21795-22943:21759-22943:-	TCONS_00012183	TCONS_00012183,TCONS_00012185
scaffold14781	XLOC_007957	XLOC_007957;A3:scaffold14781:21762-22943:21759-22943:-	TCONS_00012184	TCONS_00012184,TCONS_00012185
scaffold14781	XLOC_007957	XLOC_007957;A3:scaffold14781:21765-22943:21759-22943:-	TCONS_00012182	TCONS_00012182,TCONS_00012185
scaffold9227	XLOC_041941	XLOC_041941;A3:scaffold9227:41421-41536:41382-41536:-	TCONS_00063659	TCONS_00063659,TCONS_00063660
scaffold11360	XLOC_002857	XLOC_002857;A3:scaffold11360:16821-20534:16821-21795:+	TCONS_00004305	TCONS_00004305,TCONS_00004303
scaffold20102	XLOC_013711	XLOC_013711;A3:scaffold20102:10714-10947:10701-10947:-	TCONS_00020941,TCONS_00020942	TCONS_00020941,TCONS_00020942,TCONS_00020940
scaffold309	XLOC_020295	XLOC_020295;A3:scaffold309:67096-67471:67094-67471:-	TCONS_00030971	TCONS_00030971,TCONS_00030970
scaffold309	XLOC_020297	XLOC_020297;A3:scaffold309:366788-366959:366785-366959:-	TCONS_00030976	TCONS_00030976,TCONS_00030975
scaffold309	XLOC_020296	XLOC_020296;A3:scaffold309:304640-304794:304636-304794:-	TCONS_00030973	TCONS_00030973,TCONS_00030974
scaffold17786	XLOC_011597	XLOC_011597;A3:scaffold17786:38908-39035:38908-40633:+	TCONS_00017710	TCONS_00017710,TCONS_00017708
scaffold17786	XLOC_011597	XLOC_011597;A3:scaffold17786:38908-39035:38908-39868:+	TCONS_00017710	TCONS_00017710,TCONS_00017709
scaffold352	XLOC_022321	XLOC_022321;A3:scaffold352:248325-248417:248325-248421:+	TCONS_00034024	TCONS_00034024,TCONS_00034023
scaffold11098	XLOC_002313	XLOC_002313;A3:scaffold11098:13805-13894:13672-13894:-	TCONS_00003481,TCONS_00003483,TCONS_00003482	TCONS_00003481,TCONS_00003483,TCONS_00003482,TCONS_00003480
scaffold11093	XLOC_002309	XLOC_002309;A3:scaffold11093:9645-12549:9645-12604:+	TCONS_00003473	TCONS_00003473,TCONS_00003472
scaffold227	XLOC_015452	XLOC_015452;A3:scaffold227:141448-141551:141431-141551:-	TCONS_00023576	TCONS_00023576,TCONS_00023577
scaffold2485	XLOC_016687	XLOC_016687;A3:scaffold2485:62468-63061:62468-63069:+	TCONS_00025490	TCONS_00025490,TCONS_00025491
scaffold2485	XLOC_016686	XLOC_016686;A3:scaffold2485:48539-49518:48539-49525:+	TCONS_00025488	TCONS_00025488,TCONS_00025487,TCONS_00025486
scaffold104	XLOC_000874	XLOC_000874;A3:scaffold104:189460-194770:189460-194775:+	TCONS_00001313,TCONS_00001315,TCONS_00001316	TCONS_00001313,TCONS_00001315,TCONS_00001316,TCONS_00001314
scaffold104	XLOC_000874	XLOC_000874;A3:scaffold104:189255-189335:189255-189401:+	TCONS_00001314,TCONS_00001315	TCONS_00001314,TCONS_00001315,TCONS_00001313,TCONS_00001316
scaffold105	XLOC_001148	XLOC_001148;A3:scaffold105:157087-157591:157084-157591:-	TCONS_00001725	TCONS_00001725,TCONS_00001724,TCONS_00001722,TCONS_00001723
scaffold101	XLOC_000195	XLOC_000195;A3:scaffold101:239847-239923:239847-239934:+	TCONS_00000320,TCONS_00000322	TCONS_00000320,TCONS_00000322,TCONS_00000319
scaffold103	XLOC_000656	XLOC_000656;A3:scaffold103:161473-162306:161473-162311:+	TCONS_00000987	TCONS_00000987,TCONS_00000988,TCONS_00000986,TCONS_00000989
scaffold1014	XLOC_000300	XLOC_000300;A3:scaffold1014:203448-203743:203154-203743:-	TCONS_00000464	TCONS_00000464,TCONS_00000462,TCONS_00000463
scaffold1014	XLOC_000300	XLOC_000300;A3:scaffold1014:202074-202150:202065-202150:-	TCONS_00000464,TCONS_00000465	TCONS_00000464,TCONS_00000465,TCONS_00000462,TCONS_00000463
scaffold1014	XLOC_000298	XLOC_000298;A3:scaffold1014:192395-194102:192392-194102:-	TCONS_00000457,TCONS_00000460,TCONS_00000459	TCONS_00000457,TCONS_00000460,TCONS_00000459,TCONS_00000458
scaffold5067	XLOC_028775	XLOC_028775;A3:scaffold5067:51332-51406:51329-51406:-	TCONS_00043772	TCONS_00043772,TCONS_00043773
scaffold5067	XLOC_028775	XLOC_028775;A3:scaffold5067:49927-50682:49915-50682:-	TCONS_00043772	TCONS_00043772,TCONS_00043773
scaffold1019	XLOC_000402	XLOC_000402;A3:scaffold1019:16742-19187:16679-19187:-	TCONS_00000619	TCONS_00000619,TCONS_00000618
scaffold4222	XLOC_025230	XLOC_025230;A3:scaffold4222:103841-104278:103841-104281:+	TCONS_00038407	TCONS_00038407,TCONS_00038408
scaffold5141	XLOC_029051	XLOC_029051;A3:scaffold5141:22613-23791:22613-23898:+	TCONS_00044180	TCONS_00044180,TCONS_00044181
scaffold5141	XLOC_029061	XLOC_029061;A3:scaffold5141:88998-89519:88950-89519:-	TCONS_00044194,TCONS_00044196	TCONS_00044194,TCONS_00044196,TCONS_00044195
scaffold8571	XLOC_040153	XLOC_040153;A3:scaffold8571:19076-23647:19065-23647:-	TCONS_00060991	TCONS_00060991,TCONS_00060990
scaffold8576	XLOC_040174	XLOC_040174;A3:scaffold8576:15007-15339:13412-15339:-	TCONS_00061019	TCONS_00061019,TCONS_00061018
scaffold1344	XLOC_006195	XLOC_006195;A3:scaffold1344:117815-117895:117742-117895:-	TCONS_00009480	TCONS_00009480,TCONS_00009481
scaffold10414	XLOC_000927	XLOC_000927;A3:scaffold10414:15737-15842:15278-15842:-	TCONS_00001387	TCONS_00001387,TCONS_00001388
scaffold10417	XLOC_000939	XLOC_000939;A3:scaffold10417:87890-88122:87634-88122:-	TCONS_00001412	TCONS_00001412,TCONS_00001410
scaffold10410	XLOC_000921	XLOC_000921;A3:scaffold10410:17997-18766:17997-18786:+	TCONS_00001376	TCONS_00001376,TCONS_00001375
scaffold10410	XLOC_000921	XLOC_000921;A3:scaffold10410:14510-14704:14510-14713:+	TCONS_00001375	TCONS_00001375,TCONS_00001376
scaffold10410	XLOC_000923	XLOC_000923;A3:scaffold10410:24752-24878:24706-24878:-	TCONS_00001380	TCONS_00001380,TCONS_00001379
scaffold5281	XLOC_029618	XLOC_029618;A3:scaffold5281:29134-29257:29134-29309:+	TCONS_00045031,TCONS_00045032	TCONS_00045031,TCONS_00045032,TCONS_00045030
scaffold1908	XLOC_012768	XLOC_012768;A3:scaffold1908:22698-23397:22698-23424:+	TCONS_00019445	TCONS_00019445,TCONS_00019446
scaffold7756	XLOC_037726	XLOC_037726;A3:scaffold7756:14288-14558:14288-14569:+	TCONS_00057338	TCONS_00057338,TCONS_00057339
scaffold7755	XLOC_037716	XLOC_037716;A3:scaffold7755:18118-18467:18118-18490:+	TCONS_00057324	TCONS_00057324,TCONS_00057325,TCONS_00057323
scaffold7753	XLOC_037713	XLOC_037713;A3:scaffold7753:27099-27377:27099-27558:+	TCONS_00057315	TCONS_00057315,TCONS_00057316,TCONS_00057317
scaffold8331	XLOC_039450	XLOC_039450;A3:scaffold8331:11993-12617:11993-12839:+	TCONS_00059918	TCONS_00059918,TCONS_00059917
scaffold8331	XLOC_039452	XLOC_039452;A3:scaffold8331:52782-52901:52782-52922:+	TCONS_00059923	TCONS_00059923,TCONS_00059924
scaffold5935	XLOC_031821	XLOC_031821;A3:scaffold5935:5627-5767:5609-5767:-	TCONS_00048375	TCONS_00048375,TCONS_00048374
scaffold5937	XLOC_031829	XLOC_031829;A3:scaffold5937:49702-49887:49702-49913:+	TCONS_00048391	TCONS_00048391,TCONS_00048390
scaffold8339	XLOC_039473	XLOC_039473;A3:scaffold8339:101831-102311:101730-102311:-	TCONS_00059954	TCONS_00059954,TCONS_00059952
scaffold7575	XLOC_037113	XLOC_037113;A3:scaffold7575:45759-46122:45758-46122:-	TCONS_00056400	TCONS_00056400,TCONS_00056399,TCONS_00056401
scaffold9818	XLOC_043333	XLOC_043333;A3:scaffold9818:7167-7294:7162-7294:-	TCONS_00065786	TCONS_00065786,TCONS_00065787
scaffold12033	XLOC_004012	XLOC_004012;A3:scaffold12033:26643-31457:26643-31464:+	TCONS_00006104	TCONS_00006104,TCONS_00006103
scaffold6486	XLOC_033698	XLOC_033698;A3:scaffold6486:41655-41787:41655-41868:+	TCONS_00051229	TCONS_00051229,TCONS_00051228
scaffold6487	XLOC_033711	XLOC_033711;A3:scaffold6487:52775-52861:52775-52883:+	TCONS_00051249	TCONS_00051249,TCONS_00051248
scaffold6487	XLOC_033708	XLOC_033708;A3:scaffold6487:597-2133:597-2142:+	TCONS_00051243	TCONS_00051243,TCONS_00051242
scaffold12787	XLOC_005173	XLOC_005173;A3:scaffold12787:19466-20088:19466-20147:+	TCONS_00007934	TCONS_00007934,TCONS_00007935
scaffold12783	XLOC_005165	XLOC_005165;A3:scaffold12783:57547-57613:57547-57619:+	TCONS_00007922,TCONS_00007924	TCONS_00007922,TCONS_00007924,TCONS_00007923,TCONS_00007921
scaffold12783	XLOC_005165	XLOC_005165;A3:scaffold12783:52769-53840:52769-53844:+	TCONS_00007923	TCONS_00007923,TCONS_00007922,TCONS_00007921
scaffold12780	XLOC_005162	XLOC_005162;A3:scaffold12780:10109-10340:10085-10340:-	TCONS_00007917	TCONS_00007917,TCONS_00007918
scaffold3504	XLOC_022285	XLOC_022285;A3:scaffold3504:111251-113181:111251-113199:+	TCONS_00033967,TCONS_00033968	TCONS_00033967,TCONS_00033968,TCONS_00033966
scaffold30200	XLOC_019891	XLOC_019891;A3:scaffold30200:2857-3526:2829-3526:-	TCONS_00030339	TCONS_00030339,TCONS_00030340
scaffold3059	XLOC_020081	XLOC_020081;A3:scaffold3059:33298-33385:33298-33388:+	TCONS_00030646,TCONS_00030647	TCONS_00030646,TCONS_00030647,TCONS_00030648
scaffold2672	XLOC_017828	XLOC_017828;A3:scaffold2672:82298-83757:82298-84002:+	TCONS_00027184	TCONS_00027184,TCONS_00027185
scaffold2672	XLOC_017828	XLOC_017828;A3:scaffold2672:80572-80985:80572-80993:+	TCONS_00027184	TCONS_00027184,TCONS_00027183,TCONS_00027185
scaffold2670	XLOC_017816	XLOC_017816;A3:scaffold2670:57512-57676:57512-57707:+	TCONS_00027163	TCONS_00027163,TCONS_00027164
scaffold2679	XLOC_017870	XLOC_017870;A3:scaffold2679:74035-74171:74029-74171:-	TCONS_00027239	TCONS_00027239,TCONS_00027240
scaffold9765	XLOC_043205	XLOC_043205;A3:scaffold9765:25702-26242:25702-26245:+	TCONS_00065593	TCONS_00065593,TCONS_00065592
scaffold14929	XLOC_008113	XLOC_008113;A3:scaffold14929:21487-21688:21484-21688:-	TCONS_00012442	TCONS_00012442,TCONS_00012441
scaffold4049	XLOC_024595	XLOC_024595;A3:scaffold4049:22878-22959:22874-22959:-	TCONS_00037460	TCONS_00037460,TCONS_00037459
scaffold2012	XLOC_013725	XLOC_013725;A3:scaffold2012:4852-17293:4838-17293:-	TCONS_00020961	TCONS_00020961,TCONS_00020962
scaffold2015	XLOC_013764	XLOC_013764;A3:scaffold2015:114898-115040:114898-115072:+	TCONS_00021028	TCONS_00021028,TCONS_00021029
scaffold2018	XLOC_013792	XLOC_013792;A3:scaffold2018:59980-61236:59980-61311:+	TCONS_00021071	TCONS_00021071,TCONS_00021072
scaffold9609	XLOC_042842	XLOC_042842;A3:scaffold9609:31053-31224:31050-31224:-	TCONS_00065045,TCONS_00065046,TCONS_00065047	TCONS_00065045,TCONS_00065046,TCONS_00065047,TCONS_00065048
scaffold14062	XLOC_007063	XLOC_007063;A3:scaffold14062:13163-13269:13163-13417:+	TCONS_00010826	TCONS_00010826,TCONS_00010825
scaffold14064	XLOC_007068	XLOC_007068;A3:scaffold14064:17913-18692:17912-18692:-	TCONS_00010834	TCONS_00010834,TCONS_00010833
scaffold14069	XLOC_007073	XLOC_007073;A3:scaffold14069:19438-26362:19438-26369:+	TCONS_00010843,TCONS_00010842	TCONS_00010843,TCONS_00010842,TCONS_00010844
scaffold14069	XLOC_007074	XLOC_007074;A3:scaffold14069:9927-10406:9922-10406:-	TCONS_00010846	TCONS_00010846,TCONS_00010845
scaffold9566	XLOC_042765	XLOC_042765;A3:scaffold9566:2094-3372:2094-3380:+	TCONS_00064920	TCONS_00064920,TCONS_00064921
scaffold9566	XLOC_042768	XLOC_042768;A3:scaffold9566:26441-27785:26402-27785:-	TCONS_00064925	TCONS_00064925,TCONS_00064926
scaffold86326	XLOC_040355	XLOC_040355;A3:scaffold86326:343-541:343-544:+	TCONS_00061266	TCONS_00061266,TCONS_00061267
scaffold9562	XLOC_042762	XLOC_042762;A3:scaffold9562:33813-34798:33787-34798:-	TCONS_00064915	TCONS_00064915,TCONS_00064916
scaffold6125	XLOC_032507	XLOC_032507;A3:scaffold6125:38693-38830:38690-38830:-	TCONS_00049402	TCONS_00049402,TCONS_00049401
scaffold5548	XLOC_030580	XLOC_030580;A3:scaffold5548:61907-61996:61896-61996:-	TCONS_00046455	TCONS_00046455,TCONS_00046454
scaffold5549	XLOC_030585	XLOC_030585;A3:scaffold5549:42657-42896:42567-42896:-	TCONS_00046462,TCONS_00046464	TCONS_00046462,TCONS_00046464,TCONS_00046463
scaffold5540	XLOC_030548	XLOC_030548;A3:scaffold5540:2329-2939:2329-3632:+	TCONS_00046401	TCONS_00046401,TCONS_00046402,TCONS_00046403
scaffold5540	XLOC_030549	XLOC_030549;A3:scaffold5540:42434-42510:42434-42554:+	TCONS_00046404,TCONS_00046406	TCONS_00046404,TCONS_00046406,TCONS_00046405
scaffold5540	XLOC_030551	XLOC_030551;A3:scaffold5540:73363-74181:73363-74418:+	TCONS_00046412	TCONS_00046412,TCONS_00046411,TCONS_00046410
scaffold5540	XLOC_030551	XLOC_030551;A3:scaffold5540:71604-71701:71604-71703:+	TCONS_00046410	TCONS_00046410,TCONS_00046411,TCONS_00046409,TCONS_00046412
scaffold5540	XLOC_030551	XLOC_030551;A3:scaffold5540:73218-73312:73218-73313:+	TCONS_00046412	TCONS_00046412,TCONS_00046411,TCONS_00046410,TCONS_00046409
scaffold5540	XLOC_030551	XLOC_030551;A3:scaffold5540:70721-70802:70721-70803:+	TCONS_00046412	TCONS_00046412,TCONS_00046410
scaffold8225	XLOC_039116	XLOC_039116;A3:scaffold8225:20171-20386:20171-20407:+	TCONS_00059430	TCONS_00059430,TCONS_00059428
scaffold8225	XLOC_039116	XLOC_039116;A3:scaffold8225:17793-17886:17793-17919:+	TCONS_00059430	TCONS_00059430,TCONS_00059428,TCONS_00059429
scaffold30837	XLOC_020261	XLOC_020261;A3:scaffold30837:476-2348:473-2348:-	TCONS_00030919	TCONS_00030919,TCONS_00030918
scaffold1595	XLOC_009463	XLOC_009463;A3:scaffold1595:115666-117125:115586-117125:-	TCONS_00014479	TCONS_00014479,TCONS_00014477
scaffold1594	XLOC_009452	XLOC_009452;A3:scaffold1594:35517-35606:35517-35726:+	TCONS_00014457	TCONS_00014457,TCONS_00014458,TCONS_00014459
scaffold1593	XLOC_009438	XLOC_009438;A3:scaffold1593:108136-112717:108136-112759:+	TCONS_00014436	TCONS_00014436,TCONS_00014435
scaffold12814	XLOC_005223	XLOC_005223;A3:scaffold12814:27214-27571:27214-27585:+	TCONS_00008007	TCONS_00008007,TCONS_00008008
scaffold1598	XLOC_009496	XLOC_009496;A3:scaffold1598:148700-148790:148700-148853:+	TCONS_00014537,TCONS_00014536	TCONS_00014537,TCONS_00014536,TCONS_00014538
scaffold1598	XLOC_009496	XLOC_009496;A3:scaffold1598:148153-148562:148153-148609:+	TCONS_00014536	TCONS_00014536,TCONS_00014537
scaffold4041	XLOC_024563	XLOC_024563;A3:scaffold4041:81145-81363:81145-81366:+	TCONS_00037412	TCONS_00037412,TCONS_00037413
scaffold4041	XLOC_024572	XLOC_024572;A3:scaffold4041:106789-106866:106786-106866:-	TCONS_00037425	TCONS_00037425,TCONS_00037424
scaffold11543	XLOC_003184	XLOC_003184;A3:scaffold11543:21170-21434:21170-22095:+	TCONS_00004817	TCONS_00004817,TCONS_00004818
scaffold9422	XLOC_042427	XLOC_042427;A3:scaffold9422:12464-13420:12464-13445:+	TCONS_00064405,TCONS_00064407	TCONS_00064405,TCONS_00064407,TCONS_00064406
scaffold9422	XLOC_042427	XLOC_042427;A3:scaffold9422:11128-11224:11128-11233:+	TCONS_00064405,TCONS_00064407	TCONS_00064405,TCONS_00064407,TCONS_00064406
scaffold9422	XLOC_042430	XLOC_042430;A3:scaffold9422:42550-42855:42547-42855:-	TCONS_00064414	TCONS_00064414,TCONS_00064415,TCONS_00064416
scaffold8747	XLOC_040674	XLOC_040674;A3:scaffold8747:18036-18285:17896-18285:-	TCONS_00061756,TCONS_00061757	TCONS_00061756,TCONS_00061757,TCONS_00061758,TCONS_00061759
scaffold8747	XLOC_040674	XLOC_040674;A3:scaffold8747:20261-22076:20138-22076:-	TCONS_00061759	TCONS_00061759,TCONS_00061758
scaffold8747	XLOC_040676	XLOC_040676;A3:scaffold8747:50555-52114:50552-52114:-	TCONS_00061762	TCONS_00061762,TCONS_00061761
scaffold8742	XLOC_040660	XLOC_040660;A3:scaffold8742:2799-3005:2799-3010:+	TCONS_00061735	TCONS_00061735,TCONS_00061734
scaffold8749	XLOC_040691	XLOC_040691;A3:scaffold8749:124544-124676:124537-124676:-	TCONS_00061782	TCONS_00061782,TCONS_00061781
scaffold6927	XLOC_035169	XLOC_035169;A3:scaffold6927:70523-70642:70523-70702:+	TCONS_00053437,TCONS_00053438	TCONS_00053437,TCONS_00053438,TCONS_00053436
scaffold6814	XLOC_034880	XLOC_034880;A3:scaffold6814:63365-63485:63362-63485:-	TCONS_00053018	TCONS_00053018,TCONS_00053019
scaffold6364	XLOC_033302	XLOC_033302;A3:scaffold6364:9342-9526:9287-9526:-	TCONS_00050639	TCONS_00050639,TCONS_00050638
scaffold6818	XLOC_034884	XLOC_034884;A3:scaffold6818:14264-15029:14264-15052:+	TCONS_00053028	TCONS_00053028,TCONS_00053030,TCONS_00053029
scaffold6818	XLOC_034884	XLOC_034884;A3:scaffold6818:15185-15276:15185-15652:+	TCONS_00053028	TCONS_00053028,TCONS_00053030,TCONS_00053029
scaffold894	XLOC_041220	XLOC_041220;A3:scaffold894:92282-92628:92282-92661:+	TCONS_00062562	TCONS_00062562,TCONS_00062563
scaffold895	XLOC_041237	XLOC_041237;A3:scaffold895:62947-63785:62947-63799:+	TCONS_00062586	TCONS_00062586,TCONS_00062585
scaffold8354	XLOC_039539	XLOC_039539;A3:scaffold8354:57389-57458:57378-57458:-	TCONS_00060055	TCONS_00060055,TCONS_00060053,TCONS_00060052,TCONS_00060054
scaffold8354	XLOC_039539	XLOC_039539;A3:scaffold8354:56292-57292:56288-57292:-	TCONS_00060053	TCONS_00060053,TCONS_00060054
scaffold8350	XLOC_039532	XLOC_039532;A3:scaffold8350:45144-45256:45144-45277:+	TCONS_00060041	TCONS_00060041,TCONS_00060042
scaffold23920	XLOC_016175	XLOC_016175;A3:scaffold23920:5301-5396:5301-5433:+	TCONS_00024698	TCONS_00024698,TCONS_00024699
scaffold898	XLOC_041311	XLOC_041311;A3:scaffold898:295198-295392:295198-295405:+	TCONS_00062701	TCONS_00062701,TCONS_00062702
scaffold14889	XLOC_008056	XLOC_008056;A3:scaffold14889:22957-23275:22957-23285:+	TCONS_00012353	TCONS_00012353,TCONS_00012354,TCONS_00012355
scaffold7141	XLOC_035830	XLOC_035830;A3:scaffold7141:4752-6268:4752-6384:+	TCONS_00054443	TCONS_00054443,TCONS_00054442
scaffold7141	XLOC_035834	XLOC_035834;A3:scaffold7141:48729-48841:48729-48855:+	TCONS_00054447	TCONS_00054447,TCONS_00054448
scaffold10432	XLOC_000977	XLOC_000977;A3:scaffold10432:5503-6093:5503-6111:+	TCONS_00001467	TCONS_00001467,TCONS_00001466
scaffold9594	XLOC_042814	XLOC_042814;A3:scaffold9594:32520-32781:32520-32784:+	TCONS_00064994	TCONS_00064994,TCONS_00064993
scaffold9594	XLOC_042814	XLOC_042814;A3:scaffold9594:32917-33113:32917-33191:+	TCONS_00064994	TCONS_00064994,TCONS_00064993
scaffold3268	XLOC_021227	XLOC_021227;A3:scaffold3268:114587-115435:114587-115457:+	TCONS_00032353	TCONS_00032353,TCONS_00032352
scaffold2246	XLOC_015304	XLOC_015304;A3:scaffold2246:88788-88881:88783-88881:-	TCONS_00023353,TCONS_00023354	TCONS_00023353,TCONS_00023354,TCONS_00023356,TCONS_00023355
scaffold2242	XLOC_015285	XLOC_015285;A3:scaffold2242:75384-75472:75384-75484:+	TCONS_00023330	TCONS_00023330,TCONS_00023329
scaffold2243	XLOC_015288	XLOC_015288;A3:scaffold2243:103941-128437:103941-128444:+	TCONS_00023336	TCONS_00023336,TCONS_00023335
scaffold2243	XLOC_015288	XLOC_015288;A3:scaffold2243:96281-96609:96281-96615:+	TCONS_00023335	TCONS_00023335,TCONS_00023336
scaffold2557	XLOC_017058	XLOC_017058;A3:scaffold2557:105360-105470:105360-105488:+	TCONS_00026032	TCONS_00026032,TCONS_00026033
scaffold2557	XLOC_017058	XLOC_017058;A3:scaffold2557:103576-103898:103576-103981:+	TCONS_00026033	TCONS_00026033,TCONS_00026032
scaffold2557	XLOC_017054	XLOC_017054;A3:scaffold2557:77507-77599:77507-77630:+	TCONS_00026024	TCONS_00026024,TCONS_00026026
scaffold2557	XLOC_017054	XLOC_017054;A3:scaffold2557:77507-77608:77507-77630:+	TCONS_00026025	TCONS_00026025,TCONS_00026026
scaffold2557	XLOC_017054	XLOC_017054;A3:scaffold2557:77507-77599:77507-77608:+	TCONS_00026024	TCONS_00026024,TCONS_00026025
scaffold17274	XLOC_011046	XLOC_011046;A3:scaffold17274:4125-4887:4120-4887:-	TCONS_00016860	TCONS_00016860,TCONS_00016859
scaffold7375	XLOC_036519	XLOC_036519;A3:scaffold7375:55276-55440:55194-55440:-	TCONS_00055491	TCONS_00055491,TCONS_00055493
scaffold18944	XLOC_012645	XLOC_012645;A3:scaffold18944:8696-8828:8696-8872:+	TCONS_00019267	TCONS_00019267,TCONS_00019268,TCONS_00019266
scaffold18944	XLOC_012645	XLOC_012645;A3:scaffold18944:10564-10655:10564-10662:+	TCONS_00019266,TCONS_00019267	TCONS_00019266,TCONS_00019267,TCONS_00019265
scaffold18944	XLOC_012644	XLOC_012644;A3:scaffold18944:4236-4541:4236-4549:+	TCONS_00019262	TCONS_00019262,TCONS_00019264
scaffold4101	XLOC_024827	XLOC_024827;A3:scaffold4101:65271-65369:65249-65369:-	TCONS_00037809	TCONS_00037809,TCONS_00037808
scaffold128	XLOC_005193	XLOC_005193;A3:scaffold128:26505-26591:26505-26593:+	TCONS_00007962	TCONS_00007962,TCONS_00007960,TCONS_00007961
scaffold128	XLOC_005194	XLOC_005194;A3:scaffold128:44126-44403:44126-44406:+	TCONS_00007963	TCONS_00007963,TCONS_00007964
scaffold128	XLOC_005197	XLOC_005197;A3:scaffold128:57490-57732:56899-57732:-	TCONS_00007970	TCONS_00007970,TCONS_00007969
scaffold129	XLOC_005314	XLOC_005314;A3:scaffold129:165617-166050:165617-166053:+	TCONS_00008149	TCONS_00008149,TCONS_00008150,TCONS_00008151
scaffold129	XLOC_005314	XLOC_005314;A3:scaffold129:166154-166290:166154-166344:+	TCONS_00008150	TCONS_00008150,TCONS_00008151,TCONS_00008152
scaffold129	XLOC_005313	XLOC_005313;A3:scaffold129:130952-131290:130952-131312:+	TCONS_00008146,TCONS_00008148	TCONS_00008146,TCONS_00008148,TCONS_00008145,TCONS_00008147
scaffold129	XLOC_005318	XLOC_005318;A3:scaffold129:387244-387354:386779-387354:-	TCONS_00008161	TCONS_00008161,TCONS_00008160
scaffold126	XLOC_004905	XLOC_004905;A3:scaffold126:50001-50277:49993-50277:-	TCONS_00007522,TCONS_00007523	TCONS_00007522,TCONS_00007523,TCONS_00007520,TCONS_00007521
scaffold125	XLOC_004781	XLOC_004781;A3:scaffold125:365491-365805:365491-365909:+	TCONS_00007330,TCONS_00007331	TCONS_00007330,TCONS_00007331,TCONS_00007328
scaffold125	XLOC_004783	XLOC_004783;A3:scaffold125:125961-127484:125809-127484:-	TCONS_00007334	TCONS_00007334,TCONS_00007333
scaffold120	XLOC_003952	XLOC_003952;A3:scaffold120:191264-191495:191238-191495:-	TCONS_00006004	TCONS_00006004,TCONS_00006003
scaffold5020	XLOC_028670	XLOC_028670;A3:scaffold5020:49859-49952:49859-49955:+	TCONS_00043615	TCONS_00043615,TCONS_00043614
scaffold27719	XLOC_018433	XLOC_018433;A3:scaffold27719:2390-2590:1598-2590:-	TCONS_00028097	TCONS_00028097,TCONS_00028096
scaffold5989	XLOC_032022	XLOC_032022;A3:scaffold5989:31477-31689:31477-31714:+	TCONS_00048673	TCONS_00048673,TCONS_00048674,TCONS_00048672
scaffold5989	XLOC_032022	XLOC_032022;A3:scaffold5989:32496-32696:32496-32725:+	TCONS_00048673	TCONS_00048673,TCONS_00048672
scaffold21384	XLOC_014638	XLOC_014638;A3:scaffold21384:1807-1960:1807-1968:+	TCONS_00022384,TCONS_00022381	TCONS_00022384,TCONS_00022381,TCONS_00022383,TCONS_00022382
scaffold13196	XLOC_005821	XLOC_005821;A3:scaffold13196:2157-2740:2103-2740:-	TCONS_00008934	TCONS_00008934,TCONS_00008933,TCONS_00008935
scaffold8518	XLOC_040037	XLOC_040037;A3:scaffold8518:40628-43563:40519-43563:-	TCONS_00060793	TCONS_00060793,TCONS_00060794
scaffold1923	XLOC_012920	XLOC_012920;A3:scaffold1923:136021-136105:136019-136105:-	TCONS_00019671	TCONS_00019671,TCONS_00019673,TCONS_00019672
scaffold1923	XLOC_012920	XLOC_012920;A3:scaffold1923:139595-140195:139592-140195:-	TCONS_00019671,TCONS_00019672	TCONS_00019671,TCONS_00019672,TCONS_00019673
scaffold1920	XLOC_012903	XLOC_012903;A3:scaffold1920:157241-157442:157241-157498:+	TCONS_00019649	TCONS_00019649,TCONS_00019648
scaffold15104	XLOC_008332	XLOC_008332;A3:scaffold15104:5944-12331:5890-12331:-	TCONS_00012779	TCONS_00012779,TCONS_00012777
scaffold52	XLOC_029329	XLOC_029329;A3:scaffold52:142139-142371:142139-142376:+	TCONS_00044590	TCONS_00044590,TCONS_00044592
scaffold35739	XLOC_022623	XLOC_022623;A3:scaffold35739:1194-1293:1135-1293:-	TCONS_00034483	TCONS_00034483,TCONS_00034485
scaffold10556	XLOC_001250	XLOC_001250;A3:scaffold10556:3719-3805:3712-3805:-	TCONS_00001899	TCONS_00001899,TCONS_00001900
scaffold59	XLOC_031738	XLOC_031738;A3:scaffold59:396737-396995:396737-396997:+	TCONS_00048253	TCONS_00048253,TCONS_00048252
scaffold7775	XLOC_037778	XLOC_037778;A3:scaffold7775:43523-48165:43044-48165:-	TCONS_00057407	TCONS_00057407,TCONS_00057406
scaffold7777	XLOC_037787	XLOC_037787;A3:scaffold7777:44777-49320:44777-49323:+	TCONS_00057419	TCONS_00057419,TCONS_00057420
scaffold57051	XLOC_031122	XLOC_031122;A3:scaffold57051:577-675:577-694:+	TCONS_00047320	TCONS_00047320,TCONS_00047321
scaffold1439	XLOC_007438	XLOC_007438;A3:scaffold1439:163948-164034:163895-164034:-	TCONS_00011410,TCONS_00011412	TCONS_00011410,TCONS_00011412,TCONS_00011411
scaffold1439	XLOC_007438	XLOC_007438;A3:scaffold1439:166181-166339:166174-166339:-	TCONS_00011411,TCONS_00011412	TCONS_00011411,TCONS_00011412,TCONS_00011410
scaffold10887	XLOC_001927	XLOC_001927;A3:scaffold10887:34341-34737:34341-34740:+	TCONS_00002893	TCONS_00002893,TCONS_00002894
scaffold5953	XLOC_031884	XLOC_031884;A3:scaffold5953:19646-19944:19641-19944:-	TCONS_00048478	TCONS_00048478,TCONS_00048477
scaffold5952	XLOC_031878	XLOC_031878;A3:scaffold5952:76340-78013:76340-78018:+	TCONS_00048467	TCONS_00048467,TCONS_00048468
scaffold5955	XLOC_031887	XLOC_031887;A3:scaffold5955:51877-52285:51877-52290:+	TCONS_00048482,TCONS_00048484,TCONS_00048485	TCONS_00048482,TCONS_00048484,TCONS_00048485,TCONS_00048483
scaffold9603	XLOC_042836	XLOC_042836;A3:scaffold9603:11189-12183:11127-12183:-	TCONS_00065032	TCONS_00065032,TCONS_00065030
scaffold9603	XLOC_042836	XLOC_042836;A3:scaffold9603:11199-12183:11189-12183:-	TCONS_00065031	TCONS_00065031,TCONS_00065032
scaffold9603	XLOC_042836	XLOC_042836;A3:scaffold9603:11199-12183:11127-12183:-	TCONS_00065031	TCONS_00065031,TCONS_00065030
scaffold7553	XLOC_037056	XLOC_037056;A3:scaffold7553:5082-5188:5082-5191:+	TCONS_00056309	TCONS_00056309,TCONS_00056308
scaffold7803	XLOC_037856	XLOC_037856;A3:scaffold7803:10960-11276:10960-11279:+	TCONS_00057540	TCONS_00057540,TCONS_00057539
scaffold7852	XLOC_038020	XLOC_038020;A3:scaffold7852:62505-62744:62458-62744:-	TCONS_00057777	TCONS_00057777,TCONS_00057779
scaffold7800	XLOC_037849	XLOC_037849;A3:scaffold7800:13957-14045:13917-14045:-	TCONS_00057529,TCONS_00057530	TCONS_00057529,TCONS_00057530,TCONS_00057531
scaffold14033	XLOC_007000	XLOC_007000;A3:scaffold14033:5499-5630:5499-5634:+	TCONS_00010739	TCONS_00010739,TCONS_00010738
scaffold12376	XLOC_004578	XLOC_004578;A3:scaffold12376:31606-32677:31600-32677:-	TCONS_00006992,TCONS_00006994	TCONS_00006992,TCONS_00006994,TCONS_00006993,TCONS_00006995
scaffold11688	XLOC_003439	XLOC_003439;A3:scaffold11688:46640-46808:46640-46817:+	TCONS_00005197,TCONS_00005199,TCONS_00005201	TCONS_00005197,TCONS_00005199,TCONS_00005201,TCONS_00005198,TCONS_00005200
scaffold11688	XLOC_003439	XLOC_003439;A3:scaffold11688:41418-45371:41418-45431:+	TCONS_00005197	TCONS_00005197,TCONS_00005198
scaffold8217	XLOC_039083	XLOC_039083;A3:scaffold8217:10724-11163:10724-11175:+	TCONS_00059376	TCONS_00059376,TCONS_00059377,TCONS_00059378
scaffold4608	XLOC_026911	XLOC_026911;A3:scaffold4608:46297-49415:46294-49415:-	TCONS_00040927,TCONS_00040928	TCONS_00040927,TCONS_00040928,TCONS_00040926,TCONS_00040925
scaffold4608	XLOC_026911	XLOC_026911;A3:scaffold4608:45032-45850:45029-45850:-	TCONS_00040927,TCONS_00040926,TCONS_00040928	TCONS_00040927,TCONS_00040926,TCONS_00040928,TCONS_00040925
scaffold4600	XLOC_026885	XLOC_026885;A3:scaffold4600:137077-137170:137077-137173:+	TCONS_00040894	TCONS_00040894,TCONS_00040893
scaffold4601	XLOC_026887	XLOC_026887;A3:scaffold4601:49027-51567:48876-51567:-	TCONS_00040898	TCONS_00040898,TCONS_00040897,TCONS_00040899
scaffold462	XLOC_026969	XLOC_026969;A3:scaffold462:246036-247353:246026-247353:-	TCONS_00041019	TCONS_00041019,TCONS_00041018
scaffold462	XLOC_026969	XLOC_026969;A3:scaffold462:247795-247872:247793-247872:-	TCONS_00041019	TCONS_00041019,TCONS_00041018
scaffold467	XLOC_027218	XLOC_027218;A3:scaffold467:77482-79530:77482-79574:+	TCONS_00041412	TCONS_00041412,TCONS_00041410
scaffold467	XLOC_027218	XLOC_027218;A3:scaffold467:77202-79530:77202-79574:+	TCONS_00041411	TCONS_00041411,TCONS_00041409
scaffold467	XLOC_027222	XLOC_027222;A3:scaffold467:123606-123708:123606-123709:+	TCONS_00041419	TCONS_00041419,TCONS_00041418
scaffold467	XLOC_027216	XLOC_027216;A3:scaffold467:54543-55420:54543-55429:+	TCONS_00041405	TCONS_00041405,TCONS_00041406
scaffold467	XLOC_027232	XLOC_027232;A3:scaffold467:122223-122863:122208-122863:-	TCONS_00041434	TCONS_00041434,TCONS_00041433
scaffold466	XLOC_027158	XLOC_027158;A3:scaffold466:225119-225668:225119-225685:+	TCONS_00041319	TCONS_00041319,TCONS_00041317,TCONS_00041318
scaffold466	XLOC_027153	XLOC_027153;A3:scaffold466:96506-96604:96506-96609:+	TCONS_00041309	TCONS_00041309,TCONS_00041308
scaffold465	XLOC_027126	XLOC_027126;A3:scaffold465:120202-120614:120198-120614:-	TCONS_00041267,TCONS_00041269	TCONS_00041267,TCONS_00041269,TCONS_00041268
scaffold465	XLOC_027126	XLOC_027126;A3:scaffold465:119384-119472:119383-119472:-	TCONS_00041269	TCONS_00041269,TCONS_00041267
scaffold465	XLOC_027126	XLOC_027126;A3:scaffold465:119383-119472:119382-119472:-	TCONS_00041267	TCONS_00041267,TCONS_00041266,TCONS_00041268
scaffold465	XLOC_027126	XLOC_027126;A3:scaffold465:127566-131021:127565-131021:-	TCONS_00041268	TCONS_00041268,TCONS_00041267,TCONS_00041269
scaffold465	XLOC_027126	XLOC_027126;A3:scaffold465:119384-119472:119382-119472:-	TCONS_00041269	TCONS_00041269,TCONS_00041266,TCONS_00041268
scaffold465	XLOC_027124	XLOC_027124;A3:scaffold465:96517-96617:96491-96617:-	TCONS_00041263	TCONS_00041263,TCONS_00041264
scaffold465	XLOC_027124	XLOC_027124;A3:scaffold465:97359-97451:97345-97451:-	TCONS_00041264	TCONS_00041264,TCONS_00041263
scaffold5240	XLOC_029469	XLOC_029469;A3:scaffold5240:50289-50978:50289-51006:+	TCONS_00044794,TCONS_00044795,TCONS_00044796	TCONS_00044794,TCONS_00044795,TCONS_00044796,TCONS_00044793
scaffold5240	XLOC_029469	XLOC_029469;A3:scaffold5240:48835-49218:48835-49222:+	TCONS_00044795	TCONS_00044795,TCONS_00044796
scaffold6392	XLOC_033362	XLOC_033362;A3:scaffold6392:9619-10394:9619-10502:+	TCONS_00050721	TCONS_00050721,TCONS_00050722
scaffold21014	XLOC_014382	XLOC_014382;A3:scaffold21014:9518-10021:9407-10021:-	TCONS_00021996	TCONS_00021996,TCONS_00021998
scaffold5244	XLOC_029481	XLOC_029481;A3:scaffold5244:70144-73709:70086-73709:-	TCONS_00044815	TCONS_00044815,TCONS_00044814
scaffold5244	XLOC_029481	XLOC_029481;A3:scaffold5244:31771-31905:31731-31905:-	TCONS_00044812,TCONS_00044813	TCONS_00044812,TCONS_00044813,TCONS_00044814,TCONS_00044815
scaffold3072	XLOC_020182	XLOC_020182;A3:scaffold3072:70458-73688:70458-73951:+	TCONS_00030796	TCONS_00030796,TCONS_00030795
scaffold3072	XLOC_020186	XLOC_020186;A3:scaffold3072:100538-101101:100538-101165:+	TCONS_00030804	TCONS_00030804,TCONS_00030803
scaffold4904	XLOC_028222	XLOC_028222;A3:scaffold4904:22380-22451:22380-22482:+	TCONS_00042920	TCONS_00042920,TCONS_00042921
scaffold4904	XLOC_028226	XLOC_028226;A3:scaffold4904:9409-9489:9405-9489:-	TCONS_00042929,TCONS_00042931	TCONS_00042929,TCONS_00042931,TCONS_00042930
scaffold4904	XLOC_028226	XLOC_028226;A3:scaffold4904:7573-8306:7369-8306:-	TCONS_00042930	TCONS_00042930,TCONS_00042929
scaffold806	XLOC_038652	XLOC_038652;A3:scaffold806:180874-181089:179521-181089:-	TCONS_00058749	TCONS_00058749,TCONS_00058750
scaffold2387	XLOC_016143	XLOC_016143;A3:scaffold2387:45622-45711:45619-45711:-	TCONS_00024651	TCONS_00024651,TCONS_00024652
scaffold809	XLOC_038733	XLOC_038733;A3:scaffold809:1807-2462:1807-2482:+	TCONS_00058860	TCONS_00058860,TCONS_00058863,TCONS_00058861
scaffold9195	XLOC_041868	XLOC_041868;A3:scaffold9195:16220-16389:16220-16392:+	TCONS_00063552	TCONS_00063552,TCONS_00063553
scaffold9194	XLOC_041866	XLOC_041866;A3:scaffold9194:25854-26767:24960-26767:-	TCONS_00063548	TCONS_00063548,TCONS_00063550
scaffold13762	XLOC_006659	XLOC_006659;A3:scaffold13762:22058-23685:22055-23685:-	TCONS_00010218	TCONS_00010218,TCONS_00010217
scaffold3386	XLOC_021748	XLOC_021748;A3:scaffold3386:81959-82320:81959-82327:+	TCONS_00033144	TCONS_00033144,TCONS_00033143
scaffold3386	XLOC_021744	XLOC_021744;A3:scaffold3386:11411-11520:11411-11755:+	TCONS_00033134	TCONS_00033134,TCONS_00033137
scaffold3386	XLOC_021745	XLOC_021745;A3:scaffold3386:15060-15128:15060-15144:+	TCONS_00033140	TCONS_00033140,TCONS_00033139
scaffold2654	XLOC_017680	XLOC_017680;A3:scaffold2654:90500-94889:90500-94899:+	TCONS_00026961,TCONS_00026960	TCONS_00026961,TCONS_00026960,TCONS_00026959
scaffold2654	XLOC_017683	XLOC_017683;A3:scaffold2654:5243-5342:5239-5342:-	TCONS_00026966,TCONS_00026967	TCONS_00026966,TCONS_00026967,TCONS_00026968
scaffold2654	XLOC_017690	XLOC_017690;A3:scaffold2654:122359-122689:122259-122689:-	TCONS_00026979	TCONS_00026979,TCONS_00026978
scaffold2657	XLOC_017700	XLOC_017700;A3:scaffold2657:104917-107856:104917-107955:+	TCONS_00026992	TCONS_00026992,TCONS_00026993
scaffold2657	XLOC_017707	XLOC_017707;A3:scaffold2657:74561-77567:74461-77567:-	TCONS_00027006	TCONS_00027006,TCONS_00027005
scaffold2657	XLOC_017706	XLOC_017706;A3:scaffold2657:58086-58270:58085-58270:-	TCONS_00027003	TCONS_00027003,TCONS_00027002
scaffold2657	XLOC_017706	XLOC_017706;A3:scaffold2657:58904-58978:58555-58978:-	TCONS_00027003	TCONS_00027003,TCONS_00027002
scaffold2652	XLOC_017656	XLOC_017656;A3:scaffold2652:30339-31498:30327-31498:-	TCONS_00026928	TCONS_00026928,TCONS_00026925,TCONS_00026927,TCONS_00026926
scaffold2652	XLOC_017656	XLOC_017656;A3:scaffold2652:46989-47976:46988-47976:-	TCONS_00026927	TCONS_00026927,TCONS_00026925,TCONS_00026928,TCONS_00026926
scaffold5387	XLOC_029968	XLOC_029968;A3:scaffold5387:48081-48808:47532-48808:-	TCONS_00045554	TCONS_00045554,TCONS_00045552
scaffold5384	XLOC_029956	XLOC_029956;A3:scaffold5384:51747-51833:51625-51833:-	TCONS_00045528	TCONS_00045528,TCONS_00045530,TCONS_00045529
scaffold5385	XLOC_029958	XLOC_029958;A3:scaffold5385:70906-72620:70906-72818:+	TCONS_00045534	TCONS_00045534,TCONS_00045533,TCONS_00045532
scaffold5383	XLOC_029950	XLOC_029950;A3:scaffold5383:75217-75790:75217-75995:+	TCONS_00045517	TCONS_00045517,TCONS_00045518
scaffold5383	XLOC_029950	XLOC_029950;A3:scaffold5383:48545-49484:48545-49535:+	TCONS_00045518	TCONS_00045518,TCONS_00045517
scaffold5383	XLOC_029949	XLOC_029949;A3:scaffold5383:43107-44374:43107-44418:+	TCONS_00045516	TCONS_00045516,TCONS_00045515
scaffold5383	XLOC_029949	XLOC_029949;A3:scaffold5383:43107-44253:43107-44374:+	TCONS_00045513	TCONS_00045513,TCONS_00045516
scaffold5383	XLOC_029949	XLOC_029949;A3:scaffold5383:43107-44253:43107-44418:+	TCONS_00045513	TCONS_00045513,TCONS_00045515
scaffold5383	XLOC_029951	XLOC_029951;A3:scaffold5383:33088-33245:33086-33245:-	TCONS_00045519	TCONS_00045519,TCONS_00045520,TCONS_00045521,TCONS_00045522
scaffold5383	XLOC_029951	XLOC_029951;A3:scaffold5383:28935-29363:28468-29363:-	TCONS_00045522	TCONS_00045522,TCONS_00045519,TCONS_00045520,TCONS_00045521
scaffold5383	XLOC_029951	XLOC_029951;A3:scaffold5383:25502-26293:25378-26293:-	TCONS_00045520,TCONS_00045521,TCONS_00045522	TCONS_00045520,TCONS_00045521,TCONS_00045522,TCONS_00045519
scaffold5383	XLOC_029951	XLOC_029951;A3:scaffold5383:22337-23483:22281-23483:-	TCONS_00045521	TCONS_00045521,TCONS_00045519,TCONS_00045520,TCONS_00045522
scaffold3928	XLOC_024120	XLOC_024120;A3:scaffold3928:75905-76846:75905-76849:+	TCONS_00036728,TCONS_00036730	TCONS_00036728,TCONS_00036730,TCONS_00036727,TCONS_00036729
scaffold3928	XLOC_024120	XLOC_024120;A3:scaffold3928:55870-56587:55870-56609:+	TCONS_00036730,TCONS_00036729	TCONS_00036730,TCONS_00036729,TCONS_00036727,TCONS_00036728
scaffold3925	XLOC_024111	XLOC_024111;A3:scaffold3925:53421-53503:53421-53544:+	TCONS_00036712	TCONS_00036712,TCONS_00036714
scaffold3925	XLOC_024113	XLOC_024113;A3:scaffold3925:61910-62075:61905-62075:-	TCONS_00036719,TCONS_00036720,TCONS_00036717	TCONS_00036719,TCONS_00036720,TCONS_00036717,TCONS_00036718
scaffold3921	XLOC_024098	XLOC_024098;A3:scaffold3921:61399-61563:61399-61566:+	TCONS_00036688	TCONS_00036688,TCONS_00036689
scaffold3921	XLOC_024101	XLOC_024101;A3:scaffold3921:8410-8784:7982-8784:-	TCONS_00036696	TCONS_00036696,TCONS_00036695
scaffold2039	XLOC_013947	XLOC_013947;A3:scaffold2039:88150-89340:88150-89366:+	TCONS_00021294	TCONS_00021294,TCONS_00021295
scaffold2039	XLOC_013958	XLOC_013958;A3:scaffold2039:146363-147053:146358-147053:-	TCONS_00021312	TCONS_00021312,TCONS_00021313
scaffold2039	XLOC_013956	XLOC_013956;A3:scaffold2039:92308-94173:92275-94173:-	TCONS_00021309	TCONS_00021309,TCONS_00021308
scaffold2033	XLOC_013908	XLOC_013908;A3:scaffold2033:197654-198133:197279-198133:-	TCONS_00021235	TCONS_00021235,TCONS_00021234
scaffold1606	XLOC_009627	XLOC_009627;A3:scaffold1606:148366-149071:148353-149071:-	TCONS_00014737,TCONS_00014738	TCONS_00014737,TCONS_00014738,TCONS_00014736
scaffold1606	XLOC_009627	XLOC_009627;A3:scaffold1606:151290-151864:150976-151864:-	TCONS_00014738	TCONS_00014738,TCONS_00014736,TCONS_00014737
scaffold1605	XLOC_009593	XLOC_009593;A3:scaffold1605:149886-149990:149886-149995:+	TCONS_00014694	TCONS_00014694,TCONS_00014695
scaffold1601	XLOC_009560	XLOC_009560;A3:scaffold1601:95776-95860:95721-95860:-	TCONS_00014642	TCONS_00014642,TCONS_00014641
scaffold5567	XLOC_030651	XLOC_030651;A3:scaffold5567:73905-76263:72306-76263:-	TCONS_00046569	TCONS_00046569,TCONS_00046570
scaffold11116	XLOC_002370	XLOC_002370;A3:scaffold11116:10291-16283:10273-16283:-	TCONS_00003577	TCONS_00003577,TCONS_00003578
scaffold11113	XLOC_002365	XLOC_002365;A3:scaffold11113:18265-18361:18255-18361:-	TCONS_00003568,TCONS_00003569	TCONS_00003568,TCONS_00003569,TCONS_00003570
scaffold40685	XLOC_024679	XLOC_024679;A3:scaffold40685:436-878:436-949:+	TCONS_00037597	TCONS_00037597,TCONS_00037598
scaffold19868	XLOC_013487	XLOC_013487;A3:scaffold19868:5306-5832:5303-5832:-	TCONS_00020579	TCONS_00020579,TCONS_00020578
scaffold4382	XLOC_025986	XLOC_025986;A3:scaffold4382:73609-73776:72930-73776:-	TCONS_00039566,TCONS_00039565	TCONS_00039566,TCONS_00039565,TCONS_00039567
scaffold4382	XLOC_025987	XLOC_025987;A3:scaffold4382:82710-82886:82694-82886:-	TCONS_00039569	TCONS_00039569,TCONS_00039568
scaffold4387	XLOC_026005	XLOC_026005;A3:scaffold4387:70804-72069:70804-72112:+	TCONS_00039594	TCONS_00039594,TCONS_00039593
scaffold4495	XLOC_026498	XLOC_026498;A3:scaffold4495:2348-2657:2331-2657:-	TCONS_00040322	TCONS_00040322,TCONS_00040320
scaffold4166	XLOC_025051	XLOC_025051;A3:scaffold4166:39556-39811:39556-39812:+	TCONS_00038118	TCONS_00038118,TCONS_00038119,TCONS_00038120,TCONS_00038121
scaffold4166	XLOC_025051	XLOC_025051;A3:scaffold4166:37214-37366:37214-37368:+	TCONS_00038121	TCONS_00038121,TCONS_00038118,TCONS_00038119,TCONS_00038120
scaffold7455	XLOC_036769	XLOC_036769;A3:scaffold7455:19499-26597:19473-26597:-	TCONS_00055874	TCONS_00055874,TCONS_00055875
scaffold4168	XLOC_025057	XLOC_025057;A3:scaffold4168:12083-16335:11525-16335:-	TCONS_00038130	TCONS_00038130,TCONS_00038128
scaffold250	XLOC_016778	XLOC_016778;A3:scaffold250:191051-192499:191036-192499:-	TCONS_00025625	TCONS_00025625,TCONS_00025624
scaffold252	XLOC_016856	XLOC_016856;A3:scaffold252:99384-100290:99323-100290:-	TCONS_00025732	TCONS_00025732,TCONS_00025733
scaffold254	XLOC_016972	XLOC_016972;A3:scaffold254:512552-512660:512552-512666:+	TCONS_00025904,TCONS_00025906	TCONS_00025904,TCONS_00025906,TCONS_00025905
scaffold254	XLOC_016972	XLOC_016972;A3:scaffold254:510258-510376:510258-510377:+	TCONS_00025906	TCONS_00025906,TCONS_00025904,TCONS_00025905
scaffold254	XLOC_016972	XLOC_016972;A3:scaffold254:508776-508859:508776-508860:+	TCONS_00025906	TCONS_00025906,TCONS_00025904,TCONS_00025905
scaffold793	XLOC_038245	XLOC_038245;A3:scaffold793:76578-77523:75873-77523:-	TCONS_00058100,TCONS_00058101	TCONS_00058100,TCONS_00058101,TCONS_00058102
scaffold793	XLOC_038245	XLOC_038245;A3:scaffold793:73137-73215:73121-73215:-	TCONS_00058102	TCONS_00058102,TCONS_00058101
scaffold788	XLOC_038112	XLOC_038112;A3:scaffold788:119263-128067:119259-128067:-	TCONS_00057920	TCONS_00057920,TCONS_00057919
scaffold787	XLOC_038084	XLOC_038084;A3:scaffold787:246930-247164:246930-247215:+	TCONS_00057874	TCONS_00057874,TCONS_00057875,TCONS_00057876
scaffold787	XLOC_038084	XLOC_038084;A3:scaffold787:246591-246753:246591-246796:+	TCONS_00057875,TCONS_00057876	TCONS_00057875,TCONS_00057876,TCONS_00057874
scaffold2913	XLOC_019275	XLOC_019275;A3:scaffold2913:74937-75357:74900-75357:-	TCONS_00029345	TCONS_00029345,TCONS_00029346
scaffold8387	XLOC_039632	XLOC_039632;A3:scaffold8387:30198-30281:30198-30335:+	TCONS_00060192	TCONS_00060192,TCONS_00060193
scaffold8387	XLOC_039634	XLOC_039634;A3:scaffold8387:50685-50808:50666-50808:-	TCONS_00060195,TCONS_00060196	TCONS_00060195,TCONS_00060196,TCONS_00060197
scaffold8387	XLOC_039634	XLOC_039634;A3:scaffold8387:51249-51333:51245-51333:-	TCONS_00060195,TCONS_00060197	TCONS_00060195,TCONS_00060197,TCONS_00060196
scaffold7121	XLOC_035783	XLOC_035783;A3:scaffold7121:48949-49332:48917-49332:-	TCONS_00054368	TCONS_00054368,TCONS_00054369,TCONS_00054370,TCONS_00054371
scaffold7126	XLOC_035795	XLOC_035795;A3:scaffold7126:12688-12910:12688-12979:+	TCONS_00054389	TCONS_00054389,TCONS_00054390
scaffold7129	XLOC_035799	XLOC_035799;A3:scaffold7129:40679-40857:40679-40860:+	TCONS_00054396	TCONS_00054396,TCONS_00054395
scaffold3244	XLOC_021113	XLOC_021113;A3:scaffold3244:108074-108157:108074-108170:+	TCONS_00032178,TCONS_00032179	TCONS_00032178,TCONS_00032179,TCONS_00032177
scaffold3244	XLOC_021112	XLOC_021112;A3:scaffold3244:92551-92647:92551-92652:+	TCONS_00032174	TCONS_00032174,TCONS_00032175
scaffold3247	XLOC_021122	XLOC_021122;A3:scaffold3247:108951-109712:108951-109713:+	TCONS_00032193	TCONS_00032193,TCONS_00032194
scaffold3246	XLOC_021117	XLOC_021117;A3:scaffold3246:25811-25914:25801-25914:-	TCONS_00032187	TCONS_00032187,TCONS_00032186
scaffold3243	XLOC_021095	XLOC_021095;A3:scaffold3243:27067-60713:27067-60718:+	TCONS_00032151	TCONS_00032151,TCONS_00032153,TCONS_00032152,TCONS_00032150
scaffold3243	XLOC_021097	XLOC_021097;A3:scaffold3243:98792-98908:98792-98911:+	TCONS_00032157	TCONS_00032157,TCONS_00032156
scaffold3243	XLOC_021102	XLOC_021102;A3:scaffold3243:109639-111442:109609-111442:-	TCONS_00032164	TCONS_00032164,TCONS_00032163
scaffold3710	XLOC_023197	XLOC_023197;A3:scaffold3710:55872-56090:55872-56098:+	TCONS_00035339	TCONS_00035339,TCONS_00035338
scaffold851	XLOC_040011	XLOC_040011;A3:scaffold851:135023-135166:135023-135171:+	TCONS_00060756	TCONS_00060756,TCONS_00060755
scaffold5619	XLOC_030853	XLOC_030853;A3:scaffold5619:41710-42856:41710-42860:+	TCONS_00046899	TCONS_00046899,TCONS_00046898
scaffold6182	XLOC_032684	XLOC_032684;A3:scaffold6182:31128-31337:31128-31852:+	TCONS_00049676	TCONS_00049676,TCONS_00049675
scaffold1941	XLOC_013067	XLOC_013067;A3:scaffold1941:135101-135330:135101-135336:+	TCONS_00019893,TCONS_00019895,TCONS_00019896	TCONS_00019893,TCONS_00019895,TCONS_00019896,TCONS_00019894
scaffold1943	XLOC_013092	XLOC_013092;A3:scaffold1943:159021-159479:158966-159479:-	TCONS_00019929	TCONS_00019929,TCONS_00019928
scaffold28390	XLOC_018752	XLOC_018752;A3:scaffold28390:202-281:202-291:+	TCONS_00028579	TCONS_00028579,TCONS_00028578
scaffold10183	XLOC_000391	XLOC_000391;A3:scaffold10183:36025-36108:35971-36108:-	TCONS_00000603	TCONS_00000603,TCONS_00000602,TCONS_00000604
scaffold10182	XLOC_000382	XLOC_000382;A3:scaffold10182:5712-6310:5712-6425:+	TCONS_00000589	TCONS_00000589,TCONS_00000588
scaffold10182	XLOC_000385	XLOC_000385;A3:scaffold10182:33514-33620:33512-33620:-	TCONS_00000594,TCONS_00000595	TCONS_00000594,TCONS_00000595,TCONS_00000593
scaffold14744	XLOC_007909	XLOC_007909;A3:scaffold14744:20846-21066:20846-21077:+	TCONS_00012108,TCONS_00012107	TCONS_00012108,TCONS_00012107,TCONS_00012109
scaffold857	XLOC_040142	XLOC_040142;A3:scaffold857:58603-59103:58603-59154:+	TCONS_00060969	TCONS_00060969,TCONS_00060970
scaffold857	XLOC_040143	XLOC_040143;A3:scaffold857:10236-10644:10233-10644:-	TCONS_00060972	TCONS_00060972,TCONS_00060974
scaffold26824	XLOC_017901	XLOC_017901;A3:scaffold26824:2333-2848:2333-2851:+	TCONS_00027284	TCONS_00027284,TCONS_00027286
scaffold14749	XLOC_007911	XLOC_007911;A3:scaffold14749:16434-16623:16409-16623:-	TCONS_00012112	TCONS_00012112,TCONS_00012113
scaffold8536	XLOC_040075	XLOC_040075;A3:scaffold8536:43839-44363:43759-44363:-	TCONS_00060859,TCONS_00060858	TCONS_00060859,TCONS_00060858,TCONS_00060860
scaffold8536	XLOC_040075	XLOC_040075;A3:scaffold8536:39810-40417:39771-40417:-	TCONS_00060857	TCONS_00060857,TCONS_00060859,TCONS_00060858
scaffold8538	XLOC_040083	XLOC_040083;A3:scaffold8538:27113-27217:27107-27217:-	TCONS_00060876	TCONS_00060876,TCONS_00060875
scaffold18433	XLOC_012219	XLOC_012219;A3:scaffold18433:12348-12861:12264-12861:-	TCONS_00018650	TCONS_00018650,TCONS_00018649
scaffold16670	XLOC_010360	XLOC_010360;A3:scaffold16670:10883-13107:10883-13123:+	TCONS_00015839	TCONS_00015839,TCONS_00015840
scaffold2478	XLOC_016636	XLOC_016636;A3:scaffold2478:86729-89643:86729-89646:+	TCONS_00025416	TCONS_00025416,TCONS_00025417
scaffold2478	XLOC_016643	XLOC_016643;A3:scaffold2478:131965-132053:130997-132053:-	TCONS_00025425	TCONS_00025425,TCONS_00025426
scaffold38499	XLOC_023803	XLOC_023803;A3:scaffold38499:619-695:619-698:+	TCONS_00036247	TCONS_00036247,TCONS_00036248
scaffold10450	XLOC_001004	XLOC_001004;A3:scaffold10450:10280-10450:10280-10475:+	TCONS_00001510	TCONS_00001510,TCONS_00001508
scaffold10457	XLOC_001022	XLOC_001022;A3:scaffold10457:43262-43955:42975-43955:-	TCONS_00001538	TCONS_00001538,TCONS_00001537
scaffold855	XLOC_040106	XLOC_040106;A3:scaffold855:74070-74705:74070-75218:+	TCONS_00060917	TCONS_00060917,TCONS_00060914
scaffold14298	XLOC_007330	XLOC_007330;A3:scaffold14298:25511-25591:25488-25591:-	TCONS_00011230	TCONS_00011230,TCONS_00011232
scaffold16589	XLOC_010262	XLOC_010262;A3:scaffold16589:13389-13999:13351-13999:-	TCONS_00015686	TCONS_00015686,TCONS_00015687
scaffold15166	XLOC_008408	XLOC_008408;A3:scaffold15166:15350-15689:15350-15690:+	TCONS_00012893	TCONS_00012893,TCONS_00012891,TCONS_00012892
scaffold16584	XLOC_010261	XLOC_010261;A3:scaffold16584:7004-7304:7004-7310:+	TCONS_00015683,TCONS_00015684,TCONS_00015685	TCONS_00015683,TCONS_00015684,TCONS_00015685,TCONS_00015682
scaffold8220	XLOC_039094	XLOC_039094;A3:scaffold8220:40541-40622:40498-40622:-	TCONS_00059396	TCONS_00059396,TCONS_00059397,TCONS_00059398
scaffold2706	XLOC_018055	XLOC_018055;A3:scaffold2706:77510-77638:77510-77651:+	TCONS_00027530,TCONS_00027528	TCONS_00027530,TCONS_00027528,TCONS_00027529
scaffold2706	XLOC_018055	XLOC_018055;A3:scaffold2706:79970-80176:79970-80182:+	TCONS_00027528	TCONS_00027528,TCONS_00027530,TCONS_00027529
scaffold19341	XLOC_012994	XLOC_012994;A3:scaffold19341:5448-5630:5443-5630:-	TCONS_00019786	TCONS_00019786,TCONS_00019787
scaffold7719	XLOC_037573	XLOC_037573;A3:scaffold7719:28115-28271:28106-28271:-	TCONS_00057097	TCONS_00057097,TCONS_00057096,TCONS_00057098
scaffold7719	XLOC_037573	XLOC_037573;A3:scaffold7719:42260-42537:42239-42537:-	TCONS_00057097	TCONS_00057097,TCONS_00057098
scaffold6623	XLOC_034178	XLOC_034178;A3:scaffold6623:13883-15972:13868-15972:-	TCONS_00051967	TCONS_00051967,TCONS_00051968
scaffold1419	XLOC_007192	XLOC_007192;A3:scaffold1419:48012-48917:48006-48917:-	TCONS_00011021	TCONS_00011021,TCONS_00011022
scaffold5973	XLOC_031982	XLOC_031982;A3:scaffold5973:78561-78684:78556-78684:-	TCONS_00048613	TCONS_00048613,TCONS_00048612
scaffold5977	XLOC_031999	XLOC_031999;A3:scaffold5977:28236-28921:28218-28921:-	TCONS_00048638	TCONS_00048638,TCONS_00048639
scaffold20501	XLOC_014037	XLOC_014037;A3:scaffold20501:3680-5584:3680-5599:+	TCONS_00021443	TCONS_00021443,TCONS_00021442
scaffold7821	XLOC_037934	XLOC_037934;A3:scaffold7821:52424-52994:52421-52994:-	TCONS_00057654,TCONS_00057655	TCONS_00057654,TCONS_00057655,TCONS_00057656
scaffold7820	XLOC_037928	XLOC_037928;A3:scaffold7820:87002-87240:86998-87240:-	TCONS_00057645	TCONS_00057645,TCONS_00057644
scaffold7823	XLOC_037937	XLOC_037937;A3:scaffold7823:14503-25302:14498-25302:-	TCONS_00057661,TCONS_00057662,TCONS_00057659	TCONS_00057661,TCONS_00057662,TCONS_00057659,TCONS_00057660
scaffold12359	XLOC_004551	XLOC_004551;A3:scaffold12359:4248-8266:4248-8277:+	TCONS_00006954	TCONS_00006954,TCONS_00006953
scaffold12359	XLOC_004553	XLOC_004553;A3:scaffold12359:26477-26582:26477-26593:+	TCONS_00006956	TCONS_00006956,TCONS_00006957
scaffold9721	XLOC_043128	XLOC_043128;A3:scaffold9721:22927-23008:22927-23009:+	TCONS_00065477	TCONS_00065477,TCONS_00065475,TCONS_00065476
scaffold9725	XLOC_043131	XLOC_043131;A3:scaffold9725:78286-78372:78251-78372:-	TCONS_00065485,TCONS_00065484	TCONS_00065485,TCONS_00065484,TCONS_00065482,TCONS_00065483
scaffold11665	XLOC_003392	XLOC_003392;A3:scaffold11665:1073-2015:1073-2022:+	TCONS_00005131,TCONS_00005130,TCONS_00005129	TCONS_00005131,TCONS_00005130,TCONS_00005129,TCONS_00005128
scaffold11665	XLOC_003392	XLOC_003392;A3:scaffold11665:21032-21619:21032-21631:+	TCONS_00005129	TCONS_00005129,TCONS_00005131,TCONS_00005130,TCONS_00005128
scaffold11665	XLOC_003392	XLOC_003392;A3:scaffold11665:19954-20397:19954-20494:+	TCONS_00005130,TCONS_00005128,TCONS_00005129	TCONS_00005130,TCONS_00005128,TCONS_00005129,TCONS_00005131
scaffold7985	XLOC_038436	XLOC_038436;A3:scaffold7985:24675-41077:24675-41097:+	TCONS_00058413,TCONS_00058411	TCONS_00058413,TCONS_00058411,TCONS_00058412
scaffold7985	XLOC_038436	XLOC_038436;A3:scaffold7985:41946-42055:41946-42104:+	TCONS_00058411	TCONS_00058411,TCONS_00058412,TCONS_00058413,TCONS_00058414
scaffold11661	XLOC_003381	XLOC_003381;A3:scaffold11661:16432-17239:16432-17416:+	TCONS_00005108	TCONS_00005108,TCONS_00005109
scaffold11912	XLOC_003827	XLOC_003827;A3:scaffold11912:25443-25530:25399-25530:-	TCONS_00005804	TCONS_00005804,TCONS_00005805
scaffold11662	XLOC_003385	XLOC_003385;A3:scaffold11662:8153-8565:8153-8568:+	TCONS_00005118,TCONS_00005117	TCONS_00005118,TCONS_00005117,TCONS_00005119
scaffold4596	XLOC_026868	XLOC_026868;A3:scaffold4596:71075-71574:71075-71586:+	TCONS_00040863	TCONS_00040863,TCONS_00040864
scaffold6441	XLOC_033570	XLOC_033570;A3:scaffold6441:56061-56167:56061-56195:+	TCONS_00051038	TCONS_00051038,TCONS_00051037
scaffold6441	XLOC_033567	XLOC_033567;A3:scaffold6441:19306-19408:19306-19415:+	TCONS_00051032	TCONS_00051032,TCONS_00051031
scaffold6992	XLOC_035346	XLOC_035346;A3:scaffold6992:11325-12301:11325-12350:+	TCONS_00053707,TCONS_00053708	TCONS_00053707,TCONS_00053708,TCONS_00053706
scaffold6992	XLOC_035346	XLOC_035346;A3:scaffold6992:12435-12537:12435-12539:+	TCONS_00053707	TCONS_00053707,TCONS_00053706
scaffold4623	XLOC_026995	XLOC_026995;A3:scaffold4623:71457-71664:71405-71664:-	TCONS_00041058	TCONS_00041058,TCONS_00041057
scaffold4623	XLOC_026996	XLOC_026996;A3:scaffold4623:77893-77983:77888-77983:-	TCONS_00041060,TCONS_00041062	TCONS_00041060,TCONS_00041062,TCONS_00041061
scaffold4627	XLOC_027008	XLOC_027008;A3:scaffold4627:23620-23803:23610-23803:-	TCONS_00041083,TCONS_00041080	TCONS_00041083,TCONS_00041080,TCONS_00041082,TCONS_00041081
scaffold4625	XLOC_027003	XLOC_027003;A3:scaffold4625:94795-95597:94792-95597:-	TCONS_00041070	TCONS_00041070,TCONS_00041071
scaffold449	XLOC_026475	XLOC_026475;A3:scaffold449:213886-214107:213886-214116:+	TCONS_00040282	TCONS_00040282,TCONS_00040284,TCONS_00040283
scaffold449	XLOC_026475	XLOC_026475;A3:scaffold449:214455-214559:214455-214583:+	TCONS_00040282	TCONS_00040282,TCONS_00040284
scaffold449	XLOC_026474	XLOC_026474;A3:scaffold449:82355-84845:82355-84850:+	TCONS_00040280	TCONS_00040280,TCONS_00040281
scaffold449	XLOC_026479	XLOC_026479;A3:scaffold449:40203-40410:40202-40410:-	TCONS_00040294	TCONS_00040294,TCONS_00040293
scaffold444	XLOC_026266	XLOC_026266;A3:scaffold444:326164-326314:326161-326314:-	TCONS_00039979	TCONS_00039979,TCONS_00039978,TCONS_00039980
scaffold447	XLOC_026425	XLOC_026425;A3:scaffold447:76350-76439:76349-76439:-	TCONS_00040202	TCONS_00040202,TCONS_00040201,TCONS_00040203
scaffold447	XLOC_026426	XLOC_026426;A3:scaffold447:113114-113533:113095-113533:-	TCONS_00040204	TCONS_00040204,TCONS_00040205
scaffold441	XLOC_026136	XLOC_026136;A3:scaffold441:15926-16014:15865-16014:-	TCONS_00039777	TCONS_00039777,TCONS_00039776
scaffold443	XLOC_026213	XLOC_026213;A3:scaffold443:228447-228535:228315-228535:-	TCONS_00039906	TCONS_00039906,TCONS_00039902
scaffold442	XLOC_026172	XLOC_026172;A3:scaffold442:184092-185213:184092-185216:+	TCONS_00039843	TCONS_00039843,TCONS_00039841,TCONS_00039842
scaffold442	XLOC_026172	XLOC_026172;A3:scaffold442:181523-181658:181523-181661:+	TCONS_00039841	TCONS_00039841,TCONS_00039843
scaffold442	XLOC_026174	XLOC_026174;A3:scaffold442:231008-231583:230882-231583:-	TCONS_00039846	TCONS_00039846,TCONS_00039845
scaffold6661	XLOC_034313	XLOC_034313;A3:scaffold6661:47163-48013:47163-48105:+	TCONS_00052156	TCONS_00052156,TCONS_00052157
scaffold6191	XLOC_032712	XLOC_032712;A3:scaffold6191:17064-17241:16881-17241:-	TCONS_00049713	TCONS_00049713,TCONS_00049711
scaffold6191	XLOC_032712	XLOC_032712;A3:scaffold6191:18729-18939:18706-18939:-	TCONS_00049711	TCONS_00049711,TCONS_00049712
scaffold6664	XLOC_034328	XLOC_034328;A3:scaffold6664:2732-2895:2654-2895:-	TCONS_00052184	TCONS_00052184,TCONS_00052183
scaffold6194	XLOC_032717	XLOC_032717;A3:scaffold6194:36448-38523:36448-38532:+	TCONS_00049720,TCONS_00049721	TCONS_00049720,TCONS_00049721,TCONS_00049718
scaffold6194	XLOC_032717	XLOC_032717;A3:scaffold6194:36448-38523:36448-38526:+	TCONS_00049720,TCONS_00049721	TCONS_00049720,TCONS_00049721,TCONS_00049719
scaffold6194	XLOC_032717	XLOC_032717;A3:scaffold6194:36448-38526:36448-38532:+	TCONS_00049719	TCONS_00049719,TCONS_00049718
scaffold3018	XLOC_019867	XLOC_019867;A3:scaffold3018:50551-50826:50530-50826:-	TCONS_00030303,TCONS_00030304	TCONS_00030303,TCONS_00030304,TCONS_00030305
scaffold3015	XLOC_019849	XLOC_019849;A3:scaffold3015:76405-76466:76405-76478:+	TCONS_00030274	TCONS_00030274,TCONS_00030275
scaffold3015	XLOC_019850	XLOC_019850;A3:scaffold3015:86793-90586:86793-91145:+	TCONS_00030276	TCONS_00030276,TCONS_00030278
scaffold3015	XLOC_019852	XLOC_019852;A3:scaffold3015:118979-119067:118920-119067:-	TCONS_00030281,TCONS_00030280	TCONS_00030281,TCONS_00030280,TCONS_00030282
scaffold12606	XLOC_004909	XLOC_004909;A3:scaffold12606:8102-8246:8102-8250:+	TCONS_00007529	TCONS_00007529,TCONS_00007531
scaffold12606	XLOC_004909	XLOC_004909;A3:scaffold12606:8098-8246:8098-8250:+	TCONS_00007532	TCONS_00007532,TCONS_00007530
scaffold9082	XLOC_041578	XLOC_041578;A3:scaffold9082:13309-13699:13309-14878:+	TCONS_00063112	TCONS_00063112,TCONS_00063111
scaffold6278	XLOC_033010	XLOC_033010;A3:scaffold6278:14034-15126:14034-15185:+	TCONS_00050177,TCONS_00050176	TCONS_00050177,TCONS_00050176,TCONS_00050178
scaffold6278	XLOC_033010	XLOC_033010;A3:scaffold6278:15257-15488:15257-16103:+	TCONS_00050176	TCONS_00050176,TCONS_00050177
scaffold834	XLOC_039480	XLOC_039480;A3:scaffold834:49406-50377:49406-50420:+	TCONS_00059963	TCONS_00059963,TCONS_00059962
scaffold834	XLOC_039489	XLOC_039489;A3:scaffold834:77520-77636:77517-77636:-	TCONS_00059976	TCONS_00059976,TCONS_00059975
scaffold6272	XLOC_033003	XLOC_033003;A3:scaffold6272:20506-20774:20506-21988:+	TCONS_00050163	TCONS_00050163,TCONS_00050164
scaffold835	XLOC_039528	XLOC_039528;A3:scaffold835:89159-89240:89139-89240:-	TCONS_00060034	TCONS_00060034,TCONS_00060037,TCONS_00060036,TCONS_00060035
scaffold2639	XLOC_017560	XLOC_017560;A3:scaffold2639:40367-40971:40367-41650:+	TCONS_00026773	TCONS_00026773,TCONS_00026774
scaffold868	XLOC_040463	XLOC_040463;A3:scaffold868:167057-167932:167057-167957:+	TCONS_00061428	TCONS_00061428,TCONS_00061429
scaffold865	XLOC_040390	XLOC_040390;A3:scaffold865:211904-213104:211904-213146:+	TCONS_00061314,TCONS_00061315	TCONS_00061314,TCONS_00061315,TCONS_00061316
scaffold5367	XLOC_029881	XLOC_029881;A3:scaffold5367:1601-2421:1601-2434:+	TCONS_00045423	TCONS_00045423,TCONS_00045422
scaffold4449	XLOC_026318	XLOC_026318;A3:scaffold4449:219-378:219-405:+	TCONS_00040060	TCONS_00040060,TCONS_00040058
scaffold3900	XLOC_023997	XLOC_023997;A3:scaffold3900:44502-44630:44502-44636:+	TCONS_00036544,TCONS_00036546	TCONS_00036544,TCONS_00036546,TCONS_00036545
scaffold3904	XLOC_024027	XLOC_024027;A3:scaffold3904:29282-29442:29228-29442:-	TCONS_00036584	TCONS_00036584,TCONS_00036585
scaffold3904	XLOC_024030	XLOC_024030;A3:scaffold3904:78528-78885:78490-78885:-	TCONS_00036589	TCONS_00036589,TCONS_00036590
scaffold9920	XLOC_043573	XLOC_043573;A3:scaffold9920:15090-15199:15090-15205:+	TCONS_00066170	TCONS_00066170,TCONS_00066171
scaffold22820	XLOC_015546	XLOC_015546;A3:scaffold22820:3053-3246:3052-3246:-	TCONS_00023721	TCONS_00023721,TCONS_00023719,TCONS_00023720
scaffold17154	XLOC_010915	XLOC_010915;A3:scaffold17154:2443-5136:2443-5151:+	TCONS_00016685	TCONS_00016685,TCONS_00016684
scaffold12437	XLOC_004681	XLOC_004681;A3:scaffold12437:26624-27275:26337-27275:-	TCONS_00007162	TCONS_00007162,TCONS_00007163,TCONS_00007164
scaffold17401	XLOC_011206	XLOC_011206;A3:scaffold17401:11438-11789:11438-11829:+	TCONS_00017108	TCONS_00017108,TCONS_00017107
scaffold17401	XLOC_011206	XLOC_011206;A3:scaffold17401:12983-13236:12983-13284:+	TCONS_00017107	TCONS_00017107,TCONS_00017108
scaffold19117	XLOC_012820	XLOC_012820;A3:scaffold19117:8517-9530:8397-9530:-	TCONS_00019525	TCONS_00019525,TCONS_00019526
scaffold5506	XLOC_030411	XLOC_030411;A3:scaffold5506:55438-55551:55438-55572:+	TCONS_00046195	TCONS_00046195,TCONS_00046196,TCONS_00046197
scaffold5507	XLOC_030418	XLOC_030418;A3:scaffold5507:81391-82410:81391-82446:+	TCONS_00046207,TCONS_00046208	TCONS_00046207,TCONS_00046208,TCONS_00046209
scaffold4365	XLOC_025906	XLOC_025906;A3:scaffold4365:99777-101405:99774-101405:-	TCONS_00039424	TCONS_00039424,TCONS_00039425
scaffold4364	XLOC_025896	XLOC_025896;A3:scaffold4364:9000-9073:9000-9088:+	TCONS_00039410,TCONS_00039412	TCONS_00039410,TCONS_00039412,TCONS_00039411
scaffold4360	XLOC_025895	XLOC_025895;A3:scaffold4360:102390-102482:102356-102482:-	TCONS_00039409	TCONS_00039409,TCONS_00039408
scaffold1627	XLOC_009903	XLOC_009903;A3:scaffold1627:46545-52510:46545-52512:+	TCONS_00015150	TCONS_00015150,TCONS_00015151,TCONS_00015152,TCONS_00015153
scaffold4103	XLOC_024833	XLOC_024833;A3:scaffold4103:101668-101989:101668-102362:+	TCONS_00037817	TCONS_00037817,TCONS_00037818
scaffold23066	XLOC_015681	XLOC_015681;A3:scaffold23066:5759-5895:5707-5895:-	TCONS_00023925	TCONS_00023925,TCONS_00023926
scaffold270	XLOC_018034	XLOC_018034;A3:scaffold270:111105-111365:111105-111620:+	TCONS_00027494,TCONS_00027493	TCONS_00027494,TCONS_00027493,TCONS_00027492
scaffold271	XLOC_018085	XLOC_018085;A3:scaffold271:257341-257445:257341-257460:+	TCONS_00027574	TCONS_00027574,TCONS_00027575
scaffold276	XLOC_018354	XLOC_018354;A3:scaffold276:293823-293901:293647-293901:-	TCONS_00027979,TCONS_00027978	TCONS_00027979,TCONS_00027978,TCONS_00027981
scaffold276	XLOC_018351	XLOC_018351;A3:scaffold276:213017-213942:213012-213942:-	TCONS_00027974,TCONS_00027975	TCONS_00027974,TCONS_00027975,TCONS_00027973
scaffold276	XLOC_018351	XLOC_018351;A3:scaffold276:214716-214816:214711-214816:-	TCONS_00027974,TCONS_00027975	TCONS_00027974,TCONS_00027975,TCONS_00027973
scaffold275	XLOC_018294	XLOC_018294;A3:scaffold275:257561-258314:257134-258314:-	TCONS_00027888	TCONS_00027888,TCONS_00027887
scaffold275	XLOC_018292	XLOC_018292;A3:scaffold275:184796-184878:184579-184878:-	TCONS_00027882	TCONS_00027882,TCONS_00027881
scaffold275	XLOC_018293	XLOC_018293;A3:scaffold275:199298-199517:199258-199517:-	TCONS_00027886	TCONS_00027886,TCONS_00027885
scaffold275	XLOC_018293	XLOC_018293;A3:scaffold275:199298-199517:199253-199517:-	TCONS_00027886	TCONS_00027886,TCONS_00027884
scaffold275	XLOC_018293	XLOC_018293;A3:scaffold275:199258-199517:199253-199517:-	TCONS_00027885	TCONS_00027885,TCONS_00027884
scaffold9785	XLOC_043236	XLOC_043236;A3:scaffold9785:35332-35453:35332-35465:+	TCONS_00065649	TCONS_00065649,TCONS_00065648
scaffold7967	XLOC_038377	XLOC_038377;A3:scaffold7967:76596-76774:76593-76774:-	TCONS_00058313,TCONS_00058314	TCONS_00058313,TCONS_00058314,TCONS_00058315
scaffold16052	XLOC_009617	XLOC_009617;A3:scaffold16052:14280-16208:14280-16405:+	TCONS_00014722	TCONS_00014722,TCONS_00014723
scaffold7102	XLOC_035708	XLOC_035708;A3:scaffold7102:1596-8105:1596-8225:+	TCONS_00054261	TCONS_00054261,TCONS_00054262
scaffold7102	XLOC_035708	XLOC_035708;A3:scaffold7102:1596-8135:1596-8225:+	TCONS_00054263	TCONS_00054263,TCONS_00054262
scaffold7102	XLOC_035708	XLOC_035708;A3:scaffold7102:1596-8105:1596-8135:+	TCONS_00054261	TCONS_00054261,TCONS_00054263
scaffold7245	XLOC_036139	XLOC_036139;A3:scaffold7245:16280-16355:16280-16513:+	TCONS_00054897	TCONS_00054897,TCONS_00054896
scaffold7245	XLOC_036140	XLOC_036140;A3:scaffold7245:46546-46639:46546-46642:+	TCONS_00054898	TCONS_00054898,TCONS_00054899
scaffold879	XLOC_040808	XLOC_040808;A3:scaffold879:243236-243311:243221-243311:-	TCONS_00061949,TCONS_00061952	TCONS_00061949,TCONS_00061952,TCONS_00061948
scaffold879	XLOC_040808	XLOC_040808;A3:scaffold879:243423-243531:243391-243531:-	TCONS_00061948,TCONS_00061950	TCONS_00061948,TCONS_00061950,TCONS_00061952
scaffold879	XLOC_040808	XLOC_040808;A3:scaffold879:244473-244584:244458-244584:-	TCONS_00061952,TCONS_00061951,TCONS_00061950	TCONS_00061952,TCONS_00061951,TCONS_00061950,TCONS_00061948,TCONS_00061949
scaffold2600	XLOC_017323	XLOC_017323;A3:scaffold2600:70610-70741:70610-70905:+	TCONS_00026436	TCONS_00026436,TCONS_00026437
scaffold2600	XLOC_017325	XLOC_017325;A3:scaffold2600:133029-133281:133029-133286:+	TCONS_00026441	TCONS_00026441,TCONS_00026440
scaffold2600	XLOC_017319	XLOC_017319;A3:scaffold2600:17795-18216:17795-18219:+	TCONS_00026429	TCONS_00026429,TCONS_00026428,TCONS_00026427,TCONS_00026430
scaffold2600	XLOC_017319	XLOC_017319;A3:scaffold2600:16192-16294:16192-16304:+	TCONS_00026428,TCONS_00026427	TCONS_00026428,TCONS_00026427,TCONS_00026429
scaffold2600	XLOC_017328	XLOC_017328;A3:scaffold2600:92564-93466:91189-93466:-	TCONS_00026446	TCONS_00026446,TCONS_00026444,TCONS_00026445
scaffold2600	XLOC_017328	XLOC_017328;A3:scaffold2600:93531-93650:93527-93650:-	TCONS_00026444	TCONS_00026444,TCONS_00026445,TCONS_00026446
scaffold8284	XLOC_039306	XLOC_039306;A3:scaffold8284:32972-33059:32972-33105:+	TCONS_00059690	TCONS_00059690,TCONS_00059691
scaffold4522	XLOC_026570	XLOC_026570;A3:scaffold4522:110623-111153:110623-111993:+	TCONS_00040426,TCONS_00040425	TCONS_00040426,TCONS_00040425,TCONS_00040427
scaffold4522	XLOC_026570	XLOC_026570;A3:scaffold4522:110623-111153:110623-112594:+	TCONS_00040426	TCONS_00040426,TCONS_00040428
scaffold4522	XLOC_026572	XLOC_026572;A3:scaffold4522:87838-88908:87829-88908:-	TCONS_00040433	TCONS_00040433,TCONS_00040432
scaffold8287	XLOC_039313	XLOC_039313;A3:scaffold8287:11498-13167:11491-13167:-	TCONS_00059699	TCONS_00059699,TCONS_00059700
scaffold9221	XLOC_041932	XLOC_041932;A3:scaffold9221:12300-12390:12297-12390:-	TCONS_00063649	TCONS_00063649,TCONS_00063647,TCONS_00063648
scaffold37002	XLOC_023146	XLOC_023146;A3:scaffold37002:466-611:463-611:-	TCONS_00035245	TCONS_00035245,TCONS_00035244
scaffold11498	XLOC_003080	XLOC_003080;A3:scaffold11498:10864-13714:10855-13714:-	TCONS_00004655	TCONS_00004655,TCONS_00004654
scaffold11497	XLOC_003077	XLOC_003077;A3:scaffold11497:4873-5500:4873-5549:+	TCONS_00004649	TCONS_00004649,TCONS_00004650
scaffold6277	XLOC_033008	XLOC_033008;A3:scaffold6277:47004-47526:47004-47683:+	TCONS_00050171,TCONS_00050172	TCONS_00050171,TCONS_00050172,TCONS_00050173
scaffold6275	XLOC_033005	XLOC_033005;A3:scaffold6275:29920-30744:29920-30767:+	TCONS_00050168	TCONS_00050168,TCONS_00050167
scaffold12401	XLOC_004633	XLOC_004633;A3:scaffold12401:71793-72044:71793-72048:+	TCONS_00007088	TCONS_00007088,TCONS_00007086
scaffold6270	XLOC_032997	XLOC_032997;A3:scaffold6270:72087-72300:72010-72300:-	TCONS_00050151	TCONS_00050151,TCONS_00050153
scaffold6270	XLOC_032997	XLOC_032997;A3:scaffold6270:53134-53610:53131-53610:-	TCONS_00050151	TCONS_00050151,TCONS_00050152
scaffold774	XLOC_037673	XLOC_037673;A3:scaffold774:210721-213701:210692-213701:-	TCONS_00057257	TCONS_00057257,TCONS_00057255,TCONS_00057256
scaffold16947	XLOC_010685	XLOC_010685;A3:scaffold16947:11052-11163:11042-11163:-	TCONS_00016354	TCONS_00016354,TCONS_00016353
scaffold770	XLOC_037521	XLOC_037521;A3:scaffold770:2143-4196:2143-4210:+	TCONS_00057023	TCONS_00057023,TCONS_00057024
scaffold770	XLOC_037521	XLOC_037521;A3:scaffold770:11966-12057:11966-12058:+	TCONS_00057023	TCONS_00057023,TCONS_00057024
scaffold2173	XLOC_014851	XLOC_014851;A3:scaffold2173:73973-74178:73944-74178:-	TCONS_00022704	TCONS_00022704,TCONS_00022705
scaffold2179	XLOC_014895	XLOC_014895;A3:scaffold2179:25010-25122:25003-25122:-	TCONS_00022768	TCONS_00022768,TCONS_00022767
scaffold2175	XLOC_014866	XLOC_014866;A3:scaffold2175:114048-115670:114048-115813:+	TCONS_00022726	TCONS_00022726,TCONS_00022727
scaffold2175	XLOC_014869	XLOC_014869;A3:scaffold2175:56986-57081:56983-57081:-	TCONS_00022730	TCONS_00022730,TCONS_00022731
scaffold2172	XLOC_014836	XLOC_014836;A3:scaffold2172:10601-10719:10601-10722:+	TCONS_00022679	TCONS_00022679,TCONS_00022680,TCONS_00022681
scaffold2172	XLOC_014836	XLOC_014836;A3:scaffold2172:9252-10555:9252-10558:+	TCONS_00022681,TCONS_00022679	TCONS_00022681,TCONS_00022679,TCONS_00022680
scaffold27759	XLOC_018442	XLOC_018442;A3:scaffold27759:1676-2155:1623-2155:-	TCONS_00028117	TCONS_00028117,TCONS_00028118
scaffold3547	XLOC_022476	XLOC_022476;A3:scaffold3547:25108-25188:25101-25188:-	TCONS_00034249	TCONS_00034249,TCONS_00034248
scaffold3547	XLOC_022475	XLOC_022475;A3:scaffold3547:9670-9785:9667-9785:-	TCONS_00034245	TCONS_00034245,TCONS_00034244,TCONS_00034246
scaffold5772	XLOC_031331	XLOC_031331;A3:scaffold5772:56839-57303:56839-57335:+	TCONS_00047647	TCONS_00047647,TCONS_00047646
scaffold5772	XLOC_031331	XLOC_031331;A3:scaffold5772:56839-57289:56839-57335:+	TCONS_00047648	TCONS_00047648,TCONS_00047646
scaffold5772	XLOC_031331	XLOC_031331;A3:scaffold5772:56839-57289:56839-57303:+	TCONS_00047648	TCONS_00047648,TCONS_00047647
scaffold5772	XLOC_031329	XLOC_031329;A3:scaffold5772:29576-29979:29576-29982:+	TCONS_00047644	TCONS_00047644,TCONS_00047643,TCONS_00047642
scaffold5772	XLOC_031329	XLOC_031329;A3:scaffold5772:28551-28990:28551-29270:+	TCONS_00047643	TCONS_00047643,TCONS_00047642,TCONS_00047644
scaffold3545	XLOC_022461	XLOC_022461;A3:scaffold3545:44549-45070:44095-45070:-	TCONS_00034226	TCONS_00034226,TCONS_00034227,TCONS_00034228
scaffold5774	XLOC_031338	XLOC_031338;A3:scaffold5774:23684-24019:23684-24033:+	TCONS_00047660	TCONS_00047660,TCONS_00047661
scaffold10478	XLOC_001081	XLOC_001081;A3:scaffold10478:2986-5982:2986-6067:+	TCONS_00001625	TCONS_00001625,TCONS_00001624
scaffold10477	XLOC_001078	XLOC_001078;A3:scaffold10477:26519-26628:26469-26628:-	TCONS_00001620,TCONS_00001619	TCONS_00001620,TCONS_00001619,TCONS_00001621
scaffold13267	XLOC_005923	XLOC_005923;A3:scaffold13267:12551-12887:12551-12892:+	TCONS_00009082	TCONS_00009082,TCONS_00009081
scaffold13266	XLOC_005922	XLOC_005922;A3:scaffold13266:10267-10626:10092-10626:-	TCONS_00009079	TCONS_00009079,TCONS_00009078
scaffold13266	XLOC_005922	XLOC_005922;A3:scaffold13266:9748-9848:9742-9848:-	TCONS_00009078,TCONS_00009079	TCONS_00009078,TCONS_00009079,TCONS_00009077
scaffold14540	XLOC_007656	XLOC_007656;A3:scaffold14540:15982-16069:15982-16119:+	TCONS_00011742	TCONS_00011742,TCONS_00011741
scaffold6663	XLOC_034326	XLOC_034326;A3:scaffold6663:83624-84209:83590-84209:-	TCONS_00052179,TCONS_00052181	TCONS_00052179,TCONS_00052181,TCONS_00052178,TCONS_00052180
scaffold5770	XLOC_031325	XLOC_031325;A3:scaffold5770:297-833:297-844:+	TCONS_00047635	TCONS_00047635,TCONS_00047636
scaffold5777	XLOC_031352	XLOC_031352;A3:scaffold5777:227128-227406:227125-227406:-	TCONS_00047683	TCONS_00047683,TCONS_00047684
scaffold5776	XLOC_031347	XLOC_031347;A3:scaffold5776:70671-71091:70668-71091:-	TCONS_00047677	TCONS_00047677,TCONS_00047678
scaffold10514	XLOC_001188	XLOC_001188;A3:scaffold10514:9805-10206:9805-11480:+	TCONS_00001783	TCONS_00001783,TCONS_00001784
scaffold10514	XLOC_001190	XLOC_001190;A3:scaffold10514:38924-39046:38910-39046:-	TCONS_00001790,TCONS_00001791	TCONS_00001790,TCONS_00001791,TCONS_00001789
scaffold10514	XLOC_001190	XLOC_001190;A3:scaffold10514:37366-37920:37361-37920:-	TCONS_00001789,TCONS_00001791	TCONS_00001789,TCONS_00001791,TCONS_00001790
scaffold10519	XLOC_001198	XLOC_001198;A3:scaffold10519:36905-36987:36830-36987:-	TCONS_00001806	TCONS_00001806,TCONS_00001807
scaffold5191	XLOC_029298	XLOC_029298;A3:scaffold5191:30658-31462:30607-31462:-	TCONS_00044536,TCONS_00044537	TCONS_00044536,TCONS_00044537,TCONS_00044535
scaffold9396	XLOC_042356	XLOC_042356;A3:scaffold9396:47718-49314:47718-49324:+	TCONS_00064290	TCONS_00064290,TCONS_00064291
scaffold9391	XLOC_042352	XLOC_042352;A3:scaffold9391:49117-49206:48958-49206:-	TCONS_00064282	TCONS_00064282,TCONS_00064283
scaffold4825	XLOC_027885	XLOC_027885;A3:scaffold4825:4924-5430:4924-5436:+	TCONS_00042404,TCONS_00042403	TCONS_00042404,TCONS_00042403,TCONS_00042402
scaffold4828	XLOC_027897	XLOC_027897;A3:scaffold4828:102619-102697:102619-102702:+	TCONS_00042424	TCONS_00042424,TCONS_00042425
scaffold7735	XLOC_037658	XLOC_037658;A3:scaffold7735:30219-30840:30219-30922:+	TCONS_00057231,TCONS_00057234	TCONS_00057231,TCONS_00057234,TCONS_00057232,TCONS_00057233
scaffold8789	XLOC_040799	XLOC_040799;A3:scaffold8789:74107-75362:74107-75395:+	TCONS_00061939	TCONS_00061939,TCONS_00061938
scaffold7738	XLOC_037666	XLOC_037666;A3:scaffold7738:29289-30047:29289-30100:+	TCONS_00057245	TCONS_00057245,TCONS_00057246
scaffold1470	XLOC_007841	XLOC_007841;A3:scaffold1470:42726-43094:42726-43142:+	TCONS_00012013	TCONS_00012013,TCONS_00012014,TCONS_00012012
scaffold1474	XLOC_007897	XLOC_007897;A3:scaffold1474:233176-234508:233169-234508:-	TCONS_00012091	TCONS_00012091,TCONS_00012090
scaffold1477	XLOC_007929	XLOC_007929;A3:scaffold1477:88671-88751:88653-88751:-	TCONS_00012136	TCONS_00012136,TCONS_00012135,TCONS_00012140,TCONS_00012139
scaffold1477	XLOC_007929	XLOC_007929;A3:scaffold1477:88897-89317:88852-89317:-	TCONS_00012136,TCONS_00012139,TCONS_00012138	TCONS_00012136,TCONS_00012139,TCONS_00012138,TCONS_00012140,TCONS_00012137
scaffold12424	XLOC_004664	XLOC_004664;A3:scaffold12424:26089-26202:26089-26207:+	TCONS_00007131	TCONS_00007131,TCONS_00007132
scaffold12424	XLOC_004664	XLOC_004664;A3:scaffold12424:26089-26175:26089-26202:+	TCONS_00007133	TCONS_00007133,TCONS_00007131
scaffold12424	XLOC_004664	XLOC_004664;A3:scaffold12424:26089-26175:26089-26207:+	TCONS_00007133	TCONS_00007133,TCONS_00007132
scaffold5998	XLOC_032085	XLOC_032085;A3:scaffold5998:15465-15593:15437-15593:-	TCONS_00048768	TCONS_00048768,TCONS_00048769
scaffold11707	XLOC_003465	XLOC_003465;A3:scaffold11707:5328-5767:5328-5770:+	TCONS_00005240,TCONS_00005239	TCONS_00005240,TCONS_00005239,TCONS_00005241
scaffold15638	XLOC_009045	XLOC_009045;A3:scaffold15638:3803-3900:3803-3970:+	TCONS_00013839	TCONS_00013839,TCONS_00013840
scaffold15638	XLOC_009046	XLOC_009046;A3:scaffold15638:11163-12599:11163-12609:+	TCONS_00013842	TCONS_00013842,TCONS_00013841
scaffold15636	XLOC_009042	XLOC_009042;A3:scaffold15636:15536-15619:15445-15619:-	TCONS_00013835	TCONS_00013835,TCONS_00013834
scaffold15143	XLOC_008392	XLOC_008392;A3:scaffold15143:22769-23481:22679-23481:-	TCONS_00012865	TCONS_00012865,TCONS_00012864,TCONS_00012863
scaffold24123	XLOC_016287	XLOC_016287;A3:scaffold24123:4898-5299:4844-5299:-	TCONS_00024874	TCONS_00024874,TCONS_00024871
scaffold24123	XLOC_016287	XLOC_016287;A3:scaffold24123:6326-6497:6314-6497:-	TCONS_00024873,TCONS_00024874	TCONS_00024873,TCONS_00024874,TCONS_00024872,TCONS_00024871
scaffold24123	XLOC_016287	XLOC_016287;A3:scaffold24123:8557-8683:8532-8683:-	TCONS_00024873,TCONS_00024871	TCONS_00024873,TCONS_00024871,TCONS_00024872,TCONS_00024874
scaffold16618	XLOC_010305	XLOC_010305;A3:scaffold16618:9557-9701:9557-9742:+	TCONS_00015759	TCONS_00015759,TCONS_00015760
scaffold16618	XLOC_010305	XLOC_010305;A3:scaffold16618:9785-9971:9785-9981:+	TCONS_00015759,TCONS_00015760	TCONS_00015759,TCONS_00015760,TCONS_00015761
scaffold7849	XLOC_038000	XLOC_038000;A3:scaffold7849:46309-46648:46309-47190:+	TCONS_00057750	TCONS_00057750,TCONS_00057751,TCONS_00057752
scaffold9704	XLOC_043097	XLOC_043097;A3:scaffold9704:8763-9028:8744-9028:-	TCONS_00065428	TCONS_00065428,TCONS_00065427,TCONS_00065426
scaffold6466	XLOC_033642	XLOC_033642;A3:scaffold6466:3186-3801:2703-3801:-	TCONS_00051144	TCONS_00051144,TCONS_00051145
scaffold6466	XLOC_033642	XLOC_033642;A3:scaffold6466:3433-3801:3186-3801:-	TCONS_00051143	TCONS_00051143,TCONS_00051144
scaffold6466	XLOC_033642	XLOC_033642;A3:scaffold6466:4315-4442:4313-4442:-	TCONS_00051143	TCONS_00051143,TCONS_00051142,TCONS_00051145,TCONS_00051144
scaffold4642	XLOC_027072	XLOC_027072;A3:scaffold4642:93689-95561:92308-95561:-	TCONS_00041191	TCONS_00041191,TCONS_00041190
scaffold4647	XLOC_027099	XLOC_027099;A3:scaffold4647:72573-72939:72569-72939:-	TCONS_00041223,TCONS_00041225	TCONS_00041223,TCONS_00041225,TCONS_00041224
scaffold8116	XLOC_038810	XLOC_038810;A3:scaffold8116:44886-46085:44886-46725:+	TCONS_00058972	TCONS_00058972,TCONS_00058973,TCONS_00058974
scaffold8113	XLOC_038804	XLOC_038804;A3:scaffold8113:15285-15399:15080-15399:-	TCONS_00058964,TCONS_00058963	TCONS_00058964,TCONS_00058963,TCONS_00058962
scaffold425	XLOC_025324	XLOC_025324;A3:scaffold425:292583-292910:292583-293360:+	TCONS_00038544	TCONS_00038544,TCONS_00038546
scaffold420	XLOC_025157	XLOC_025157;A3:scaffold420:256665-257099:256665-257169:+	TCONS_00038294	TCONS_00038294,TCONS_00038295,TCONS_00038297
scaffold420	XLOC_025157	XLOC_025157;A3:scaffold420:256665-257089:256665-257099:+	TCONS_00038296	TCONS_00038296,TCONS_00038294
scaffold420	XLOC_025157	XLOC_025157;A3:scaffold420:258314-262540:258314-262569:+	TCONS_00038294,TCONS_00038295	TCONS_00038294,TCONS_00038295,TCONS_00038296,TCONS_00038297
scaffold420	XLOC_025157	XLOC_025157;A3:scaffold420:256665-257089:256665-257169:+	TCONS_00038296	TCONS_00038296,TCONS_00038295,TCONS_00038297
scaffold420	XLOC_025156	XLOC_025156;A3:scaffold420:60224-60303:60224-60434:+	TCONS_00038291	TCONS_00038291,TCONS_00038292
scaffold7591	XLOC_037162	XLOC_037162;A3:scaffold7591:30055-33009:30055-33027:+	TCONS_00056477	TCONS_00056477,TCONS_00056478
scaffold429	XLOC_025518	XLOC_025518;A3:scaffold429:29574-30697:29574-30731:+	TCONS_00038817	TCONS_00038817,TCONS_00038818
scaffold428	XLOC_025470	XLOC_025470;A3:scaffold428:37792-37865:37733-37865:-	TCONS_00038746	TCONS_00038746,TCONS_00038744
scaffold6649	XLOC_034232	XLOC_034232;A3:scaffold6649:31227-31395:31227-31439:+	TCONS_00052045,TCONS_00052046	TCONS_00052045,TCONS_00052046,TCONS_00052047
scaffold6649	XLOC_034232	XLOC_034232;A3:scaffold6649:29556-29652:29556-30121:+	TCONS_00052046	TCONS_00052046,TCONS_00052047
scaffold6642	XLOC_034223	XLOC_034223;A3:scaffold6642:20657-21776:20657-21782:+	TCONS_00052031	TCONS_00052031,TCONS_00052032
scaffold6641	XLOC_034220	XLOC_034220;A3:scaffold6641:46270-46341:46264-46341:-	TCONS_00052026,TCONS_00052028	TCONS_00052026,TCONS_00052028,TCONS_00052025,TCONS_00052027
scaffold6641	XLOC_034220	XLOC_034220;A3:scaffold6641:49700-49802:49649-49802:-	TCONS_00052027,TCONS_00052026	TCONS_00052027,TCONS_00052026,TCONS_00052025,TCONS_00052028
scaffold13469	XLOC_006219	XLOC_006219;A3:scaffold13469:29084-29410:29079-29410:-	TCONS_00009508,TCONS_00009509,TCONS_00009511	TCONS_00009508,TCONS_00009509,TCONS_00009511,TCONS_00009510
scaffold3038	XLOC_019979	XLOC_019979;A3:scaffold3038:18986-21701:18986-21708:+	TCONS_00030481	TCONS_00030481,TCONS_00030480
scaffold3039	XLOC_019983	XLOC_019983;A3:scaffold3039:70926-71160:69642-71160:-	TCONS_00030489	TCONS_00030489,TCONS_00030491
scaffold3039	XLOC_019982	XLOC_019982;A3:scaffold3039:43217-43325:43204-43325:-	TCONS_00030487	TCONS_00030487,TCONS_00030488
scaffold877	XLOC_040744	XLOC_040744;A3:scaffold877:111266-111658:111266-111667:+	TCONS_00061849	TCONS_00061849,TCONS_00061848,TCONS_00061850
scaffold877	XLOC_040752	XLOC_040752;A3:scaffold877:162370-162455:162365-162455:-	TCONS_00061868	TCONS_00061868,TCONS_00061869
scaffold26630	XLOC_017767	XLOC_017767;A3:scaffold26630:3458-3599:3458-3603:+	TCONS_00027088	TCONS_00027088,TCONS_00027087
scaffold13725	XLOC_006614	XLOC_006614;A3:scaffold13725:9677-10189:9677-10199:+	TCONS_00010145	TCONS_00010145,TCONS_00010143,TCONS_00010144
scaffold2486	XLOC_016701	XLOC_016701;A3:scaffold2486:79081-79186:79081-79224:+	TCONS_00025510	TCONS_00025510,TCONS_00025511
scaffold2486	XLOC_016706	XLOC_016706;A3:scaffold2486:50070-50329:50067-50329:-	TCONS_00025522	TCONS_00025522,TCONS_00025521
scaffold2486	XLOC_016710	XLOC_016710;A3:scaffold2486:127521-127984:127516-127984:-	TCONS_00025530	TCONS_00025530,TCONS_00025528
scaffold3692	XLOC_023095	XLOC_023095;A3:scaffold3692:4286-5402:4101-5402:-	TCONS_00035170	TCONS_00035170,TCONS_00035169
scaffold3690	XLOC_023086	XLOC_023086;A3:scaffold3690:52610-53918:52610-53926:+	TCONS_00035158	TCONS_00035158,TCONS_00035157
scaffold3696	XLOC_023110	XLOC_023110;A3:scaffold3696:86830-87098:86830-87101:+	TCONS_00035196	TCONS_00035196,TCONS_00035195
scaffold3696	XLOC_023108	XLOC_023108;A3:scaffold3696:73697-75916:73697-75919:+	TCONS_00035192	TCONS_00035192,TCONS_00035193
scaffold5494	XLOC_030344	XLOC_030344;A3:scaffold5494:43572-44522:43572-44554:+	TCONS_00046098	TCONS_00046098,TCONS_00046097
scaffold2347	XLOC_015873	XLOC_015873;A3:scaffold2347:144973-145065:144972-145065:-	TCONS_00024231	TCONS_00024231,TCONS_00024232
scaffold2345	XLOC_015862	XLOC_015862;A3:scaffold2345:53980-54124:53965-54124:-	TCONS_00024216	TCONS_00024216,TCONS_00024214
scaffold2349	XLOC_015888	XLOC_015888;A3:scaffold2349:127943-130596:127943-130615:+	TCONS_00024251	TCONS_00024251,TCONS_00024250
scaffold8521	XLOC_040053	XLOC_040053;A3:scaffold8521:56328-56900:56282-56900:-	TCONS_00060820	TCONS_00060820,TCONS_00060819
scaffold8521	XLOC_040052	XLOC_040052;A3:scaffold8521:41549-42303:41504-42303:-	TCONS_00060817	TCONS_00060817,TCONS_00060818
scaffold5693	XLOC_031051	XLOC_031051;A3:scaffold5693:37545-39845:37545-39859:+	TCONS_00047204	TCONS_00047204,TCONS_00047203
scaffold5698	XLOC_031078	XLOC_031078;A3:scaffold5698:70437-70926:70413-70926:-	TCONS_00047249	TCONS_00047249,TCONS_00047248,TCONS_00047250
scaffold5699	XLOC_031084	XLOC_031084;A3:scaffold5699:27652-28243:27652-28247:+	TCONS_00047259	TCONS_00047259,TCONS_00047257
scaffold5699	XLOC_031084	XLOC_031084;A3:scaffold5699:29460-30586:29460-30588:+	TCONS_00047257	TCONS_00047257,TCONS_00047258,TCONS_00047259
scaffold5699	XLOC_031084	XLOC_031084;A3:scaffold5699:31118-31621:31118-31622:+	TCONS_00047257	TCONS_00047257,TCONS_00047258,TCONS_00047259
scaffold5699	XLOC_031082	XLOC_031082;A3:scaffold5699:13868-14189:13868-14197:+	TCONS_00047255	TCONS_00047255,TCONS_00047254
scaffold3967	XLOC_024252	XLOC_024252;A3:scaffold3967:37135-37941:37022-37941:-	TCONS_00036926	TCONS_00036926,TCONS_00036925
scaffold3968	XLOC_024258	XLOC_024258;A3:scaffold3968:20929-21116:20929-21120:+	TCONS_00036935,TCONS_00036937	TCONS_00036935,TCONS_00036937,TCONS_00036936
scaffold3968	XLOC_024260	XLOC_024260;A3:scaffold3968:60004-61101:59994-61101:-	TCONS_00036941	TCONS_00036941,TCONS_00036940
scaffold20779	XLOC_014208	XLOC_014208;A3:scaffold20779:10247-10715:10247-10718:+	TCONS_00021721,TCONS_00021722	TCONS_00021721,TCONS_00021722,TCONS_00021723
scaffold743	XLOC_036690	XLOC_036690;A3:scaffold743:128249-128800:128244-128800:-	TCONS_00055763	TCONS_00055763,TCONS_00055764
scaffold15825	XLOC_009279	XLOC_009279;A3:scaffold15825:2002-2887:2002-2994:+	TCONS_00014196	TCONS_00014196,TCONS_00014195
scaffold48273	XLOC_027894	XLOC_027894;A3:scaffold48273:1167-1362:1167-1367:+	TCONS_00042418	TCONS_00042418,TCONS_00042419
scaffold4348	XLOC_025814	XLOC_025814;A3:scaffold4348:33401-33547:33401-33550:+	TCONS_00039296	TCONS_00039296,TCONS_00039295
scaffold4348	XLOC_025813	XLOC_025813;A3:scaffold4348:2607-3523:2607-3535:+	TCONS_00039294	TCONS_00039294,TCONS_00039293
scaffold4346	XLOC_025812	XLOC_025812;A3:scaffold4346:140482-140577:140482-140696:+	TCONS_00039289,TCONS_00039291,TCONS_00039290	TCONS_00039289,TCONS_00039291,TCONS_00039290,TCONS_00039288
scaffold4341	XLOC_025797	XLOC_025797;A3:scaffold4341:93857-94280:93857-94312:+	TCONS_00039265,TCONS_00039263	TCONS_00039265,TCONS_00039263,TCONS_00039264
scaffold4341	XLOC_025797	XLOC_025797;A3:scaffold4341:95157-95276:95157-95282:+	TCONS_00039265	TCONS_00039265,TCONS_00039264,TCONS_00039263
scaffold4343	XLOC_025805	XLOC_025805;A3:scaffold4343:25991-26224:25985-26224:-	TCONS_00039280	TCONS_00039280,TCONS_00039279
scaffold1869	XLOC_012407	XLOC_012407;A3:scaffold1869:8526-8981:8523-8981:-	TCONS_00018912	TCONS_00018912,TCONS_00018911,TCONS_00018913
scaffold5529	XLOC_030508	XLOC_030508;A3:scaffold5529:72892-72971:72892-72974:+	TCONS_00046339	TCONS_00046339,TCONS_00046338
scaffold5529	XLOC_030509	XLOC_030509;A3:scaffold5529:24461-24777:24450-24777:-	TCONS_00046341	TCONS_00046341,TCONS_00046340,TCONS_00046342
scaffold5529	XLOC_030509	XLOC_030509;A3:scaffold5529:28401-28534:28383-28534:-	TCONS_00046341,TCONS_00046342	TCONS_00046341,TCONS_00046342,TCONS_00046340
scaffold1643	XLOC_010097	XLOC_010097;A3:scaffold1643:155364-155561:154589-155561:-	TCONS_00015441	TCONS_00015441,TCONS_00015442
scaffold1640	XLOC_010063	XLOC_010063;A3:scaffold1640:142917-143081:142917-143093:+	TCONS_00015391	TCONS_00015391,TCONS_00015392
scaffold1640	XLOC_010059	XLOC_010059;A3:scaffold1640:87250-87756:87250-87758:+	TCONS_00015384	TCONS_00015384,TCONS_00015383,TCONS_00015385
scaffold5199	XLOC_029326	XLOC_029326;A3:scaffold5199:22693-22815:22693-23066:+	TCONS_00044581,TCONS_00044583	TCONS_00044581,TCONS_00044583,TCONS_00044584
scaffold5199	XLOC_029326	XLOC_029326;A3:scaffold5199:20992-21097:20992-21623:+	TCONS_00044584	TCONS_00044584,TCONS_00044583
scaffold1325	XLOC_005909	XLOC_005909;A3:scaffold1325:96054-96172:96054-96220:+	TCONS_00009059	TCONS_00009059,TCONS_00009060
scaffold1325	XLOC_005909	XLOC_005909;A3:scaffold1325:98441-98573:98441-98580:+	TCONS_00009060,TCONS_00009061	TCONS_00009060,TCONS_00009061,TCONS_00009059
scaffold219	XLOC_014960	XLOC_014960;A3:scaffold219:261843-263723:261798-263723:-	TCONS_00022868	TCONS_00022868,TCONS_00022867
scaffold214	XLOC_014647	XLOC_014647;A3:scaffold214:116459-116608:116459-116619:+	TCONS_00022399	TCONS_00022399,TCONS_00022397,TCONS_00022400
scaffold214	XLOC_014647	XLOC_014647;A3:scaffold214:116459-116544:116459-116608:+	TCONS_00022398	TCONS_00022398,TCONS_00022399
scaffold214	XLOC_014647	XLOC_014647;A3:scaffold214:116459-116544:116459-116619:+	TCONS_00022398	TCONS_00022398,TCONS_00022397,TCONS_00022400
scaffold214	XLOC_014648	XLOC_014648;A3:scaffold214:383024-383096:383024-383190:+	TCONS_00022402,TCONS_00022403	TCONS_00022402,TCONS_00022403,TCONS_00022404
scaffold214	XLOC_014648	XLOC_014648;A3:scaffold214:383902-384908:383902-384954:+	TCONS_00022401,TCONS_00022402,TCONS_00022404	TCONS_00022401,TCONS_00022402,TCONS_00022404,TCONS_00022403
scaffold217	XLOC_014824	XLOC_014824;A3:scaffold217:294279-295287:294279-295288:+	TCONS_00022657	TCONS_00022657,TCONS_00022655,TCONS_00022656
scaffold211	XLOC_014446	XLOC_014446;A3:scaffold211:32408-32557:32405-32557:-	TCONS_00022092	TCONS_00022092,TCONS_00022093
scaffold212	XLOC_014520	XLOC_014520;A3:scaffold212:222172-222266:222155-222266:-	TCONS_00022200	TCONS_00022200,TCONS_00022199
scaffold212	XLOC_014524	XLOC_014524;A3:scaffold212:308501-308576:308497-308576:-	TCONS_00022205	TCONS_00022205,TCONS_00022206
scaffold213	XLOC_014576	XLOC_014576;A3:scaffold213:269568-269654:269568-269662:+	TCONS_00022282	TCONS_00022282,TCONS_00022283
scaffold213	XLOC_014581	XLOC_014581;A3:scaffold213:296137-296293:296136-296293:-	TCONS_00022290	TCONS_00022290,TCONS_00022291
scaffold213	XLOC_014578	XLOC_014578;A3:scaffold213:210145-210233:210118-210233:-	TCONS_00022285	TCONS_00022285,TCONS_00022286
scaffold16427	XLOC_010090	XLOC_010090;A3:scaffold16427:12139-12662:12139-12686:+	TCONS_00015430	TCONS_00015430,TCONS_00015429
scaffold3461	XLOC_022050	XLOC_022050;A3:scaffold3461:91838-92170:91822-92170:-	TCONS_00033612	TCONS_00033612,TCONS_00033613,TCONS_00033614
scaffold7698	XLOC_037515	XLOC_037515;A3:scaffold7698:21235-21370:21231-21370:-	TCONS_00057012,TCONS_00057014	TCONS_00057012,TCONS_00057014,TCONS_00057013
scaffold7691	XLOC_037487	XLOC_037487;A3:scaffold7691:15591-15678:15578-15678:-	TCONS_00056977,TCONS_00056978	TCONS_00056977,TCONS_00056978,TCONS_00056976
scaffold10704	XLOC_001530	XLOC_001530;A3:scaffold10704:32336-33460:32336-33477:+	TCONS_00002319	TCONS_00002319,TCONS_00002318
scaffold5836	XLOC_031534	XLOC_031534;A3:scaffold5836:69409-72164:69367-72164:-	TCONS_00047955	TCONS_00047955,TCONS_00047956
scaffold5832	XLOC_031527	XLOC_031527;A3:scaffold5832:23469-23734:23469-23750:+	TCONS_00047946	TCONS_00047946,TCONS_00047944
scaffold5892	XLOC_031727	XLOC_031727;A3:scaffold5892:68780-68871:68773-68871:-	TCONS_00048236	TCONS_00048236,TCONS_00048237
scaffold7470	XLOC_036820	XLOC_036820;A3:scaffold7470:23272-24355:23272-24392:+	TCONS_00055941,TCONS_00055942	TCONS_00055941,TCONS_00055942,TCONS_00055940
scaffold7476	XLOC_036844	XLOC_036844;A3:scaffold7476:118264-118332:117890-118332:-	TCONS_00055984	TCONS_00055984,TCONS_00055985
scaffold7475	XLOC_036839	XLOC_036839;A3:scaffold7475:55769-55878:55766-55878:-	TCONS_00055978	TCONS_00055978,TCONS_00055976,TCONS_00055977
scaffold19537	XLOC_013170	XLOC_013170;A3:scaffold19537:7135-8258:7130-8258:-	TCONS_00020058	TCONS_00020058,TCONS_00020059
scaffold12252	XLOC_004412	XLOC_004412;A3:scaffold12252:4440-5108:4440-5111:+	TCONS_00006744	TCONS_00006744,TCONS_00006743
scaffold21915	XLOC_014973	XLOC_014973;A3:scaffold21915:8223-8754:8223-8756:+	TCONS_00022888	TCONS_00022888,TCONS_00022886,TCONS_00022887
scaffold4823	XLOC_027874	XLOC_027874;A3:scaffold4823:4501-4598:4501-4630:+	TCONS_00042390	TCONS_00042390,TCONS_00042389
scaffold1874	XLOC_012448	XLOC_012448;A3:scaffold1874:60317-60678:60204-60678:-	TCONS_00018977	TCONS_00018977,TCONS_00018976
scaffold5891	XLOC_031722	XLOC_031722;A3:scaffold5891:73256-73335:73256-73351:+	TCONS_00048227	TCONS_00048227,TCONS_00048226
scaffold1872	XLOC_012429	XLOC_012429;A3:scaffold1872:28302-29823:28302-29840:+	TCONS_00018949	TCONS_00018949,TCONS_00018948,TCONS_00018951
scaffold1872	XLOC_012428	XLOC_012428;A3:scaffold1872:19947-20607:19947-20899:+	TCONS_00018946	TCONS_00018946,TCONS_00018944
scaffold9181	XLOC_041833	XLOC_041833;A3:scaffold9181:40871-42342:40868-42342:-	TCONS_00063490,TCONS_00063491	TCONS_00063490,TCONS_00063491,TCONS_00063492
scaffold6251	XLOC_032954	XLOC_032954;A3:scaffold6251:30546-31466:30543-31466:-	TCONS_00050082,TCONS_00050083	TCONS_00050082,TCONS_00050083,TCONS_00050081,TCONS_00050080
scaffold2546	XLOC_017003	XLOC_017003;A3:scaffold2546:128830-130966:128830-130969:+	TCONS_00025955	TCONS_00025955,TCONS_00025954
scaffold2546	XLOC_017001	XLOC_017001;A3:scaffold2546:19573-19763:19573-20150:+	TCONS_00025951	TCONS_00025951,TCONS_00025952
scaffold2546	XLOC_017001	XLOC_017001;A3:scaffold2546:18903-19046:18903-19105:+	TCONS_00025952,TCONS_00025950	TCONS_00025952,TCONS_00025950,TCONS_00025951
scaffold8441	XLOC_039803	XLOC_039803;A3:scaffold8441:41368-42875:41334-42875:-	TCONS_00060431	TCONS_00060431,TCONS_00060432
scaffold3326	XLOC_021502	XLOC_021502;A3:scaffold3326:42931-44166:42931-44168:+	TCONS_00032764	TCONS_00032764,TCONS_00032765,TCONS_00032766
scaffold3326	XLOC_021500	XLOC_021500;A3:scaffold3326:21773-22143:21773-22201:+	TCONS_00032758,TCONS_00032760	TCONS_00032758,TCONS_00032760,TCONS_00032759
scaffold3326	XLOC_021511	XLOC_021511;A3:scaffold3326:120828-121011:120827-121011:-	TCONS_00032779	TCONS_00032779,TCONS_00032778
scaffold988	XLOC_043479	XLOC_043479;A3:scaffold988:32875-32966:32875-33491:+	TCONS_00066025	TCONS_00066025,TCONS_00066023,TCONS_00066024
scaffold3892	XLOC_023967	XLOC_023967;A3:scaffold3892:7879-8556:7839-8556:-	TCONS_00036498,TCONS_00036497	TCONS_00036498,TCONS_00036497,TCONS_00036499
scaffold3892	XLOC_023967	XLOC_023967;A3:scaffold3892:7474-7566:7396-7566:-	TCONS_00036498	TCONS_00036498,TCONS_00036499,TCONS_00036497
scaffold3208	XLOC_020956	XLOC_020956;A3:scaffold3208:68257-69958:68257-69963:+	TCONS_00031939	TCONS_00031939,TCONS_00031940
scaffold2238	XLOC_015266	XLOC_015266;A3:scaffold2238:248694-248862:248687-248862:-	TCONS_00023300	TCONS_00023300,TCONS_00023299
scaffold3205	XLOC_020947	XLOC_020947;A3:scaffold3205:2171-2303:2143-2303:-	TCONS_00031925	TCONS_00031925,TCONS_00031923,TCONS_00031924
scaffold185	XLOC_012259	XLOC_012259;A3:scaffold185:219909-220445:219909-220579:+	TCONS_00018709,TCONS_00018711	TCONS_00018709,TCONS_00018711,TCONS_00018710
scaffold186	XLOC_012335	XLOC_012335;A3:scaffold186:616331-618754:616319-618754:-	TCONS_00018820	TCONS_00018820,TCONS_00018821,TCONS_00018819
scaffold2157	XLOC_014761	XLOC_014761;A3:scaffold2157:148476-148865:148182-148865:-	TCONS_00022567	TCONS_00022567,TCONS_00022566,TCONS_00022568
scaffold2154	XLOC_014747	XLOC_014747;A3:scaffold2154:44248-44351:44245-44351:-	TCONS_00022546	TCONS_00022546,TCONS_00022545
scaffold183	XLOC_012129	XLOC_012129;A3:scaffold183:124646-125020:124646-125089:+	TCONS_00018509	TCONS_00018509,TCONS_00018507,TCONS_00018508
scaffold14709	XLOC_007855	XLOC_007855;A3:scaffold14709:5331-5857:5331-6137:+	TCONS_00012033	TCONS_00012033,TCONS_00012031,TCONS_00012032
scaffold7713	XLOC_037556	XLOC_037556;A3:scaffold7713:15612-15710:15612-15723:+	TCONS_00057072	TCONS_00057072,TCONS_00057073
scaffold5759	XLOC_031292	XLOC_031292;A3:scaffold5759:41150-41230:41150-41246:+	TCONS_00047578	TCONS_00047578,TCONS_00047577
scaffold5759	XLOC_031296	XLOC_031296;A3:scaffold5759:45905-46357:45897-46357:-	TCONS_00047584	TCONS_00047584,TCONS_00047585
scaffold657	XLOC_033971	XLOC_033971;A3:scaffold657:41935-42990:41935-42992:+	TCONS_00051662	TCONS_00051662,TCONS_00051663
scaffold1989	XLOC_013498	XLOC_013498;A3:scaffold1989:86043-86123:86006-86123:-	TCONS_00020596	TCONS_00020596,TCONS_00020594
scaffold10497	XLOC_001142	XLOC_001142;A3:scaffold10497:40645-41341:40595-41341:-	TCONS_00001713	TCONS_00001713,TCONS_00001715,TCONS_00001714
scaffold10493	XLOC_001128	XLOC_001128;A3:scaffold10493:23922-24007:23922-24013:+	TCONS_00001694	TCONS_00001694,TCONS_00001692
scaffold1980	XLOC_013438	XLOC_013438;A3:scaffold1980:126166-126391:124958-126391:-	TCONS_00020496	TCONS_00020496,TCONS_00020498
scaffold1981	XLOC_013446	XLOC_013446;A3:scaffold1981:68029-68101:68029-68105:+	TCONS_00020512	TCONS_00020512,TCONS_00020513
scaffold1982	XLOC_013452	XLOC_013452;A3:scaffold1982:4382-4472:4382-5011:+	TCONS_00020519	TCONS_00020519,TCONS_00020520,TCONS_00020522
scaffold1984	XLOC_013472	XLOC_013472;A3:scaffold1984:27592-27671:27592-27801:+	TCONS_00020554	TCONS_00020554,TCONS_00020553
scaffold1985	XLOC_013479	XLOC_013479;A3:scaffold1985:151144-151296:151141-151296:-	TCONS_00020567,TCONS_00020566	TCONS_00020567,TCONS_00020566,TCONS_00020565
scaffold20138	XLOC_013752	XLOC_013752;A3:scaffold20138:9870-9990:9867-9990:-	TCONS_00021004	TCONS_00021004,TCONS_00021005
scaffold27	XLOC_018031	XLOC_018031;A3:scaffold27:289271-289970:289271-290655:+	TCONS_00027488	TCONS_00027488,TCONS_00027486
scaffold1180	XLOC_003630	XLOC_003630;A3:scaffold1180:22641-22738:22246-22738:-	TCONS_00005495	TCONS_00005495,TCONS_00005494
scaffold1180	XLOC_003630	XLOC_003630;A3:scaffold1180:23275-23419:23197-23419:-	TCONS_00005494,TCONS_00005495	TCONS_00005494,TCONS_00005495,TCONS_00005492
scaffold1180	XLOC_003630	XLOC_003630;A3:scaffold1180:23275-23419:23266-23419:-	TCONS_00005494,TCONS_00005495	TCONS_00005494,TCONS_00005495,TCONS_00005493
scaffold1180	XLOC_003630	XLOC_003630;A3:scaffold1180:23266-23419:23197-23419:-	TCONS_00005493	TCONS_00005493,TCONS_00005492
scaffold1183	XLOC_003688	XLOC_003688;A3:scaffold1183:127066-127273:127061-127273:-	TCONS_00005595	TCONS_00005595,TCONS_00005594
scaffold1187	XLOC_003745	XLOC_003745;A3:scaffold1187:135766-137000:135766-137005:+	TCONS_00005678	TCONS_00005678,TCONS_00005677
scaffold1188	XLOC_003765	XLOC_003765;A3:scaffold1188:181003-181129:180290-181129:-	TCONS_00005712,TCONS_00005709	TCONS_00005712,TCONS_00005709,TCONS_00005711
scaffold8976	XLOC_041305	XLOC_041305;A3:scaffold8976:14775-15438:14775-15447:+	TCONS_00062690	TCONS_00062690,TCONS_00062689
scaffold8976	XLOC_041307	XLOC_041307;A3:scaffold8976:33538-33827:33529-33827:-	TCONS_00062695	TCONS_00062695,TCONS_00062694
scaffold4806	XLOC_027768	XLOC_027768;A3:scaffold4806:21984-22563:21983-22563:-	TCONS_00042243	TCONS_00042243,TCONS_00042241,TCONS_00042242
scaffold1458	XLOC_007695	XLOC_007695;A3:scaffold1458:130223-130721:130213-130721:-	TCONS_00011797,TCONS_00011798,TCONS_00011799	TCONS_00011797,TCONS_00011798,TCONS_00011799,TCONS_00011800
scaffold1458	XLOC_007695	XLOC_007695;A3:scaffold1458:129677-130097:129640-130097:-	TCONS_00011799	TCONS_00011799,TCONS_00011800
scaffold1459	XLOC_007701	XLOC_007701;A3:scaffold1459:46648-46760:46633-46760:-	TCONS_00011809	TCONS_00011809,TCONS_00011806,TCONS_00011807
scaffold1459	XLOC_007701	XLOC_007701;A3:scaffold1459:46633-46760:46627-46760:-	TCONS_00011806,TCONS_00011807	TCONS_00011806,TCONS_00011807,TCONS_00011808
scaffold1459	XLOC_007701	XLOC_007701;A3:scaffold1459:42834-43362:42817-43362:-	TCONS_00011811,TCONS_00011809	TCONS_00011811,TCONS_00011809,TCONS_00011807
scaffold1459	XLOC_007701	XLOC_007701;A3:scaffold1459:45338-45503:45334-45503:-	TCONS_00011811,TCONS_00011808	TCONS_00011811,TCONS_00011808,TCONS_00011807,TCONS_00011809
scaffold1459	XLOC_007701	XLOC_007701;A3:scaffold1459:46648-46760:46627-46760:-	TCONS_00011809	TCONS_00011809,TCONS_00011808
scaffold1454	XLOC_007652	XLOC_007652;A3:scaffold1454:122361-122552:121860-122552:-	TCONS_00011734	TCONS_00011734,TCONS_00011733,TCONS_00011735
scaffold1453	XLOC_007613	XLOC_007613;A3:scaffold1453:150762-151607:150762-151684:+	TCONS_00011667,TCONS_00011669	TCONS_00011667,TCONS_00011669,TCONS_00011668
scaffold1453	XLOC_007613	XLOC_007613;A3:scaffold1453:146950-147210:146950-147228:+	TCONS_00011670,TCONS_00011669	TCONS_00011670,TCONS_00011669,TCONS_00011667,TCONS_00011668
scaffold1453	XLOC_007632	XLOC_007632;A3:scaffold1453:254865-254961:254854-254961:-	TCONS_00011703	TCONS_00011703,TCONS_00011704
scaffold1453	XLOC_007628	XLOC_007628;A3:scaffold1453:181848-182476:181785-182476:-	TCONS_00011696	TCONS_00011696,TCONS_00011697
scaffold20822	XLOC_014242	XLOC_014242;A3:scaffold20822:9582-9792:9486-9792:-	TCONS_00021767	TCONS_00021767,TCONS_00021768
scaffold8974	XLOC_041299	XLOC_041299;A3:scaffold8974:40718-45269:40718-45302:+	TCONS_00062680	TCONS_00062680,TCONS_00062679,TCONS_00062681
scaffold17949	XLOC_011753	XLOC_011753;A3:scaffold17949:5563-6186:5052-6186:-	TCONS_00017942	TCONS_00017942,TCONS_00017943
scaffold17949	XLOC_011753	XLOC_011753;A3:scaffold17949:5052-6186:5028-6186:-	TCONS_00017943	TCONS_00017943,TCONS_00017941
scaffold17949	XLOC_011753	XLOC_011753;A3:scaffold17949:5563-6186:5028-6186:-	TCONS_00017942	TCONS_00017942,TCONS_00017941
scaffold11721	XLOC_003496	XLOC_003496;A3:scaffold11721:37062-38102:37059-38102:-	TCONS_00005288	TCONS_00005288,TCONS_00005287
scaffold20546	XLOC_014057	XLOC_014057;A3:scaffold20546:8323-8417:8323-8489:+	TCONS_00021484	TCONS_00021484,TCONS_00021485
scaffold15610	XLOC_009020	XLOC_009020;A3:scaffold15610:56479-57158:56469-57158:-	TCONS_00013803	TCONS_00013803,TCONS_00013802
scaffold15613	XLOC_009025	XLOC_009025;A3:scaffold15613:22031-22124:22031-22126:+	TCONS_00013813	TCONS_00013813,TCONS_00013812,TCONS_00013811,TCONS_00013810
scaffold12395	XLOC_004618	XLOC_004618;A3:scaffold12395:23500-23698:22882-23698:-	TCONS_00007057	TCONS_00007057,TCONS_00007056
scaffold12395	XLOC_004618	XLOC_004618;A3:scaffold12395:24123-24258:24113-24258:-	TCONS_00007057,TCONS_00007059	TCONS_00007057,TCONS_00007059,TCONS_00007058
scaffold12395	XLOC_004618	XLOC_004618;A3:scaffold12395:24123-24258:24101-24258:-	TCONS_00007057,TCONS_00007059	TCONS_00007057,TCONS_00007059,TCONS_00007056
scaffold12395	XLOC_004618	XLOC_004618;A3:scaffold12395:24113-24258:24101-24258:-	TCONS_00007058	TCONS_00007058,TCONS_00007056
scaffold12395	XLOC_004618	XLOC_004618;A3:scaffold12395:22206-22334:22125-22334:-	TCONS_00007056	TCONS_00007056,TCONS_00007058,TCONS_00007059
scaffold12396	XLOC_004620	XLOC_004620;A3:scaffold12396:25922-26009:25919-26009:-	TCONS_00007063	TCONS_00007063,TCONS_00007064
scaffold8973	XLOC_041295	XLOC_041295;A3:scaffold8973:33425-33963:33425-34003:+	TCONS_00062675	TCONS_00062675,TCONS_00062674
scaffold6409	XLOC_033438	XLOC_033438;A3:scaffold6409:25201-26523:25201-26561:+	TCONS_00050841	TCONS_00050841,TCONS_00050842
scaffold6400	XLOC_033407	XLOC_033407;A3:scaffold6400:24364-24615:24364-24710:+	TCONS_00050792	TCONS_00050792,TCONS_00050793,TCONS_00050794
scaffold6400	XLOC_033409	XLOC_033409;A3:scaffold6400:43268-43353:43236-43353:-	TCONS_00050798,TCONS_00050797	TCONS_00050798,TCONS_00050797,TCONS_00050799
scaffold6402	XLOC_033418	XLOC_033418;A3:scaffold6402:67478-67630:67468-67630:-	TCONS_00050812	TCONS_00050812,TCONS_00050811
scaffold6402	XLOC_033416	XLOC_033416;A3:scaffold6402:41396-41512:41293-41512:-	TCONS_00050809,TCONS_00050808	TCONS_00050809,TCONS_00050808,TCONS_00050807
scaffold6402	XLOC_033414	XLOC_033414;A3:scaffold6402:19281-20470:19280-20470:-	TCONS_00050805	TCONS_00050805,TCONS_00050804
scaffold6405	XLOC_033422	XLOC_033422;A3:scaffold6405:46385-46637:46385-46641:+	TCONS_00050818	TCONS_00050818,TCONS_00050819
scaffold6407	XLOC_033431	XLOC_033431;A3:scaffold6407:37348-37657:37348-38960:+	TCONS_00050833	TCONS_00050833,TCONS_00050831
scaffold6407	XLOC_033431	XLOC_033431;A3:scaffold6407:37348-37657:37348-38155:+	TCONS_00050833	TCONS_00050833,TCONS_00050832
scaffold6407	XLOC_033431	XLOC_033431;A3:scaffold6407:39073-39198:39073-39243:+	TCONS_00050832,TCONS_00050833	TCONS_00050832,TCONS_00050833,TCONS_00050831,TCONS_00050834
scaffold8221	XLOC_039097	XLOC_039097;A3:scaffold8221:58801-58898:58801-58910:+	TCONS_00059403	TCONS_00059403,TCONS_00059404,TCONS_00059405
scaffold4664	XLOC_027196	XLOC_027196;A3:scaffold4664:182510-182771:182510-182774:+	TCONS_00041371	TCONS_00041371,TCONS_00041370,TCONS_00041369
scaffold4665	XLOC_027207	XLOC_027207;A3:scaffold4665:50-594:50-672:+	TCONS_00041385	TCONS_00041385,TCONS_00041386
scaffold4660	XLOC_027172	XLOC_027172;A3:scaffold4660:14292-15683:14052-15683:-	TCONS_00041335,TCONS_00041337	TCONS_00041335,TCONS_00041337,TCONS_00041336
scaffold8224	XLOC_039108	XLOC_039108;A3:scaffold8224:39798-39891:39798-39920:+	TCONS_00059420	TCONS_00059420,TCONS_00059419
scaffold8224	XLOC_039108	XLOC_039108;A3:scaffold8224:37591-37710:37591-37727:+	TCONS_00059420	TCONS_00059420,TCONS_00059419
scaffold400	XLOC_024382	XLOC_024382;A3:scaffold400:252511-252594:252497-252594:-	TCONS_00037133	TCONS_00037133,TCONS_00037134,TCONS_00037135
scaffold8136	XLOC_038879	XLOC_038879;A3:scaffold8136:32340-32513:32337-32513:-	TCONS_00059070	TCONS_00059070,TCONS_00059071
scaffold407	XLOC_024685	XLOC_024685;A3:scaffold407:133893-134479:133893-134490:+	TCONS_00037605	TCONS_00037605,TCONS_00037604
scaffold406	XLOC_024630	XLOC_024630;A3:scaffold406:264731-265027:264725-265027:-	TCONS_00037517	TCONS_00037517,TCONS_00037516
scaffold406	XLOC_024630	XLOC_024630;A3:scaffold406:264442-264530:264395-264530:-	TCONS_00037517	TCONS_00037517,TCONS_00037516
scaffold406	XLOC_024624	XLOC_024624;A3:scaffold406:36507-36586:36504-36586:-	TCONS_00037503	TCONS_00037503,TCONS_00037502
scaffold406	XLOC_024624	XLOC_024624;A3:scaffold406:36505-36586:36504-36586:-	TCONS_00037501	TCONS_00037501,TCONS_00037502
scaffold406	XLOC_024624	XLOC_024624;A3:scaffold406:36507-36586:36505-36586:-	TCONS_00037503	TCONS_00037503,TCONS_00037501
scaffold406	XLOC_024628	XLOC_024628;A3:scaffold406:244226-244398:244223-244398:-	TCONS_00037510	TCONS_00037510,TCONS_00037511,TCONS_00037513
scaffold406	XLOC_024628	XLOC_024628;A3:scaffold406:245902-246607:245890-246607:-	TCONS_00037514	TCONS_00037514,TCONS_00037510,TCONS_00037511
scaffold7863	XLOC_038050	XLOC_038050;A3:scaffold7863:34141-35069:34126-35069:-	TCONS_00057825,TCONS_00057827	TCONS_00057825,TCONS_00057827,TCONS_00057826
scaffold7863	XLOC_038050	XLOC_038050;A3:scaffold7863:18943-19036:18886-19036:-	TCONS_00057827	TCONS_00057827,TCONS_00057826
scaffold9982	XLOC_043751	XLOC_043751;A3:scaffold9982:23293-23388:23233-23388:-	TCONS_00066422	TCONS_00066422,TCONS_00066424
scaffold9982	XLOC_043751	XLOC_043751;A3:scaffold9982:22058-22156:21998-22156:-	TCONS_00066423	TCONS_00066423,TCONS_00066424,TCONS_00066422
scaffold8059	XLOC_038646	XLOC_038646;A3:scaffold8059:59040-59199:59037-59199:-	TCONS_00058736	TCONS_00058736,TCONS_00058735
scaffold13914	XLOC_006849	XLOC_006849;A3:scaffold13914:29038-29128:29035-29128:-	TCONS_00010507	TCONS_00010507,TCONS_00010505,TCONS_00010506
scaffold8057	XLOC_038637	XLOC_038637;A3:scaffold8057:13332-13405:13332-13417:+	TCONS_00058725	TCONS_00058725,TCONS_00058724
scaffold13912	XLOC_006845	XLOC_006845;A3:scaffold13912:21198-21407:21193-21407:-	TCONS_00010500	TCONS_00010500,TCONS_00010501
scaffold9709	XLOC_043103	XLOC_043103;A3:scaffold9709:11393-11580:11393-11630:+	TCONS_00065435	TCONS_00065435,TCONS_00065436
scaffold26047	XLOC_017350	XLOC_017350;A3:scaffold26047:7689-7978:7445-7978:-	TCONS_00026473	TCONS_00026473,TCONS_00026472
scaffold13704	XLOC_006571	XLOC_006571;A3:scaffold13704:25319-25545:25319-26031:+	TCONS_00010070	TCONS_00010070,TCONS_00010071
scaffold7312	XLOC_036321	XLOC_036321;A3:scaffold7312:37179-42868:37176-42868:-	TCONS_00055183	TCONS_00055183,TCONS_00055186,TCONS_00055185
scaffold2369	XLOC_015993	XLOC_015993;A3:scaffold2369:103089-103910:103089-103911:+	TCONS_00024427	TCONS_00024427,TCONS_00024425,TCONS_00024426
scaffold2369	XLOC_015996	XLOC_015996;A3:scaffold2369:36599-36698:36553-36698:-	TCONS_00024432	TCONS_00024432,TCONS_00024431
scaffold2368	XLOC_015984	XLOC_015984;A3:scaffold2368:23188-23595:23171-23595:-	TCONS_00024409	TCONS_00024409,TCONS_00024411,TCONS_00024410
scaffold2365	XLOC_015976	XLOC_015976;A3:scaffold2365:236828-236903:236828-236993:+	TCONS_00024392	TCONS_00024392,TCONS_00024390
scaffold2365	XLOC_015973	XLOC_015973;A3:scaffold2365:48018-48176:48018-48290:+	TCONS_00024385	TCONS_00024385,TCONS_00024386
scaffold2364	XLOC_015960	XLOC_015960;A3:scaffold2364:10102-10894:10100-10894:-	TCONS_00024368,TCONS_00024367,TCONS_00024365	TCONS_00024368,TCONS_00024367,TCONS_00024365,TCONS_00024366
scaffold38472	XLOC_023797	XLOC_023797;A3:scaffold38472:1639-1766:1636-1766:-	TCONS_00036238	TCONS_00036238,TCONS_00036239
scaffold3945	XLOC_024181	XLOC_024181;A3:scaffold3945:34709-35122:34709-35125:+	TCONS_00036822	TCONS_00036822,TCONS_00036820,TCONS_00036821
scaffold3411	XLOC_021850	XLOC_021850;A3:scaffold3411:106769-107046:106692-107046:-	TCONS_00033312	TCONS_00033312,TCONS_00033310,TCONS_00033311
scaffold3412	XLOC_021852	XLOC_021852;A3:scaffold3412:4703-6004:4690-6004:-	TCONS_00033316	TCONS_00033316,TCONS_00033315
scaffold8680	XLOC_040466	XLOC_040466;A3:scaffold8680:11180-11315:11068-11315:-	TCONS_00061434	TCONS_00061434,TCONS_00061435
scaffold2099	XLOC_014352	XLOC_014352;A3:scaffold2099:64340-64951:64340-64952:+	TCONS_00021945	TCONS_00021945,TCONS_00021944,TCONS_00021946
scaffold2099	XLOC_014356	XLOC_014356;A3:scaffold2099:142454-142933:142454-142937:+	TCONS_00021952	TCONS_00021952,TCONS_00021951
scaffold2093	XLOC_014301	XLOC_014301;A3:scaffold2093:89466-89698:89466-89701:+	TCONS_00021864	TCONS_00021864,TCONS_00021865
scaffold2093	XLOC_014297	XLOC_014297;A3:scaffold2093:410-891:410-904:+	TCONS_00021856,TCONS_00021854	TCONS_00021856,TCONS_00021854,TCONS_00021855
scaffold2093	XLOC_014297	XLOC_014297;A3:scaffold2093:1015-1205:1015-1211:+	TCONS_00021854	TCONS_00021854,TCONS_00021856,TCONS_00021855
scaffold2093	XLOC_014311	XLOC_014311;A3:scaffold2093:106301-106533:106297-106533:-	TCONS_00021881	TCONS_00021881,TCONS_00021880
scaffold2093	XLOC_014314	XLOC_014314;A3:scaffold2093:134757-139057:134581-139057:-	TCONS_00021885	TCONS_00021885,TCONS_00021886
scaffold2093	XLOC_014314	XLOC_014314;A3:scaffold2093:130975-133531:130524-133531:-	TCONS_00021885	TCONS_00021885,TCONS_00021884
scaffold18866	XLOC_012545	XLOC_012545;A3:scaffold18866:12753-13565:12724-13565:-	TCONS_00019120,TCONS_00019122	TCONS_00019120,TCONS_00019122,TCONS_00019121
scaffold2090	XLOC_014288	XLOC_014288;A3:scaffold2090:7778-7849:7778-8293:+	TCONS_00021840	TCONS_00021840,TCONS_00021839
scaffold2097	XLOC_014338	XLOC_014338;A3:scaffold2097:230739-230878:230657-230878:-	TCONS_00021919,TCONS_00021921	TCONS_00021919,TCONS_00021921,TCONS_00021918
scaffold2097	XLOC_014337	XLOC_014337;A3:scaffold2097:182784-182894:182512-182894:-	TCONS_00021915	TCONS_00021915,TCONS_00021916
scaffold2097	XLOC_014337	XLOC_014337;A3:scaffold2097:181240-182299:181232-182299:-	TCONS_00021916,TCONS_00021917	TCONS_00021916,TCONS_00021917,TCONS_00021915
scaffold12474	XLOC_004737	XLOC_004737;A3:scaffold12474:26621-26904:26621-27221:+	TCONS_00007260	TCONS_00007260,TCONS_00007261
scaffold28255	XLOC_018672	XLOC_018672;A3:scaffold28255:2726-3658:2715-3658:-	TCONS_00028459	TCONS_00028459,TCONS_00028458
scaffold15841	XLOC_009320	XLOC_009320;A3:scaffold15841:21816-21925:21794-21925:-	TCONS_00014257,TCONS_00014258	TCONS_00014257,TCONS_00014258,TCONS_00014259
scaffold15841	XLOC_009320	XLOC_009320;A3:scaffold15841:12366-21677:8992-21677:-	TCONS_00014259	TCONS_00014259,TCONS_00014258
scaffold15840	XLOC_009318	XLOC_009318;A3:scaffold15840:20737-20884:20737-20912:+	TCONS_00014252	TCONS_00014252,TCONS_00014254
scaffold15843	XLOC_009321	XLOC_009321;A3:scaffold15843:20990-21100:20990-21103:+	TCONS_00014261	TCONS_00014261,TCONS_00014260
scaffold2892	XLOC_019120	XLOC_019120;A3:scaffold2892:69184-69291:69184-69433:+	TCONS_00029098	TCONS_00029098,TCONS_00029097
scaffold2891	XLOC_019109	XLOC_019109;A3:scaffold2891:48057-48141:48054-48141:-	TCONS_00029084	TCONS_00029084,TCONS_00029083,TCONS_00029085
scaffold2890	XLOC_019094	XLOC_019094;A3:scaffold2890:102341-104405:102341-104455:+	TCONS_00029061	TCONS_00029061,TCONS_00029062
scaffold2890	XLOC_019099	XLOC_019099;A3:scaffold2890:99657-99869:98289-99869:-	TCONS_00029070	TCONS_00029070,TCONS_00029069
scaffold2896	XLOC_019145	XLOC_019145;A3:scaffold2896:31517-31634:31517-31651:+	TCONS_00029144,TCONS_00029142,TCONS_00029143	TCONS_00029144,TCONS_00029142,TCONS_00029143,TCONS_00029145
scaffold2895	XLOC_019137	XLOC_019137;A3:scaffold2895:78378-78765:78358-78765:-	TCONS_00029130	TCONS_00029130,TCONS_00029132
scaffold2895	XLOC_019138	XLOC_019138;A3:scaffold2895:94919-95212:94225-95212:-	TCONS_00029135	TCONS_00029135,TCONS_00029133
scaffold2895	XLOC_019138	XLOC_019138;A3:scaffold2895:94919-95212:94146-95212:-	TCONS_00029135	TCONS_00029135,TCONS_00029134
scaffold2895	XLOC_019138	XLOC_019138;A3:scaffold2895:94225-95212:94146-95212:-	TCONS_00029133	TCONS_00029133,TCONS_00029134
scaffold4795	XLOC_027727	XLOC_027727;A3:scaffold4795:39522-40073:39521-40073:-	TCONS_00042161	TCONS_00042161,TCONS_00042160,TCONS_00042162
scaffold5327	XLOC_029756	XLOC_029756;A3:scaffold5327:73294-73376:73294-73411:+	TCONS_00045235	TCONS_00045235,TCONS_00045236
scaffold4329	XLOC_025748	XLOC_025748;A3:scaffold4329:71653-73553:71640-73553:-	TCONS_00039189	TCONS_00039189,TCONS_00039191
scaffold4326	XLOC_025735	XLOC_025735;A3:scaffold4326:63654-63752:63393-63752:-	TCONS_00039174	TCONS_00039174,TCONS_00039172
scaffold1660	XLOC_010285	XLOC_010285;A3:scaffold1660:2833-3257:2833-3269:+	TCONS_00015731,TCONS_00015732	TCONS_00015731,TCONS_00015732,TCONS_00015730
scaffold1667	XLOC_010357	XLOC_010357;A3:scaffold1667:211889-212695:211889-212714:+	TCONS_00015834	TCONS_00015834,TCONS_00015833
scaffold1667	XLOC_010357	XLOC_010357;A3:scaffold1667:213159-213293:213159-213574:+	TCONS_00015835	TCONS_00015835,TCONS_00015834
scaffold7529	XLOC_036983	XLOC_036983;A3:scaffold7529:59725-59994:59725-60032:+	TCONS_00056189,TCONS_00056187	TCONS_00056189,TCONS_00056187,TCONS_00056188
scaffold237	XLOC_016006	XLOC_016006;A3:scaffold237:198693-198791:198693-198802:+	TCONS_00024447,TCONS_00024448	TCONS_00024447,TCONS_00024448,TCONS_00024446
scaffold230	XLOC_015643	XLOC_015643;A3:scaffold230:177954-178057:177951-178057:-	TCONS_00023865,TCONS_00023864	TCONS_00023865,TCONS_00023864,TCONS_00023866
scaffold230	XLOC_015643	XLOC_015643;A3:scaffold230:175267-175395:175266-175395:-	TCONS_00023864	TCONS_00023864,TCONS_00023863,TCONS_00023865,TCONS_00023867,TCONS_00023866
scaffold231	XLOC_015694	XLOC_015694;A3:scaffold231:185388-186336:185386-186336:-	TCONS_00023946	TCONS_00023946,TCONS_00023944
scaffold16400	XLOC_010076	XLOC_010076;A3:scaffold16400:34950-35789:34947-35789:-	TCONS_00015411	TCONS_00015411,TCONS_00015410
scaffold6469	XLOC_033645	XLOC_033645;A3:scaffold6469:33664-33751:33664-33774:+	TCONS_00051149,TCONS_00051148,TCONS_00051151	TCONS_00051149,TCONS_00051148,TCONS_00051151,TCONS_00051150
scaffold4799	XLOC_027736	XLOC_027736;A3:scaffold4799:64099-64554:64099-64569:+	TCONS_00042177	TCONS_00042177,TCONS_00042176
scaffold4799	XLOC_027732	XLOC_027732;A3:scaffold4799:1557-1641:1557-1662:+	TCONS_00042171	TCONS_00042171,TCONS_00042170
scaffold4799	XLOC_027740	XLOC_027740;A3:scaffold4799:79874-79997:79781-79997:-	TCONS_00042188,TCONS_00042186	TCONS_00042188,TCONS_00042186,TCONS_00042189,TCONS_00042187,TCONS_00042185,TCONS_00042184
scaffold4799	XLOC_027741	XLOC_027741;A3:scaffold4799:91166-92117:91157-92117:-	TCONS_00042192	TCONS_00042192,TCONS_00042191
scaffold12896	XLOC_005310	XLOC_005310;A3:scaffold12896:16842-18372:16842-18390:+	TCONS_00008140,TCONS_00008142	TCONS_00008140,TCONS_00008142,TCONS_00008139,TCONS_00008141
scaffold7672	XLOC_037418	XLOC_037418;A3:scaffold7672:47602-48906:47602-48989:+	TCONS_00056861	TCONS_00056861,TCONS_00056862
scaffold7678	XLOC_037429	XLOC_037429;A3:scaffold7678:4251-4423:4251-4454:+	TCONS_00056876	TCONS_00056876,TCONS_00056877
scaffold5817	XLOC_031457	XLOC_031457;A3:scaffold5817:9163-11255:9163-11257:+	TCONS_00047841	TCONS_00047841,TCONS_00047842
scaffold5817	XLOC_031459	XLOC_031459;A3:scaffold5817:20032-20123:20031-20123:-	TCONS_00047846	TCONS_00047846,TCONS_00047847
scaffold5815	XLOC_031452	XLOC_031452;A3:scaffold5815:53294-53902:53293-53902:-	TCONS_00047834	TCONS_00047834,TCONS_00047833
scaffold903	XLOC_041454	XLOC_041454;A3:scaffold903:173049-173151:173018-173151:-	TCONS_00062929,TCONS_00062928	TCONS_00062929,TCONS_00062928,TCONS_00062930,TCONS_00062931
scaffold7525	XLOC_036974	XLOC_036974;A3:scaffold7525:21558-22117:21485-22117:-	TCONS_00056172	TCONS_00056172,TCONS_00056173
scaffold7410	XLOC_036643	XLOC_036643;A3:scaffold7410:35231-35735:35230-35735:-	TCONS_00055683	TCONS_00055683,TCONS_00055681,TCONS_00055682
scaffold7410	XLOC_036643	XLOC_036643;A3:scaffold7410:38893-38989:38892-38989:-	TCONS_00055683	TCONS_00055683,TCONS_00055681,TCONS_00055682
scaffold7410	XLOC_036643	XLOC_036643;A3:scaffold7410:39873-41467:39872-41467:-	TCONS_00055681	TCONS_00055681,TCONS_00055682,TCONS_00055683
scaffold7410	XLOC_036643	XLOC_036643;A3:scaffold7410:43323-45147:43321-45147:-	TCONS_00055681	TCONS_00055681,TCONS_00055682,TCONS_00055683
scaffold7416	XLOC_036659	XLOC_036659;A3:scaffold7416:66120-66286:66097-66286:-	TCONS_00055709	TCONS_00055709,TCONS_00055708
scaffold7416	XLOC_036659	XLOC_036659;A3:scaffold7416:66097-66286:66094-66286:-	TCONS_00055708	TCONS_00055708,TCONS_00055707
scaffold7416	XLOC_036659	XLOC_036659;A3:scaffold7416:66120-66286:66094-66286:-	TCONS_00055709	TCONS_00055709,TCONS_00055707
scaffold12273	XLOC_004447	XLOC_004447;A3:scaffold12273:25065-25832:24928-25832:-	TCONS_00006795	TCONS_00006795,TCONS_00006796,TCONS_00006797
scaffold21976	XLOC_015019	XLOC_015019;A3:scaffold21976:420-1942:420-1965:+	TCONS_00022952	TCONS_00022952,TCONS_00022951
scaffold36467	XLOC_022894	XLOC_022894;A3:scaffold36467:787-1345:774-1345:-	TCONS_00034870	TCONS_00034870,TCONS_00034871
scaffold9091	XLOC_041600	XLOC_041600;A3:scaffold9091:51637-51741:51577-51741:-	TCONS_00063145	TCONS_00063145,TCONS_00063146
scaffold9091	XLOC_041599	XLOC_041599;A3:scaffold9091:33587-33688:33541-33688:-	TCONS_00063143	TCONS_00063143,TCONS_00063144
scaffold7594	XLOC_037171	XLOC_037171;A3:scaffold7594:4561-4748:4561-4827:+	TCONS_00056495	TCONS_00056495,TCONS_00056494
scaffold9516	XLOC_042659	XLOC_042659;A3:scaffold9516:23258-23392:23258-23506:+	TCONS_00064771	TCONS_00064771,TCONS_00064770
scaffold9516	XLOC_042659	XLOC_042659;A3:scaffold9516:22307-22508:22307-22540:+	TCONS_00064771	TCONS_00064771,TCONS_00064770
scaffold9515	XLOC_042654	XLOC_042654;A3:scaffold9515:9689-10078:9689-10082:+	TCONS_00064763,TCONS_00064762	TCONS_00064763,TCONS_00064762,TCONS_00064761
scaffold9511	XLOC_042647	XLOC_042647;A3:scaffold9511:20464-20531:20464-20556:+	TCONS_00064752	TCONS_00064752,TCONS_00064751
scaffold7593	XLOC_037168	XLOC_037168;A3:scaffold7593:32912-34068:32884-34068:-	TCONS_00056488,TCONS_00056490	TCONS_00056488,TCONS_00056490,TCONS_00056489
scaffold5730	XLOC_031209	XLOC_031209;A3:scaffold5730:59468-60289:59468-60298:+	TCONS_00047452,TCONS_00047450,TCONS_00047451	TCONS_00047452,TCONS_00047450,TCONS_00047451,TCONS_00047449
scaffold5730	XLOC_031209	XLOC_031209;A3:scaffold5730:70663-70806:70663-70845:+	TCONS_00047450	TCONS_00047450,TCONS_00047449,TCONS_00047452,TCONS_00047451
scaffold12642	XLOC_004969	XLOC_004969;A3:scaffold12642:39624-41371:39624-41476:+	TCONS_00007622	TCONS_00007622,TCONS_00007621
scaffold6232	XLOC_032865	XLOC_032865;A3:scaffold6232:14689-14763:14689-14764:+	TCONS_00049950	TCONS_00049950,TCONS_00049949
scaffold6231	XLOC_032863	XLOC_032863;A3:scaffold6231:75611-76037:75503-76037:-	TCONS_00049946,TCONS_00049945	TCONS_00049946,TCONS_00049945,TCONS_00049947
scaffold6230	XLOC_032851	XLOC_032851;A3:scaffold6230:51113-51708:51113-52093:+	TCONS_00049925,TCONS_00049926	TCONS_00049925,TCONS_00049926,TCONS_00049924
scaffold6230	XLOC_032851	XLOC_032851;A3:scaffold6230:54755-54838:54755-54843:+	TCONS_00049924,TCONS_00049925	TCONS_00049924,TCONS_00049925,TCONS_00049926
scaffold6239	XLOC_032900	XLOC_032900;A3:scaffold6239:38429-40401:38429-40537:+	TCONS_00049999,TCONS_00050000	TCONS_00049999,TCONS_00050000,TCONS_00050001
scaffold6239	XLOC_032900	XLOC_032900;A3:scaffold6239:38051-38165:38051-38181:+	TCONS_00049999	TCONS_00049999,TCONS_00050001,TCONS_00050000
scaffold1220	XLOC_004275	XLOC_004275;A3:scaffold1220:184374-185062:184374-185068:+	TCONS_00006526	TCONS_00006526,TCONS_00006527
scaffold1220	XLOC_004272	XLOC_004272;A3:scaffold1220:109324-110229:109324-110253:+	TCONS_00006521	TCONS_00006521,TCONS_00006522
scaffold1220	XLOC_004278	XLOC_004278;A3:scaffold1220:58408-58520:58373-58520:-	TCONS_00006531	TCONS_00006531,TCONS_00006530
scaffold1220	XLOC_004287	XLOC_004287;A3:scaffold1220:190069-190253:190066-190253:-	TCONS_00006543	TCONS_00006543,TCONS_00006542
scaffold1220	XLOC_004287	XLOC_004287;A3:scaffold1220:196908-197055:196906-197055:-	TCONS_00006542	TCONS_00006542,TCONS_00006543
scaffold1220	XLOC_004283	XLOC_004283;A3:scaffold1220:137828-137925:137826-137925:-	TCONS_00006538	TCONS_00006538,TCONS_00006537
scaffold5274	XLOC_029594	XLOC_029594;A3:scaffold5274:36412-36581:36412-36584:+	TCONS_00044989	TCONS_00044989,TCONS_00044987
scaffold53098	XLOC_029691	XLOC_029691;A3:scaffold53098:866-977:853-977:-	TCONS_00045152	TCONS_00045152,TCONS_00045151
scaffold1224	XLOC_004352	XLOC_004352;A3:scaffold1224:82699-82874:82699-82876:+	TCONS_00006647	TCONS_00006647,TCONS_00006646
scaffold1224	XLOC_004349	XLOC_004349;A3:scaffold1224:6781-6869:6781-6875:+	TCONS_00006641	TCONS_00006641,TCONS_00006640,TCONS_00006642
scaffold1224	XLOC_004358	XLOC_004358;A3:scaffold1224:175382-175757:175382-175863:+	TCONS_00006659,TCONS_00006660	TCONS_00006659,TCONS_00006660,TCONS_00006658
scaffold8380	XLOC_039616	XLOC_039616;A3:scaffold8380:35179-35404:35081-35404:-	TCONS_00060172	TCONS_00060172,TCONS_00060171
scaffold8380	XLOC_039616	XLOC_039616;A3:scaffold8380:35179-35404:35115-35404:-	TCONS_00060172	TCONS_00060172,TCONS_00060170
scaffold8380	XLOC_039616	XLOC_039616;A3:scaffold8380:31438-32067:31435-32067:-	TCONS_00060170,TCONS_00060172	TCONS_00060170,TCONS_00060172,TCONS_00060171
scaffold8380	XLOC_039616	XLOC_039616;A3:scaffold8380:35115-35404:35081-35404:-	TCONS_00060170	TCONS_00060170,TCONS_00060171
scaffold8380	XLOC_039615	XLOC_039615;A3:scaffold8380:4223-4335:4220-4335:-	TCONS_00060169	TCONS_00060169,TCONS_00060168
scaffold8380	XLOC_039615	XLOC_039615;A3:scaffold8380:9980-10327:9945-10327:-	TCONS_00060168	TCONS_00060168,TCONS_00060169
scaffold3775	XLOC_023454	XLOC_023454;A3:scaffold3775:49044-49124:49044-49128:+	TCONS_00035729,TCONS_00035732,TCONS_00035731	TCONS_00035729,TCONS_00035732,TCONS_00035731,TCONS_00035730
scaffold16185	XLOC_009819	XLOC_009819;A3:scaffold16185:1566-1726:1566-2280:+	TCONS_00015027	TCONS_00015027,TCONS_00015026
scaffold16187	XLOC_009821	XLOC_009821;A3:scaffold16187:13008-13322:12786-13322:-	TCONS_00015032	TCONS_00015032,TCONS_00015033
scaffold16187	XLOC_009821	XLOC_009821;A3:scaffold16187:16880-16980:16878-16980:-	TCONS_00015032	TCONS_00015032,TCONS_00015031,TCONS_00015033
scaffold16187	XLOC_009821	XLOC_009821;A3:scaffold16187:18684-19360:18681-19360:-	TCONS_00015032	TCONS_00015032,TCONS_00015031,TCONS_00015033
scaffold2133	XLOC_014593	XLOC_014593;A3:scaffold2133:91069-95887:91027-95887:-	TCONS_00022307,TCONS_00022308	TCONS_00022307,TCONS_00022308,TCONS_00022306
scaffold2426	XLOC_016363	XLOC_016363;A3:scaffold2426:25629-25739:25626-25739:-	TCONS_00024993	TCONS_00024993,TCONS_00024994
scaffold2428	XLOC_016376	XLOC_016376;A3:scaffold2428:123116-123195:123103-123195:-	TCONS_00025007	TCONS_00025007,TCONS_00025008
scaffold10127	XLOC_000264	XLOC_000264;A3:scaffold10127:10982-11154:10678-11154:-	TCONS_00000410	TCONS_00000410,TCONS_00000411
scaffold10127	XLOC_000264	XLOC_000264;A3:scaffold10127:12105-12207:12097-12207:-	TCONS_00000410	TCONS_00000410,TCONS_00000409,TCONS_00000411
scaffold10129	XLOC_000269	XLOC_000269;A3:scaffold10129:41842-42430:41733-42430:-	TCONS_00000418,TCONS_00000420	TCONS_00000418,TCONS_00000420,TCONS_00000419
scaffold26844	XLOC_017912	XLOC_017912;A3:scaffold26844:4145-4243:4145-4586:+	TCONS_00027305	TCONS_00027305,TCONS_00027303
scaffold13118	XLOC_005701	XLOC_005701;A3:scaffold13118:1957-2170:1957-2173:+	TCONS_00008761	TCONS_00008761,TCONS_00008762
scaffold16989	XLOC_010728	XLOC_010728;A3:scaffold16989:6472-6649:6453-6649:-	TCONS_00016415,TCONS_00016418	TCONS_00016415,TCONS_00016418,TCONS_00016416,TCONS_00016417
scaffold16989	XLOC_010728	XLOC_010728;A3:scaffold16989:5008-5336:4964-5336:-	TCONS_00016416	TCONS_00016416,TCONS_00016415,TCONS_00016417,TCONS_00016418
scaffold16989	XLOC_010728	XLOC_010728;A3:scaffold16989:7369-8017:7353-8017:-	TCONS_00016417	TCONS_00016417,TCONS_00016416,TCONS_00016418
scaffold3036	XLOC_019970	XLOC_019970;A3:scaffold3036:20459-20546:20459-20741:+	TCONS_00030467	TCONS_00030467,TCONS_00030466
scaffold4054	XLOC_024603	XLOC_024603;A3:scaffold4054:10638-12416:10638-12420:+	TCONS_00037475	TCONS_00037475,TCONS_00037476
scaffold3460	XLOC_022044	XLOC_022044;A3:scaffold3460:114175-114539:114144-114539:-	TCONS_00033603,TCONS_00033604	TCONS_00033603,TCONS_00033604,TCONS_00033605,TCONS_00033606
scaffold28948	XLOC_019128	XLOC_019128;A3:scaffold28948:3428-3520:3428-3537:+	TCONS_00029110	TCONS_00029110,TCONS_00029111
scaffold17820	XLOC_011634	XLOC_011634;A3:scaffold17820:1652-1755:1652-1798:+	TCONS_00017769	TCONS_00017769,TCONS_00017770
scaffold9379	XLOC_042331	XLOC_042331;A3:scaffold9379:30042-30213:30042-30278:+	TCONS_00064248	TCONS_00064248,TCONS_00064249
scaffold9379	XLOC_042331	XLOC_042331;A3:scaffold9379:30395-31518:30395-31557:+	TCONS_00064248	TCONS_00064248,TCONS_00064249
scaffold4861	XLOC_028027	XLOC_028027;A3:scaffold4861:44856-44939:44504-44939:-	TCONS_00042622	TCONS_00042622,TCONS_00042621
scaffold4862	XLOC_028028	XLOC_028028;A3:scaffold4862:24477-24955:24477-24989:+	TCONS_00042627	TCONS_00042627,TCONS_00042626
scaffold5424	XLOC_030116	XLOC_030116;A3:scaffold5424:57760-58186:57760-58193:+	TCONS_00045758	TCONS_00045758,TCONS_00045759
scaffold4864	XLOC_028040	XLOC_028040;A3:scaffold4864:9563-10188:9563-10219:+	TCONS_00042640	TCONS_00042640,TCONS_00042642
scaffold4864	XLOC_028040	XLOC_028040;A3:scaffold4864:9563-10179:9563-10219:+	TCONS_00042641	TCONS_00042641,TCONS_00042642
scaffold4864	XLOC_028040	XLOC_028040;A3:scaffold4864:7252-8204:7252-8246:+	TCONS_00042640,TCONS_00042642	TCONS_00042640,TCONS_00042642,TCONS_00042641
scaffold4864	XLOC_028040	XLOC_028040;A3:scaffold4864:9563-10179:9563-10188:+	TCONS_00042641	TCONS_00042641,TCONS_00042640
scaffold19374	XLOC_013014	XLOC_013014;A3:scaffold19374:6139-6303:6139-6306:+	TCONS_00019812	TCONS_00019812,TCONS_00019813
scaffold15988	XLOC_009509	XLOC_009509;A3:scaffold15988:16444-16557:15992-16557:-	TCONS_00014558,TCONS_00014557	TCONS_00014558,TCONS_00014557,TCONS_00014559
scaffold15458	XLOC_008821	XLOC_008821;A3:scaffold15458:6771-6861:6758-6861:-	TCONS_00013505	TCONS_00013505,TCONS_00013504
scaffold15458	XLOC_008821	XLOC_008821;A3:scaffold15458:7859-8486:7217-8486:-	TCONS_00013504	TCONS_00013504,TCONS_00013505
scaffold1309	XLOC_005661	XLOC_005661;A3:scaffold1309:203427-206661:203386-206661:-	TCONS_00008702	TCONS_00008702,TCONS_00008701
scaffold1309	XLOC_005660	XLOC_005660;A3:scaffold1309:153780-154010:153486-154010:-	TCONS_00008700	TCONS_00008700,TCONS_00008699
scaffold1309	XLOC_005660	XLOC_005660;A3:scaffold1309:154345-173122:154323-173122:-	TCONS_00008700	TCONS_00008700,TCONS_00008699
scaffold8389	XLOC_039646	XLOC_039646;A3:scaffold8389:33147-33860:33139-33860:-	TCONS_00060212	TCONS_00060212,TCONS_00060213
scaffold1302	XLOC_005491	XLOC_005491;A3:scaffold1302:184105-184689:184105-185791:+	TCONS_00008438	TCONS_00008438,TCONS_00008437
scaffold1307	XLOC_005597	XLOC_005597;A3:scaffold1307:100452-103414:100430-103414:-	TCONS_00008605	TCONS_00008605,TCONS_00008603
scaffold1307	XLOC_005598	XLOC_005598;A3:scaffold1307:110099-111451:110088-111451:-	TCONS_00008606	TCONS_00008606,TCONS_00008607
scaffold11749	XLOC_003542	XLOC_003542;A3:scaffold11749:32490-33086:32490-33152:+	TCONS_00005353	TCONS_00005353,TCONS_00005352
scaffold15670	XLOC_009086	XLOC_009086;A3:scaffold15670:1092-2080:1044-2080:-	TCONS_00013908	TCONS_00013908,TCONS_00013907
scaffold15670	XLOC_009086	XLOC_009086;A3:scaffold15670:2213-2320:2206-2320:-	TCONS_00013907,TCONS_00013906,TCONS_00013908	TCONS_00013907,TCONS_00013906,TCONS_00013908,TCONS_00013905
scaffold15674	XLOC_009090	XLOC_009090;A3:scaffold15674:36806-37457:36806-37460:+	TCONS_00013913	TCONS_00013913,TCONS_00013914
scaffold7815	XLOC_037901	XLOC_037901;A3:scaffold7815:34185-34271:34184-34271:-	TCONS_00057599	TCONS_00057599,TCONS_00057600
scaffold7815	XLOC_037901	XLOC_037901;A3:scaffold7815:58798-58933:58795-58933:-	TCONS_00057599	TCONS_00057599,TCONS_00057600
scaffold11608	XLOC_003297	XLOC_003297;A3:scaffold11608:18575-19253:18575-19256:+	TCONS_00004988	TCONS_00004988,TCONS_00004987
scaffold394	XLOC_024151	XLOC_024151;A3:scaffold394:239707-239784:239694-239784:-	TCONS_00036774,TCONS_00036775	TCONS_00036774,TCONS_00036775,TCONS_00036773
scaffold394	XLOC_024151	XLOC_024151;A3:scaffold394:237514-238001:237487-238001:-	TCONS_00036775	TCONS_00036775,TCONS_00036773,TCONS_00036774
scaffold397	XLOC_024264	XLOC_024264;A3:scaffold397:245481-261759:245353-261759:-	TCONS_00036945,TCONS_00036948,TCONS_00036946	TCONS_00036945,TCONS_00036948,TCONS_00036946,TCONS_00036947
scaffold397	XLOC_024264	XLOC_024264;A3:scaffold397:281885-281998:281881-281998:-	TCONS_00036948	TCONS_00036948,TCONS_00036946,TCONS_00036947
scaffold396	XLOC_024217	XLOC_024217;A3:scaffold396:129613-132963:129613-132964:+	TCONS_00036876	TCONS_00036876,TCONS_00036874,TCONS_00036875
scaffold6936	XLOC_035192	XLOC_035192;A3:scaffold6936:43325-43725:43305-43725:-	TCONS_00053471,TCONS_00053473	TCONS_00053471,TCONS_00053473,TCONS_00053472
scaffold6936	XLOC_035192	XLOC_035192;A3:scaffold6936:28178-28853:28135-28853:-	TCONS_00053472,TCONS_00053471,TCONS_00053473	TCONS_00053472,TCONS_00053471,TCONS_00053473,TCONS_00053469,TCONS_00053470
scaffold6936	XLOC_035192	XLOC_035192;A3:scaffold6936:43852-50024:43844-50024:-	TCONS_00053473	TCONS_00053473,TCONS_00053472,TCONS_00053471
scaffold6429	XLOC_033508	XLOC_033508;A3:scaffold6429:50417-51838:50376-51838:-	TCONS_00050946	TCONS_00050946,TCONS_00050949
scaffold6429	XLOC_033508	XLOC_033508;A3:scaffold6429:50417-51838:50351-51838:-	TCONS_00050946	TCONS_00050946,TCONS_00050947,TCONS_00050950
scaffold6429	XLOC_033508	XLOC_033508;A3:scaffold6429:50376-51838:50351-51838:-	TCONS_00050949	TCONS_00050949,TCONS_00050947,TCONS_00050950
scaffold4689	XLOC_027298	XLOC_027298;A3:scaffold4689:48543-48595:48543-48597:+	TCONS_00041529	TCONS_00041529,TCONS_00041528
scaffold16215	XLOC_009847	XLOC_009847;A3:scaffold16215:1963-2276:1963-2280:+	TCONS_00015070	TCONS_00015070,TCONS_00015069
scaffold7884	XLOC_038121	XLOC_038121;A3:scaffold7884:59580-60441:59380-60441:-	TCONS_00057935	TCONS_00057935,TCONS_00057934
scaffold7884	XLOC_038121	XLOC_038121;A3:scaffold7884:60275-60441:59580-60441:-	TCONS_00057936	TCONS_00057936,TCONS_00057935
scaffold7884	XLOC_038121	XLOC_038121;A3:scaffold7884:60275-60441:59380-60441:-	TCONS_00057936	TCONS_00057936,TCONS_00057934
scaffold7880	XLOC_038114	XLOC_038114;A3:scaffold7880:33690-33846:33681-33846:-	TCONS_00057924	TCONS_00057924,TCONS_00057923
scaffold6680	XLOC_034383	XLOC_034383;A3:scaffold6680:62489-62629:62451-62629:-	TCONS_00052263	TCONS_00052263,TCONS_00052265
scaffold6681	XLOC_034386	XLOC_034386;A3:scaffold6681:29140-29238:29140-29260:+	TCONS_00052269	TCONS_00052269,TCONS_00052268,TCONS_00052270
scaffold6684	XLOC_034397	XLOC_034397;A3:scaffold6684:54819-55176:54816-55176:-	TCONS_00052292	TCONS_00052292,TCONS_00052291,TCONS_00052293
scaffold6684	XLOC_034397	XLOC_034397;A3:scaffold6684:55243-55559:55241-55559:-	TCONS_00052293	TCONS_00052293,TCONS_00052290,TCONS_00052291,TCONS_00052292
scaffold9260	XLOC_042038	XLOC_042038;A3:scaffold9260:46741-46883:46541-46883:-	TCONS_00063802	TCONS_00063802,TCONS_00063803
scaffold7142	XLOC_035844	XLOC_035844;A3:scaffold7142:54741-60371:54738-60371:-	TCONS_00054459	TCONS_00054459,TCONS_00054460
scaffold7086	XLOC_035648	XLOC_035648;A3:scaffold7086:54165-55408:53968-55408:-	TCONS_00054177	TCONS_00054177,TCONS_00054178
scaffold7081	XLOC_035638	XLOC_035638;A3:scaffold7081:61743-61871:61743-62082:+	TCONS_00054158	TCONS_00054158,TCONS_00054159
scaffold7081	XLOC_035639	XLOC_035639;A3:scaffold7081:10732-10819:10696-10819:-	TCONS_00054162	TCONS_00054162,TCONS_00054161,TCONS_00054163
scaffold10910	XLOC_001981	XLOC_001981;A3:scaffold10910:29532-29736:29532-29871:+	TCONS_00002981	TCONS_00002981,TCONS_00002982
scaffold10910	XLOC_001982	XLOC_001982;A3:scaffold10910:39402-40123:39402-40129:+	TCONS_00002983	TCONS_00002983,TCONS_00002984
scaffold26675	XLOC_017804	XLOC_017804;A3:scaffold26675:2809-2885:2809-2900:+	TCONS_00027147	TCONS_00027147,TCONS_00027146,TCONS_00027148
scaffold7334	XLOC_036396	XLOC_036396;A3:scaffold7334:36649-36813:36649-36822:+	TCONS_00055299	TCONS_00055299,TCONS_00055300
scaffold7338	XLOC_036403	XLOC_036403;A3:scaffold7338:64056-64165:64052-64165:-	TCONS_00055313	TCONS_00055313,TCONS_00055312
scaffold30400	XLOC_020007	XLOC_020007;A3:scaffold30400:2431-2988:2280-2988:-	TCONS_00030529	TCONS_00030529,TCONS_00030527
scaffold2308	XLOC_015684	XLOC_015684;A3:scaffold2308:35033-36418:34935-36418:-	TCONS_00023931	TCONS_00023931,TCONS_00023930
scaffold2303	XLOC_015661	XLOC_015661;A3:scaffold2303:135318-135943:135118-135943:-	TCONS_00023889	TCONS_00023889,TCONS_00023890
scaffold2306	XLOC_015675	XLOC_015675;A3:scaffold2306:10105-10357:10105-10430:+	TCONS_00023912	TCONS_00023912,TCONS_00023913
scaffold2306	XLOC_015679	XLOC_015679;A3:scaffold2306:33402-33486:33401-33486:-	TCONS_00023922	TCONS_00023922,TCONS_00023920
scaffold2305	XLOC_015671	XLOC_015671;A3:scaffold2305:78518-80202:78498-80202:-	TCONS_00023904	TCONS_00023904,TCONS_00023905
scaffold2305	XLOC_015670	XLOC_015670;A3:scaffold2305:32720-33350:32717-33350:-	TCONS_00023902	TCONS_00023902,TCONS_00023901
scaffold3432	XLOC_021934	XLOC_021934;A3:scaffold3432:162628-162719:162628-162771:+	TCONS_00033453	TCONS_00033453,TCONS_00033452
scaffold3436	XLOC_021971	XLOC_021971;A3:scaffold3436:55256-55365:55219-55365:-	TCONS_00033504	TCONS_00033504,TCONS_00033506
scaffold3436	XLOC_021970	XLOC_021970;A3:scaffold3436:7552-8734:7519-8734:-	TCONS_00033502	TCONS_00033502,TCONS_00033503
scaffold9837	XLOC_043370	XLOC_043370;A3:scaffold9837:8391-8471:8391-8499:+	TCONS_00065847	TCONS_00065847,TCONS_00065848
scaffold5976	XLOC_031986	XLOC_031986;A3:scaffold5976:66184-69346:66184-69424:+	TCONS_00048618	TCONS_00048618,TCONS_00048617,TCONS_00048619
scaffold5976	XLOC_031986	XLOC_031986;A3:scaffold5976:65974-66081:65974-66086:+	TCONS_00048618,TCONS_00048617	TCONS_00048618,TCONS_00048617,TCONS_00048619
scaffold6621	XLOC_034162	XLOC_034162;A3:scaffold6621:120954-121491:120954-121504:+	TCONS_00051943	TCONS_00051943,TCONS_00051944
scaffold6621	XLOC_034164	XLOC_034164;A3:scaffold6621:51039-52963:51026-52963:-	TCONS_00051946	TCONS_00051946,TCONS_00051947
scaffold6621	XLOC_034165	XLOC_034165;A3:scaffold6621:67284-67365:67261-67365:-	TCONS_00051948	TCONS_00051948,TCONS_00051949
scaffold8658	XLOC_040419	XLOC_040419;A3:scaffold8658:41317-41719:41301-41719:-	TCONS_00061359	TCONS_00061359,TCONS_00061358,TCONS_00061357
scaffold12456	XLOC_004707	XLOC_004707;A3:scaffold12456:23023-23415:23023-23432:+	TCONS_00007208	TCONS_00007208,TCONS_00007210
scaffold12456	XLOC_004707	XLOC_004707;A3:scaffold12456:23023-23406:23023-23415:+	TCONS_00007209	TCONS_00007209,TCONS_00007208
scaffold12456	XLOC_004707	XLOC_004707;A3:scaffold12456:23023-23406:23023-23432:+	TCONS_00007209	TCONS_00007209,TCONS_00007210
scaffold12456	XLOC_004706	XLOC_004706;A3:scaffold12456:17460-17717:17460-17723:+	TCONS_00007206	TCONS_00007206,TCONS_00007207
scaffold12455	XLOC_004704	XLOC_004704;A3:scaffold12455:27624-27758:27607-27758:-	TCONS_00007202	TCONS_00007202,TCONS_00007201
scaffold12455	XLOC_004704	XLOC_004704;A3:scaffold12455:26943-27106:26816-27106:-	TCONS_00007203,TCONS_00007202	TCONS_00007203,TCONS_00007202,TCONS_00007201
scaffold17132	XLOC_010896	XLOC_010896;A3:scaffold17132:11184-11750:10366-11750:-	TCONS_00016659	TCONS_00016659,TCONS_00016660
scaffold17132	XLOC_010896	XLOC_010896;A3:scaffold17132:11184-11750:11018-11750:-	TCONS_00016659	TCONS_00016659,TCONS_00016661
scaffold12451	XLOC_004702	XLOC_004702;A3:scaffold12451:19317-19719:19317-19805:+	TCONS_00007197	TCONS_00007197,TCONS_00007194
scaffold11197	XLOC_002544	XLOC_002544;A3:scaffold11197:29596-30466:29596-30559:+	TCONS_00003830	TCONS_00003830,TCONS_00003831
scaffold11196	XLOC_002536	XLOC_002536;A3:scaffold11196:10624-10834:10624-10843:+	TCONS_00003821	TCONS_00003821,TCONS_00003820
scaffold11193	XLOC_002533	XLOC_002533;A3:scaffold11193:3559-3641:3559-3655:+	TCONS_00003816	TCONS_00003816,TCONS_00003815
scaffold11193	XLOC_002533	XLOC_002533;A3:scaffold11193:3559-3655:3559-3764:+	TCONS_00003815	TCONS_00003815,TCONS_00003814
scaffold11193	XLOC_002533	XLOC_002533;A3:scaffold11193:3559-3641:3559-3764:+	TCONS_00003816	TCONS_00003816,TCONS_00003814
scaffold4459	XLOC_026358	XLOC_026358;A3:scaffold4459:46285-47474:46285-47477:+	TCONS_00040120	TCONS_00040120,TCONS_00040119
scaffold11198	XLOC_002554	XLOC_002554;A3:scaffold11198:103991-104266:103988-104266:-	TCONS_00003843	TCONS_00003843,TCONS_00003844
scaffold11198	XLOC_002554	XLOC_002554;A3:scaffold11198:102000-102590:101999-102590:-	TCONS_00003842	TCONS_00003842,TCONS_00003843,TCONS_00003844
scaffold15866	XLOC_009352	XLOC_009352;A3:scaffold15866:2090-2559:2090-2602:+	TCONS_00014307	TCONS_00014307,TCONS_00014308
scaffold15866	XLOC_009352	XLOC_009352;A3:scaffold15866:2090-2559:2090-2571:+	TCONS_00014307	TCONS_00014307,TCONS_00014306
scaffold15866	XLOC_009352	XLOC_009352;A3:scaffold15866:2090-2571:2090-2602:+	TCONS_00014306	TCONS_00014306,TCONS_00014308
scaffold5302	XLOC_029672	XLOC_029672;A3:scaffold5302:128199-128288:128194-128288:-	TCONS_00045119	TCONS_00045119,TCONS_00045118
scaffold5302	XLOC_029672	XLOC_029672;A3:scaffold5302:130416-130486:130393-130486:-	TCONS_00045119	TCONS_00045119,TCONS_00045118
scaffold5658	XLOC_030970	XLOC_030970;A3:scaffold5658:49400-49506:49400-50127:+	TCONS_00047075	TCONS_00047075,TCONS_00047074
scaffold5309	XLOC_029689	XLOC_029689;A3:scaffold5309:6752-6829:6061-6829:-	TCONS_00045147	TCONS_00045147,TCONS_00045145
scaffold5309	XLOC_029689	XLOC_029689;A3:scaffold5309:7992-8339:7959-8339:-	TCONS_00045147,TCONS_00045144,TCONS_00045145	TCONS_00045147,TCONS_00045144,TCONS_00045145,TCONS_00045146
scaffold4301	XLOC_025623	XLOC_025623;A3:scaffold4301:43364-45382:43302-45382:-	TCONS_00038988	TCONS_00038988,TCONS_00038989
scaffold4303	XLOC_025635	XLOC_025635;A3:scaffold4303:5021-5452:5006-5452:-	TCONS_00039009	TCONS_00039009,TCONS_00039010
scaffold4303	XLOC_025636	XLOC_025636;A3:scaffold4303:24139-24253:24128-24253:-	TCONS_00039012	TCONS_00039012,TCONS_00039011
scaffold4302	XLOC_025628	XLOC_025628;A3:scaffold4302:13327-13813:13327-13829:+	TCONS_00038997	TCONS_00038997,TCONS_00038996,TCONS_00038998,TCONS_00038999
scaffold4302	XLOC_025628	XLOC_025628;A3:scaffold4302:24227-25794:24227-25800:+	TCONS_00038998,TCONS_00039000	TCONS_00038998,TCONS_00039000,TCONS_00038999
scaffold4302	XLOC_025628	XLOC_025628;A3:scaffold4302:7680-7988:7680-8010:+	TCONS_00038997	TCONS_00038997,TCONS_00038996,TCONS_00038998
scaffold4305	XLOC_025645	XLOC_025645;A3:scaffold4305:68376-68609:68376-68648:+	TCONS_00039023,TCONS_00039024	TCONS_00039023,TCONS_00039024,TCONS_00039025
scaffold4307	XLOC_025652	XLOC_025652;A3:scaffold4307:55927-57411:55927-57429:+	TCONS_00039036	TCONS_00039036,TCONS_00039037
scaffold4307	XLOC_025656	XLOC_025656;A3:scaffold4307:103102-103571:103039-103571:-	TCONS_00039048,TCONS_00039047	TCONS_00039048,TCONS_00039047,TCONS_00039045,TCONS_00039046
scaffold4307	XLOC_025655	XLOC_025655;A3:scaffold4307:61229-61335:61226-61335:-	TCONS_00039044	TCONS_00039044,TCONS_00039043
scaffold4308	XLOC_025660	XLOC_025660;A3:scaffold4308:216205-217335:216205-217340:+	TCONS_00039054	TCONS_00039054,TCONS_00039053
scaffold4308	XLOC_025661	XLOC_025661;A3:scaffold4308:141173-143419:140867-143419:-	TCONS_00039056	TCONS_00039056,TCONS_00039055
scaffold1820	XLOC_012027	XLOC_012027;A3:scaffold1820:101755-101826:101755-101914:+	TCONS_00018348	TCONS_00018348,TCONS_00018347
scaffold1827	XLOC_012094	XLOC_012094;A3:scaffold1827:109222-109643:109222-109657:+	TCONS_00018456,TCONS_00018455	TCONS_00018456,TCONS_00018455,TCONS_00018457
scaffold1827	XLOC_012094	XLOC_012094;A3:scaffold1827:109222-109639:109222-109643:+	TCONS_00018458	TCONS_00018458,TCONS_00018456,TCONS_00018455
scaffold1827	XLOC_012094	XLOC_012094;A3:scaffold1827:112308-112433:112308-112469:+	TCONS_00018458	TCONS_00018458,TCONS_00018456,TCONS_00018455
scaffold1827	XLOC_012094	XLOC_012094;A3:scaffold1827:109222-109639:109222-109657:+	TCONS_00018458	TCONS_00018458,TCONS_00018457
scaffold1827	XLOC_012095	XLOC_012095;A3:scaffold1827:134855-136161:134855-136687:+	TCONS_00018461	TCONS_00018461,TCONS_00018459
scaffold1827	XLOC_012095	XLOC_012095;A3:scaffold1827:134855-136161:134855-136184:+	TCONS_00018461	TCONS_00018461,TCONS_00018460
scaffold1827	XLOC_012095	XLOC_012095;A3:scaffold1827:134855-136184:134855-136687:+	TCONS_00018460	TCONS_00018460,TCONS_00018459
scaffold1825	XLOC_012080	XLOC_012080;A3:scaffold1825:158698-158778:158695-158778:-	TCONS_00018432	TCONS_00018432,TCONS_00018433
scaffold1824	XLOC_012068	XLOC_012068;A3:scaffold1824:4492-4685:4492-4697:+	TCONS_00018413	TCONS_00018413,TCONS_00018410,TCONS_00018411
scaffold14447	XLOC_007520	XLOC_007520;A3:scaffold14447:48091-50757:47959-50757:-	TCONS_00011536	TCONS_00011536,TCONS_00011535,TCONS_00011537
scaffold998	XLOC_043736	XLOC_043736;A3:scaffold998:212285-212927:212285-212930:+	TCONS_00066400	TCONS_00066400,TCONS_00066399
scaffold998	XLOC_043731	XLOC_043731;A3:scaffold998:92912-92972:92912-92983:+	TCONS_00066390	TCONS_00066390,TCONS_00066391,TCONS_00066392
scaffold998	XLOC_043739	XLOC_043739;A3:scaffold998:138532-141068:138529-141068:-	TCONS_00066405	TCONS_00066405,TCONS_00066404
scaffold7653	XLOC_037339	XLOC_037339;A3:scaffold7653:19434-19568:19420-19568:-	TCONS_00056745	TCONS_00056745,TCONS_00056743,TCONS_00056744
scaffold10740	XLOC_001624	XLOC_001624;A3:scaffold10740:17911-18125:17911-18137:+	TCONS_00002454	TCONS_00002454,TCONS_00002456
scaffold5873	XLOC_031633	XLOC_031633;A3:scaffold5873:71932-72072:71932-72082:+	TCONS_00048106	TCONS_00048106,TCONS_00048105
scaffold5131	XLOC_029015	XLOC_029015;A3:scaffold5131:115671-116030:115668-116030:-	TCONS_00044132	TCONS_00044132,TCONS_00044133
scaffold9146	XLOC_041756	XLOC_041756;A3:scaffold9146:41618-43033:41614-43033:-	TCONS_00063373	TCONS_00063373,TCONS_00063372
scaffold7434	XLOC_036717	XLOC_036717;A3:scaffold7434:49833-51090:49551-51090:-	TCONS_00055798	TCONS_00055798,TCONS_00055797
scaffold7431	XLOC_036694	XLOC_036694;A3:scaffold7431:48581-50288:48581-53419:+	TCONS_00055769	TCONS_00055769,TCONS_00055768
scaffold7431	XLOC_036696	XLOC_036696;A3:scaffold7431:62159-62305:62156-62305:-	TCONS_00055771	TCONS_00055771,TCONS_00055772
scaffold7974	XLOC_038399	XLOC_038399;A3:scaffold7974:34467-34551:34452-34551:-	TCONS_00058351	TCONS_00058351,TCONS_00058353,TCONS_00058352
scaffold3749	XLOC_023358	XLOC_023358;A3:scaffold3749:76887-77033:76867-77033:-	TCONS_00035576	TCONS_00035576,TCONS_00035575
scaffold2617	XLOC_017448	XLOC_017448;A3:scaffold2617:28704-29006:28704-29009:+	TCONS_00026620	TCONS_00026620,TCONS_00026619
scaffold2617	XLOC_017449	XLOC_017449;A3:scaffold2617:45943-46037:45943-46158:+	TCONS_00026624	TCONS_00026624,TCONS_00026623
scaffold2617	XLOC_017449	XLOC_017449;A3:scaffold2617:46483-46574:46483-46586:+	TCONS_00026623	TCONS_00026623,TCONS_00026622
scaffold2617	XLOC_017456	XLOC_017456;A3:scaffold2617:65575-66209:65493-66209:-	TCONS_00026637	TCONS_00026637,TCONS_00026635
scaffold2340	XLOC_015838	XLOC_015838;A3:scaffold2340:104848-105130:104811-105130:-	TCONS_00024184	TCONS_00024184,TCONS_00024185
scaffold9530	XLOC_042690	XLOC_042690;A3:scaffold9530:26736-26905:26736-26921:+	TCONS_00064811,TCONS_00064813	TCONS_00064811,TCONS_00064813,TCONS_00064812
scaffold33922	XLOC_021785	XLOC_021785;A3:scaffold33922:2097-2252:2096-2252:-	TCONS_00033201	TCONS_00033201,TCONS_00033202
scaffold8292	XLOC_039327	XLOC_039327;A3:scaffold8292:28839-28982:28835-28982:-	TCONS_00059725	TCONS_00059725,TCONS_00059724
scaffold12660	XLOC_005007	XLOC_005007;A3:scaffold12660:13453-13556:13453-13563:+	TCONS_00007681,TCONS_00007680	TCONS_00007681,TCONS_00007680,TCONS_00007682
scaffold335	XLOC_021625	XLOC_021625;A3:scaffold335:270877-271277:270819-271277:-	TCONS_00032957	TCONS_00032957,TCONS_00032956
scaffold6741	XLOC_034628	XLOC_034628;A3:scaffold6741:109068-109441:109068-109451:+	TCONS_00052645	TCONS_00052645,TCONS_00052646
scaffold766	XLOC_037369	XLOC_037369;A3:scaffold766:26518-26698:26505-26698:-	TCONS_00056789	TCONS_00056789,TCONS_00056788
scaffold8429	XLOC_039768	XLOC_039768;A3:scaffold8429:65346-65497:64452-65497:-	TCONS_00060381	TCONS_00060381,TCONS_00060380
scaffold618	XLOC_032683	XLOC_032683;A3:scaffold618:247646-247741:247643-247741:-	TCONS_00049672	TCONS_00049672,TCONS_00049673
scaffold616	XLOC_032632	XLOC_032632;A3:scaffold616:114091-114930:114088-114930:-	TCONS_00049592	TCONS_00049592,TCONS_00049593
scaffold616	XLOC_032628	XLOC_032628;A3:scaffold616:7573-8221:7562-8221:-	TCONS_00049585	TCONS_00049585,TCONS_00049586
scaffold616	XLOC_032628	XLOC_032628;A3:scaffold616:9532-11790:9489-11790:-	TCONS_00049586	TCONS_00049586,TCONS_00049585
scaffold940	XLOC_042371	XLOC_042371;A3:scaffold940:211139-211217:211086-211217:-	TCONS_00064319,TCONS_00064320	TCONS_00064319,TCONS_00064320,TCONS_00064318
scaffold940	XLOC_042369	XLOC_042369;A3:scaffold940:70120-70227:69506-70227:-	TCONS_00064316	TCONS_00064316,TCONS_00064314
scaffold948	XLOC_042544	XLOC_042544;A3:scaffold948:48107-48178:47655-48178:-	TCONS_00064601	TCONS_00064601,TCONS_00064603
scaffold8959	XLOC_041259	XLOC_041259;A3:scaffold8959:41211-41797:41211-41800:+	TCONS_00062625,TCONS_00062626	TCONS_00062625,TCONS_00062626,TCONS_00062623
scaffold8950	XLOC_041240	XLOC_041240;A3:scaffold8950:42825-42991:42825-43007:+	TCONS_00062590,TCONS_00062591	TCONS_00062590,TCONS_00062591,TCONS_00062592
scaffold8950	XLOC_041240	XLOC_041240;A3:scaffold8950:43258-44309:43258-44322:+	TCONS_00062592	TCONS_00062592,TCONS_00062590,TCONS_00062591
scaffold8950	XLOC_041240	XLOC_041240;A3:scaffold8950:43062-43168:43062-43173:+	TCONS_00062592,TCONS_00062590	TCONS_00062592,TCONS_00062590,TCONS_00062591
scaffold8956	XLOC_041253	XLOC_041253;A3:scaffold8956:19960-20431:19887-20431:-	TCONS_00062612	TCONS_00062612,TCONS_00062611
scaffold892	XLOC_041181	XLOC_041181;A3:scaffold892:171475-171590:171475-171617:+	TCONS_00062501,TCONS_00062500	TCONS_00062501,TCONS_00062500,TCONS_00062499
scaffold13130	XLOC_005729	XLOC_005729;A3:scaffold13130:12411-13200:12411-13203:+	TCONS_00008797	TCONS_00008797,TCONS_00008798
scaffold17655	XLOC_011481	XLOC_011481;A3:scaffold17655:9016-10078:9013-10078:-	TCONS_00017541	TCONS_00017541,TCONS_00017544
scaffold17655	XLOC_011481	XLOC_011481;A3:scaffold17655:9016-9175:9013-9175:-	TCONS_00017540	TCONS_00017540,TCONS_00017543
scaffold5741	XLOC_031244	XLOC_031244;A3:scaffold5741:33681-34425:33663-34425:-	TCONS_00047510	TCONS_00047510,TCONS_00047509
scaffold2448	XLOC_016478	XLOC_016478;A3:scaffold2448:3309-3387:3309-3443:+	TCONS_00025169,TCONS_00025171	TCONS_00025169,TCONS_00025171,TCONS_00025170
scaffold2443	XLOC_016452	XLOC_016452;A3:scaffold2443:39072-39170:39072-39173:+	TCONS_00025130	TCONS_00025130,TCONS_00025129
scaffold2112	XLOC_014455	XLOC_014455;A3:scaffold2112:13678-13801:13678-14987:+	TCONS_00022108	TCONS_00022108,TCONS_00022110
scaffold2112	XLOC_014455	XLOC_014455;A3:scaffold2112:8234-11607:8234-11610:+	TCONS_00022110	TCONS_00022110,TCONS_00022109
scaffold2112	XLOC_014455	XLOC_014455;A3:scaffold2112:13678-14987:13678-15018:+	TCONS_00022110	TCONS_00022110,TCONS_00022109
scaffold2112	XLOC_014455	XLOC_014455;A3:scaffold2112:13678-13801:13678-15018:+	TCONS_00022108	TCONS_00022108,TCONS_00022109
scaffold2110	XLOC_014450	XLOC_014450;A3:scaffold2110:93872-94023:93355-94023:-	TCONS_00022101	TCONS_00022101,TCONS_00022103
scaffold1140	XLOC_002915	XLOC_002915;A3:scaffold1140:114164-116627:114164-116632:+	TCONS_00004395	TCONS_00004395,TCONS_00004396
scaffold1140	XLOC_002915	XLOC_002915;A3:scaffold1140:149247-149322:149247-149327:+	TCONS_00004395	TCONS_00004395,TCONS_00004396,TCONS_00004397
scaffold1140	XLOC_002917	XLOC_002917;A3:scaffold1140:170384-170553:170381-170553:-	TCONS_00004401	TCONS_00004401,TCONS_00004400
scaffold1148	XLOC_003050	XLOC_003050;A3:scaffold1148:192308-192387:192308-192399:+	TCONS_00004608,TCONS_00004606	TCONS_00004608,TCONS_00004606,TCONS_00004607
scaffold9335	XLOC_042237	XLOC_042237;A3:scaffold9335:2477-3025:2410-3025:-	TCONS_00064109	TCONS_00064109,TCONS_00064112
scaffold9335	XLOC_042237	XLOC_042237;A3:scaffold9335:980-1197:777-1197:-	TCONS_00064110	TCONS_00064110,TCONS_00064109,TCONS_00064111
scaffold9335	XLOC_042237	XLOC_042237;A3:scaffold9335:911-1197:777-1197:-	TCONS_00064112	TCONS_00064112,TCONS_00064109,TCONS_00064111
scaffold9335	XLOC_042237	XLOC_042237;A3:scaffold9335:980-1197:911-1197:-	TCONS_00064110	TCONS_00064110,TCONS_00064112
scaffold4845	XLOC_027966	XLOC_027966;A3:scaffold4845:60383-65106:60379-65106:-	TCONS_00042531	TCONS_00042531,TCONS_00042532
scaffold4845	XLOC_027966	XLOC_027966;A3:scaffold4845:57924-59032:57877-59032:-	TCONS_00042532,TCONS_00042531	TCONS_00042532,TCONS_00042531,TCONS_00042530
scaffold4848	XLOC_027970	XLOC_027970;A3:scaffold4848:56655-57262:56655-57289:+	TCONS_00042536	TCONS_00042536,TCONS_00042537
scaffold1360	XLOC_006402	XLOC_006402;A3:scaffold1360:46847-47967:46689-47967:-	TCONS_00009803	TCONS_00009803,TCONS_00009804
scaffold1364	XLOC_006465	XLOC_006465;A3:scaffold1364:143259-143831:143215-143831:-	TCONS_00009901	TCONS_00009901,TCONS_00009902
scaffold1365	XLOC_006482	XLOC_006482;A3:scaffold1365:99066-99700:99066-99901:+	TCONS_00009929	TCONS_00009929,TCONS_00009931
scaffold1365	XLOC_006482	XLOC_006482;A3:scaffold1365:99066-99738:99066-99901:+	TCONS_00009930	TCONS_00009930,TCONS_00009931
scaffold1365	XLOC_006482	XLOC_006482;A3:scaffold1365:99066-99700:99066-99738:+	TCONS_00009929	TCONS_00009929,TCONS_00009930
scaffold1367	XLOC_006509	XLOC_006509;A3:scaffold1367:62468-63077:62468-63107:+	TCONS_00009976	TCONS_00009976,TCONS_00009975
scaffold1367	XLOC_006517	XLOC_006517;A3:scaffold1367:182661-183501:182658-183501:-	TCONS_00009989	TCONS_00009989,TCONS_00009988
scaffold1369	XLOC_006540	XLOC_006540;A3:scaffold1369:169578-169886:168877-169886:-	TCONS_00010023	TCONS_00010023,TCONS_00010025,TCONS_00010024
scaffold14306	XLOC_007335	XLOC_007335;A3:scaffold14306:23968-24078:23950-24078:-	TCONS_00011239	TCONS_00011239,TCONS_00011240
scaffold11765	XLOC_003576	XLOC_003576;A3:scaffold11765:8736-9697:8732-9697:-	TCONS_00005411,TCONS_00005413	TCONS_00005411,TCONS_00005413,TCONS_00005412
scaffold87	XLOC_040510	XLOC_040510;A3:scaffold87:159722-159848:159715-159848:-	TCONS_00061504,TCONS_00061507	TCONS_00061504,TCONS_00061507,TCONS_00061505
scaffold89	XLOC_041127	XLOC_041127;A3:scaffold89:52815-52925:52815-52952:+	TCONS_00062431	TCONS_00062431,TCONS_00062432,TCONS_00062429
scaffold89	XLOC_041127	XLOC_041127;A3:scaffold89:52815-52915:52815-52952:+	TCONS_00062430	TCONS_00062430,TCONS_00062432,TCONS_00062429
scaffold89	XLOC_041127	XLOC_041127;A3:scaffold89:52815-52915:52815-52925:+	TCONS_00062430	TCONS_00062430,TCONS_00062431
scaffold4515	XLOC_026549	XLOC_026549;A3:scaffold4515:28761-28900:28761-28911:+	TCONS_00040398,TCONS_00040399	TCONS_00040398,TCONS_00040399,TCONS_00040397
scaffold4515	XLOC_026549	XLOC_026549;A3:scaffold4515:28435-28548:28435-28686:+	TCONS_00040399	TCONS_00040399,TCONS_00040398
scaffold4511	XLOC_026536	XLOC_026536;A3:scaffold4511:22663-24655:22663-24660:+	TCONS_00040378,TCONS_00040381,TCONS_00040380	TCONS_00040378,TCONS_00040381,TCONS_00040380,TCONS_00040379
scaffold4511	XLOC_026536	XLOC_026536;A3:scaffold4511:24854-25647:24854-25686:+	TCONS_00040381	TCONS_00040381,TCONS_00040378
scaffold371	XLOC_023177	XLOC_023177;A3:scaffold371:20583-20715:20583-20735:+	TCONS_00035292	TCONS_00035292,TCONS_00035293
scaffold371	XLOC_023180	XLOC_023180;A3:scaffold371:60909-62534:60909-62540:+	TCONS_00035299	TCONS_00035299,TCONS_00035298
scaffold371	XLOC_023183	XLOC_023183;A3:scaffold371:117001-117412:117001-118779:+	TCONS_00035308	TCONS_00035308,TCONS_00035309
scaffold371	XLOC_023185	XLOC_023185;A3:scaffold371:55581-55658:55552-55658:-	TCONS_00035313	TCONS_00035313,TCONS_00035314
scaffold371	XLOC_023187	XLOC_023187;A3:scaffold371:157457-157558:157368-157558:-	TCONS_00035320	TCONS_00035320,TCONS_00035319
scaffold370	XLOC_023142	XLOC_023142;A3:scaffold370:58165-61736:58165-62158:+	TCONS_00035238	TCONS_00035238,TCONS_00035237
scaffold375	XLOC_023360	XLOC_023360;A3:scaffold375:163036-165359:163036-169260:+	TCONS_00035578,TCONS_00035581	TCONS_00035578,TCONS_00035581,TCONS_00035579
scaffold375	XLOC_023360	XLOC_023360;A3:scaffold375:169624-170082:169624-171341:+	TCONS_00035578,TCONS_00035579	TCONS_00035578,TCONS_00035579,TCONS_00035581,TCONS_00035580
scaffold375	XLOC_023360	XLOC_023360;A3:scaffold375:162792-162958:162792-162969:+	TCONS_00035581,TCONS_00035580,TCONS_00035579	TCONS_00035581,TCONS_00035580,TCONS_00035579,TCONS_00035578
scaffold12978	XLOC_005417	XLOC_005417;A3:scaffold12978:32761-32902:32364-32902:-	TCONS_00008307	TCONS_00008307,TCONS_00008308
scaffold378	XLOC_023488	XLOC_023488;A3:scaffold378:244066-244633:244066-244666:+	TCONS_00035785,TCONS_00035784	TCONS_00035785,TCONS_00035784,TCONS_00035783
scaffold378	XLOC_023496	XLOC_023496;A3:scaffold378:288338-288981:288333-288981:-	TCONS_00035797	TCONS_00035797,TCONS_00035796
scaffold378	XLOC_023495	XLOC_023495;A3:scaffold378:268742-268808:268696-268808:-	TCONS_00035794	TCONS_00035794,TCONS_00035793
scaffold6910	XLOC_035125	XLOC_035125;A3:scaffold6910:38446-39013:38440-39013:-	TCONS_00053381	TCONS_00053381,TCONS_00053380
scaffold8179	XLOC_038965	XLOC_038965;A3:scaffold8179:25360-25491:25360-25498:+	TCONS_00059204	TCONS_00059204,TCONS_00059203
scaffold8179	XLOC_038963	XLOC_038963;A3:scaffold8179:10500-10647:10500-10655:+	TCONS_00059200	TCONS_00059200,TCONS_00059201
scaffold8179	XLOC_038968	XLOC_038968;A3:scaffold8179:40743-41022:40740-41022:-	TCONS_00059207	TCONS_00059207,TCONS_00059208,TCONS_00059209
scaffold8179	XLOC_038968	XLOC_038968;A3:scaffold8179:41771-42712:41770-42712:-	TCONS_00059207	TCONS_00059207,TCONS_00059208,TCONS_00059209
scaffold8172	XLOC_038945	XLOC_038945;A3:scaffold8172:81306-81385:81306-81419:+	TCONS_00059172	TCONS_00059172,TCONS_00059173
scaffold27056	XLOC_018053	XLOC_018053;A3:scaffold27056:3584-4495:3584-5160:+	TCONS_00027523	TCONS_00027523,TCONS_00027524
scaffold11885	XLOC_003770	XLOC_003770;A3:scaffold11885:17167-17308:17167-17350:+	TCONS_00005719	TCONS_00005719,TCONS_00005718
scaffold11885	XLOC_003770	XLOC_003770;A3:scaffold11885:17167-17347:17167-17350:+	TCONS_00005720	TCONS_00005720,TCONS_00005718
scaffold11885	XLOC_003770	XLOC_003770;A3:scaffold11885:17167-17308:17167-17347:+	TCONS_00005719	TCONS_00005719,TCONS_00005720
scaffold13955	XLOC_006891	XLOC_006891;A3:scaffold13955:7980-8302:7979-8302:-	TCONS_00010569	TCONS_00010569,TCONS_00010567,TCONS_00010568
scaffold10970	XLOC_002053	XLOC_002053;A3:scaffold10970:11476-11615:11476-11683:+	TCONS_00003092	TCONS_00003092,TCONS_00003093
scaffold9947	XLOC_043648	XLOC_043648;A3:scaffold9947:3888-3973:3885-3973:-	TCONS_00066272	TCONS_00066272,TCONS_00066271
scaffold9942	XLOC_043640	XLOC_043640;A3:scaffold9942:44511-44594:44475-44594:-	TCONS_00066259	TCONS_00066259,TCONS_00066260
scaffold9948	XLOC_043649	XLOC_043649;A3:scaffold9948:22200-22605:22200-22670:+	TCONS_00066274	TCONS_00066274,TCONS_00066273
scaffold9494	XLOC_042593	XLOC_042593;A3:scaffold9494:31587-31726:31587-31728:+	TCONS_00064672	TCONS_00064672,TCONS_00064673
scaffold3632	XLOC_022853	XLOC_022853;A3:scaffold3632:31407-31491:31407-31559:+	TCONS_00034809	TCONS_00034809,TCONS_00034808
scaffold3182	XLOC_020812	XLOC_020812;A3:scaffold3182:17263-17388:17263-17398:+	TCONS_00031733	TCONS_00031733,TCONS_00031736,TCONS_00031735
scaffold3187	XLOC_020839	XLOC_020839;A3:scaffold3187:99409-103169:99406-103169:-	TCONS_00031772	TCONS_00031772,TCONS_00031771,TCONS_00031773
scaffold3184	XLOC_020829	XLOC_020829;A3:scaffold3184:110372-111860:110372-111882:+	TCONS_00031757	TCONS_00031757,TCONS_00031758,TCONS_00031759
scaffold2321	XLOC_015757	XLOC_015757;A3:scaffold2321:16692-16873:16692-16874:+	TCONS_00024047	TCONS_00024047,TCONS_00024045,TCONS_00024046
scaffold2321	XLOC_015757	XLOC_015757;A3:scaffold2321:6452-16601:6452-16602:+	TCONS_00024046	TCONS_00024046,TCONS_00024045,TCONS_00024048,TCONS_00024047
scaffold17338	XLOC_011110	XLOC_011110;A3:scaffold17338:14384-14718:14384-14822:+	TCONS_00016966	TCONS_00016966,TCONS_00016968
scaffold2322	XLOC_015762	XLOC_015762;A3:scaffold2322:77110-78014:75630-78014:-	TCONS_00024054	TCONS_00024054,TCONS_00024053
scaffold2327	XLOC_015774	XLOC_015774;A3:scaffold2327:24968-25182:24920-25182:-	TCONS_00024072	TCONS_00024072,TCONS_00024071
scaffold17334	XLOC_011109	XLOC_011109;A3:scaffold17334:14929-15032:14915-15032:-	TCONS_00016964	TCONS_00016964,TCONS_00016965
scaffold3455	XLOC_022026	XLOC_022026;A3:scaffold3455:116013-116142:115976-116142:-	TCONS_00033578	TCONS_00033578,TCONS_00033577
scaffold3457	XLOC_022032	XLOC_022032;A3:scaffold3457:38902-39003:38902-39006:+	TCONS_00033585	TCONS_00033585,TCONS_00033586
scaffold3457	XLOC_022032	XLOC_022032;A3:scaffold3457:52902-53047:52902-53198:+	TCONS_00033587	TCONS_00033587,TCONS_00033586,TCONS_00033585
scaffold3989	XLOC_024337	XLOC_024337;A3:scaffold3989:8639-8979:8603-8979:-	TCONS_00037060	TCONS_00037060,TCONS_00037058
scaffold16823	XLOC_010510	XLOC_010510;A3:scaffold16823:6983-7106:6983-7109:+	TCONS_00016069	TCONS_00016069,TCONS_00016070
scaffold16820	XLOC_010507	XLOC_010507;A3:scaffold16820:14767-16112:14741-16112:-	TCONS_00016065	TCONS_00016065,TCONS_00016066
scaffold18826	XLOC_012516	XLOC_012516;A3:scaffold18826:13840-13950:13840-13953:+	TCONS_00019080	TCONS_00019080,TCONS_00019082,TCONS_00019081,TCONS_00019079
scaffold2857	XLOC_018912	XLOC_018912;A3:scaffold2857:40180-41603:40180-41691:+	TCONS_00028805	TCONS_00028805,TCONS_00028808
scaffold2587	XLOC_017228	XLOC_017228;A3:scaffold2587:66784-67070:66784-67800:+	TCONS_00026294	TCONS_00026294,TCONS_00026293,TCONS_00026292
scaffold2587	XLOC_017231	XLOC_017231;A3:scaffold2587:34341-35164:33995-35164:-	TCONS_00026299	TCONS_00026299,TCONS_00026297
scaffold2853	XLOC_018861	XLOC_018861;A3:scaffold2853:9202-9357:9202-9379:+	TCONS_00028745	TCONS_00028745,TCONS_00028744
scaffold2853	XLOC_018861	XLOC_018861;A3:scaffold2853:10259-10764:10259-10767:+	TCONS_00028744	TCONS_00028744,TCONS_00028745
scaffold2853	XLOC_018863	XLOC_018863;A3:scaffold2853:45141-45248:45141-45297:+	TCONS_00028749	TCONS_00028749,TCONS_00028748
scaffold2853	XLOC_018862	XLOC_018862;A3:scaffold2853:26682-27021:26682-27026:+	TCONS_00028747	TCONS_00028747,TCONS_00028746
scaffold2853	XLOC_018864	XLOC_018864;A3:scaffold2853:57448-57638:57448-57641:+	TCONS_00028750	TCONS_00028750,TCONS_00028751
scaffold2582	XLOC_017211	XLOC_017211;A3:scaffold2582:117863-118946:117847-118946:-	TCONS_00026267	TCONS_00026267,TCONS_00026266
scaffold2588	XLOC_017240	XLOC_017240;A3:scaffold2588:61583-61664:61583-61669:+	TCONS_00026311	TCONS_00026311,TCONS_00026310
scaffold1652	XLOC_010183	XLOC_010183;A3:scaffold1652:126402-126570:126402-127156:+	TCONS_00015563	TCONS_00015563,TCONS_00015561,TCONS_00015562
scaffold1652	XLOC_010187	XLOC_010187;A3:scaffold1652:116875-118454:116873-118454:-	TCONS_00015569	TCONS_00015569,TCONS_00015568
scaffold32821	XLOC_021300	XLOC_021300;A3:scaffold32821:216-699:216-1099:+	TCONS_00032459	TCONS_00032459,TCONS_00032461,TCONS_00032460
scaffold5670	XLOC_030986	XLOC_030986;A3:scaffold5670:41054-41942:41054-42730:+	TCONS_00047100,TCONS_00047101	TCONS_00047100,TCONS_00047101,TCONS_00047102
scaffold5676	XLOC_031006	XLOC_031006;A3:scaffold5676:19047-19284:19047-19887:+	TCONS_00047133	TCONS_00047133,TCONS_00047132
scaffold5674	XLOC_031002	XLOC_031002;A3:scaffold5674:31890-32539:31889-32539:-	TCONS_00047123	TCONS_00047123,TCONS_00047122,TCONS_00047124
scaffold5674	XLOC_031002	XLOC_031002;A3:scaffold5674:38553-38656:38541-38656:-	TCONS_00047123,TCONS_00047124	TCONS_00047123,TCONS_00047124,TCONS_00047122
scaffold5674	XLOC_031001	XLOC_031001;A3:scaffold5674:23088-23984:23085-23984:-	TCONS_00047120	TCONS_00047120,TCONS_00047121
scaffold5675	XLOC_031005	XLOC_031005;A3:scaffold5675:69847-69972:69847-69989:+	TCONS_00047131	TCONS_00047131,TCONS_00047130,TCONS_00047128,TCONS_00047129
scaffold5675	XLOC_031005	XLOC_031005;A3:scaffold5675:70477-70699:70477-70778:+	TCONS_00047131	TCONS_00047131,TCONS_00047130,TCONS_00047128
scaffold14681	XLOC_007789	XLOC_007789;A3:scaffold14681:4548-4755:4545-4755:-	TCONS_00011941	TCONS_00011941,TCONS_00011939,TCONS_00011940
scaffold14681	XLOC_007789	XLOC_007789;A3:scaffold14681:5080-5220:5078-5220:-	TCONS_00011939	TCONS_00011939,TCONS_00011941,TCONS_00011940
scaffold5679	XLOC_031013	XLOC_031013;A3:scaffold5679:18187-19602:18187-19676:+	TCONS_00047143,TCONS_00047146	TCONS_00047143,TCONS_00047146,TCONS_00047144,TCONS_00047145
scaffold1653	XLOC_010192	XLOC_010192;A3:scaffold1653:64931-65671:64919-65671:-	TCONS_00015576,TCONS_00015577	TCONS_00015576,TCONS_00015577,TCONS_00015578,TCONS_00015579
scaffold4988	XLOC_028516	XLOC_028516;A3:scaffold4988:55271-56503:55240-56503:-	TCONS_00043372	TCONS_00043372,TCONS_00043371
scaffold4988	XLOC_028515	XLOC_028515;A3:scaffold4988:3228-4238:3213-4238:-	TCONS_00043369	TCONS_00043369,TCONS_00043368
scaffold25961	XLOC_017284	XLOC_017284;A3:scaffold25961:3820-4912:3801-4912:-	TCONS_00026371	TCONS_00026371,TCONS_00026372,TCONS_00026373
scaffold21510	XLOC_014733	XLOC_014733;A3:scaffold21510:2624-2947:2479-2947:-	TCONS_00022523	TCONS_00022523,TCONS_00022521
scaffold1803	XLOC_011844	XLOC_011844;A3:scaffold1803:156467-156813:156467-156822:+	TCONS_00018078	TCONS_00018078,TCONS_00018077
scaffold1803	XLOC_011843	XLOC_011843;A3:scaffold1803:148830-148947:148830-148951:+	TCONS_00018076	TCONS_00018076,TCONS_00018074,TCONS_00018075
scaffold1803	XLOC_011839	XLOC_011839;A3:scaffold1803:40005-40127:40005-40130:+	TCONS_00018067	TCONS_00018067,TCONS_00018068
scaffold1803	XLOC_011846	XLOC_011846;A3:scaffold1803:54536-54793:54530-54793:-	TCONS_00018081	TCONS_00018081,TCONS_00018082,TCONS_00018083
scaffold1802	XLOC_011823	XLOC_011823;A3:scaffold1802:54512-54625:54512-54628:+	TCONS_00018040,TCONS_00018041	TCONS_00018040,TCONS_00018041,TCONS_00018042
scaffold1805	XLOC_011868	XLOC_011868;A3:scaffold1805:292110-294166:292046-294166:-	TCONS_00018120	TCONS_00018120,TCONS_00018119
scaffold15227	XLOC_008483	XLOC_008483;A3:scaffold15227:1862-2439:1859-2439:-	TCONS_00012999	TCONS_00012999,TCONS_00013000
scaffold8641	XLOC_040375	XLOC_040375;A3:scaffold8641:41590-42018:41590-42027:+	TCONS_00061290	TCONS_00061290,TCONS_00061291
scaffold8641	XLOC_040375	XLOC_040375;A3:scaffold8641:42910-43066:42910-43067:+	TCONS_00061291	TCONS_00061291,TCONS_00061290,TCONS_00061292
scaffold2930	XLOC_019387	XLOC_019387;A3:scaffold2930:57705-58691:57705-58712:+	TCONS_00029524	TCONS_00029524,TCONS_00029525
scaffold2932	XLOC_019396	XLOC_019396;A3:scaffold2932:82292-82571:82292-82786:+	TCONS_00029545	TCONS_00029545,TCONS_00029544
scaffold7639	XLOC_037303	XLOC_037303;A3:scaffold7639:56461-56744:56460-56744:-	TCONS_00056690	TCONS_00056690,TCONS_00056691
scaffold7989	XLOC_038446	XLOC_038446;A3:scaffold7989:17425-18731:17425-18772:+	TCONS_00058427	TCONS_00058427,TCONS_00058426
scaffold7632	XLOC_037282	XLOC_037282;A3:scaffold7632:22146-22616:21995-22616:-	TCONS_00056656	TCONS_00056656,TCONS_00056655
scaffold7634	XLOC_037292	XLOC_037292;A3:scaffold7634:56100-56249:56097-56249:-	TCONS_00056674	TCONS_00056674,TCONS_00056675
scaffold10765	XLOC_001667	XLOC_001667;A3:scaffold10765:25089-26055:25050-26055:-	TCONS_00002524	TCONS_00002524,TCONS_00002523
scaffold10760	XLOC_001654	XLOC_001654;A3:scaffold10760:25895-26386:25895-26392:+	TCONS_00002499	TCONS_00002499,TCONS_00002500
scaffold1775	XLOC_011552	XLOC_011552;A3:scaffold1775:178495-178896:178495-178900:+	TCONS_00017650,TCONS_00017651	TCONS_00017650,TCONS_00017651,TCONS_00017649,TCONS_00017652
scaffold1775	XLOC_011550	XLOC_011550;A3:scaffold1775:63860-64712:63860-64715:+	TCONS_00017644,TCONS_00017646	TCONS_00017644,TCONS_00017646,TCONS_00017643
scaffold1775	XLOC_011551	XLOC_011551;A3:scaffold1775:167899-168797:167899-168798:+	TCONS_00017648	TCONS_00017648,TCONS_00017647
scaffold1775	XLOC_011549	XLOC_011549;A3:scaffold1775:47741-49774:47741-52053:+	TCONS_00017640	TCONS_00017640,TCONS_00017641
scaffold1773	XLOC_011536	XLOC_011536;A3:scaffold1773:166781-167502:166739-167502:-	TCONS_00017624	TCONS_00017624,TCONS_00017623
scaffold9168	XLOC_041807	XLOC_041807;A3:scaffold9168:48677-48855:48676-48855:-	TCONS_00063453	TCONS_00063453,TCONS_00063451,TCONS_00063452
scaffold9169	XLOC_041809	XLOC_041809;A3:scaffold9169:14763-21643:14762-21643:-	TCONS_00063455	TCONS_00063455,TCONS_00063456,TCONS_00063457
scaffold20649	XLOC_014144	XLOC_014144;A3:scaffold20649:29926-30478:29926-30506:+	TCONS_00021621,TCONS_00021622,TCONS_00021623	TCONS_00021621,TCONS_00021622,TCONS_00021623,TCONS_00021619,TCONS_00021620
scaffold20640	XLOC_014140	XLOC_014140;A3:scaffold20640:4015-5071:4015-5078:+	TCONS_00021613	TCONS_00021613,TCONS_00021612
scaffold7180	XLOC_035934	XLOC_035934;A3:scaffold7180:14724-14836:14724-14840:+	TCONS_00054601	TCONS_00054601,TCONS_00054602
scaffold7181	XLOC_035937	XLOC_035937;A3:scaffold7181:60476-62097:60476-62100:+	TCONS_00054605	TCONS_00054605,TCONS_00054607,TCONS_00054606
scaffold7181	XLOC_035937	XLOC_035937;A3:scaffold7181:59120-59262:59120-59368:+	TCONS_00054607,TCONS_00054605	TCONS_00054607,TCONS_00054605,TCONS_00054606
scaffold12233	XLOC_004345	XLOC_004345;A3:scaffold12233:3883-4009:3879-4009:-	TCONS_00006635	TCONS_00006635,TCONS_00006636
scaffold12232	XLOC_004344	XLOC_004344;A3:scaffold12232:4306-4662:4306-4670:+	TCONS_00006633	TCONS_00006633,TCONS_00006631
scaffold4836	XLOC_027941	XLOC_027941;A3:scaffold4836:29135-29887:29074-29887:-	TCONS_00042498,TCONS_00042499,TCONS_00042500	TCONS_00042498,TCONS_00042499,TCONS_00042500,TCONS_00042497
scaffold8936	XLOC_041216	XLOC_041216;A3:scaffold8936:44549-45158:44504-45158:-	TCONS_00062556	TCONS_00062556,TCONS_00062554
scaffold8936	XLOC_041216	XLOC_041216;A3:scaffold8936:44697-45158:44504-45158:-	TCONS_00062557	TCONS_00062557,TCONS_00062554
scaffold8936	XLOC_041216	XLOC_041216;A3:scaffold8936:44697-45158:44549-45158:-	TCONS_00062557	TCONS_00062557,TCONS_00062556
scaffold6582	XLOC_034012	XLOC_034012;A3:scaffold6582:53660-53931:53485-53931:-	TCONS_00051717,TCONS_00051719	TCONS_00051717,TCONS_00051719,TCONS_00051718,TCONS_00051716,TCONS_00051715
scaffold6587	XLOC_034032	XLOC_034032;A3:scaffold6587:36545-36745:36514-36745:-	TCONS_00051746	TCONS_00051746,TCONS_00051745
scaffold4727	XLOC_027437	XLOC_027437;A3:scaffold4727:37458-37581:37458-37587:+	TCONS_00041733	TCONS_00041733,TCONS_00041734
scaffold589	XLOC_031702	XLOC_031702;A3:scaffold589:57179-57323:57179-57325:+	TCONS_00048200	TCONS_00048200,TCONS_00048201
scaffold7394	XLOC_036578	XLOC_036578;A3:scaffold7394:27498-27699:27488-27699:-	TCONS_00055579	TCONS_00055579,TCONS_00055580
scaffold5520	XLOC_030485	XLOC_030485;A3:scaffold5520:94902-95946:94902-95949:+	TCONS_00046299,TCONS_00046298	TCONS_00046299,TCONS_00046298,TCONS_00046300
scaffold5520	XLOC_030487	XLOC_030487;A3:scaffold5520:106921-108671:105591-108671:-	TCONS_00046307	TCONS_00046307,TCONS_00046306
scaffold580	XLOC_031414	XLOC_031414;A3:scaffold580:118939-119026:118939-119060:+	TCONS_00047767,TCONS_00047769	TCONS_00047767,TCONS_00047769,TCONS_00047766
scaffold580	XLOC_031414	XLOC_031414;A3:scaffold580:118939-119026:118939-119081:+	TCONS_00047767,TCONS_00047769	TCONS_00047767,TCONS_00047769,TCONS_00047768
scaffold580	XLOC_031414	XLOC_031414;A3:scaffold580:118939-119060:118939-119081:+	TCONS_00047766	TCONS_00047766,TCONS_00047768
scaffold1644	XLOC_010105	XLOC_010105;A3:scaffold1644:133012-134725:133012-134812:+	TCONS_00015451	TCONS_00015451,TCONS_00015452
scaffold1644	XLOC_010105	XLOC_010105;A3:scaffold1644:124675-129264:124675-130171:+	TCONS_00015452	TCONS_00015452,TCONS_00015451,TCONS_00015450
scaffold587	XLOC_031616	XLOC_031616;A3:scaffold587:87286-87644:87286-87645:+	TCONS_00048080	TCONS_00048080,TCONS_00048079
scaffold71165	XLOC_035755	XLOC_035755;A3:scaffold71165:332-406:319-406:-	TCONS_00054331	TCONS_00054331,TCONS_00054330
scaffold634	XLOC_033214	XLOC_033214;A3:scaffold634:65161-65830:65158-65830:-	TCONS_00050496	TCONS_00050496,TCONS_00050495
scaffold4123	XLOC_024893	XLOC_024893;A3:scaffold4123:29639-29981:28312-29981:-	TCONS_00037902	TCONS_00037902,TCONS_00037900
scaffold4123	XLOC_024893	XLOC_024893;A3:scaffold4123:27023-28127:26549-28127:-	TCONS_00037902	TCONS_00037902,TCONS_00037901
scaffold4123	XLOC_024893	XLOC_024893;A3:scaffold4123:29493-29981:28312-29981:-	TCONS_00037901	TCONS_00037901,TCONS_00037900
scaffold4123	XLOC_024893	XLOC_024893;A3:scaffold4123:29639-29981:29493-29981:-	TCONS_00037902	TCONS_00037902,TCONS_00037901
scaffold2205	XLOC_015097	XLOC_015097;A3:scaffold2205:138053-138167:138053-138172:+	TCONS_00023064	TCONS_00023064,TCONS_00023066
scaffold3161	XLOC_020696	XLOC_020696;A3:scaffold3161:93035-93107:93035-93111:+	TCONS_00031563	TCONS_00031563,TCONS_00031564
scaffold3161	XLOC_020697	XLOC_020697;A3:scaffold3161:24846-25317:24839-25317:-	TCONS_00031565	TCONS_00031565,TCONS_00031566
scaffold1463	XLOC_007747	XLOC_007747;A3:scaffold1463:45811-51215:45617-51215:-	TCONS_00011875,TCONS_00011874	TCONS_00011875,TCONS_00011874,TCONS_00011876
scaffold1463	XLOC_007747	XLOC_007747;A3:scaffold1463:44509-44705:44502-44705:-	TCONS_00011876,TCONS_00011875,TCONS_00011874	TCONS_00011876,TCONS_00011875,TCONS_00011874,TCONS_00011873
scaffold1463	XLOC_007747	XLOC_007747;A3:scaffold1463:49691-51215:45811-51215:-	TCONS_00011873	TCONS_00011873,TCONS_00011875,TCONS_00011874
scaffold1463	XLOC_007747	XLOC_007747;A3:scaffold1463:49691-51215:45617-51215:-	TCONS_00011873	TCONS_00011873,TCONS_00011876
scaffold8877	XLOC_041057	XLOC_041057;A3:scaffold8877:54845-54923:54844-54923:-	TCONS_00062332	TCONS_00062332,TCONS_00062333
scaffold8202	XLOC_039029	XLOC_039029;A3:scaffold8202:46836-46956:46835-46956:-	TCONS_00059294	TCONS_00059294,TCONS_00059297,TCONS_00059296,TCONS_00059295
scaffold8202	XLOC_039029	XLOC_039029;A3:scaffold8202:51475-54413:51458-54413:-	TCONS_00059296	TCONS_00059296,TCONS_00059297,TCONS_00059295
scaffold8202	XLOC_039029	XLOC_039029;A3:scaffold8202:43913-44016:43674-44016:-	TCONS_00059295	TCONS_00059295,TCONS_00059294,TCONS_00059296
scaffold1467	XLOC_007771	XLOC_007771;A3:scaffold1467:123276-123899:123174-123899:-	TCONS_00011917	TCONS_00011917,TCONS_00011918,TCONS_00011919
scaffold1467	XLOC_007771	XLOC_007771;A3:scaffold1467:125285-125384:125240-125384:-	TCONS_00011917,TCONS_00011919	TCONS_00011917,TCONS_00011919,TCONS_00011918
scaffold3884	XLOC_023929	XLOC_023929;A3:scaffold3884:22578-27606:22578-28276:+	TCONS_00036436	TCONS_00036436,TCONS_00036437
scaffold13155	XLOC_005761	XLOC_005761;A3:scaffold13155:22316-22570:22316-22608:+	TCONS_00008850	TCONS_00008850,TCONS_00008851
scaffold13155	XLOC_005761	XLOC_005761;A3:scaffold13155:22316-22608:22316-22653:+	TCONS_00008851	TCONS_00008851,TCONS_00008848,TCONS_00008849
scaffold13155	XLOC_005761	XLOC_005761;A3:scaffold13155:22316-22570:22316-22653:+	TCONS_00008850	TCONS_00008850,TCONS_00008848,TCONS_00008849
scaffold968	XLOC_043019	XLOC_043019;A3:scaffold968:116023-117598:116023-117602:+	TCONS_00065314	TCONS_00065314,TCONS_00065316
scaffold963	XLOC_042903	XLOC_042903;A3:scaffold963:212565-212830:212523-212830:-	TCONS_00065144,TCONS_00065145	TCONS_00065144,TCONS_00065145,TCONS_00065143
scaffold5743	XLOC_031254	XLOC_031254;A3:scaffold5743:76427-76574:76281-76574:-	TCONS_00047525	TCONS_00047525,TCONS_00047524
scaffold966	XLOC_042968	XLOC_042968;A3:scaffold966:143882-144256:143882-144258:+	TCONS_00065237	TCONS_00065237,TCONS_00065238
scaffold966	XLOC_042969	XLOC_042969;A3:scaffold966:90985-91098:90982-91098:-	TCONS_00065241,TCONS_00065240	TCONS_00065241,TCONS_00065240,TCONS_00065239
scaffold965	XLOC_042946	XLOC_042946;A3:scaffold965:199842-200442:199842-200467:+	TCONS_00065209,TCONS_00065208,TCONS_00065211	TCONS_00065209,TCONS_00065208,TCONS_00065211,TCONS_00065210
scaffold3841	XLOC_023781	XLOC_023781;A3:scaffold3841:88794-89257:88794-89268:+	TCONS_00036211,TCONS_00036213	TCONS_00036211,TCONS_00036213,TCONS_00036212
scaffold3840	XLOC_023777	XLOC_023777;A3:scaffold3840:52207-52404:52207-52411:+	TCONS_00036205	TCONS_00036205,TCONS_00036206
scaffold3840	XLOC_023778	XLOC_023778;A3:scaffold3840:32093-32204:32091-32204:-	TCONS_00036207	TCONS_00036207,TCONS_00036208
scaffold3840	XLOC_023778	XLOC_023778;A3:scaffold3840:26040-27554:26039-27554:-	TCONS_00036208	TCONS_00036208,TCONS_00036207
scaffold3840	XLOC_023778	XLOC_023778;A3:scaffold3840:32415-33084:32411-33084:-	TCONS_00036207	TCONS_00036207,TCONS_00036208
scaffold2464	XLOC_016574	XLOC_016574;A3:scaffold2464:30661-31116:30630-31116:-	TCONS_00025317,TCONS_00025318	TCONS_00025317,TCONS_00025318,TCONS_00025319
scaffold2461	XLOC_016553	XLOC_016553;A3:scaffold2461:94465-94999:94439-94999:-	TCONS_00025287	TCONS_00025287,TCONS_00025286
scaffold2461	XLOC_016554	XLOC_016554;A3:scaffold2461:102581-103113:102555-103113:-	TCONS_00025288,TCONS_00025290	TCONS_00025288,TCONS_00025290,TCONS_00025289
scaffold5115	XLOC_028965	XLOC_028965;A3:scaffold5115:107923-108013:107923-108032:+	TCONS_00044057	TCONS_00044057,TCONS_00044056
scaffold5115	XLOC_028979	XLOC_028979;A3:scaffold5115:157232-158531:157059-158531:-	TCONS_00044077	TCONS_00044077,TCONS_00044078
scaffold1164	XLOC_003348	XLOC_003348;A3:scaffold1164:149137-149205:149137-149253:+	TCONS_00005063	TCONS_00005063,TCONS_00005064
scaffold1164	XLOC_003348	XLOC_003348;A3:scaffold1164:149137-149253:149137-149266:+	TCONS_00005064	TCONS_00005064,TCONS_00005065
scaffold1164	XLOC_003348	XLOC_003348;A3:scaffold1164:149137-149205:149137-149266:+	TCONS_00005063	TCONS_00005063,TCONS_00005065
scaffold1164	XLOC_003349	XLOC_003349;A3:scaffold1164:165605-166103:165605-166106:+	TCONS_00005066	TCONS_00005066,TCONS_00005067
scaffold1164	XLOC_003352	XLOC_003352;A3:scaffold1164:193996-194142:193986-194142:-	TCONS_00005071	TCONS_00005071,TCONS_00005072
scaffold5110	XLOC_028952	XLOC_028952;A3:scaffold5110:14245-14389:14228-14389:-	TCONS_00044037	TCONS_00044037,TCONS_00044038
scaffold5110	XLOC_028952	XLOC_028952;A3:scaffold5110:15130-15286:15117-15286:-	TCONS_00044037	TCONS_00044037,TCONS_00044038
scaffold14097	XLOC_007098	XLOC_007098;A3:scaffold14097:24963-25064:24962-25064:-	TCONS_00010885	TCONS_00010885,TCONS_00010884,TCONS_00010886
scaffold14093	XLOC_007096	XLOC_007096;A3:scaffold14093:8150-8821:7122-8821:-	TCONS_00010879	TCONS_00010879,TCONS_00010878
scaffold15419	XLOC_008760	XLOC_008760;A3:scaffold15419:2230-3530:2230-3540:+	TCONS_00013410	TCONS_00013410,TCONS_00013409
scaffold17926	XLOC_011732	XLOC_011732;A3:scaffold17926:12350-12465:12345-12465:-	TCONS_00017914	TCONS_00017914,TCONS_00017915
scaffold824	XLOC_039188	XLOC_039188;A3:scaffold824:230338-231019:230338-231022:+	TCONS_00059521	TCONS_00059521,TCONS_00059520
scaffold11787	XLOC_003609	XLOC_003609;A3:scaffold11787:4195-4327:4195-4333:+	TCONS_00005459	TCONS_00005459,TCONS_00005458
scaffold11782	XLOC_003603	XLOC_003603;A3:scaffold11782:36941-38198:36823-38198:-	TCONS_00005448	TCONS_00005448,TCONS_00005449
scaffold24114	XLOC_016286	XLOC_016286;A3:scaffold24114:3416-3635:2380-3635:-	TCONS_00024868	TCONS_00024868,TCONS_00024869
scaffold24114	XLOC_016286	XLOC_016286;A3:scaffold24114:3676-4040:3673-4040:-	TCONS_00024869	TCONS_00024869,TCONS_00024867,TCONS_00024870,TCONS_00024868
scaffold5489	XLOC_030331	XLOC_030331;A3:scaffold5489:67101-67772:67101-67933:+	TCONS_00046079	TCONS_00046079,TCONS_00046080
scaffold4530	XLOC_026617	XLOC_026617;A3:scaffold4530:28992-29213:28988-29213:-	TCONS_00040490	TCONS_00040490,TCONS_00040492,TCONS_00040491
scaffold355	XLOC_022487	XLOC_022487;A3:scaffold355:48964-49854:48964-49882:+	TCONS_00034268	TCONS_00034268,TCONS_00034267
scaffold350	XLOC_022269	XLOC_022269;A3:scaffold350:130699-131111:130691-131111:-	TCONS_00033947	TCONS_00033947,TCONS_00033946
scaffold1348	XLOC_006248	XLOC_006248;A3:scaffold1348:5124-5212:5124-5217:+	TCONS_00009552	TCONS_00009552,TCONS_00009553
scaffold1348	XLOC_006249	XLOC_006249;A3:scaffold1348:133048-133149:133048-133170:+	TCONS_00009555	TCONS_00009555,TCONS_00009554
scaffold1348	XLOC_006254	XLOC_006254;A3:scaffold1348:176244-177012:176234-177012:-	TCONS_00009560	TCONS_00009560,TCONS_00009561
scaffold1349	XLOC_006272	XLOC_006272;A3:scaffold1349:12768-12887:12765-12887:-	TCONS_00009586	TCONS_00009586,TCONS_00009587
scaffold1343	XLOC_006166	XLOC_006166;A3:scaffold1343:24949-25029:24949-25032:+	TCONS_00009438	TCONS_00009438,TCONS_00009437
scaffold13973	XLOC_006912	XLOC_006912;A3:scaffold13973:25115-25714:25110-25714:-	TCONS_00010595,TCONS_00010597	TCONS_00010595,TCONS_00010597,TCONS_00010594
scaffold13973	XLOC_006912	XLOC_006912;A3:scaffold13973:28763-28847:28754-28847:-	TCONS_00010594	TCONS_00010594,TCONS_00010595,TCONS_00010597
scaffold16330	XLOC_009973	XLOC_009973;A3:scaffold16330:4543-5553:4543-5583:+	TCONS_00015256,TCONS_00015255	TCONS_00015256,TCONS_00015255,TCONS_00015257,TCONS_00015258
scaffold16330	XLOC_009973	XLOC_009973;A3:scaffold16330:15676-18339:15676-18343:+	TCONS_00015257,TCONS_00015255	TCONS_00015257,TCONS_00015255,TCONS_00015258
scaffold10958	XLOC_002037	XLOC_002037;A3:scaffold10958:26676-27003:26676-27012:+	TCONS_00003066	TCONS_00003066,TCONS_00003065
scaffold7371	XLOC_036506	XLOC_036506;A3:scaffold7371:60735-60962:60732-60962:-	TCONS_00055469	TCONS_00055469,TCONS_00055471,TCONS_00055470
scaffold7370	XLOC_036498	XLOC_036498;A3:scaffold7370:32951-33111:32951-33239:+	TCONS_00055461	TCONS_00055461,TCONS_00055460
scaffold7373	XLOC_036512	XLOC_036512;A3:scaffold7373:32841-33376:32841-33393:+	TCONS_00055479	TCONS_00055479,TCONS_00055480
scaffold9966	XLOC_043678	XLOC_043678;A3:scaffold9966:8542-10331:8542-10367:+	TCONS_00066317	TCONS_00066317,TCONS_00066319
scaffold9966	XLOC_043678	XLOC_043678;A3:scaffold9966:8269-8489:8269-10331:+	TCONS_00066320	TCONS_00066320,TCONS_00066318
scaffold9966	XLOC_043677	XLOC_043677;A3:scaffold9966:1111-4176:1111-4182:+	TCONS_00066315	TCONS_00066315,TCONS_00066316
scaffold51	XLOC_028910	XLOC_028910;A3:scaffold51:110651-111325:110651-111499:+	TCONS_00043979	TCONS_00043979,TCONS_00043980,TCONS_00043981
scaffold57	XLOC_031097	XLOC_031097;A3:scaffold57:196294-196385:196291-196385:-	TCONS_00047281	TCONS_00047281,TCONS_00047280
scaffold3617	XLOC_022805	XLOC_022805;A3:scaffold3617:112542-113081:112542-113101:+	TCONS_00034742	TCONS_00034742,TCONS_00034741
scaffold3617	XLOC_022807	XLOC_022807;A3:scaffold3617:101614-103550:101591-103550:-	TCONS_00034745	TCONS_00034745,TCONS_00034744
scaffold55	XLOC_030373	XLOC_030373;A3:scaffold55:294685-295353:294685-295358:+	TCONS_00046140	TCONS_00046140,TCONS_00046141
scaffold3619	XLOC_022818	XLOC_022818;A3:scaffold3619:33085-34568:33085-34571:+	TCONS_00034760	TCONS_00034760,TCONS_00034759
scaffold3619	XLOC_022818	XLOC_022818;A3:scaffold3619:33091-34568:33091-34571:+	TCONS_00034761	TCONS_00034761,TCONS_00034762
scaffold6395	XLOC_033373	XLOC_033373;A3:scaffold6395:27906-28737:27906-28746:+	TCONS_00050739	TCONS_00050739,TCONS_00050740
scaffold10157	XLOC_000335	XLOC_000335;A3:scaffold10157:16747-16944:16747-16946:+	TCONS_00000523	TCONS_00000523,TCONS_00000522
scaffold5589	XLOC_030710	XLOC_030710;A3:scaffold5589:79997-80604:79987-80604:-	TCONS_00046660	TCONS_00046660,TCONS_00046659
scaffold5589	XLOC_030709	XLOC_030709;A3:scaffold5589:29281-30270:29267-30270:-	TCONS_00046657	TCONS_00046657,TCONS_00046658
scaffold16801	XLOC_010485	XLOC_010485;A3:scaffold16801:11150-12251:11147-12251:-	TCONS_00016034	TCONS_00016034,TCONS_00016033
scaffold16801	XLOC_010485	XLOC_010485;A3:scaffold16801:4577-5017:4571-5017:-	TCONS_00016031	TCONS_00016031,TCONS_00016032
scaffold9129	XLOC_041709	XLOC_041709;A3:scaffold9129:13480-13770:13480-13774:+	TCONS_00063290	TCONS_00063290,TCONS_00063291
scaffold9129	XLOC_041709	XLOC_041709;A3:scaffold9129:14935-15120:14935-15126:+	TCONS_00063290	TCONS_00063290,TCONS_00063291,TCONS_00063293
scaffold12496	XLOC_004775	XLOC_004775;A3:scaffold12496:24276-27420:24276-27434:+	TCONS_00007315	TCONS_00007315,TCONS_00007316
scaffold6021	XLOC_032170	XLOC_032170;A3:scaffold6021:11703-12041:11703-12171:+	TCONS_00048907	TCONS_00048907,TCONS_00048908
scaffold2877	XLOC_018989	XLOC_018989;A3:scaffold2877:73022-85094:72937-85094:-	TCONS_00028917	TCONS_00028917,TCONS_00028918
scaffold2876	XLOC_018983	XLOC_018983;A3:scaffold2876:39388-39621:39388-39628:+	TCONS_00028910	TCONS_00028910,TCONS_00028911
scaffold2873	XLOC_018978	XLOC_018978;A3:scaffold2873:51369-51706:51299-51706:-	TCONS_00028901,TCONS_00028903	TCONS_00028901,TCONS_00028903,TCONS_00028902
scaffold5610	XLOC_030812	XLOC_030812;A3:scaffold5610:52819-52912:52815-52912:-	TCONS_00046835,TCONS_00046834	TCONS_00046835,TCONS_00046834,TCONS_00046833
scaffold5611	XLOC_030817	XLOC_030817;A3:scaffold5611:30032-30150:30009-30150:-	TCONS_00046842,TCONS_00046843,TCONS_00046841	TCONS_00046842,TCONS_00046843,TCONS_00046841,TCONS_00046840
scaffold5611	XLOC_030817	XLOC_030817;A3:scaffold5611:16585-16691:16582-16691:-	TCONS_00046842,TCONS_00046841	TCONS_00046842,TCONS_00046841,TCONS_00046843
scaffold5614	XLOC_030831	XLOC_030831;A3:scaffold5614:62734-62815:62734-62840:+	TCONS_00046862	TCONS_00046862,TCONS_00046863
scaffold5614	XLOC_030838	XLOC_030838;A3:scaffold5614:53325-53408:53323-53408:-	TCONS_00046872	TCONS_00046872,TCONS_00046873
scaffold14660	XLOC_007769	XLOC_007769;A3:scaffold14660:23122-23255:23122-23258:+	TCONS_00011913	TCONS_00011913,TCONS_00011914
scaffold3477	XLOC_022109	XLOC_022109;A3:scaffold3477:142942-143049:142942-143076:+	TCONS_00033696	TCONS_00033696,TCONS_00033697
scaffold3473	XLOC_022094	XLOC_022094;A3:scaffold3473:75190-75960:75140-75960:-	TCONS_00033679	TCONS_00033679,TCONS_00033678
scaffold3473	XLOC_022090	XLOC_022090;A3:scaffold3473:17877-19063:17876-19063:-	TCONS_00033672	TCONS_00033672,TCONS_00033671
scaffold26941	XLOC_017986	XLOC_017986;A3:scaffold26941:4025-4194:3993-4194:-	TCONS_00027414	TCONS_00027414,TCONS_00027415
scaffold2709	XLOC_018082	XLOC_018082;A3:scaffold2709:61610-63298:61610-63305:+	TCONS_00027569,TCONS_00027570	TCONS_00027569,TCONS_00027570,TCONS_00027568
scaffold2707	XLOC_018069	XLOC_018069;A3:scaffold2707:134060-135116:134060-135119:+	TCONS_00027551	TCONS_00027551,TCONS_00027550,TCONS_00027552
scaffold2707	XLOC_018064	XLOC_018064;A3:scaffold2707:7777-8987:7777-8990:+	TCONS_00027542	TCONS_00027542,TCONS_00027541
scaffold2707	XLOC_018067	XLOC_018067;A3:scaffold2707:100115-107996:100115-108211:+	TCONS_00027545,TCONS_00027547	TCONS_00027545,TCONS_00027547,TCONS_00027546
scaffold2707	XLOC_018070	XLOC_018070;A3:scaffold2707:46487-47110:46479-47110:-	TCONS_00027553	TCONS_00027553,TCONS_00027554,TCONS_00027555
scaffold10316	XLOC_000701	XLOC_000701;A3:scaffold10316:7233-7937:7223-7937:-	TCONS_00001060	TCONS_00001060,TCONS_00001061
scaffold10314	XLOC_000687	XLOC_000687;A3:scaffold10314:29929-35959:29929-35968:+	TCONS_00001036	TCONS_00001036,TCONS_00001035
scaffold10315	XLOC_000698	XLOC_000698;A3:scaffold10315:32306-33429:32278-33429:-	TCONS_00001054,TCONS_00001055,TCONS_00001053	TCONS_00001054,TCONS_00001055,TCONS_00001053,TCONS_00001056
scaffold10315	XLOC_000698	XLOC_000698;A3:scaffold10315:33490-33639:33440-33639:-	TCONS_00001053	TCONS_00001053,TCONS_00001055,TCONS_00001056
scaffold14406	XLOC_007462	XLOC_007462;A3:scaffold14406:3038-4358:3038-4381:+	TCONS_00011442	TCONS_00011442,TCONS_00011443
scaffold5003	XLOC_028592	XLOC_028592;A3:scaffold5003:73547-77043:73547-77201:+	TCONS_00043483	TCONS_00043483,TCONS_00043485
scaffold5003	XLOC_028591	XLOC_028591;A3:scaffold5003:61012-61692:61012-61713:+	TCONS_00043481	TCONS_00043481,TCONS_00043482
scaffold7473	XLOC_036831	XLOC_036831;A3:scaffold7473:26646-32209:26606-32209:-	TCONS_00055958	TCONS_00055958,TCONS_00055959
scaffold4843	XLOC_027955	XLOC_027955;A3:scaffold4843:41936-42179:41936-42189:+	TCONS_00042517	TCONS_00042517,TCONS_00042518
scaffold7610	XLOC_037214	XLOC_037214;A3:scaffold7610:7577-8634:7571-8634:-	TCONS_00056555,TCONS_00056556	TCONS_00056555,TCONS_00056556,TCONS_00056554
scaffold7610	XLOC_037214	XLOC_037214;A3:scaffold7610:6449-6564:6380-6564:-	TCONS_00056554	TCONS_00056554,TCONS_00056556
scaffold936	XLOC_042285	XLOC_042285;A3:scaffold936:89258-92066:89179-92066:-	TCONS_00064184	TCONS_00064184,TCONS_00064185
scaffold1755	XLOC_011380	XLOC_011380;A3:scaffold1755:167205-167327:167203-167327:-	TCONS_00017372	TCONS_00017372,TCONS_00017371,TCONS_00017374,TCONS_00017373
scaffold1756	XLOC_011388	XLOC_011388;A3:scaffold1756:147380-148704:147380-148812:+	TCONS_00017395	TCONS_00017395,TCONS_00017394
scaffold1756	XLOC_011387	XLOC_011387;A3:scaffold1756:127985-128555:127985-128654:+	TCONS_00017390	TCONS_00017390,TCONS_00017391
scaffold1753	XLOC_011364	XLOC_011364;A3:scaffold1753:156068-156768:156042-156768:-	TCONS_00017345	TCONS_00017345,TCONS_00017346
scaffold11046	XLOC_002215	XLOC_002215;A3:scaffold11046:61426-61507:61426-62282:+	TCONS_00003331	TCONS_00003331,TCONS_00003330
scaffold11046	XLOC_002215	XLOC_002215;A3:scaffold11046:61123-61194:61123-61279:+	TCONS_00003332,TCONS_00003330	TCONS_00003332,TCONS_00003330,TCONS_00003331
scaffold11046	XLOC_002215	XLOC_002215;A3:scaffold11046:62664-62762:62664-62791:+	TCONS_00003333	TCONS_00003333,TCONS_00003332,TCONS_00003331,TCONS_00003330
scaffold11043	XLOC_002213	XLOC_002213;A3:scaffold11043:30980-31066:30980-31069:+	TCONS_00003327	TCONS_00003327,TCONS_00003328
scaffold15759	XLOC_009197	XLOC_009197;A3:scaffold15759:1921-2338:1921-2365:+	TCONS_00014078	TCONS_00014078,TCONS_00014079
scaffold15759	XLOC_009198	XLOC_009198;A3:scaffold15759:7719-9041:7707-9041:-	TCONS_00014083,TCONS_00014082	TCONS_00014083,TCONS_00014082,TCONS_00014081
scaffold22716	XLOC_015468	XLOC_015468;A3:scaffold22716:2876-3264:2861-3264:-	TCONS_00023604	TCONS_00023604,TCONS_00023601,TCONS_00023603,TCONS_00023602
scaffold22716	XLOC_015468	XLOC_015468;A3:scaffold22716:4231-4607:4155-4607:-	TCONS_00023604,TCONS_00023603	TCONS_00023604,TCONS_00023603,TCONS_00023601
scaffold22716	XLOC_015468	XLOC_015468;A3:scaffold22716:4155-4607:4138-4607:-	TCONS_00023601	TCONS_00023601,TCONS_00023602
scaffold22716	XLOC_015468	XLOC_015468;A3:scaffold22716:4231-4607:4138-4607:-	TCONS_00023604,TCONS_00023603	TCONS_00023604,TCONS_00023603,TCONS_00023602
scaffold8553	XLOC_040116	XLOC_040116;A3:scaffold8553:27408-31555:27408-31569:+	TCONS_00060934	TCONS_00060934,TCONS_00060935
scaffold8553	XLOC_040117	XLOC_040117;A3:scaffold8553:57267-57768:55199-57768:-	TCONS_00060936	TCONS_00060936,TCONS_00060937
scaffold854	XLOC_040086	XLOC_040086;A3:scaffold854:239872-239994:239851-239994:-	TCONS_00060880	TCONS_00060880,TCONS_00060881,TCONS_00060882
scaffold437	XLOC_025915	XLOC_025915;A3:scaffold437:88770-88846:88770-88872:+	TCONS_00039438	TCONS_00039438,TCONS_00039437
scaffold437	XLOC_025929	XLOC_025929;A3:scaffold437:127112-127188:127094-127188:-	TCONS_00039461	TCONS_00039461,TCONS_00039460
scaffold437	XLOC_025923	XLOC_025923;A3:scaffold437:41181-42386:41114-42386:-	TCONS_00039452	TCONS_00039452,TCONS_00039451
scaffold437	XLOC_025930	XLOC_025930;A3:scaffold437:137928-138174:137915-138174:-	TCONS_00039464	TCONS_00039464,TCONS_00039463
scaffold6566	XLOC_033958	XLOC_033958;A3:scaffold6566:8160-8296:8160-8445:+	TCONS_00051645	TCONS_00051645,TCONS_00051644
scaffold6566	XLOC_033958	XLOC_033958;A3:scaffold6566:8621-9740:8621-9743:+	TCONS_00051644,TCONS_00051645	TCONS_00051644,TCONS_00051645,TCONS_00051646
scaffold6564	XLOC_033949	XLOC_033949;A3:scaffold6564:38037-39461:38037-39464:+	TCONS_00051631	TCONS_00051631,TCONS_00051630
scaffold6564	XLOC_033946	XLOC_033946;A3:scaffold6564:3040-3189:3040-3191:+	TCONS_00051627	TCONS_00051627,TCONS_00051626
scaffold6564	XLOC_033954	XLOC_033954;A3:scaffold6564:53925-54816:53922-54816:-	TCONS_00051639	TCONS_00051639,TCONS_00051638
scaffold6563	XLOC_033936	XLOC_033936;A3:scaffold6563:11692-13404:11692-13440:+	TCONS_00051609	TCONS_00051609,TCONS_00051608
scaffold6563	XLOC_033940	XLOC_033940;A3:scaffold6563:59422-59506:59412-59506:-	TCONS_00051621	TCONS_00051621,TCONS_00051620,TCONS_00051619
scaffold6563	XLOC_033940	XLOC_033940;A3:scaffold6563:61509-61679:61498-61679:-	TCONS_00051620,TCONS_00051619	TCONS_00051620,TCONS_00051619,TCONS_00051621
scaffold4700	XLOC_027348	XLOC_027348;A3:scaffold4700:27600-28367:27552-28367:-	TCONS_00041602	TCONS_00041602,TCONS_00041601,TCONS_00041603
scaffold4702	XLOC_027355	XLOC_027355;A3:scaffold4702:12627-12863:12605-12863:-	TCONS_00041615	TCONS_00041615,TCONS_00041616
scaffold438	XLOC_025980	XLOC_025980;A3:scaffold438:198096-201077:198071-201077:-	TCONS_00039558	TCONS_00039558,TCONS_00039557
scaffold9029	XLOC_041452	XLOC_041452;A3:scaffold9029:3420-3785:3420-4087:+	TCONS_00062921	TCONS_00062921,TCONS_00062922
scaffold3816	XLOC_023655	XLOC_023655;A3:scaffold3816:30506-31639:30506-31799:+	TCONS_00036019	TCONS_00036019,TCONS_00036020
scaffold6707	XLOC_034499	XLOC_034499;A3:scaffold6707:51469-52291:51469-52565:+	TCONS_00052446	TCONS_00052446,TCONS_00052447
scaffold6706	XLOC_034491	XLOC_034491;A3:scaffold6706:34219-34328:34219-34331:+	TCONS_00052434	TCONS_00052434,TCONS_00052435
scaffold6706	XLOC_034491	XLOC_034491;A3:scaffold6706:34219-34328:34219-34345:+	TCONS_00052434	TCONS_00052434,TCONS_00052436
scaffold6706	XLOC_034491	XLOC_034491;A3:scaffold6706:34219-34331:34219-34345:+	TCONS_00052435	TCONS_00052435,TCONS_00052436
scaffold6706	XLOC_034493	XLOC_034493;A3:scaffold6706:9928-10240:9833-10240:-	TCONS_00052438	TCONS_00052438,TCONS_00052439
scaffold6705	XLOC_034481	XLOC_034481;A3:scaffold6705:32744-32986:32744-32990:+	TCONS_00052420	TCONS_00052420,TCONS_00052419
scaffold5269	XLOC_029575	XLOC_029575;A3:scaffold5269:13949-14247:13949-14252:+	TCONS_00044957	TCONS_00044957,TCONS_00044956,TCONS_00044958,TCONS_00044959
scaffold5269	XLOC_029581	XLOC_029581;A3:scaffold5269:54187-55364:54184-55364:-	TCONS_00044971	TCONS_00044971,TCONS_00044970,TCONS_00044972
scaffold5269	XLOC_029581	XLOC_029581;A3:scaffold5269:53421-53610:52468-53610:-	TCONS_00044970	TCONS_00044970,TCONS_00044971,TCONS_00044972
scaffold1968	XLOC_013324	XLOC_013324;A3:scaffold1968:144719-145807:144719-145812:+	TCONS_00020305	TCONS_00020305,TCONS_00020304,TCONS_00020306
scaffold1968	XLOC_013327	XLOC_013327;A3:scaffold1968:64541-65047:64517-65047:-	TCONS_00020314	TCONS_00020314,TCONS_00020315
scaffold1968	XLOC_013326	XLOC_013326;A3:scaffold1968:36850-36981:36734-36981:-	TCONS_00020311,TCONS_00020313	TCONS_00020311,TCONS_00020313,TCONS_00020312
scaffold1969	XLOC_013343	XLOC_013343;A3:scaffold1969:79150-79229:79122-79229:-	TCONS_00020339	TCONS_00020339,TCONS_00020337,TCONS_00020340
scaffold1969	XLOC_013342	XLOC_013342;A3:scaffold1969:60562-60705:59760-60705:-	TCONS_00020334	TCONS_00020334,TCONS_00020335,TCONS_00020336
scaffold652	XLOC_033804	XLOC_033804;A3:scaffold652:128302-128885:128302-128889:+	TCONS_00051398	TCONS_00051398,TCONS_00051400
scaffold653	XLOC_033841	XLOC_033841;A3:scaffold653:143128-143627:143128-143633:+	TCONS_00051454	TCONS_00051454,TCONS_00051453
scaffold653	XLOC_033845	XLOC_033845;A3:scaffold653:215952-216474:215952-216484:+	TCONS_00051458	TCONS_00051458,TCONS_00051459
scaffold653	XLOC_033855	XLOC_033855;A3:scaffold653:228094-228175:228093-228175:-	TCONS_00051475	TCONS_00051475,TCONS_00051474
scaffold653	XLOC_033855	XLOC_033855;A3:scaffold653:225665-225773:225664-225773:-	TCONS_00051474	TCONS_00051474,TCONS_00051475
scaffold658	XLOC_034006	XLOC_034006;A3:scaffold658:243546-244313:243546-244320:+	TCONS_00051709	TCONS_00051709,TCONS_00051708
scaffold5634	XLOC_030905	XLOC_030905;A3:scaffold5634:48261-48433:48261-48496:+	TCONS_00046973	TCONS_00046973,TCONS_00046972,TCONS_00046974
scaffold5634	XLOC_030905	XLOC_030905;A3:scaffold5634:46248-47048:46248-47061:+	TCONS_00046972	TCONS_00046972,TCONS_00046973
scaffold5634	XLOC_030907	XLOC_030907;A3:scaffold5634:77118-78100:77118-78106:+	TCONS_00046978	TCONS_00046978,TCONS_00046976,TCONS_00046977
scaffold3285	XLOC_021304	XLOC_021304;A3:scaffold3285:15169-15873:14567-15873:-	TCONS_00032469	TCONS_00032469,TCONS_00032470
scaffold21260	XLOC_014555	XLOC_014555;A3:scaffold21260:6376-6636:6376-6651:+	TCONS_00022246	TCONS_00022246,TCONS_00022247,TCONS_00022245
scaffold26715	XLOC_017820	XLOC_017820;A3:scaffold26715:5276-5530:5276-5559:+	TCONS_00027169,TCONS_00027171	TCONS_00027169,TCONS_00027171,TCONS_00027170
scaffold10088	XLOC_000166	XLOC_000166;A3:scaffold10088:14971-15146:14968-15146:-	TCONS_00000271	TCONS_00000271,TCONS_00000272,TCONS_00000270,TCONS_00000273
scaffold10142	XLOC_000307	XLOC_000307;A3:scaffold10142:343-1223:343-1248:+	TCONS_00000478	TCONS_00000478,TCONS_00000477,TCONS_00000476
scaffold10142	XLOC_000307	XLOC_000307;A3:scaffold10142:3232-3518:3232-3858:+	TCONS_00000477	TCONS_00000477,TCONS_00000479
scaffold10140	XLOC_000304	XLOC_000304;A3:scaffold10140:32480-34161:32431-34161:-	TCONS_00000470	TCONS_00000470,TCONS_00000473
scaffold13176	XLOC_005783	XLOC_005783;A3:scaffold13176:44225-45688:44225-45718:+	TCONS_00008887	TCONS_00008887,TCONS_00008884
scaffold13176	XLOC_005783	XLOC_005783;A3:scaffold13176:44225-45688:44225-46013:+	TCONS_00008887	TCONS_00008887,TCONS_00008886
scaffold13176	XLOC_005783	XLOC_005783;A3:scaffold13176:44225-45718:44225-46013:+	TCONS_00008884	TCONS_00008884,TCONS_00008886
scaffold13172	XLOC_005779	XLOC_005779;A3:scaffold13172:32017-33715:32017-33738:+	TCONS_00008876	TCONS_00008876,TCONS_00008878
scaffold29381	XLOC_019418	XLOC_019418;A3:scaffold29381:1180-2010:1180-2085:+	TCONS_00029576	TCONS_00029576,TCONS_00029577
scaffold6159	XLOC_032620	XLOC_032620;A3:scaffold6159:70722-70824:70715-70824:-	TCONS_00049574	TCONS_00049574,TCONS_00049573,TCONS_00049572
scaffold6159	XLOC_032619	XLOC_032619;A3:scaffold6159:51909-51980:51903-51980:-	TCONS_00049570	TCONS_00049570,TCONS_00049571
scaffold9879	XLOC_043477	XLOC_043477;A3:scaffold9879:43222-43844:43209-43844:-	TCONS_00066021	TCONS_00066021,TCONS_00066020
scaffold9879	XLOC_043477	XLOC_043477;A3:scaffold9879:36940-37391:36878-37391:-	TCONS_00066017,TCONS_00066018,TCONS_00066020	TCONS_00066017,TCONS_00066018,TCONS_00066020,TCONS_00066019
scaffold9879	XLOC_043473	XLOC_043473;A3:scaffold9879:6021-6229:6018-6229:-	TCONS_00066012	TCONS_00066012,TCONS_00066013
scaffold8704	XLOC_040547	XLOC_040547;A3:scaffold8704:47311-49057:46911-49057:-	TCONS_00061559	TCONS_00061559,TCONS_00061560
scaffold12749	XLOC_005126	XLOC_005126;A3:scaffold12749:31849-31951:31386-31951:-	TCONS_00007863	TCONS_00007863,TCONS_00007862
scaffold908	XLOC_041560	XLOC_041560;A3:scaffold908:174589-176207:174589-176210:+	TCONS_00063089	TCONS_00063089,TCONS_00063088
scaffold904	XLOC_041468	XLOC_041468;A3:scaffold904:310678-310862:309251-310862:-	TCONS_00062959	TCONS_00062959,TCONS_00062956,TCONS_00062957
scaffold904	XLOC_041468	XLOC_041468;A3:scaffold904:310687-310862:310678-310862:-	TCONS_00062958	TCONS_00062958,TCONS_00062959
scaffold3490	XLOC_022183	XLOC_022183;A3:scaffold3490:4223-5378:4223-7097:+	TCONS_00033806	TCONS_00033806,TCONS_00033807
scaffold3490	XLOC_022186	XLOC_022186;A3:scaffold3490:25900-26202:25900-26205:+	TCONS_00033814	TCONS_00033814,TCONS_00033812,TCONS_00033813
scaffold906	XLOC_041516	XLOC_041516;A3:scaffold906:96932-97452:96848-97452:-	TCONS_00063025	TCONS_00063025,TCONS_00063027
scaffold902	XLOC_041432	XLOC_041432;A3:scaffold902:271260-271937:271260-272056:+	TCONS_00062898	TCONS_00062898,TCONS_00062897
scaffold3021	XLOC_019896	XLOC_019896;A3:scaffold3021:57272-60431:57269-60431:-	TCONS_00030349	TCONS_00030349,TCONS_00030348,TCONS_00030350
scaffold22361	XLOC_015254	XLOC_015254;A3:scaffold22361:4230-4655:4230-4707:+	TCONS_00023277,TCONS_00023279,TCONS_00023280,TCONS_00023281	TCONS_00023277,TCONS_00023279,TCONS_00023280,TCONS_00023281,TCONS_00023278
scaffold22361	XLOC_015254	XLOC_015254;A3:scaffold22361:6184-6272:6184-6422:+	TCONS_00023280	TCONS_00023280,TCONS_00023277
scaffold3492	XLOC_022199	XLOC_022199;A3:scaffold3492:29096-29483:29096-29488:+	TCONS_00033838,TCONS_00033836	TCONS_00033838,TCONS_00033836,TCONS_00033837
scaffold3492	XLOC_022199	XLOC_022199;A3:scaffold3492:28300-28498:28300-28501:+	TCONS_00033838	TCONS_00033838,TCONS_00033837,TCONS_00033836
scaffold3493	XLOC_022213	XLOC_022213;A3:scaffold3493:78061-78152:78061-78168:+	TCONS_00033855,TCONS_00033856,TCONS_00033858	TCONS_00033855,TCONS_00033856,TCONS_00033858,TCONS_00033857
scaffold3493	XLOC_022213	XLOC_022213;A3:scaffold3493:76725-76826:76725-76836:+	TCONS_00033856	TCONS_00033856,TCONS_00033855,TCONS_00033857,TCONS_00033858
scaffold572	XLOC_031174	XLOC_031174;A3:scaffold572:231525-231727:231522-231727:-	TCONS_00047396	TCONS_00047396,TCONS_00047395,TCONS_00047398
scaffold12772	XLOC_005143	XLOC_005143;A3:scaffold12772:22141-22230:22141-22233:+	TCONS_00007887	TCONS_00007887,TCONS_00007886
scaffold12772	XLOC_005143	XLOC_005143;A3:scaffold12772:22141-22227:22141-22230:+	TCONS_00007888	TCONS_00007888,TCONS_00007887
scaffold12772	XLOC_005143	XLOC_005143;A3:scaffold12772:22141-22227:22141-22233:+	TCONS_00007888	TCONS_00007888,TCONS_00007886
scaffold13479	XLOC_006247	XLOC_006247;A3:scaffold13479:9082-9509:9082-9521:+	TCONS_00009551	TCONS_00009551,TCONS_00009549,TCONS_00009550
scaffold13479	XLOC_006247	XLOC_006247;A3:scaffold13479:7362-7489:7362-7510:+	TCONS_00009551,TCONS_00009550	TCONS_00009551,TCONS_00009550,TCONS_00009549
scaffold5425	XLOC_030122	XLOC_030122;A3:scaffold5425:14780-15761:14720-15761:-	TCONS_00045768,TCONS_00045769	TCONS_00045768,TCONS_00045769,TCONS_00045770
scaffold2727	XLOC_018175	XLOC_018175;A3:scaffold2727:42416-42508:42416-42523:+	TCONS_00027701,TCONS_00027702	TCONS_00027701,TCONS_00027702,TCONS_00027700
scaffold2727	XLOC_018175	XLOC_018175;A3:scaffold2727:42416-42514:42416-42523:+	TCONS_00027703	TCONS_00027703,TCONS_00027700
scaffold2727	XLOC_018175	XLOC_018175;A3:scaffold2727:42416-42508:42416-42514:+	TCONS_00027701,TCONS_00027702	TCONS_00027701,TCONS_00027702,TCONS_00027703
scaffold9374	XLOC_042317	XLOC_042317;A3:scaffold9374:28252-28430:28252-28436:+	TCONS_00064229	TCONS_00064229,TCONS_00064231
scaffold9374	XLOC_042320	XLOC_042320;A3:scaffold9374:42868-44824:42855-44824:-	TCONS_00064235	TCONS_00064235,TCONS_00064234
scaffold9374	XLOC_042320	XLOC_042320;A3:scaffold9374:50561-50682:50558-50682:-	TCONS_00064234	TCONS_00064234,TCONS_00064235
scaffold11233	XLOC_002606	XLOC_002606;A3:scaffold11233:27724-27958:27724-27961:+	TCONS_00003923	TCONS_00003923,TCONS_00003922,TCONS_00003921
scaffold11233	XLOC_002606	XLOC_002606;A3:scaffold11233:26137-26487:26137-26498:+	TCONS_00003921	TCONS_00003921,TCONS_00003922,TCONS_00003923
scaffold11233	XLOC_002607	XLOC_002607;A3:scaffold11233:21474-23978:21431-23978:-	TCONS_00003925	TCONS_00003925,TCONS_00003926
scaffold11233	XLOC_002608	XLOC_002608;A3:scaffold11233:34704-34859:34637-34859:-	TCONS_00003928,TCONS_00003929	TCONS_00003928,TCONS_00003929,TCONS_00003927
scaffold11230	XLOC_002599	XLOC_002599;A3:scaffold11230:40155-40686:40155-40717:+	TCONS_00003904,TCONS_00003907	TCONS_00003904,TCONS_00003907,TCONS_00003906
scaffold11230	XLOC_002599	XLOC_002599;A3:scaffold11230:35686-36953:35686-36983:+	TCONS_00003905,TCONS_00003907	TCONS_00003905,TCONS_00003907,TCONS_00003904,TCONS_00003906
scaffold11231	XLOC_002602	XLOC_002602;A3:scaffold11231:35991-37604:35981-37604:-	TCONS_00003913	TCONS_00003913,TCONS_00003912
scaffold20010	XLOC_013631	XLOC_013631;A3:scaffold20010:11562-12245:11558-12245:-	TCONS_00020811	TCONS_00020811,TCONS_00020810
scaffold8919	XLOC_041179	XLOC_041179;A3:scaffold8919:14989-15074:14989-15110:+	TCONS_00062496	TCONS_00062496,TCONS_00062497
scaffold28032	XLOC_018573	XLOC_018573;A3:scaffold28032:1575-1889:1575-1935:+	TCONS_00028314	TCONS_00028314,TCONS_00028315
scaffold28032	XLOC_018573	XLOC_018573;A3:scaffold28032:1081-1245:1081-1348:+	TCONS_00028315,TCONS_00028316	TCONS_00028315,TCONS_00028316,TCONS_00028314
scaffold9341	XLOC_042242	XLOC_042242;A3:scaffold9341:13266-14951:13266-14958:+	TCONS_00064122	TCONS_00064122,TCONS_00064121
scaffold9646	XLOC_042941	XLOC_042941;A3:scaffold9646:44562-44680:44562-44689:+	TCONS_00065202	TCONS_00065202,TCONS_00065201
scaffold8629	XLOC_040332	XLOC_040332;A3:scaffold8629:54453-56306:54433-56306:-	TCONS_00061235	TCONS_00061235,TCONS_00061236
scaffold17698	XLOC_011506	XLOC_011506;A3:scaffold17698:5563-6308:5563-6869:+	TCONS_00017582	TCONS_00017582,TCONS_00017580
scaffold19927	XLOC_013543	XLOC_013543;A3:scaffold19927:3844-6390:3844-6393:+	TCONS_00020665	TCONS_00020665,TCONS_00020666
scaffold9645	XLOC_042937	XLOC_042937;A3:scaffold9645:22956-23288:22951-23288:-	TCONS_00065196	TCONS_00065196,TCONS_00065195,TCONS_00065197
scaffold15696	XLOC_009115	XLOC_009115;A3:scaffold15696:11794-11917:11779-11917:-	TCONS_00013950	TCONS_00013950,TCONS_00013951
scaffold15696	XLOC_009115	XLOC_009115;A3:scaffold15696:11788-11917:11779-11917:-	TCONS_00013949	TCONS_00013949,TCONS_00013951
scaffold15696	XLOC_009115	XLOC_009115;A3:scaffold15696:11794-11917:11788-11917:-	TCONS_00013950	TCONS_00013950,TCONS_00013949
scaffold15696	XLOC_009115	XLOC_009115;A3:scaffold15696:9819-10121:9814-10121:-	TCONS_00013949,TCONS_00013950,TCONS_00013951	TCONS_00013949,TCONS_00013950,TCONS_00013951,TCONS_00013948
scaffold8627	XLOC_040323	XLOC_040323;A3:scaffold8627:6542-6707:6542-6731:+	TCONS_00061223	TCONS_00061223,TCONS_00061224
scaffold1108	XLOC_002285	XLOC_002285;A3:scaffold1108:92777-93889:92619-93889:-	TCONS_00003431	TCONS_00003431,TCONS_00003433
scaffold1108	XLOC_002285	XLOC_002285;A3:scaffold1108:92777-93889:91937-93889:-	TCONS_00003431	TCONS_00003431,TCONS_00003432
scaffold1108	XLOC_002288	XLOC_002288;A3:scaffold1108:192289-193934:192286-193934:-	TCONS_00003436	TCONS_00003436,TCONS_00003437
scaffold1100	XLOC_002132	XLOC_002132;A3:scaffold1100:18262-21647:18262-21650:+	TCONS_00003208	TCONS_00003208,TCONS_00003207
scaffold1101	XLOC_002154	XLOC_002154;A3:scaffold1101:96873-97233:96864-97233:-	TCONS_00003236	TCONS_00003236,TCONS_00003238
scaffold1101	XLOC_002154	XLOC_002154;A3:scaffold1101:96873-97233:96570-97233:-	TCONS_00003236	TCONS_00003236,TCONS_00003235
scaffold1107	XLOC_002271	XLOC_002271;A3:scaffold1107:100211-100297:100191-100297:-	TCONS_00003407,TCONS_00003406	TCONS_00003407,TCONS_00003406,TCONS_00003405,TCONS_00003404
scaffold4555	XLOC_026714	XLOC_026714;A3:scaffold4555:53299-53563:53299-53568:+	TCONS_00040625	TCONS_00040625,TCONS_00040624
scaffold4555	XLOC_026716	XLOC_026716;A3:scaffold4555:7306-7781:7300-7781:-	TCONS_00040629	TCONS_00040629,TCONS_00040630
scaffold4557	XLOC_026746	XLOC_026746;A3:scaffold4557:108199-108644:108196-108644:-	TCONS_00040678	TCONS_00040678,TCONS_00040677
scaffold339	XLOC_021768	XLOC_021768;A3:scaffold339:8293-8372:8290-8372:-	TCONS_00033173	TCONS_00033173,TCONS_00033174
scaffold334	XLOC_021588	XLOC_021588;A3:scaffold334:18959-19710:18908-19710:-	TCONS_00032894	TCONS_00032894,TCONS_00032893
scaffold332	XLOC_021454	XLOC_021454;A3:scaffold332:164523-164792:164431-164792:-	TCONS_00032691,TCONS_00032692,TCONS_00032693	TCONS_00032691,TCONS_00032692,TCONS_00032693,TCONS_00032694
scaffold332	XLOC_021454	XLOC_021454;A3:scaffold332:164067-164376:164061-164376:-	TCONS_00032691,TCONS_00032694	TCONS_00032691,TCONS_00032694,TCONS_00032692,TCONS_00032693
scaffold4777	XLOC_027634	XLOC_027634;A3:scaffold4777:242-384:234-384:-	TCONS_00042024	TCONS_00042024,TCONS_00042022
scaffold4777	XLOC_027634	XLOC_027634;A3:scaffold4777:1381-1742:1360-1742:-	TCONS_00042023	TCONS_00042023,TCONS_00042024,TCONS_00042022
scaffold18526	XLOC_012277	XLOC_012277;A3:scaffold18526:6644-6839:6644-6840:+	TCONS_00018735	TCONS_00018735,TCONS_00018734
scaffold18526	XLOC_012277	XLOC_012277;A3:scaffold18526:4230-5822:4230-5823:+	TCONS_00018735	TCONS_00018735,TCONS_00018734
scaffold18526	XLOC_012277	XLOC_012277;A3:scaffold18526:7482-8076:7482-8078:+	TCONS_00018735	TCONS_00018735,TCONS_00018734
scaffold481	XLOC_027791	XLOC_027791;A3:scaffold481:54783-54866:54783-54902:+	TCONS_00042274	TCONS_00042274,TCONS_00042273
scaffold481	XLOC_027791	XLOC_027791;A3:scaffold481:54783-54902:54783-54974:+	TCONS_00042273	TCONS_00042273,TCONS_00042275
scaffold481	XLOC_027791	XLOC_027791;A3:scaffold481:54783-54866:54783-54974:+	TCONS_00042274	TCONS_00042274,TCONS_00042275
scaffold481	XLOC_027793	XLOC_027793;A3:scaffold481:173653-173794:173653-173797:+	TCONS_00042277	TCONS_00042277,TCONS_00042278
scaffold483	XLOC_027901	XLOC_027901;A3:scaffold483:9082-9722:9081-9722:-	TCONS_00042433	TCONS_00042433,TCONS_00042432,TCONS_00042431
scaffold483	XLOC_027901	XLOC_027901;A3:scaffold483:21272-21818:21178-21818:-	TCONS_00042432	TCONS_00042432,TCONS_00042431
scaffold483	XLOC_027903	XLOC_027903;A3:scaffold483:41242-41410:41181-41410:-	TCONS_00042435,TCONS_00042436	TCONS_00042435,TCONS_00042436,TCONS_00042437
scaffold4470	XLOC_026436	XLOC_026436;A3:scaffold4470:77876-78024:77870-78024:-	TCONS_00040219	TCONS_00040219,TCONS_00040218
scaffold13342	XLOC_006033	XLOC_006033;A3:scaffold13342:29983-30704:29899-30704:-	TCONS_00009257	TCONS_00009257,TCONS_00009258
scaffold13342	XLOC_006033	XLOC_006033;A3:scaffold13342:29983-30704:29875-30704:-	TCONS_00009257	TCONS_00009257,TCONS_00009259
scaffold13342	XLOC_006033	XLOC_006033;A3:scaffold13342:29899-30704:29875-30704:-	TCONS_00009258	TCONS_00009258,TCONS_00009259
scaffold16316	XLOC_009950	XLOC_009950;A3:scaffold16316:3198-3291:3187-3291:-	TCONS_00015222,TCONS_00015224	TCONS_00015222,TCONS_00015224,TCONS_00015223,TCONS_00015225
scaffold6956	XLOC_035257	XLOC_035257;A3:scaffold6956:51547-51636:51547-51675:+	TCONS_00053575	TCONS_00053575,TCONS_00053576
scaffold6951	XLOC_035252	XLOC_035252;A3:scaffold6951:164844-164986:164824-164986:-	TCONS_00053566	TCONS_00053566,TCONS_00053565
scaffold7397	XLOC_036583	XLOC_036583;A3:scaffold7397:17606-19085:17606-19092:+	TCONS_00055587	TCONS_00055587,TCONS_00055588
scaffold3105	XLOC_020394	XLOC_020394;A3:scaffold3105:122215-122362:122215-122382:+	TCONS_00031111	TCONS_00031111,TCONS_00031110
scaffold9901	XLOC_043533	XLOC_043533;A3:scaffold9901:33507-33622:33507-33643:+	TCONS_00066109	TCONS_00066109,TCONS_00066110
scaffold34	XLOC_021806	XLOC_021806;A3:scaffold34:349566-349723:349562-349723:-	TCONS_00033235,TCONS_00033237	TCONS_00033235,TCONS_00033237,TCONS_00033236
scaffold34	XLOC_021806	XLOC_021806;A3:scaffold34:337822-349450:337819-349450:-	TCONS_00033237	TCONS_00033237,TCONS_00033235,TCONS_00033236
scaffold30	XLOC_019774	XLOC_019774;A3:scaffold30:184496-184619:184496-185081:+	TCONS_00030165	TCONS_00030165,TCONS_00030162
scaffold30	XLOC_019774	XLOC_019774;A3:scaffold30:184496-184619:184496-185199:+	TCONS_00030165	TCONS_00030165,TCONS_00030164
scaffold30	XLOC_019774	XLOC_019774;A3:scaffold30:184496-185081:184496-185199:+	TCONS_00030162	TCONS_00030162,TCONS_00030164
scaffold33	XLOC_021357	XLOC_021357;A3:scaffold33:184130-187922:184130-188028:+	TCONS_00032541	TCONS_00032541,TCONS_00032542
scaffold38	XLOC_023584	XLOC_023584;A3:scaffold38:105589-105777:105589-105790:+	TCONS_00035920	TCONS_00035920,TCONS_00035922,TCONS_00035921
scaffold38	XLOC_023584	XLOC_023584;A3:scaffold38:113665-119025:113665-119036:+	TCONS_00035922	TCONS_00035922,TCONS_00035921
scaffold38	XLOC_023587	XLOC_023587;A3:scaffold38:269250-269799:269250-269809:+	TCONS_00035927	TCONS_00035927,TCONS_00035926
scaffold18479	XLOC_012252	XLOC_012252;A3:scaffold18479:7015-7334:7015-7345:+	TCONS_00018699	TCONS_00018699,TCONS_00018698
scaffold12163	XLOC_004224	XLOC_004224;A3:scaffold12163:3027-3102:3027-3110:+	TCONS_00006451	TCONS_00006451,TCONS_00006450,TCONS_00006452
scaffold12163	XLOC_004224	XLOC_004224;A3:scaffold12163:4913-5034:4913-5113:+	TCONS_00006452	TCONS_00006452,TCONS_00006451,TCONS_00006450
scaffold12164	XLOC_004227	XLOC_004227;A3:scaffold12164:17436-17825:17429-17825:-	TCONS_00006456	TCONS_00006456,TCONS_00006457
scaffold12168	XLOC_004231	XLOC_004231;A3:scaffold12168:31018-31352:30985-31352:-	TCONS_00006467	TCONS_00006467,TCONS_00006466
scaffold12168	XLOC_004231	XLOC_004231;A3:scaffold12168:30042-30916:29981-30916:-	TCONS_00006465,TCONS_00006467	TCONS_00006465,TCONS_00006467,TCONS_00006466
scaffold8779	XLOC_040776	XLOC_040776;A3:scaffold8779:22310-22425:22292-22425:-	TCONS_00061902	TCONS_00061902,TCONS_00061901
scaffold8779	XLOC_040776	XLOC_040776;A3:scaffold8779:16927-17633:16373-17633:-	TCONS_00061901	TCONS_00061901,TCONS_00061903
scaffold8779	XLOC_040776	XLOC_040776;A3:scaffold8779:16418-17633:16373-17633:-	TCONS_00061902	TCONS_00061902,TCONS_00061903
scaffold8779	XLOC_040776	XLOC_040776;A3:scaffold8779:16927-17633:16418-17633:-	TCONS_00061901	TCONS_00061901,TCONS_00061902
scaffold6042	XLOC_032212	XLOC_032212;A3:scaffold6042:5637-7440:4745-7440:-	TCONS_00048969	TCONS_00048969,TCONS_00048968
scaffold6042	XLOC_032214	XLOC_032214;A3:scaffold6042:68425-69874:68412-69874:-	TCONS_00048972	TCONS_00048972,TCONS_00048974,TCONS_00048973
scaffold6042	XLOC_032214	XLOC_032214;A3:scaffold6042:66343-66600:66340-66600:-	TCONS_00048974	TCONS_00048974,TCONS_00048972,TCONS_00048973
scaffold6047	XLOC_032230	XLOC_032230;A3:scaffold6047:73607-73803:73561-73803:-	TCONS_00048998	TCONS_00048998,TCONS_00049000
scaffold6047	XLOC_032229	XLOC_032229;A3:scaffold6047:7505-8259:7468-8259:-	TCONS_00048996	TCONS_00048996,TCONS_00048995
scaffold21120	XLOC_014463	XLOC_014463;A3:scaffold21120:2542-2837:2378-2837:-	TCONS_00022125	TCONS_00022125,TCONS_00022124
scaffold21120	XLOC_014463	XLOC_014463;A3:scaffold21120:1469-1705:1465-1705:-	TCONS_00022123	TCONS_00022123,TCONS_00022122,TCONS_00022124
scaffold8775	XLOC_040766	XLOC_040766;A3:scaffold8775:21789-23423:21789-23426:+	TCONS_00061886	TCONS_00061886,TCONS_00061885,TCONS_00061887
scaffold30317	XLOC_019960	XLOC_019960;A3:scaffold30317:2398-2813:2398-3333:+	TCONS_00030448	TCONS_00030448,TCONS_00030449,TCONS_00030447
scaffold3675	XLOC_022994	XLOC_022994;A3:scaffold3675:104228-106201:104220-106201:-	TCONS_00035020	TCONS_00035020,TCONS_00035019,TCONS_00035021
scaffold3675	XLOC_022994	XLOC_022994;A3:scaffold3675:97168-97400:96915-97400:-	TCONS_00035020	TCONS_00035020,TCONS_00035019,TCONS_00035021
scaffold2819	XLOC_018644	XLOC_018644;A3:scaffold2819:137290-137831:137290-137833:+	TCONS_00028418	TCONS_00028418,TCONS_00028417
scaffold2819	XLOC_018651	XLOC_018651;A3:scaffold2819:117439-117979:117438-117979:-	TCONS_00028428	TCONS_00028428,TCONS_00028429
scaffold2810	XLOC_018602	XLOC_018602;A3:scaffold2810:131276-131360:131271-131360:-	TCONS_00028357,TCONS_00028360,TCONS_00028358	TCONS_00028357,TCONS_00028360,TCONS_00028358,TCONS_00028359
scaffold21266	XLOC_014556	XLOC_014556;A3:scaffold21266:4600-4704:4596-4704:-	TCONS_00022249	TCONS_00022249,TCONS_00022248
scaffold10083	XLOC_000152	XLOC_000152;A3:scaffold10083:23666-23746:23666-23768:+	TCONS_00000249,TCONS_00000251	TCONS_00000249,TCONS_00000251,TCONS_00000250
scaffold5631	XLOC_030895	XLOC_030895;A3:scaffold5631:814-1159:764-1159:-	TCONS_00046957	TCONS_00046957,TCONS_00046956
scaffold21269	XLOC_014558	XLOC_014558;A3:scaffold21269:1639-1757:1629-1757:-	TCONS_00022251	TCONS_00022251,TCONS_00022253
scaffold13690	XLOC_006542	XLOC_006542;A3:scaffold13690:1142-1981:1142-2009:+	TCONS_00010027	TCONS_00010027,TCONS_00010028
scaffold13690	XLOC_006542	XLOC_006542;A3:scaffold13690:3679-4024:3679-4032:+	TCONS_00010028	TCONS_00010028,TCONS_00010027
scaffold2724	XLOC_018154	XLOC_018154;A3:scaffold2724:110608-110856:110608-110864:+	TCONS_00027671,TCONS_00027673	TCONS_00027671,TCONS_00027673,TCONS_00027672
scaffold2724	XLOC_018154	XLOC_018154;A3:scaffold2724:114053-114176:114053-114183:+	TCONS_00027673	TCONS_00027673,TCONS_00027671
scaffold2726	XLOC_018169	XLOC_018169;A3:scaffold2726:202421-202527:202421-202532:+	TCONS_00027693	TCONS_00027693,TCONS_00027694
scaffold2723	XLOC_018145	XLOC_018145;A3:scaffold2723:87136-87454:87121-87454:-	TCONS_00027661	TCONS_00027661,TCONS_00027662
scaffold2729	XLOC_018178	XLOC_018178;A3:scaffold2729:10145-42629:10145-42644:+	TCONS_00027706,TCONS_00027707	TCONS_00027706,TCONS_00027707,TCONS_00027708
scaffold10338	XLOC_000741	XLOC_000741;A3:scaffold10338:7181-7255:7181-7260:+	TCONS_00001123	TCONS_00001123,TCONS_00001124
scaffold10334	XLOC_000731	XLOC_000731;A3:scaffold10334:69303-69424:69303-69427:+	TCONS_00001108	TCONS_00001108,TCONS_00001107
scaffold10334	XLOC_000731	XLOC_000731;A3:scaffold10334:69583-70399:69583-72736:+	TCONS_00001107	TCONS_00001107,TCONS_00001108
scaffold13341	XLOC_006029	XLOC_006029;A3:scaffold13341:22587-23752:22587-23756:+	TCONS_00009250,TCONS_00009252	TCONS_00009250,TCONS_00009252,TCONS_00009249
scaffold9294	XLOC_042113	XLOC_042113;A3:scaffold9294:35327-35845:35327-35849:+	TCONS_00063922	TCONS_00063922,TCONS_00063921
scaffold9294	XLOC_042114	XLOC_042114;A3:scaffold9294:18841-18965:18816-18965:-	TCONS_00063923,TCONS_00063925	TCONS_00063923,TCONS_00063925,TCONS_00063924
scaffold9299	XLOC_042130	XLOC_042130;A3:scaffold9299:49949-51184:49883-51184:-	TCONS_00063947	TCONS_00063947,TCONS_00063946
scaffold9299	XLOC_042130	XLOC_042130;A3:scaffold9299:49949-51184:49879-51184:-	TCONS_00063947	TCONS_00063947,TCONS_00063948
scaffold9299	XLOC_042130	XLOC_042130;A3:scaffold9299:49883-51184:49879-51184:-	TCONS_00063946	TCONS_00063946,TCONS_00063948
scaffold4943	XLOC_028354	XLOC_028354;A3:scaffold4943:4779-4886:4779-4931:+	TCONS_00043112	TCONS_00043112,TCONS_00043111
scaffold4943	XLOC_028358	XLOC_028358;A3:scaffold4943:91920-92752:91920-93079:+	TCONS_00043119	TCONS_00043119,TCONS_00043120
scaffold4943	XLOC_028362	XLOC_028362;A3:scaffold4943:34922-35150:34909-35150:-	TCONS_00043132	TCONS_00043132,TCONS_00043131
scaffold4943	XLOC_028364	XLOC_028364;A3:scaffold4943:60875-61772:60868-61772:-	TCONS_00043135	TCONS_00043135,TCONS_00043136
scaffold539	XLOC_029985	XLOC_029985;A3:scaffold539:180914-181011:180914-181017:+	TCONS_00045578	TCONS_00045578,TCONS_00045579
scaffold7944	XLOC_038295	XLOC_038295;A3:scaffold7944:102182-102870:102182-103929:+	TCONS_00058184	TCONS_00058184,TCONS_00058185
scaffold7944	XLOC_038295	XLOC_038295;A3:scaffold7944:102182-102870:102182-103642:+	TCONS_00058184	TCONS_00058184,TCONS_00058186
scaffold4940	XLOC_028347	XLOC_028347;A3:scaffold4940:847-1081:834-1081:-	TCONS_00043101,TCONS_00043104	TCONS_00043101,TCONS_00043104,TCONS_00043102,TCONS_00043103
scaffold1730	XLOC_011076	XLOC_011076;A3:scaffold1730:67684-67762:67684-67795:+	TCONS_00016911	TCONS_00016911,TCONS_00016910,TCONS_00016912
scaffold1737	XLOC_011163	XLOC_011163;A3:scaffold1737:155010-155479:154978-155479:-	TCONS_00017048	TCONS_00017048,TCONS_00017049
scaffold9122	XLOC_041681	XLOC_041681;A3:scaffold9122:43757-45182:43757-45262:+	TCONS_00063251	TCONS_00063251,TCONS_00063252
scaffold9122	XLOC_041682	XLOC_041682;A3:scaffold9122:48313-49718:48304-49718:-	TCONS_00063253	TCONS_00063253,TCONS_00063254
scaffold5142	XLOC_029069	XLOC_029069;A3:scaffold5142:44128-44206:44101-44206:-	TCONS_00044205	TCONS_00044205,TCONS_00044204
scaffold11069	XLOC_002269	XLOC_002269;A3:scaffold11069:27196-28094:27192-28094:-	TCONS_00003402	TCONS_00003402,TCONS_00003401
scaffold8391	XLOC_039648	XLOC_039648;A3:scaffold8391:4139-4226:4139-5297:+	TCONS_00060217	TCONS_00060217,TCONS_00060216
scaffold12901	XLOC_005328	XLOC_005328;A3:scaffold12901:13244-14235:13182-14235:-	TCONS_00008175	TCONS_00008175,TCONS_00008174
scaffold12902	XLOC_005334	XLOC_005334;A3:scaffold12902:53341-53488:53331-53488:-	TCONS_00008183	TCONS_00008183,TCONS_00008184
scaffold12902	XLOC_005334	XLOC_005334;A3:scaffold12902:56098-56188:56088-56188:-	TCONS_00008183	TCONS_00008183,TCONS_00008184
scaffold19265	XLOC_012940	XLOC_012940;A3:scaffold19265:3834-5949:3833-5949:-	TCONS_00019707	TCONS_00019707,TCONS_00019709,TCONS_00019708
scaffold7947	XLOC_038307	XLOC_038307;A3:scaffold7947:44906-45645:44903-45645:-	TCONS_00058202,TCONS_00058203	TCONS_00058202,TCONS_00058203,TCONS_00058201
scaffold7947	XLOC_038307	XLOC_038307;A3:scaffold7947:48546-48868:48501-48868:-	TCONS_00058203	TCONS_00058203,TCONS_00058202,TCONS_00058201
scaffold3758	XLOC_023394	XLOC_023394;A3:scaffold3758:104182-104587:104175-104587:-	TCONS_00035634	TCONS_00035634,TCONS_00035633
scaffold3758	XLOC_023394	XLOC_023394;A3:scaffold3758:93466-93784:93465-93784:-	TCONS_00035633	TCONS_00035633,TCONS_00035634
scaffold1650	XLOC_010169	XLOC_010169;A3:scaffold1650:116100-116469:116100-116482:+	TCONS_00015540	TCONS_00015540,TCONS_00015538
scaffold6549	XLOC_033907	XLOC_033907;A3:scaffold6549:49550-51794:49550-51797:+	TCONS_00051556	TCONS_00051556,TCONS_00051554,TCONS_00051555
scaffold6549	XLOC_033907	XLOC_033907;A3:scaffold6549:52429-52645:52429-52652:+	TCONS_00051556	TCONS_00051556,TCONS_00051555
scaffold6549	XLOC_033906	XLOC_033906;A3:scaffold6549:18243-19202:18243-19205:+	TCONS_00051550,TCONS_00051551	TCONS_00051550,TCONS_00051551,TCONS_00051552,TCONS_00051553
scaffold6549	XLOC_033906	XLOC_033906;A3:scaffold6549:19816-20084:19816-20622:+	TCONS_00051550	TCONS_00051550,TCONS_00051553
scaffold6541	XLOC_033904	XLOC_033904;A3:scaffold6541:73362-74050:72430-74050:-	TCONS_00051547	TCONS_00051547,TCONS_00051548
scaffold3200	XLOC_020934	XLOC_020934;A3:scaffold3200:55880-60898:55833-60898:-	TCONS_00031904	TCONS_00031904,TCONS_00031903
scaffold3200	XLOC_020937	XLOC_020937;A3:scaffold3200:105438-105530:105419-105530:-	TCONS_00031908	TCONS_00031908,TCONS_00031911
scaffold11451	XLOC_002984	XLOC_002984;A3:scaffold11451:8853-10221:8262-10221:-	TCONS_00004509	TCONS_00004509,TCONS_00004510
scaffold3757	XLOC_023390	XLOC_023390;A3:scaffold3757:104380-104564:104378-104564:-	TCONS_00035627	TCONS_00035627,TCONS_00035626,TCONS_00035628
scaffold3757	XLOC_023390	XLOC_023390;A3:scaffold3757:105183-105425:105181-105425:-	TCONS_00035626	TCONS_00035626,TCONS_00035628
scaffold27378	XLOC_018236	XLOC_018236;A3:scaffold27378:1877-2996:1877-3004:+	TCONS_00027791	TCONS_00027791,TCONS_00027792
scaffold6615	XLOC_034140	XLOC_034140;A3:scaffold6615:45274-46606:45274-46629:+	TCONS_00051907	TCONS_00051907,TCONS_00051908
scaffold329	XLOC_021317	XLOC_021317;A3:scaffold329:247553-247741:247547-247741:-	TCONS_00032489	TCONS_00032489,TCONS_00032487,TCONS_00032488
scaffold329	XLOC_021317	XLOC_021317;A3:scaffold329:245376-245468:245135-245468:-	TCONS_00032488	TCONS_00032488,TCONS_00032487,TCONS_00032489
scaffold6728	XLOC_034578	XLOC_034578;A3:scaffold6728:10314-12306:10314-12314:+	TCONS_00052564,TCONS_00052566	TCONS_00052564,TCONS_00052566,TCONS_00052565
scaffold7277	XLOC_036216	XLOC_036216;A3:scaffold7277:33781-36101:32039-36101:-	TCONS_00055032	TCONS_00055032,TCONS_00055033
[truncated: 2,913 more rows]

## Sheet: Alternative 5' splice-site
seqname	gene_id	event_id	alternative_transcripts	total_transcripts
scaffold8837	XLOC_040910	XLOC_040910;A5:scaffold8837:7554-7685:6359-7685:+	TCONS_00062108	TCONS_00062108,TCONS_00062107
scaffold8837	XLOC_040914	XLOC_040914;A5:scaffold8837:36736-38665:36736-38666:-	TCONS_00062115	TCONS_00062115,TCONS_00062114,TCONS_00062116,TCONS_00062117
scaffold11103	XLOC_002338	XLOC_002338;A5:scaffold11103:28833-29225:28833-29361:-	TCONS_00003525	TCONS_00003525,TCONS_00003526
scaffold11103	XLOC_002338	XLOC_002338;A5:scaffold11103:28141-28229:28141-28454:-	TCONS_00003524	TCONS_00003524,TCONS_00003525,TCONS_00003523
scaffold6134	XLOC_032532	XLOC_032532;A5:scaffold6134:5342-5424:5337-5424:+	TCONS_00049439	TCONS_00049439,TCONS_00049440
scaffold6134	XLOC_032534	XLOC_032534;A5:scaffold6134:25723-25850:25716-25850:+	TCONS_00049445	TCONS_00049445,TCONS_00049446
scaffold17579	XLOC_011399	XLOC_011399;A5:scaffold17579:14762-14939:14762-14940:-	TCONS_00017414	TCONS_00017414,TCONS_00017413,TCONS_00017412,TCONS_00017415
scaffold5416	XLOC_030086	XLOC_030086;A5:scaffold5416:76196-77576:76196-77647:-	TCONS_00045718	TCONS_00045718,TCONS_00045719
scaffold2963	XLOC_019573	XLOC_019573;A5:scaffold2963:83737-84297:83722-84297:+	TCONS_00029851	TCONS_00029851,TCONS_00029852,TCONS_00029850
scaffold2962	XLOC_019558	XLOC_019558;A5:scaffold2962:94253-95663:94021-95663:+	TCONS_00029825	TCONS_00029825,TCONS_00029824
scaffold2962	XLOC_019565	XLOC_019565;A5:scaffold2962:122734-123592:122734-123634:-	TCONS_00029840	TCONS_00029840,TCONS_00029839
scaffold887	XLOC_041042	XLOC_041042;A5:scaffold887:30763-31411:30576-31411:+	TCONS_00062309	TCONS_00062309,TCONS_00062310
scaffold2969	XLOC_019608	XLOC_019608;A5:scaffold2969:117786-119250:117786-119505:-	TCONS_00029906	TCONS_00029906,TCONS_00029905
scaffold2968	XLOC_019602	XLOC_019602;A5:scaffold2968:79090-79603:79090-79642:-	TCONS_00029893,TCONS_00029894,TCONS_00029895	TCONS_00029893,TCONS_00029894,TCONS_00029895,TCONS_00029896
scaffold3648	XLOC_022900	XLOC_022900;A5:scaffold3648:23829-29878:23668-29878:+	TCONS_00034879,TCONS_00034881	TCONS_00034879,TCONS_00034881,TCONS_00034880
scaffold25898	XLOC_017246	XLOC_017246;A5:scaffold25898:382-1787:382-1887:-	TCONS_00026321	TCONS_00026321,TCONS_00026320,TCONS_00026319
scaffold22954	XLOC_015611	XLOC_015611;A5:scaffold22954:1981-2189:1650-2189:+	TCONS_00023809,TCONS_00023810	TCONS_00023809,TCONS_00023810,TCONS_00023808
scaffold13052	XLOC_005559	XLOC_005559;A5:scaffold13052:3716-3803:3716-3823:-	TCONS_00008549	TCONS_00008549,TCONS_00008550
scaffold14001	XLOC_006957	XLOC_006957;A5:scaffold14001:3815-4956:3033-4956:+	TCONS_00010659	TCONS_00010659,TCONS_00010658
scaffold23335	XLOC_015807	XLOC_015807;A5:scaffold23335:1084-1169:1057-1169:+	TCONS_00024125,TCONS_00024128	TCONS_00024125,TCONS_00024128,TCONS_00024126
scaffold8456	XLOC_039831	XLOC_039831;A5:scaffold8456:51324-51429:51324-51482:-	TCONS_00060476	TCONS_00060476,TCONS_00060475
scaffold8456	XLOC_039830	XLOC_039830;A5:scaffold8456:37945-39115:37945-39121:-	TCONS_00060470	TCONS_00060470,TCONS_00060471
scaffold18008	XLOC_011813	XLOC_011813;A5:scaffold18008:8643-8930:8643-8962:-	TCONS_00018026,TCONS_00018025	TCONS_00018026,TCONS_00018025,TCONS_00018024
scaffold18008	XLOC_011813	XLOC_011813;A5:scaffold18008:6252-7439:6252-7470:-	TCONS_00018025	TCONS_00018025,TCONS_00018026,TCONS_00018024
scaffold5410	XLOC_030072	XLOC_030072;A5:scaffold5410:54525-54625:54525-54630:-	TCONS_00045698,TCONS_00045697	TCONS_00045698,TCONS_00045697,TCONS_00045696
scaffold1687	XLOC_010575	XLOC_010575;A5:scaffold1687:132787-132931:132787-133024:-	TCONS_00016170,TCONS_00016169	TCONS_00016170,TCONS_00016169,TCONS_00016168,TCONS_00016171
scaffold1684	XLOC_010537	XLOC_010537;A5:scaffold1684:58659-58781:58659-59204:-	TCONS_00016110	TCONS_00016110,TCONS_00016109
scaffold1682	XLOC_010506	XLOC_010506;A5:scaffold1682:128305-128957:128305-130216:-	TCONS_00016063	TCONS_00016063,TCONS_00016060
scaffold10658	XLOC_001424	XLOC_001424;A5:scaffold10658:6079-10849:6079-10894:-	TCONS_00002162	TCONS_00002162,TCONS_00002161
scaffold7073	XLOC_035607	XLOC_035607;A5:scaffold7073:41746-41986:41610-41986:+	TCONS_00054109	TCONS_00054109,TCONS_00054108
scaffold7079	XLOC_035623	XLOC_035623;A5:scaffold7079:29445-30070:29440-30070:+	TCONS_00054135	TCONS_00054135,TCONS_00054136
scaffold1537	XLOC_008676	XLOC_008676;A5:scaffold1537:39314-39717:38901-39717:+	TCONS_00013289	TCONS_00013289,TCONS_00013286,TCONS_00013287,TCONS_00013288,TCONS_00013290
scaffold1538	XLOC_008696	XLOC_008696;A5:scaffold1538:234519-234706:234518-234706:+	TCONS_00013325	TCONS_00013325,TCONS_00013324
scaffold1538	XLOC_008700	XLOC_008700;A5:scaffold1538:47292-47650:47292-47734:-	TCONS_00013329,TCONS_00013331	TCONS_00013329,TCONS_00013331,TCONS_00013330
scaffold19601	XLOC_013261	XLOC_013261;A5:scaffold19601:9535-9748:9530-9748:+	TCONS_00020202	TCONS_00020202,TCONS_00020203
scaffold6268	XLOC_032991	XLOC_032991;A5:scaffold6268:5964-6111:5949-6111:+	TCONS_00050143	TCONS_00050143,TCONS_00050142
scaffold4726	XLOC_027435	XLOC_027435;A5:scaffold4726:39835-40038:39835-40127:-	TCONS_00041731	TCONS_00041731,TCONS_00041730
scaffold6301	XLOC_033123	XLOC_033123;A5:scaffold6301:45803-46124:45803-46135:-	TCONS_00050354	TCONS_00050354,TCONS_00050353
scaffold702	XLOC_035444	XLOC_035444;A5:scaffold702:186400-186523:186400-186527:-	TCONS_00053859	TCONS_00053859,TCONS_00053860
scaffold707	XLOC_035596	XLOC_035596;A5:scaffold707:55391-56995:53178-56995:+	TCONS_00054092,TCONS_00054093	TCONS_00054092,TCONS_00054093,TCONS_00054094
scaffold889	XLOC_041096	XLOC_041096;A5:scaffold889:46364-46555:46364-46560:-	TCONS_00062393	TCONS_00062393,TCONS_00062392
scaffold3170	XLOC_020770	XLOC_020770;A5:scaffold3170:161868-164202:161651-164202:+	TCONS_00031672	TCONS_00031672,TCONS_00031673
scaffold3177	XLOC_020796	XLOC_020796;A5:scaffold3177:97127-97691:97114-97691:+	TCONS_00031710	TCONS_00031710,TCONS_00031709
scaffold3175	XLOC_020788	XLOC_020788;A5:scaffold3175:69062-69293:69062-69452:-	TCONS_00031698	TCONS_00031698,TCONS_00031699,TCONS_00031697
scaffold3175	XLOC_020788	XLOC_020788;A5:scaffold3175:67905-67975:67905-67986:-	TCONS_00031699	TCONS_00031699,TCONS_00031698,TCONS_00031697
scaffold17291	XLOC_011061	XLOC_011061;A5:scaffold17291:7243-7340:7216-7340:+	TCONS_00016884	TCONS_00016884,TCONS_00016883
scaffold17299	XLOC_011073	XLOC_011073;A5:scaffold17299:9211-10283:9093-10283:+	TCONS_00016904	TCONS_00016904,TCONS_00016903
scaffold10015	XLOC_000032	XLOC_000032;A5:scaffold10015:21848-21952:21790-21952:+	TCONS_00000043	TCONS_00000043,TCONS_00000044,TCONS_00000045
scaffold13608	XLOC_006413	XLOC_006413;A5:scaffold13608:15327-15430:15319-15430:+	TCONS_00009822,TCONS_00009824	TCONS_00009822,TCONS_00009824,TCONS_00009823
scaffold7033	XLOC_035494	XLOC_035494;A5:scaffold7033:13876-15399:13861-15399:+	TCONS_00053935	TCONS_00053935,TCONS_00053936
scaffold3799	XLOC_023583	XLOC_023583;A5:scaffold3799:59920-60016:59920-60268:-	TCONS_00035919	TCONS_00035919,TCONS_00035918
scaffold2556	XLOC_017049	XLOC_017049;A5:scaffold2556:80201-80708:80056-80708:+	TCONS_00026017	TCONS_00026017,TCONS_00026018
scaffold1053	XLOC_001214	XLOC_001214;A5:scaffold1053:47026-47375:46796-47375:+	TCONS_00001834,TCONS_00001835	TCONS_00001834,TCONS_00001835,TCONS_00001832
scaffold1053	XLOC_001215	XLOC_001215;A5:scaffold1053:81063-81294:80881-81294:+	TCONS_00001838	TCONS_00001838,TCONS_00001837
scaffold1051	XLOC_001168	XLOC_001168;A5:scaffold1051:18134-18508:18124-18508:+	TCONS_00001757	TCONS_00001757,TCONS_00001755,TCONS_00001756
scaffold20148	XLOC_013758	XLOC_013758;A5:scaffold20148:11243-11507:11208-11507:+	TCONS_00021016	TCONS_00021016,TCONS_00021013
scaffold17034	XLOC_010781	XLOC_010781;A5:scaffold17034:11631-11810:11630-11810:+	TCONS_00016502	TCONS_00016502,TCONS_00016503
scaffold12515	XLOC_004810	XLOC_004810;A5:scaffold12515:3967-4482:3967-4793:-	TCONS_00007384	TCONS_00007384,TCONS_00007383
scaffold12515	XLOC_004810	XLOC_004810;A5:scaffold12515:3974-4482:3974-4793:-	TCONS_00007381	TCONS_00007381,TCONS_00007382
scaffold5243	XLOC_029479	XLOC_029479;A5:scaffold5243:37420-37526:37416-37526:+	TCONS_00044810	TCONS_00044810,TCONS_00044809
scaffold5035	XLOC_028700	XLOC_028700;A5:scaffold5035:35090-35170:35039-35170:+	TCONS_00043668	TCONS_00043668,TCONS_00043667
scaffold5248	XLOC_029499	XLOC_029499;A5:scaffold5248:21567-22029:21556-22029:+	TCONS_00044838	TCONS_00044838,TCONS_00044837
scaffold81	XLOC_038765	XLOC_038765;A5:scaffold81:40771-40881:40771-40886:-	TCONS_00058904,TCONS_00058905	TCONS_00058904,TCONS_00058905,TCONS_00058906
scaffold148	XLOC_007971	XLOC_007971;A5:scaffold148:112523-112642:112519-112642:+	TCONS_00012211	TCONS_00012211,TCONS_00012209,TCONS_00012208,TCONS_00012210,TCONS_00012213
scaffold148	XLOC_007981	XLOC_007981;A5:scaffold148:184821-185425:184821-185449:-	TCONS_00012226	TCONS_00012226,TCONS_00012227
scaffold141	XLOC_007108	XLOC_007108;A5:scaffold141:355154-358875:355154-358879:-	TCONS_00010905	TCONS_00010905,TCONS_00010904
scaffold142	XLOC_007213	XLOC_007213;A5:scaffold142:29465-29575:29407-29575:+	TCONS_00011047	TCONS_00011047,TCONS_00011048
scaffold145	XLOC_007570	XLOC_007570;A5:scaffold145:297171-298104:296958-298104:+	TCONS_00011614	TCONS_00011614,TCONS_00011613
scaffold145	XLOC_007570	XLOC_007570;A5:scaffold145:296226-296567:296195-296567:+	TCONS_00011612	TCONS_00011612,TCONS_00011611
scaffold631	XLOC_033138	XLOC_033138;A5:scaffold631:2517-2974:2208-2974:+	TCONS_00050380	TCONS_00050380,TCONS_00050379
scaffold4266	XLOC_025388	XLOC_025388;A5:scaffold4266:4532-5080:4391-5080:+	TCONS_00038639	TCONS_00038639,TCONS_00038638
scaffold4264	XLOC_025366	XLOC_025366;A5:scaffold4264:45913-48879:45881-48879:+	TCONS_00038609	TCONS_00038609,TCONS_00038610
scaffold9270	XLOC_042056	XLOC_042056;A5:scaffold9270:30178-30900:30178-31023:-	TCONS_00063832	TCONS_00063832,TCONS_00063834
scaffold84	XLOC_039683	XLOC_039683;A5:scaffold84:407405-407583:407366-407583:+	TCONS_00060268	TCONS_00060268,TCONS_00060266
scaffold1949	XLOC_013122	XLOC_013122;A5:scaffold1949:158514-158587:158514-158680:-	TCONS_00019985,TCONS_00019987	TCONS_00019985,TCONS_00019987,TCONS_00019986
scaffold1239	XLOC_004604	XLOC_004604;A5:scaffold1239:155844-155917:155844-155939:-	TCONS_00007039	TCONS_00007039,TCONS_00007038
scaffold4048	XLOC_024593	XLOC_024593;A5:scaffold4048:98635-98736:98635-98785:-	TCONS_00037454,TCONS_00037455	TCONS_00037454,TCONS_00037455,TCONS_00037456
scaffold4048	XLOC_024590	XLOC_024590;A5:scaffold4048:25181-25625:25181-25629:-	TCONS_00037449	TCONS_00037449,TCONS_00037448
scaffold4045	XLOC_024580	XLOC_024580;A5:scaffold4045:93158-95014:93153-95014:+	TCONS_00037436	TCONS_00037436,TCONS_00037435
scaffold4040	XLOC_024555	XLOC_024555;A5:scaffold4040:102597-102765:102596-102765:+	TCONS_00037399	TCONS_00037399,TCONS_00037400
scaffold13597	XLOC_006390	XLOC_006390;A5:scaffold13597:11335-11460:11335-11486:-	TCONS_00009783	TCONS_00009783,TCONS_00009782
scaffold10825	XLOC_001775	XLOC_001775;A5:scaffold10825:19355-19562:19279-19562:+	TCONS_00002674	TCONS_00002674,TCONS_00002675,TCONS_00002676
scaffold848	XLOC_039921	XLOC_039921;A5:scaffold848:127872-128471:127872-128507:-	TCONS_00060615,TCONS_00060614	TCONS_00060615,TCONS_00060614,TCONS_00060616
scaffold7539	XLOC_037008	XLOC_037008;A5:scaffold7539:12583-12886:12515-12886:+	TCONS_00056227	TCONS_00056227,TCONS_00056226
scaffold9850	XLOC_043403	XLOC_043403;A5:scaffold9850:22643-22715:22622-22715:+	TCONS_00065903	TCONS_00065903,TCONS_00065904
scaffold3091	XLOC_020314	XLOC_020314;A5:scaffold3091:98607-99567:98607-99572:-	TCONS_00030995	TCONS_00030995,TCONS_00030996
scaffold3540	XLOC_022440	XLOC_022440;A5:scaffold3540:57099-57240:57099-57595:-	TCONS_00034202	TCONS_00034202,TCONS_00034201
scaffold3096	XLOC_020340	XLOC_020340;A5:scaffold3096:41063-41180:41063-41199:-	TCONS_00031033	TCONS_00031033,TCONS_00031034
scaffold3096	XLOC_020340	XLOC_020340;A5:scaffold3096:41082-41180:41082-41199:-	TCONS_00031032	TCONS_00031032,TCONS_00031031
scaffold8972	XLOC_041290	XLOC_041290;A5:scaffold8972:28342-28697:28342-28702:-	TCONS_00062666	TCONS_00062666,TCONS_00062667,TCONS_00062668
scaffold12072	XLOC_004066	XLOC_004066;A5:scaffold12072:18063-18150:18063-18152:-	TCONS_00006191	TCONS_00006191,TCONS_00006192,TCONS_00006193
scaffold2521	XLOC_016867	XLOC_016867;A5:scaffold2521:57992-58112:57845-58112:+	TCONS_00025746	TCONS_00025746,TCONS_00025745
scaffold2521	XLOC_016865	XLOC_016865;A5:scaffold2521:45119-45215:45107-45215:+	TCONS_00025743	TCONS_00025743,TCONS_00025742
scaffold2521	XLOC_016873	XLOC_016873;A5:scaffold2521:24175-24321:24175-24326:-	TCONS_00025759	TCONS_00025759,TCONS_00025757,TCONS_00025756,TCONS_00025758
scaffold2788	XLOC_018485	XLOC_018485;A5:scaffold2788:16520-18405:16439-18405:+	TCONS_00028182	TCONS_00028182,TCONS_00028180
scaffold2788	XLOC_018492	XLOC_018492;A5:scaffold2788:74041-75669:74041-75831:-	TCONS_00028192	TCONS_00028192,TCONS_00028191
scaffold25254	XLOC_016887	XLOC_016887;A5:scaffold25254:161-1526:161-1531:-	TCONS_00025782	TCONS_00025782,TCONS_00025781
scaffold5254	XLOC_029521	XLOC_029521;A5:scaffold5254:107861-108035:107803-108035:+	TCONS_00044879,TCONS_00044877	TCONS_00044879,TCONS_00044877,TCONS_00044878
scaffold5254	XLOC_029521	XLOC_029521;A5:scaffold5254:109006-109175:109002-109175:+	TCONS_00044879,TCONS_00044877	TCONS_00044879,TCONS_00044877,TCONS_00044878
scaffold5254	XLOC_029521	XLOC_029521;A5:scaffold5254:107515-107719:107511-107719:+	TCONS_00044878,TCONS_00044877	TCONS_00044878,TCONS_00044877,TCONS_00044879
scaffold5254	XLOC_029521	XLOC_029521;A5:scaffold5254:105309-105683:105221-105683:+	TCONS_00044879,TCONS_00044878	TCONS_00044879,TCONS_00044878,TCONS_00044877
scaffold6112	XLOC_032470	XLOC_032470;A5:scaffold6112:15787-15945:14970-15945:+	TCONS_00049340	TCONS_00049340,TCONS_00049338
scaffold6110	XLOC_032464	XLOC_032464;A5:scaffold6110:58825-58943:58825-58986:-	TCONS_00049329	TCONS_00049329,TCONS_00049328
scaffold14224	XLOC_007262	XLOC_007262;A5:scaffold14224:9270-9831:9247-9831:+	TCONS_00011124	TCONS_00011124,TCONS_00011125
scaffold2949	XLOC_019477	XLOC_019477;A5:scaffold2949:55311-57808:55308-57808:+	TCONS_00029687	TCONS_00029687,TCONS_00029689,TCONS_00029688
scaffold2949	XLOC_019476	XLOC_019476;A5:scaffold2949:36502-36619:36498-36619:+	TCONS_00029685,TCONS_00029684	TCONS_00029685,TCONS_00029684,TCONS_00029683,TCONS_00029686
scaffold2949	XLOC_019480	XLOC_019480;A5:scaffold2949:6892-9379:6892-9426:-	TCONS_00029692	TCONS_00029692,TCONS_00029693
scaffold2948	XLOC_019474	XLOC_019474;A5:scaffold2948:127888-128270:127888-128361:-	TCONS_00029680	TCONS_00029680,TCONS_00029678,TCONS_00029677
scaffold2948	XLOC_019473	XLOC_019473;A5:scaffold2948:102306-102541:102306-102862:-	TCONS_00029676	TCONS_00029676,TCONS_00029674
scaffold2948	XLOC_019473	XLOC_019473;A5:scaffold2948:100852-101571:100852-101576:-	TCONS_00029676,TCONS_00029675	TCONS_00029676,TCONS_00029675,TCONS_00029674
scaffold2944	XLOC_019450	XLOC_019450;A5:scaffold2944:85890-85966:85803-85966:+	TCONS_00029632,TCONS_00029634	TCONS_00029632,TCONS_00029634,TCONS_00029633
scaffold31047	XLOC_020392	XLOC_020392;A5:scaffold31047:2695-2999:2695-3138:-	TCONS_00031107,TCONS_00031108	TCONS_00031107,TCONS_00031108,TCONS_00031105,TCONS_00031106
scaffold3323	XLOC_021477	XLOC_021477;A5:scaffold3323:6409-6713:6329-6713:+	TCONS_00032721	TCONS_00032721,TCONS_00032722
scaffold3897	XLOC_023980	XLOC_023980;A5:scaffold3897:6065-6922:6065-6928:-	TCONS_00036514	TCONS_00036514,TCONS_00036513
scaffold2053	XLOC_014045	XLOC_014045;A5:scaffold2053:73373-74120:73373-74324:-	TCONS_00021460	TCONS_00021460,TCONS_00021459
scaffold2051	XLOC_014038	XLOC_014038;A5:scaffold2051:207837-208808:206992-208808:+	TCONS_00021446	TCONS_00021446,TCONS_00021445,TCONS_00021447
scaffold13036	XLOC_005530	XLOC_005530;A5:scaffold13036:32738-32878:32738-32884:-	TCONS_00008505	TCONS_00008505,TCONS_00008504
scaffold13036	XLOC_005530	XLOC_005530;A5:scaffold13036:27804-28237:27804-28250:-	TCONS_00008504	TCONS_00008504,TCONS_00008505
scaffold16775	XLOC_010448	XLOC_010448;A5:scaffold16775:3693-4605:3655-4605:+	TCONS_00015973	TCONS_00015973,TCONS_00015972,TCONS_00015970,TCONS_00015971
scaffold7811	XLOC_037887	XLOC_037887;A5:scaffold7811:64375-64462:64364-64462:+	TCONS_00057582	TCONS_00057582,TCONS_00057581
scaffold154	XLOC_008735	XLOC_008735;A5:scaffold154:433181-433271:433181-433278:-	TCONS_00013377	TCONS_00013377,TCONS_00013378
scaffold9032	XLOC_041456	XLOC_041456;A5:scaffold9032:31375-31469:31375-31491:-	TCONS_00062934,TCONS_00062935	TCONS_00062934,TCONS_00062935,TCONS_00062933
scaffold1550	XLOC_008898	XLOC_008898;A5:scaffold1550:17197-17284:17171-17284:+	TCONS_00013616	TCONS_00013616,TCONS_00013617
scaffold12856	XLOC_005276	XLOC_005276;A5:scaffold12856:15537-15644:15537-15648:-	TCONS_00008083	TCONS_00008083,TCONS_00008082,TCONS_00008084
scaffold12855	XLOC_005269	XLOC_005269;A5:scaffold12855:3921-4059:3920-4059:+	TCONS_00008072	TCONS_00008072,TCONS_00008070,TCONS_00008071
scaffold3941	XLOC_024157	XLOC_024157;A5:scaffold3941:17426-18947:17423-18947:+	TCONS_00036784	TCONS_00036784,TCONS_00036782,TCONS_00036783,TCONS_00036781
scaffold6326	XLOC_033190	XLOC_033190;A5:scaffold6326:19524-19744:19448-19744:+	TCONS_00050461	TCONS_00050461,TCONS_00050460
scaffold960	XLOC_042831	XLOC_042831;A5:scaffold960:407088-408257:407088-408271:-	TCONS_00065023	TCONS_00065023,TCONS_00065024
scaffold765	XLOC_037335	XLOC_037335;A5:scaffold765:185239-187493:185239-187501:-	TCONS_00056738	TCONS_00056738,TCONS_00056736
scaffold765	XLOC_037335	XLOC_037335;A5:scaffold765:185239-187455:185239-187501:-	TCONS_00056737	TCONS_00056737,TCONS_00056736
scaffold765	XLOC_037335	XLOC_037335;A5:scaffold765:185239-187455:185239-187493:-	TCONS_00056737	TCONS_00056737,TCONS_00056738
scaffold1689	XLOC_010599	XLOC_010599;A5:scaffold1689:71301-71394:71277-71394:+	TCONS_00016206	TCONS_00016206,TCONS_00016207
scaffold3741	XLOC_023327	XLOC_023327;A5:scaffold3741:80535-81305:80535-81320:-	TCONS_00035538	TCONS_00035538,TCONS_00035539
scaffold5006	XLOC_028602	XLOC_028602;A5:scaffold5006:135624-135745:135608-135745:+	TCONS_00043504	TCONS_00043504,TCONS_00043503
scaffold3156	XLOC_020675	XLOC_020675;A5:scaffold3156:106311-106466:106300-106466:+	TCONS_00031529	TCONS_00031529,TCONS_00031530
scaffold448	XLOC_026464	XLOC_026464;A5:scaffold448:45638-45964:45497-45964:+	TCONS_00040258	TCONS_00040258,TCONS_00040259
scaffold448	XLOC_026464	XLOC_026464;A5:scaffold448:46761-47329:46710-47329:+	TCONS_00040257,TCONS_00040259	TCONS_00040257,TCONS_00040259,TCONS_00040260
scaffold57225	XLOC_031186	XLOC_031186;A5:scaffold57225:633-812:633-833:-	TCONS_00047414	TCONS_00047414,TCONS_00047415
scaffold7585	XLOC_037135	XLOC_037135;A5:scaffold7585:33854-34117:33850-34117:+	TCONS_00056438	TCONS_00056438,TCONS_00056437
scaffold63524	XLOC_033253	XLOC_033253;A5:scaffold63524:128-210:64-210:+	TCONS_00050564	TCONS_00050564,TCONS_00050563
scaffold2200	XLOC_015073	XLOC_015073;A5:scaffold2200:87716-87957:87716-87962:-	TCONS_00023031	TCONS_00023031,TCONS_00023030,TCONS_00023032
scaffold12687	XLOC_005030	XLOC_005030;A5:scaffold12687:6869-7132:6834-7132:+	TCONS_00007717	TCONS_00007717,TCONS_00007718
scaffold12682	XLOC_005027	XLOC_005027;A5:scaffold12682:16645-16714:16645-16741:-	TCONS_00007711	TCONS_00007711,TCONS_00007712
scaffold9208	XLOC_041909	XLOC_041909;A5:scaffold9208:20216-20300:20216-20302:-	TCONS_00063606	TCONS_00063606,TCONS_00063607
scaffold161	XLOC_009697	XLOC_009697;A5:scaffold161:226291-232348:226251-232348:+	TCONS_00014841	TCONS_00014841,TCONS_00014842
scaffold161	XLOC_009705	XLOC_009705;A5:scaffold161:239013-239183:239013-239216:-	TCONS_00014859	TCONS_00014859,TCONS_00014858
scaffold167	XLOC_010381	XLOC_010381;A5:scaffold167:120755-128254:120755-128281:-	TCONS_00015875	TCONS_00015875,TCONS_00015876
scaffold1038	XLOC_000829	XLOC_000829;A5:scaffold1038:267633-267742:267633-267765:-	TCONS_00001247	TCONS_00001247,TCONS_00001248
scaffold5009	XLOC_028622	XLOC_028622;A5:scaffold5009:47126-47333:47126-47355:-	TCONS_00043532	TCONS_00043532,TCONS_00043531
scaffold5009	XLOC_028623	XLOC_028623;A5:scaffold5009:87640-87736:87640-87742:-	TCONS_00043534	TCONS_00043534,TCONS_00043533
scaffold1030	XLOC_000663	XLOC_000663;A5:scaffold1030:146607-147037:146607-147047:-	TCONS_00001000	TCONS_00001000,TCONS_00001001
scaffold1036	XLOC_000791	XLOC_000791;A5:scaffold1036:67567-67886:67567-67989:-	TCONS_00001188	TCONS_00001188,TCONS_00001190,TCONS_00001189
scaffold1037	XLOC_000808	XLOC_000808;A5:scaffold1037:37066-37269:37058-37269:+	TCONS_00001217,TCONS_00001214	TCONS_00001217,TCONS_00001214,TCONS_00001216
scaffold3994	XLOC_024353	XLOC_024353;A5:scaffold3994:4984-5142:4945-5142:+	TCONS_00037080	TCONS_00037080,TCONS_00037081
scaffold3994	XLOC_024356	XLOC_024356;A5:scaffold3994:40449-41600:40445-41600:+	TCONS_00037085	TCONS_00037085,TCONS_00037086
scaffold4071	XLOC_024690	XLOC_024690;A5:scaffold4071:61532-61717:61492-61717:+	TCONS_00037614,TCONS_00037615	TCONS_00037614,TCONS_00037615,TCONS_00037613
scaffold1787	XLOC_011662	XLOC_011662;A5:scaffold1787:18808-19234:18808-19271:-	TCONS_00017811	TCONS_00017811,TCONS_00017810
scaffold1787	XLOC_011663	XLOC_011663;A5:scaffold1787:22837-30645:22837-30725:-	TCONS_00017815	TCONS_00017815,TCONS_00017814
scaffold1787	XLOC_011667	XLOC_011667;A5:scaffold1787:153814-154014:153814-154079:-	TCONS_00017822	TCONS_00017822,TCONS_00017821
scaffold1963	XLOC_013286	XLOC_013286;A5:scaffold1963:46661-46929:46661-47851:-	TCONS_00020242	TCONS_00020242,TCONS_00020241,TCONS_00020244
scaffold1960	XLOC_013249	XLOC_013249;A5:scaffold1960:17562-17657:17557-17657:+	TCONS_00020179	TCONS_00020179,TCONS_00020180
scaffold1960	XLOC_013252	XLOC_013252;A5:scaffold1960:103784-104662:103783-104662:+	TCONS_00020185	TCONS_00020185,TCONS_00020184
scaffold1960	XLOC_013256	XLOC_013256;A5:scaffold1960:129516-131367:129516-131398:-	TCONS_00020190	TCONS_00020190,TCONS_00020191
scaffold1788	XLOC_011685	XLOC_011685;A5:scaffold1788:117222-117626:117222-117635:-	TCONS_00017854	TCONS_00017854,TCONS_00017855,TCONS_00017856
scaffold13824	XLOC_006725	XLOC_006725;A5:scaffold13824:45936-46191:45936-46556:-	TCONS_00010307	TCONS_00010307,TCONS_00010308
scaffold577	XLOC_031323	XLOC_031323;A5:scaffold577:151348-152572:151348-153700:-	TCONS_00047631	TCONS_00047631,TCONS_00047630
scaffold576	XLOC_031299	XLOC_031299;A5:scaffold576:181794-182482:181767-182482:+	TCONS_00047590	TCONS_00047590,TCONS_00047591
scaffold576	XLOC_031299	XLOC_031299;A5:scaffold576:181805-182482:181794-182482:+	TCONS_00047593	TCONS_00047593,TCONS_00047590
scaffold576	XLOC_031299	XLOC_031299;A5:scaffold576:181805-182482:181767-182482:+	TCONS_00047593	TCONS_00047593,TCONS_00047591
scaffold14099	XLOC_007099	XLOC_007099;A5:scaffold14099:10756-10842:10712-10842:+	TCONS_00010889	TCONS_00010889,TCONS_00010888
scaffold14099	XLOC_007099	XLOC_007099;A5:scaffold14099:8375-8881:8283-8881:+	TCONS_00010887,TCONS_00010888	TCONS_00010887,TCONS_00010888,TCONS_00010889
scaffold18761	XLOC_012457	XLOC_012457;A5:scaffold18761:11361-11449:11361-11608:-	TCONS_00018988	TCONS_00018988,TCONS_00018987
scaffold10593	XLOC_001308	XLOC_001308;A5:scaffold10593:17889-18870:17687-18870:+	TCONS_00001989	TCONS_00001989,TCONS_00001991
scaffold10593	XLOC_001308	XLOC_001308;A5:scaffold10593:17769-18870:17687-18870:+	TCONS_00001990	TCONS_00001990,TCONS_00001991
scaffold10593	XLOC_001308	XLOC_001308;A5:scaffold10593:17889-18870:17769-18870:+	TCONS_00001989	TCONS_00001989,TCONS_00001990
scaffold524	XLOC_029463	XLOC_029463;A5:scaffold524:18307-18966:18307-19164:-	TCONS_00044784,TCONS_00044786	TCONS_00044784,TCONS_00044786,TCONS_00044785
scaffold12991	XLOC_005431	XLOC_005431;A5:scaffold12991:11296-11581:11296-12670:-	TCONS_00008331	TCONS_00008331,TCONS_00008330
scaffold1169	XLOC_003446	XLOC_003446;A5:scaffold1169:95615-95991:95602-95991:+	TCONS_00005209,TCONS_00005208	TCONS_00005209,TCONS_00005208,TCONS_00005210,TCONS_00005211
scaffold1169	XLOC_003446	XLOC_003446;A5:scaffold1169:95333-95430:94730-95430:+	TCONS_00005211	TCONS_00005211,TCONS_00005208
scaffold563	XLOC_030887	XLOC_030887;A5:scaffold563:24525-25015:24525-25858:-	TCONS_00046944	TCONS_00046944,TCONS_00046945
scaffold54637	XLOC_030244	XLOC_030244;A5:scaffold54637:1026-1134:1026-1171:-	TCONS_00045953	TCONS_00045953,TCONS_00045952
scaffold54637	XLOC_030244	XLOC_030244;A5:scaffold54637:1026-1134:1026-1139:-	TCONS_00045953	TCONS_00045953,TCONS_00045954
scaffold54637	XLOC_030244	XLOC_030244;A5:scaffold54637:1026-1139:1026-1171:-	TCONS_00045954	TCONS_00045954,TCONS_00045952
scaffold5918	XLOC_031788	XLOC_031788;A5:scaffold5918:31769-32353:31769-32355:-	TCONS_00048328	TCONS_00048328,TCONS_00048329,TCONS_00048330
scaffold3230	XLOC_021034	XLOC_021034;A5:scaffold3230:111969-113029:111919-113029:+	TCONS_00032054	TCONS_00032054,TCONS_00032053
scaffold3723	XLOC_023264	XLOC_023264;A5:scaffold3723:92270-92417:92263-92417:+	TCONS_00035433	TCONS_00035433,TCONS_00035432,TCONS_00035435
scaffold3723	XLOC_023264	XLOC_023264;A5:scaffold3723:93051-93237:92516-93237:+	TCONS_00035433	TCONS_00035433,TCONS_00035432,TCONS_00035435
scaffold3723	XLOC_023264	XLOC_023264;A5:scaffold3723:90749-90866:90729-90866:+	TCONS_00035432,TCONS_00035435,TCONS_00035434	TCONS_00035432,TCONS_00035435,TCONS_00035434,TCONS_00035433
scaffold7518	XLOC_036956	XLOC_036956;A5:scaffold7518:21841-22486:21825-22486:+	TCONS_00056148	TCONS_00056148,TCONS_00056146,TCONS_00056147
scaffold11970	XLOC_003907	XLOC_003907;A5:scaffold11970:5703-5829:5703-5849:-	TCONS_00005927,TCONS_00005923	TCONS_00005927,TCONS_00005923,TCONS_00005924,TCONS_00005925,TCONS_00005926,TCONS_00005922
scaffold20449	XLOC_014006	XLOC_014006;A5:scaffold20449:6638-6747:6602-6747:+	TCONS_00021397	TCONS_00021397,TCONS_00021396
scaffold5593	XLOC_030739	XLOC_030739;A5:scaffold5593:64666-65742:64666-65774:-	TCONS_00046707	TCONS_00046707,TCONS_00046706
scaffold3529	XLOC_022372	XLOC_022372;A5:scaffold3529:74912-75059:74911-75059:+	TCONS_00034101	TCONS_00034101,TCONS_00034102,TCONS_00034103
scaffold3529	XLOC_022374	XLOC_022374;A5:scaffold3529:111811-112562:111462-112562:+	TCONS_00034105	TCONS_00034105,TCONS_00034106
scaffold3525	XLOC_022348	XLOC_022348;A5:scaffold3525:35345-35422:35284-35422:+	TCONS_00034067	TCONS_00034067,TCONS_00034068
scaffold3525	XLOC_022348	XLOC_022348;A5:scaffold3525:37689-37963:37688-37963:+	TCONS_00034067	TCONS_00034067,TCONS_00034068
scaffold3526	XLOC_022354	XLOC_022354;A5:scaffold3526:74069-75677:74067-75677:+	TCONS_00034077	TCONS_00034077,TCONS_00034076,TCONS_00034075
scaffold2691	XLOC_017950	XLOC_017950;A5:scaffold2691:58693-59549:58693-59596:-	TCONS_00027364,TCONS_00027362	TCONS_00027364,TCONS_00027362,TCONS_00027361,TCONS_00027365
scaffold2693	XLOC_017964	XLOC_017964;A5:scaffold2693:95687-95771:95520-95771:+	TCONS_00027381	TCONS_00027381,TCONS_00027382
scaffold2694	XLOC_017975	XLOC_017975;A5:scaffold2694:99009-99113:98995-99113:+	TCONS_00027398	TCONS_00027398,TCONS_00027401,TCONS_00027400,TCONS_00027399
scaffold12611	XLOC_004924	XLOC_004924;A5:scaffold12611:21896-22410:21859-22410:+	TCONS_00007550	TCONS_00007550,TCONS_00007551
scaffold2441	XLOC_016449	XLOC_016449;A5:scaffold2441:86752-86837:86281-86837:+	TCONS_00025123	TCONS_00025123,TCONS_00025124
scaffold17468	XLOC_011271	XLOC_011271;A5:scaffold17468:3804-4917:3800-4917:+	TCONS_00017207	TCONS_00017207,TCONS_00017206
scaffold10207	XLOC_000435	XLOC_000435;A5:scaffold10207:11910-12850:11892-12850:+	TCONS_00000668	TCONS_00000668,TCONS_00000669
scaffold13014	XLOC_005482	XLOC_005482;A5:scaffold13014:6463-7136:6447-7136:+	TCONS_00008422	TCONS_00008422,TCONS_00008423
scaffold29444	XLOC_019452	XLOC_019452;A5:scaffold29444:3196-3476:2819-3476:+	TCONS_00029638	TCONS_00029638,TCONS_00029637
scaffold29444	XLOC_019452	XLOC_019452;A5:scaffold29444:3196-3476:2023-3476:+	TCONS_00029638	TCONS_00029638,TCONS_00029636
scaffold29445	XLOC_019453	XLOC_019453;A5:scaffold29445:1375-2010:1375-2022:-	TCONS_00029640	TCONS_00029640,TCONS_00029639
scaffold16754	XLOC_010429	XLOC_010429;A5:scaffold16754:4619-4866:4597-4866:+	TCONS_00015942,TCONS_00015945	TCONS_00015942,TCONS_00015945,TCONS_00015943
scaffold16754	XLOC_010429	XLOC_010429;A5:scaffold16754:4619-4866:4575-4866:+	TCONS_00015942,TCONS_00015945	TCONS_00015942,TCONS_00015945,TCONS_00015944
scaffold16754	XLOC_010429	XLOC_010429;A5:scaffold16754:8683-9690:8676-9690:+	TCONS_00015943,TCONS_00015945	TCONS_00015943,TCONS_00015945,TCONS_00015944
scaffold16754	XLOC_010429	XLOC_010429;A5:scaffold16754:4597-4866:4575-4866:+	TCONS_00015943	TCONS_00015943,TCONS_00015944
scaffold1286	XLOC_005280	XLOC_005280;A5:scaffold1286:120605-120688:120605-120702:-	TCONS_00008092	TCONS_00008092,TCONS_00008090
scaffold9013	XLOC_041410	XLOC_041410;A5:scaffold9013:22597-22802:22597-22816:-	TCONS_00062866,TCONS_00062864	TCONS_00062866,TCONS_00062864,TCONS_00062865
scaffold15317	XLOC_008618	XLOC_008618;A5:scaffold15317:5996-6976:5996-7047:-	TCONS_00013193	TCONS_00013193,TCONS_00013194
scaffold1572	XLOC_009152	XLOC_009152;A5:scaffold1572:61391-61619:61267-61619:+	TCONS_00014007,TCONS_00014006	TCONS_00014007,TCONS_00014006,TCONS_00014005,TCONS_00014008
scaffold1572	XLOC_009152	XLOC_009152;A5:scaffold1572:63099-63189:62888-63189:+	TCONS_00014005,TCONS_00014007,TCONS_00014008,TCONS_00014009	TCONS_00014005,TCONS_00014007,TCONS_00014008,TCONS_00014009,TCONS_00014006
scaffold1574	XLOC_009173	XLOC_009173;A5:scaffold1574:54614-55688:54582-55688:+	TCONS_00014039	TCONS_00014039,TCONS_00014040
scaffold11567	XLOC_003231	XLOC_003231;A5:scaffold11567:18726-18906:18726-18978:-	TCONS_00004887	TCONS_00004887,TCONS_00004886
scaffold295	XLOC_019487	XLOC_019487;A5:scaffold295:422334-422463:422285-422463:+	TCONS_00029710,TCONS_00029708,TCONS_00029709	TCONS_00029710,TCONS_00029708,TCONS_00029709,TCONS_00029707
scaffold290	XLOC_019178	XLOC_019178;A5:scaffold290:96792-96980:96082-96980:+	TCONS_00029192	TCONS_00029192,TCONS_00029193
scaffold290	XLOC_019176	XLOC_019176;A5:scaffold290:52560-52693:52489-52693:+	TCONS_00029188	TCONS_00029188,TCONS_00029189
scaffold290	XLOC_019185	XLOC_019185;A5:scaffold290:18429-18578:18429-18622:-	TCONS_00029204	TCONS_00029204,TCONS_00029203,TCONS_00029202
scaffold292	XLOC_019324	XLOC_019324;A5:scaffold292:256275-256389:255434-256389:+	TCONS_00029427	TCONS_00029427,TCONS_00029429
scaffold8523	XLOC_040060	XLOC_040060;A5:scaffold8523:45591-45675:45589-45675:+	TCONS_00060832	TCONS_00060832,TCONS_00060833
scaffold742	XLOC_036668	XLOC_036668;A5:scaffold742:173456-174427:173452-174427:+	TCONS_00055726	TCONS_00055726,TCONS_00055727
scaffold742	XLOC_036674	XLOC_036674;A5:scaffold742:181007-181301:181007-181520:-	TCONS_00055738	TCONS_00055738,TCONS_00055740,TCONS_00055739
scaffold10783	XLOC_001694	XLOC_001694;A5:scaffold10783:37189-37278:37167-37278:+	TCONS_00002564,TCONS_00002563	TCONS_00002564,TCONS_00002563,TCONS_00002562
scaffold10783	XLOC_001695	XLOC_001695;A5:scaffold10783:19231-19351:19231-19364:-	TCONS_00002566	TCONS_00002566,TCONS_00002565
scaffold7255	XLOC_036164	XLOC_036164;A5:scaffold7255:102975-103055:102660-103055:+	TCONS_00054945	TCONS_00054945,TCONS_00054946
scaffold7169	XLOC_035908	XLOC_035908;A5:scaffold7169:96240-96778:96240-96838:-	TCONS_00054557,TCONS_00054556	TCONS_00054557,TCONS_00054556,TCONS_00054555
scaffold7995	XLOC_038471	XLOC_038471;A5:scaffold7995:15609-15688:15605-15688:+	TCONS_00058468	TCONS_00058468,TCONS_00058467,TCONS_00058466
scaffold8999	XLOC_041359	XLOC_041359;A5:scaffold8999:70509-70606:70482-70606:+	TCONS_00062780	TCONS_00062780,TCONS_00062781,TCONS_00062782
scaffold2266	XLOC_015431	XLOC_015431;A5:scaffold2266:25290-25386:25281-25386:+	TCONS_00023536	TCONS_00023536,TCONS_00023537
scaffold11360	XLOC_002857	XLOC_002857;A5:scaffold11360:15000-15132:14999-15132:+	TCONS_00004304	TCONS_00004304,TCONS_00004305,TCONS_00004303
scaffold352	XLOC_022323	XLOC_022323;A5:scaffold352:46874-48589:46874-48599:-	TCONS_00034027,TCONS_00034029	TCONS_00034027,TCONS_00034029,TCONS_00034028
scaffold11098	XLOC_002312	XLOC_002312;A5:scaffold11098:3530-6836:3332-6836:+	TCONS_00003479	TCONS_00003479,TCONS_00003477
scaffold11098	XLOC_002313	XLOC_002313;A5:scaffold11098:13990-14109:13990-14271:-	TCONS_00003483	TCONS_00003483,TCONS_00003480,TCONS_00003482
scaffold11098	XLOC_002314	XLOC_002314;A5:scaffold11098:31765-34857:31765-34877:-	TCONS_00003484	TCONS_00003484,TCONS_00003486
scaffold2489	XLOC_016718	XLOC_016718;A5:scaffold2489:104837-105740:104837-105806:-	TCONS_00025541	TCONS_00025541,TCONS_00025539
scaffold102	XLOC_000424	XLOC_000424;A5:scaffold102:493274-493438:493274-494158:-	TCONS_00000655	TCONS_00000655,TCONS_00000652
scaffold102	XLOC_000424	XLOC_000424;A5:scaffold102:493274-493438:493274-493889:-	TCONS_00000655	TCONS_00000655,TCONS_00000653
scaffold27735	XLOC_018435	XLOC_018435;A5:scaffold27735:5050-5183:5046-5183:+	TCONS_00028100	TCONS_00028100,TCONS_00028102
scaffold4225	XLOC_025249	XLOC_025249;A5:scaffold4225:64702-64982:64702-64987:-	TCONS_00038432,TCONS_00038433	TCONS_00038432,TCONS_00038433,TCONS_00038431
scaffold4225	XLOC_025249	XLOC_025249;A5:scaffold4225:63196-63901:63196-63910:-	TCONS_00038432	TCONS_00038432,TCONS_00038433,TCONS_00038431
scaffold5141	XLOC_029051	XLOC_029051;A5:scaffold5141:19460-19852:19446-19852:+	TCONS_00044180	TCONS_00044180,TCONS_00044179,TCONS_00044181
scaffold4885	XLOC_028103	XLOC_028103;A5:scaffold4885:60913-63025:60898-63025:+	TCONS_00042742	TCONS_00042742,TCONS_00042743
scaffold4885	XLOC_028105	XLOC_028105;A5:scaffold4885:36135-36355:36135-36368:-	TCONS_00042747	TCONS_00042747,TCONS_00042748
scaffold8571	XLOC_040151	XLOC_040151;A5:scaffold8571:30355-30695:29906-30695:+	TCONS_00060985	TCONS_00060985,TCONS_00060986,TCONS_00060987
scaffold1344	XLOC_006195	XLOC_006195;A5:scaffold1344:115431-115555:115431-115559:-	TCONS_00009481	TCONS_00009481,TCONS_00009479
scaffold10418	XLOC_000944	XLOC_000944;A5:scaffold10418:36786-36879:36786-36896:-	TCONS_00001417	TCONS_00001417,TCONS_00001418
scaffold10417	XLOC_000935	XLOC_000935;A5:scaffold10417:8706-9359:7835-9359:+	TCONS_00001403	TCONS_00001403,TCONS_00001404
scaffold10417	XLOC_000935	XLOC_000935;A5:scaffold10417:8643-9359:7835-9359:+	TCONS_00001401	TCONS_00001401,TCONS_00001404
scaffold10417	XLOC_000935	XLOC_000935;A5:scaffold10417:10105-10199:10085-10199:+	TCONS_00001403,TCONS_00001404	TCONS_00001403,TCONS_00001404,TCONS_00001402,TCONS_00001405
scaffold10417	XLOC_000935	XLOC_000935;A5:scaffold10417:8706-9359:8643-9359:+	TCONS_00001403	TCONS_00001403,TCONS_00001401
scaffold1901	XLOC_012714	XLOC_012714;A5:scaffold1901:54734-81718:54728-81718:+	TCONS_00019366	TCONS_00019366,TCONS_00019365
scaffold1903	XLOC_012722	XLOC_012722;A5:scaffold1903:22223-22582:22223-22583:-	TCONS_00019377	TCONS_00019377,TCONS_00019378
scaffold5281	XLOC_029618	XLOC_029618;A5:scaffold5281:26269-29104:26238-29104:+	TCONS_00045030,TCONS_00045032	TCONS_00045030,TCONS_00045032,TCONS_00045031
scaffold10572	XLOC_001275	XLOC_001275;A5:scaffold10572:37353-37505:37353-37534:-	TCONS_00001939	TCONS_00001939,TCONS_00001940
scaffold7753	XLOC_037713	XLOC_037713;A5:scaffold7753:29687-29781:29601-29781:+	TCONS_00057317	TCONS_00057317,TCONS_00057315
scaffold7753	XLOC_037714	XLOC_037714;A5:scaffold7753:7484-7607:7484-7611:-	TCONS_00057319,TCONS_00057321	TCONS_00057319,TCONS_00057321,TCONS_00057320
scaffold7753	XLOC_037714	XLOC_037714;A5:scaffold7753:7761-7847:7761-8473:-	TCONS_00057321	TCONS_00057321,TCONS_00057318
scaffold7753	XLOC_037714	XLOC_037714;A5:scaffold7753:7484-7590:7484-7607:-	TCONS_00057318	TCONS_00057318,TCONS_00057319,TCONS_00057321
scaffold7753	XLOC_037714	XLOC_037714;A5:scaffold7753:7484-7590:7484-7611:-	TCONS_00057318	TCONS_00057318,TCONS_00057320
scaffold8331	XLOC_039451	XLOC_039451;A5:scaffold8331:22412-22501:22402-22501:+	TCONS_00059921	TCONS_00059921,TCONS_00059922
scaffold5935	XLOC_031824	XLOC_031824;A5:scaffold5935:39362-39432:39362-39467:-	TCONS_00048382	TCONS_00048382,TCONS_00048380
scaffold5935	XLOC_031823	XLOC_031823;A5:scaffold5935:18823-18906:18823-18907:-	TCONS_00048377	TCONS_00048377,TCONS_00048378,TCONS_00048379
scaffold5935	XLOC_031823	XLOC_031823;A5:scaffold5935:20392-21355:20392-21361:-	TCONS_00048378	TCONS_00048378,TCONS_00048379,TCONS_00048377
scaffold5937	XLOC_031831	XLOC_031831;A5:scaffold5937:68908-71107:68908-71111:-	TCONS_00048396	TCONS_00048396,TCONS_00048394,TCONS_00048395
scaffold5146	XLOC_029086	XLOC_029086;A5:scaffold5146:83197-84447:83197-84818:-	TCONS_00044229	TCONS_00044229,TCONS_00044228
scaffold7578	XLOC_037120	XLOC_037120;A5:scaffold7578:16593-16955:16593-16979:-	TCONS_00056408	TCONS_00056408,TCONS_00056409
scaffold11959	XLOC_003889	XLOC_003889;A5:scaffold11959:55942-56300:55941-56300:+	TCONS_00005897	TCONS_00005897,TCONS_00005898
scaffold12039	XLOC_004021	XLOC_004021;A5:scaffold12039:14238-14370:14237-14370:+	TCONS_00006116	TCONS_00006116,TCONS_00006115
scaffold6480	XLOC_033685	XLOC_033685;A5:scaffold6480:19066-19640:18640-19640:+	TCONS_00051209	TCONS_00051209,TCONS_00051210
scaffold6486	XLOC_033703	XLOC_033703;A5:scaffold6486:29964-30263:29964-30275:-	TCONS_00051234	TCONS_00051234,TCONS_00051235
scaffold9740	XLOC_043157	XLOC_043157;A5:scaffold9740:13676-13815:13651-13815:+	TCONS_00065519	TCONS_00065519,TCONS_00065520
scaffold6156	XLOC_032612	XLOC_032612;A5:scaffold6156:71133-72693:71133-72764:-	TCONS_00049558	TCONS_00049558,TCONS_00049560
scaffold6154	XLOC_032607	XLOC_032607;A5:scaffold6154:15166-16235:15166-16336:-	TCONS_00049552	TCONS_00049552,TCONS_00049551
scaffold12788	XLOC_005175	XLOC_005175;A5:scaffold12788:2655-2745:2637-2745:+	TCONS_00007939	TCONS_00007939,TCONS_00007938
scaffold3504	XLOC_022285	XLOC_022285;A5:scaffold3504:114400-114518:114318-114518:+	TCONS_00033967,TCONS_00033966	TCONS_00033967,TCONS_00033966,TCONS_00033969,TCONS_00033968
scaffold3053	XLOC_020072	XLOC_020072;A5:scaffold3053:15040-16031:15035-16031:+	TCONS_00030632	TCONS_00030632,TCONS_00030630,TCONS_00030631
scaffold30206	XLOC_019892	XLOC_019892;A5:scaffold30206:283-484:283-502:-	TCONS_00030342	TCONS_00030342,TCONS_00030343
scaffold3059	XLOC_020081	XLOC_020081;A5:scaffold3059:35269-35404:34474-35404:+	TCONS_00030648	TCONS_00030648,TCONS_00030647
scaffold2901	XLOC_019197	XLOC_019197;A5:scaffold2901:49443-51177:49437-51177:+	TCONS_00029219	TCONS_00029219,TCONS_00029220
scaffold2672	XLOC_017824	XLOC_017824;A5:scaffold2672:55096-55192:55086-55192:+	TCONS_00027177	TCONS_00027177,TCONS_00027176
scaffold2672	XLOC_017825	XLOC_017825;A5:scaffold2672:60376-60691:60076-60691:+	TCONS_00027180	TCONS_00027180,TCONS_00027179
scaffold829	XLOC_039322	XLOC_039322;A5:scaffold829:182246-182348:182216-182348:+	TCONS_00059718,TCONS_00059717	TCONS_00059718,TCONS_00059717,TCONS_00059716
scaffold9765	XLOC_043205	XLOC_043205;A5:scaffold9765:17714-18273:17698-18273:+	TCONS_00065591,TCONS_00065593	TCONS_00065591,TCONS_00065593,TCONS_00065590,TCONS_00065592
scaffold9765	XLOC_043204	XLOC_043204;A5:scaffold9765:6553-6965:6551-6965:+	TCONS_00065588	TCONS_00065588,TCONS_00065589
scaffold10446	XLOC_001002	XLOC_001002;A5:scaffold10446:27914-28013:27912-28013:+	TCONS_00001504	TCONS_00001504,TCONS_00001503,TCONS_00001505
scaffold4049	XLOC_024595	XLOC_024595;A5:scaffold4049:6280-6361:6280-6363:-	TCONS_00037458	TCONS_00037458,TCONS_00037459
scaffold18204	XLOC_012040	XLOC_012040;A5:scaffold18204:11607-11746:11503-11746:+	TCONS_00018370	TCONS_00018370,TCONS_00018371
scaffold2018	XLOC_013793	XLOC_013793;A5:scaffold2018:63571-64162:63571-64221:-	TCONS_00021076	TCONS_00021076,TCONS_00021074,TCONS_00021075
scaffold24161	XLOC_016301	XLOC_016301;A5:scaffold24161:1872-1965:1775-1965:+	TCONS_00024892	TCONS_00024892,TCONS_00024891
scaffold5548	XLOC_030576	XLOC_030576;A5:scaffold5548:35899-36148:35893-36148:+	TCONS_00046446	TCONS_00046446,TCONS_00046445
scaffold5548	XLOC_030579	XLOC_030579;A5:scaffold5548:48615-49345:48615-49454:-	TCONS_00046452	TCONS_00046452,TCONS_00046451
scaffold5540	XLOC_030548	XLOC_030548;A5:scaffold5540:5191-5473:5163-5473:+	TCONS_00046402	TCONS_00046402,TCONS_00046403
scaffold5540	XLOC_030551	XLOC_030551;A5:scaffold5540:72608-72700:72573-72700:+	TCONS_00046411	TCONS_00046411,TCONS_00046410,TCONS_00046409,TCONS_00046412
scaffold5540	XLOC_030553	XLOC_030553;A5:scaffold5540:20351-21230:20351-21241:-	TCONS_00046415	TCONS_00046415,TCONS_00046414
scaffold8225	XLOC_039116	XLOC_039116;A5:scaffold8225:20171-20386:20140-20386:+	TCONS_00059430	TCONS_00059430,TCONS_00059429
scaffold8225	XLOC_039116	XLOC_039116;A5:scaffold8225:21786-22252:21496-22252:+	TCONS_00059430	TCONS_00059430,TCONS_00059429
scaffold8225	XLOC_039116	XLOC_039116;A5:scaffold8225:21786-22252:21478-22252:+	TCONS_00059430	TCONS_00059430,TCONS_00059431
scaffold8225	XLOC_039116	XLOC_039116;A5:scaffold8225:21496-22252:21478-22252:+	TCONS_00059429	TCONS_00059429,TCONS_00059431
scaffold8225	XLOC_039118	XLOC_039118;A5:scaffold8225:33405-35990:33405-35992:-	TCONS_00059433	TCONS_00059433,TCONS_00059434
scaffold15337	XLOC_008639	XLOC_008639;A5:scaffold15337:9757-10818:9734-10818:+	TCONS_00013225	TCONS_00013225,TCONS_00013224
scaffold1596	XLOC_009474	XLOC_009474;A5:scaffold1596:13411-13493:13086-13493:+	TCONS_00014501	TCONS_00014501,TCONS_00014500
scaffold1595	XLOC_009463	XLOC_009463;A5:scaffold1595:115360-115448:115360-115545:-	TCONS_00014477	TCONS_00014477,TCONS_00014478
scaffold1594	XLOC_009453	XLOC_009453;A5:scaffold1594:68564-69914:68559-69914:+	TCONS_00014460	TCONS_00014460,TCONS_00014461
scaffold1594	XLOC_009454	XLOC_009454;A5:scaffold1594:75626-76671:75626-76676:-	TCONS_00014462	TCONS_00014462,TCONS_00014463,TCONS_00014464
scaffold1593	XLOC_009437	XLOC_009437;A5:scaffold1593:63915-68274:63891-68274:+	TCONS_00014433	TCONS_00014433,TCONS_00014434,TCONS_00014432
scaffold1593	XLOC_009438	XLOC_009438;A5:scaffold1593:113109-113187:113107-113187:+	TCONS_00014437	TCONS_00014437,TCONS_00014435,TCONS_00014436
scaffold1593	XLOC_009441	XLOC_009441;A5:scaffold1593:75489-75985:75489-76020:-	TCONS_00014442	TCONS_00014442,TCONS_00014443
scaffold12817	XLOC_005227	XLOC_005227;A5:scaffold12817:20967-21081:20967-21100:-	TCONS_00008014	TCONS_00008014,TCONS_00008015,TCONS_00008013
scaffold8742	XLOC_040666	XLOC_040666;A5:scaffold8742:39683-39912:39683-39913:-	TCONS_00061746	TCONS_00061746,TCONS_00061745
scaffold6927	XLOC_035169	XLOC_035169;A5:scaffold6927:69537-70305:69468-70305:+	TCONS_00053436,TCONS_00053437	TCONS_00053436,TCONS_00053437,TCONS_00053438
scaffold6360	XLOC_033282	XLOC_033282;A5:scaffold6360:10508-10598:10499-10598:+	TCONS_00050602	TCONS_00050602,TCONS_00050601
scaffold6363	XLOC_033293	XLOC_033293;A5:scaffold6363:56901-57426:56901-57446:-	TCONS_00050623	TCONS_00050623,TCONS_00050622
scaffold6363	XLOC_033293	XLOC_033293;A5:scaffold6363:57534-57691:57534-57908:-	TCONS_00050622	TCONS_00050622,TCONS_00050623
scaffold6364	XLOC_033302	XLOC_033302;A5:scaffold6364:9342-9476:9342-9526:-	TCONS_00050636	TCONS_00050636,TCONS_00050639
scaffold6818	XLOC_034884	XLOC_034884;A5:scaffold6818:20787-21099:20743-21099:+	TCONS_00053031,TCONS_00053032	TCONS_00053031,TCONS_00053032,TCONS_00053030,TCONS_00053029
scaffold893	XLOC_041207	XLOC_041207;A5:scaffold893:183445-184929:183445-185003:-	TCONS_00062541	TCONS_00062541,TCONS_00062540
scaffold893	XLOC_041206	XLOC_041206;A5:scaffold893:105293-105388:105293-105407:-	TCONS_00062536	TCONS_00062536,TCONS_00062538
scaffold16011	XLOC_009564	XLOC_009564;A5:scaffold16011:15698-17433:15676-17433:+	TCONS_00014651,TCONS_00014653	TCONS_00014651,TCONS_00014653,TCONS_00014650,TCONS_00014652
scaffold16010	XLOC_009562	XLOC_009562;A5:scaffold16010:15043-15426:15043-15616:-	TCONS_00014646	TCONS_00014646,TCONS_00014645,TCONS_00014647,TCONS_00014648
scaffold7147	XLOC_035850	XLOC_035850;A5:scaffold7147:3959-4680:3097-4680:+	TCONS_00054474	TCONS_00054474,TCONS_00054473
scaffold9590	XLOC_042805	XLOC_042805;A5:scaffold9590:8641-9522:8352-9522:+	TCONS_00064982	TCONS_00064982,TCONS_00064981
scaffold3266	XLOC_021223	XLOC_021223;A5:scaffold3266:116410-116888:116378-116888:+	TCONS_00032344	TCONS_00032344,TCONS_00032346
scaffold2246	XLOC_015304	XLOC_015304;A5:scaffold2246:87461-87690:87461-88646:-	TCONS_00023353	TCONS_00023353,TCONS_00023356
scaffold2247	XLOC_015311	XLOC_015311;A5:scaffold2247:100667-101481:100667-101510:-	TCONS_00023364	TCONS_00023364,TCONS_00023365
scaffold7375	XLOC_036519	XLOC_036519;A5:scaffold7375:53861-53954:53861-54014:-	TCONS_00055493	TCONS_00055493,TCONS_00055492
scaffold18944	XLOC_012645	XLOC_012645;A5:scaffold18944:10564-10662:10055-10662:+	TCONS_00019265	TCONS_00019265,TCONS_00019268
scaffold5985	XLOC_032015	XLOC_032015;A5:scaffold5985:63625-63905:63590-63905:+	TCONS_00048664	TCONS_00048664,TCONS_00048663
scaffold5794	XLOC_031390	XLOC_031390;A5:scaffold5794:495-636:463-636:+	TCONS_00047732	TCONS_00047732,TCONS_00047733
scaffold5794	XLOC_031395	XLOC_031395;A5:scaffold5794:70620-70705:70620-70710:-	TCONS_00047739,TCONS_00047738	TCONS_00047739,TCONS_00047738,TCONS_00047740
scaffold129	XLOC_005314	XLOC_005314;A5:scaffold129:166466-166667:166424-166667:+	TCONS_00008152	TCONS_00008152,TCONS_00008151,TCONS_00008153
scaffold129	XLOC_005318	XLOC_005318;A5:scaffold129:386779-386997:386779-387354:-	TCONS_00008162	TCONS_00008162,TCONS_00008160
scaffold124	XLOC_004624	XLOC_004624;A5:scaffold124:300159-300245:300159-300414:-	TCONS_00007074	TCONS_00007074,TCONS_00007075
scaffold125	XLOC_004779	XLOC_004779;A5:scaffold125:140680-140759:140679-140759:+	TCONS_00007323	TCONS_00007323,TCONS_00007322,TCONS_00007324,TCONS_00007325,TCONS_00007326
scaffold125	XLOC_004779	XLOC_004779;A5:scaffold125:138641-138744:137946-138744:+	TCONS_00007323	TCONS_00007323,TCONS_00007322,TCONS_00007324,TCONS_00007325,TCONS_00007326
scaffold125	XLOC_004785	XLOC_004785;A5:scaffold125:153890-154091:153890-154114:-	TCONS_00007339,TCONS_00007337,TCONS_00007340	TCONS_00007339,TCONS_00007337,TCONS_00007340,TCONS_00007338
scaffold121	XLOC_004112	XLOC_004112;A5:scaffold121:368188-369335:368188-369348:-	TCONS_00006262	TCONS_00006262,TCONS_00006263
scaffold5989	XLOC_032022	XLOC_032022;A5:scaffold5989:31951-32037:31941-32037:+	TCONS_00048672	TCONS_00048672,TCONS_00048673
scaffold13196	XLOC_005821	XLOC_005821;A5:scaffold13196:2798-3711:2798-3725:-	TCONS_00008933	TCONS_00008933,TCONS_00008934,TCONS_00008935
scaffold9261	XLOC_042041	XLOC_042041;A5:scaffold9261:3441-3758:3441-3923:-	TCONS_00063808	TCONS_00063808,TCONS_00063807
scaffold8512	XLOC_040021	XLOC_040021;A5:scaffold8512:3858-4504:3520-4504:+	TCONS_00060770	TCONS_00060770,TCONS_00060769
scaffold1291	XLOC_005339	XLOC_005339;A5:scaffold1291:107838-108324:106244-108324:+	TCONS_00008189	TCONS_00008189,TCONS_00008190
scaffold1921	XLOC_012909	XLOC_012909;A5:scaffold1921:53938-54157:53775-54157:+	TCONS_00019657,TCONS_00019659	TCONS_00019657,TCONS_00019659,TCONS_00019658
scaffold14509	XLOC_007584	XLOC_007584;A5:scaffold14509:9951-11061:9951-11084:-	TCONS_00011634	TCONS_00011634,TCONS_00011635
scaffold14509	XLOC_007584	XLOC_007584;A5:scaffold14509:9951-11084:9951-11117:-	TCONS_00011635	TCONS_00011635,TCONS_00011633
scaffold14509	XLOC_007584	XLOC_007584;A5:scaffold14509:9951-11061:9951-11117:-	TCONS_00011634	TCONS_00011634,TCONS_00011633
scaffold52	XLOC_029329	XLOC_029329;A5:scaffold52:142803-142894:142802-142894:+	TCONS_00044593	TCONS_00044593,TCONS_00044592,TCONS_00044590,TCONS_00044591
scaffold59	XLOC_031737	XLOC_031737;A5:scaffold59:228627-230460:228513-230460:+	TCONS_00048249	TCONS_00048249,TCONS_00048250
scaffold7779	XLOC_037789	XLOC_037789;A5:scaffold7779:30367-30447:30340-30447:+	TCONS_00057422	TCONS_00057422,TCONS_00057423
scaffold1439	XLOC_007429	XLOC_007429;A5:scaffold1439:154705-154945:154678-154945:+	TCONS_00011395	TCONS_00011395,TCONS_00011396
scaffold1439	XLOC_007426	XLOC_007426;A5:scaffold1439:69014-70954:68944-70954:+	TCONS_00011391	TCONS_00011391,TCONS_00011390
scaffold1439	XLOC_007437	XLOC_007437;A5:scaffold1439:158823-158933:158823-159386:-	TCONS_00011407	TCONS_00011407,TCONS_00011409
scaffold1435	XLOC_007375	XLOC_007375;A5:scaffold1435:61272-62284:59001-62284:+	TCONS_00011309	TCONS_00011309,TCONS_00011310
scaffold1437	XLOC_007400	XLOC_007400;A5:scaffold1437:35410-35510:35410-35551:-	TCONS_00011345,TCONS_00011344	TCONS_00011345,TCONS_00011344,TCONS_00011343
scaffold5952	XLOC_031880	XLOC_031880;A5:scaffold5952:74271-74791:74271-74800:-	TCONS_00048471	TCONS_00048471,TCONS_00048470
scaffold21413	XLOC_014678	XLOC_014678;A5:scaffold21413:4047-4529:3925-4529:+	TCONS_00022440	TCONS_00022440,TCONS_00022439
scaffold5955	XLOC_031887	XLOC_031887;A5:scaffold5955:53646-53837:53501-53837:+	TCONS_00048482	TCONS_00048482,TCONS_00048484,TCONS_00048485
scaffold5955	XLOC_031887	XLOC_031887;A5:scaffold5955:53357-53442:53332-53442:+	TCONS_00048484	TCONS_00048484,TCONS_00048482,TCONS_00048485
scaffold7583	XLOC_037131	XLOC_037131;A5:scaffold7583:99854-100396:99854-100662:-	TCONS_00056427	TCONS_00056427,TCONS_00056429
scaffold7852	XLOC_038020	XLOC_038020;A5:scaffold7852:57934-58015:57934-58016:-	TCONS_00057778	TCONS_00057778,TCONS_00057777,TCONS_00057779
scaffold7557	XLOC_037067	XLOC_037067;A5:scaffold7557:62516-62591:62501-62591:+	TCONS_00056327	TCONS_00056327,TCONS_00056329
scaffold7557	XLOC_037067	XLOC_037067;A5:scaffold7557:62520-62591:62516-62591:+	TCONS_00056328	TCONS_00056328,TCONS_00056327
scaffold7557	XLOC_037067	XLOC_037067;A5:scaffold7557:62520-62591:62501-62591:+	TCONS_00056328	TCONS_00056328,TCONS_00056329
scaffold4418	XLOC_026169	XLOC_026169;A5:scaffold4418:90343-90428:90343-90494:-	TCONS_00039838,TCONS_00039836	TCONS_00039838,TCONS_00039836,TCONS_00039834,TCONS_00039837
scaffold4418	XLOC_026169	XLOC_026169;A5:scaffold4418:92142-92232:92142-92253:-	TCONS_00039835,TCONS_00039834,TCONS_00039837,TCONS_00039836	TCONS_00039835,TCONS_00039834,TCONS_00039837,TCONS_00039836,TCONS_00039838
scaffold7587	XLOC_037144	XLOC_037144;A5:scaffold7587:30656-31351:30656-31567:-	TCONS_00056448	TCONS_00056448,TCONS_00056449,TCONS_00056450
scaffold11688	XLOC_003439	XLOC_003439;A5:scaffold11688:54983-56729:53671-56729:+	TCONS_00005201	TCONS_00005201,TCONS_00005197
scaffold11935	XLOC_003866	XLOC_003866;A5:scaffold11935:19638-19726:19638-19738:-	TCONS_00005860	TCONS_00005860,TCONS_00005862
scaffold8217	XLOC_039085	XLOC_039085;A5:scaffold8217:27244-27886:26607-27886:+	TCONS_00059381,TCONS_00059383	TCONS_00059381,TCONS_00059383,TCONS_00059380
scaffold8962	XLOC_041274	XLOC_041274;A5:scaffold8962:22589-26470:22589-26472:-	TCONS_00062643	TCONS_00062643,TCONS_00062642,TCONS_00062644
scaffold12514	XLOC_004809	XLOC_004809;A5:scaffold12514:4560-4758:4555-4758:+	TCONS_00007380	TCONS_00007380,TCONS_00007378
scaffold4608	XLOC_026911	XLOC_026911;A5:scaffold4608:50384-50520:50384-50525:-	TCONS_00040926,TCONS_00040928	TCONS_00040926,TCONS_00040928,TCONS_00040927,TCONS_00040925
scaffold4601	XLOC_026887	XLOC_026887;A5:scaffold4601:54532-62325:54532-62329:-	TCONS_00040898	TCONS_00040898,TCONS_00040899,TCONS_00040900
scaffold467	XLOC_027218	XLOC_027218;A5:scaffold467:79721-80434:79604-80434:+	TCONS_00041410,TCONS_00041411,TCONS_00041409	TCONS_00041410,TCONS_00041411,TCONS_00041409,TCONS_00041412
scaffold467	XLOC_027218	XLOC_027218;A5:scaffold467:77482-79574:77202-79574:+	TCONS_00041410	TCONS_00041410,TCONS_00041409
scaffold467	XLOC_027218	XLOC_027218;A5:scaffold467:77482-79530:77202-79530:+	TCONS_00041412	TCONS_00041412,TCONS_00041411
scaffold464	XLOC_027066	XLOC_027066;A5:scaffold464:278347-278455:278347-278462:-	TCONS_00041182	TCONS_00041182,TCONS_00041180
scaffold464	XLOC_027065	XLOC_027065;A5:scaffold464:242347-242473:242347-243202:-	TCONS_00041179	TCONS_00041179,TCONS_00041177
scaffold6397	XLOC_033379	XLOC_033379;A5:scaffold6397:62750-62829:62732-62829:+	TCONS_00050750	TCONS_00050750,TCONS_00050749
scaffold6397	XLOC_033380	XLOC_033380;A5:scaffold6397:15341-15980:15341-16086:-	TCONS_00050752	TCONS_00050752,TCONS_00050751
scaffold5240	XLOC_029471	XLOC_029471;A5:scaffold5240:71595-71743:71590-71743:+	TCONS_00044800	TCONS_00044800,TCONS_00044799
scaffold5240	XLOC_029469	XLOC_029469;A5:scaffold5240:49434-50010:49395-50010:+	TCONS_00044795	TCONS_00044795,TCONS_00044796
scaffold6606	XLOC_034118	XLOC_034118;A5:scaffold6606:55898-56056:55860-56056:+	TCONS_00051878,TCONS_00051880	TCONS_00051878,TCONS_00051880,TCONS_00051879
scaffold6607	XLOC_034127	XLOC_034127;A5:scaffold6607:17681-17785:16757-17785:+	TCONS_00051891	TCONS_00051891,TCONS_00051893
scaffold3072	XLOC_020193	XLOC_020193;A5:scaffold3072:121505-121608:121505-121616:-	TCONS_00030811	TCONS_00030811,TCONS_00030812
scaffold3074	XLOC_020207	XLOC_020207;A5:scaffold3074:83911-84361:83857-84361:+	TCONS_00030835	TCONS_00030835,TCONS_00030836
scaffold3078	XLOC_020223	XLOC_020223;A5:scaffold3078:21005-21129:21005-21170:-	TCONS_00030858	TCONS_00030858,TCONS_00030857
scaffold2383	XLOC_016117	XLOC_016117;A5:scaffold2383:55637-56303:55627-56303:+	TCONS_00024615	TCONS_00024615,TCONS_00024614,TCONS_00024616
scaffold2383	XLOC_016117	XLOC_016117;A5:scaffold2383:56347-57149:56344-57149:+	TCONS_00024616	TCONS_00024616,TCONS_00024614,TCONS_00024615
scaffold11676	XLOC_003417	XLOC_003417;A5:scaffold11676:24590-25549:24541-25549:+	TCONS_00005166	TCONS_00005166,TCONS_00005167
scaffold11676	XLOC_003420	XLOC_003420;A5:scaffold11676:14885-15651:14885-15652:-	TCONS_00005171	TCONS_00005171,TCONS_00005170
scaffold2387	XLOC_016135	XLOC_016135;A5:scaffold2387:824-2002:812-2002:+	TCONS_00024637,TCONS_00024636	TCONS_00024637,TCONS_00024636,TCONS_00024638
scaffold2388	XLOC_016152	XLOC_016152;A5:scaffold2388:23905-24607:23846-24607:+	TCONS_00024662	TCONS_00024662,TCONS_00024661
scaffold2388	XLOC_016152	XLOC_016152;A5:scaffold2388:23846-24607:23667-24607:+	TCONS_00024661	TCONS_00024661,TCONS_00024663
scaffold2388	XLOC_016152	XLOC_016152;A5:scaffold2388:23905-24607:23667-24607:+	TCONS_00024662	TCONS_00024662,TCONS_00024663
scaffold9195	XLOC_041869	XLOC_041869;A5:scaffold9195:40208-40304:40179-40304:+	TCONS_00063555,TCONS_00063556	TCONS_00063555,TCONS_00063556,TCONS_00063554
scaffold9195	XLOC_041868	XLOC_041868;A5:scaffold9195:14194-15657:14170-15657:+	TCONS_00063553	TCONS_00063553,TCONS_00063552
scaffold3386	XLOC_021744	XLOC_021744;A5:scaffold3386:12763-12886:11987-12886:+	TCONS_00033135	TCONS_00033135,TCONS_00033138,TCONS_00033134
scaffold3386	XLOC_021744	XLOC_021744;A5:scaffold3386:11662-11755:11617-11755:+	TCONS_00033136	TCONS_00033136,TCONS_00033138
scaffold2657	XLOC_017706	XLOC_017706;A5:scaffold2657:54516-54680:54516-54682:-	TCONS_00027003	TCONS_00027003,TCONS_00027002
scaffold2653	XLOC_017665	XLOC_017665;A5:scaffold2653:64300-64415:64244-64415:+	TCONS_00026941,TCONS_00026942	TCONS_00026941,TCONS_00026942,TCONS_00026940
scaffold2652	XLOC_017653	XLOC_017653;A5:scaffold2652:23673-23805:23123-23805:+	TCONS_00026920	TCONS_00026920,TCONS_00026922
scaffold2652	XLOC_017657	XLOC_017657;A5:scaffold2652:75806-75947:75806-75952:-	TCONS_00026930	TCONS_00026930,TCONS_00026929
scaffold2652	XLOC_017656	XLOC_017656;A5:scaffold2652:50738-50892:50738-50912:-	TCONS_00026925,TCONS_00026927	TCONS_00026925,TCONS_00026927,TCONS_00026928,TCONS_00026926
scaffold5386	XLOC_029961	XLOC_029961;A5:scaffold5386:72575-72884:72571-72884:+	TCONS_00045540,TCONS_00045541	TCONS_00045540,TCONS_00045541,TCONS_00045539,TCONS_00045542
scaffold5385	XLOC_029958	XLOC_029958;A5:scaffold5385:74205-74377:73081-74377:+	TCONS_00045535	TCONS_00045535,TCONS_00045533,TCONS_00045534
scaffold5383	XLOC_029951	XLOC_029951;A5:scaffold5383:33521-33809:33521-33829:-	TCONS_00045520,TCONS_00045521	TCONS_00045520,TCONS_00045521,TCONS_00045519,TCONS_00045522
scaffold3921	XLOC_024101	XLOC_024101;A5:scaffold3921:7982-8259:7982-8784:-	TCONS_00036693	TCONS_00036693,TCONS_00036695
scaffold2039	XLOC_013944	XLOC_013944;A5:scaffold2039:10314-10886:9739-10886:+	TCONS_00021286,TCONS_00021287	TCONS_00021286,TCONS_00021287,TCONS_00021288
scaffold2034	XLOC_013918	XLOC_013918;A5:scaffold2034:144949-145073:144904-145073:+	TCONS_00021248	TCONS_00021248,TCONS_00021249
scaffold1606	XLOC_009627	XLOC_009627;A5:scaffold1606:152009-152074:152009-152099:-	TCONS_00014736,TCONS_00014737	TCONS_00014736,TCONS_00014737,TCONS_00014738
scaffold11111	XLOC_002360	XLOC_002360;A5:scaffold11111:17975-18696:17975-18925:-	TCONS_00003561	TCONS_00003561,TCONS_00003562
scaffold4383	XLOC_025992	XLOC_025992;A5:scaffold4383:58814-58911:58814-59354:-	TCONS_00039575	TCONS_00039575,TCONS_00039574
scaffold4382	XLOC_025986	XLOC_025986;A5:scaffold4382:73993-74129:73993-74133:-	TCONS_00039565	TCONS_00039565,TCONS_00039567,TCONS_00039566
scaffold4495	XLOC_026497	XLOC_026497;A5:scaffold4495:7359-8596:7065-8596:+	TCONS_00040318	TCONS_00040318,TCONS_00040319
scaffold4163	XLOC_025026	XLOC_025026;A5:scaffold4163:103480-103580:103480-103584:-	TCONS_00038091	TCONS_00038091,TCONS_00038090,TCONS_00038092,TCONS_00038093
scaffold4168	XLOC_025057	XLOC_025057;A5:scaffold4168:12083-16330:12083-16335:-	TCONS_00038129	TCONS_00038129,TCONS_00038130
scaffold251	XLOC_016808	XLOC_016808;A5:scaffold251:356078-357069:355986-357069:+	TCONS_00025660	TCONS_00025660,TCONS_00025661
scaffold253	XLOC_016899	XLOC_016899;A5:scaffold253:35120-35334:33247-35334:+	TCONS_00025798	TCONS_00025798,TCONS_00025797,TCONS_00025796
scaffold254	XLOC_016974	XLOC_016974;A5:scaffold254:56542-56689:56542-56695:-	TCONS_00025911,TCONS_00025908	TCONS_00025911,TCONS_00025908,TCONS_00025910,TCONS_00025909
scaffold254	XLOC_016977	XLOC_016977;A5:scaffold254:450620-450709:450620-450718:-	TCONS_00025915	TCONS_00025915,TCONS_00025916
scaffold72826	XLOC_036230	XLOC_036230;A5:scaffold72826:279-387:279-417:-	TCONS_00055050	TCONS_00055050,TCONS_00055051
scaffold18621	XLOC_012358	XLOC_012358;A5:scaffold18621:1327-2629:1155-2629:+	TCONS_00018848	TCONS_00018848,TCONS_00018849
scaffold786	XLOC_038035	XLOC_038035;A5:scaffold786:205824-205902:205824-206079:-	TCONS_00057800	TCONS_00057800,TCONS_00057802
scaffold787	XLOC_038084	XLOC_038084;A5:scaffold787:246330-246531:246236-246531:+	TCONS_00057875	TCONS_00057875,TCONS_00057876
scaffold7121	XLOC_035781	XLOC_035781;A5:scaffold7121:91963-92050:91917-92050:+	TCONS_00054365	TCONS_00054365,TCONS_00054366
scaffold6838	XLOC_034950	XLOC_034950;A5:scaffold6838:47110-47719:47110-48109:-	TCONS_00053121	TCONS_00053121,TCONS_00053122
scaffold6852	XLOC_034990	XLOC_034990;A5:scaffold6852:36823-36936:36810-36936:+	TCONS_00053182	TCONS_00053182,TCONS_00053181
scaffold3243	XLOC_021095	XLOC_021095;A5:scaffold3243:26643-26765:26248-26765:+	TCONS_00032150	TCONS_00032150,TCONS_00032153,TCONS_00032152,TCONS_00032151
scaffold3710	XLOC_023197	XLOC_023197;A5:scaffold3710:55922-56098:55872-56098:+	TCONS_00035340	TCONS_00035340,TCONS_00035338
scaffold3710	XLOC_023197	XLOC_023197;A5:scaffold3710:54642-54938:54639-54938:+	TCONS_00035338	TCONS_00035338,TCONS_00035337
scaffold1945	XLOC_013101	XLOC_013101;A5:scaffold1945:114459-115311:114252-115311:+	TCONS_00019943	TCONS_00019943,TCONS_00019944
scaffold21631	XLOC_014798	XLOC_014798;A5:scaffold21631:1949-2026:1914-2026:+	TCONS_00022613	TCONS_00022613,TCONS_00022612,TCONS_00022614
scaffold1941	XLOC_013067	XLOC_013067;A5:scaffold1941:136220-136744:136217-136744:+	TCONS_00019893	TCONS_00019893,TCONS_00019896
scaffold9190	XLOC_041855	XLOC_041855;A5:scaffold9190:37686-38130:37686-38131:-	TCONS_00063530	TCONS_00063530,TCONS_00063531
scaffold10183	XLOC_000391	XLOC_000391;A5:scaffold10183:35793-35866:35793-35896:-	TCONS_00000602	TCONS_00000602,TCONS_00000603,TCONS_00000604
scaffold10183	XLOC_000391	XLOC_000391;A5:scaffold10183:33422-33671:33422-33672:-	TCONS_00000603	TCONS_00000603,TCONS_00000602,TCONS_00000604
scaffold5710	XLOC_031148	XLOC_031148;A5:scaffold5710:17794-18103:17794-19661:-	TCONS_00047356	TCONS_00047356,TCONS_00047358
scaffold5710	XLOC_031148	XLOC_031148;A5:scaffold5710:20586-20667:20586-20669:-	TCONS_00047357	TCONS_00047357,TCONS_00047358
scaffold5713	XLOC_031155	XLOC_031155;A5:scaffold5713:37783-38120:37783-38150:-	TCONS_00047368	TCONS_00047368,TCONS_00047366
scaffold8536	XLOC_040075	XLOC_040075;A5:scaffold8536:42991-43259:42991-43267:-	TCONS_00060858,TCONS_00060860	TCONS_00060858,TCONS_00060860,TCONS_00060859
scaffold16672	XLOC_010363	XLOC_010363;A5:scaffold16672:13154-13369:13143-13369:+	TCONS_00015846,TCONS_00015847	TCONS_00015846,TCONS_00015847,TCONS_00015845
scaffold16670	XLOC_010360	XLOC_010360;A5:scaffold16670:8471-10553:8452-10553:+	TCONS_00015839	TCONS_00015839,TCONS_00015840
scaffold10450	XLOC_001004	XLOC_001004;A5:scaffold10450:10284-10450:10280-10450:+	TCONS_00001507	TCONS_00001507,TCONS_00001510
scaffold10455	XLOC_001016	XLOC_001016;A5:scaffold10455:57238-57538:57238-57563:-	TCONS_00001529	TCONS_00001529,TCONS_00001530,TCONS_00001528
scaffold10455	XLOC_001014	XLOC_001014;A5:scaffold10455:39611-39706:39611-39718:-	TCONS_00001526	TCONS_00001526,TCONS_00001525
scaffold855	XLOC_040106	XLOC_040106;A5:scaffold855:74995-75218:74070-75218:+	TCONS_00060916	TCONS_00060916,TCONS_00060914
scaffold15166	XLOC_008408	XLOC_008408;A5:scaffold15166:8770-9339:8764-9339:+	TCONS_00012892	TCONS_00012892,TCONS_00012891
scaffold16584	XLOC_010261	XLOC_010261;A5:scaffold16584:6646-6742:6155-6742:+	TCONS_00015682	TCONS_00015682,TCONS_00015683
scaffold554	XLOC_030545	XLOC_030545;A5:scaffold554:187511-187613:187511-187647:-	TCONS_00046397	TCONS_00046397,TCONS_00046398
scaffold976	XLOC_043198	XLOC_043198;A5:scaffold976:193552-194968:193552-197008:-	TCONS_00065581	TCONS_00065581,TCONS_00065582
scaffold7712	XLOC_037553	XLOC_037553;A5:scaffold7712:33188-33529:33188-33617:-	TCONS_00057069	TCONS_00057069,TCONS_00057068
scaffold7712	XLOC_037553	XLOC_037553;A5:scaffold7712:31241-32045:31241-33049:-	TCONS_00057069	TCONS_00057069,TCONS_00057068
scaffold7710	XLOC_037550	XLOC_037550;A5:scaffold7710:39760-40098:39760-40112:-	TCONS_00057065	TCONS_00057065,TCONS_00057064
scaffold7716	XLOC_037571	XLOC_037571;A5:scaffold7716:4638-5038:4638-5082:-	TCONS_00057094	TCONS_00057094,TCONS_00057093
scaffold9366	XLOC_042297	XLOC_042297;A5:scaffold9366:2897-3736:2866-3736:+	TCONS_00064200	TCONS_00064200,TCONS_00064199
scaffold5971	XLOC_031977	XLOC_031977;A5:scaffold5971:122792-122959:121689-122959:+	TCONS_00048605	TCONS_00048605,TCONS_00048606
scaffold1416	XLOC_007168	XLOC_007168;A5:scaffold1416:208591-208867:208591-210138:-	TCONS_00010987	TCONS_00010987,TCONS_00010989
scaffold7823	XLOC_037937	XLOC_037937;A5:scaffold7823:25557-25661:25557-26725:-	TCONS_00057662	TCONS_00057662,TCONS_00057661,TCONS_00057659
scaffold9721	XLOC_043128	XLOC_043128;A5:scaffold9721:23233-23349:23232-23349:+	TCONS_00065477	TCONS_00065477,TCONS_00065475,TCONS_00065476
scaffold9725	XLOC_043131	XLOC_043131;A5:scaffold9725:78455-78538:78455-78585:-	TCONS_00065482,TCONS_00065485,TCONS_00065484	TCONS_00065482,TCONS_00065485,TCONS_00065484,TCONS_00065483
scaffold12356	XLOC_004548	XLOC_004548;A5:scaffold12356:6543-6679:6484-6679:+	TCONS_00006947	TCONS_00006947,TCONS_00006949
scaffold12356	XLOC_004548	XLOC_004548;A5:scaffold12356:6561-6679:6543-6679:+	TCONS_00006948	TCONS_00006948,TCONS_00006947
scaffold12356	XLOC_004548	XLOC_004548;A5:scaffold12356:6561-6679:6484-6679:+	TCONS_00006948	TCONS_00006948,TCONS_00006949
scaffold7985	XLOC_038436	XLOC_038436;A5:scaffold7985:41500-41902:41492-41902:+	TCONS_00058412	TCONS_00058412,TCONS_00058413,TCONS_00058411
scaffold11662	XLOC_003385	XLOC_003385;A5:scaffold11662:11932-12148:11905-12148:+	TCONS_00005118	TCONS_00005118,TCONS_00005117
scaffold4592	XLOC_026857	XLOC_026857;A5:scaffold4592:27618-27689:27617-27689:+	TCONS_00040847	TCONS_00040847,TCONS_00040846
scaffold6441	XLOC_033566	XLOC_033566;A5:scaffold6441:3434-5127:3432-5127:+	TCONS_00051029	TCONS_00051029,TCONS_00051030
scaffold6991	XLOC_035344	XLOC_035344;A5:scaffold6991:36311-36946:36311-36947:-	TCONS_00053703	TCONS_00053703,TCONS_00053704
scaffold4628	XLOC_027016	XLOC_027016;A5:scaffold4628:88675-88769:88675-88804:-	TCONS_00041095	TCONS_00041095,TCONS_00041094
scaffold4622	XLOC_026990	XLOC_026990;A5:scaffold4622:66450-66521:66422-66521:+	TCONS_00041047,TCONS_00041050	TCONS_00041047,TCONS_00041050,TCONS_00041046,TCONS_00041049,TCONS_00041048
scaffold449	XLOC_026478	XLOC_026478;A5:scaffold449:19074-19199:19074-19579:-	TCONS_00040292	TCONS_00040292,TCONS_00040291
scaffold445	XLOC_026329	XLOC_026329;A5:scaffold445:186540-186622:186540-186658:-	TCONS_00040078	TCONS_00040078,TCONS_00040077
scaffold445	XLOC_026329	XLOC_026329;A5:scaffold445:184545-185376:184545-185396:-	TCONS_00040077	TCONS_00040077,TCONS_00040079,TCONS_00040078
scaffold447	XLOC_026425	XLOC_026425;A5:scaffold447:73640-73736:73640-73739:-	TCONS_00040203	TCONS_00040203,TCONS_00040201,TCONS_00040202
scaffold447	XLOC_026425	XLOC_026425;A5:scaffold447:76517-78166:76517-78168:-	TCONS_00040202	TCONS_00040202,TCONS_00040201,TCONS_00040203
scaffold447	XLOC_026425	XLOC_026425;A5:scaffold447:79871-79975:79871-79979:-	TCONS_00040202	TCONS_00040202,TCONS_00040201,TCONS_00040203
scaffold447	XLOC_026427	XLOC_026427;A5:scaffold447:135926-136304:135926-136308:-	TCONS_00040207	TCONS_00040207,TCONS_00040206
scaffold443	XLOC_026213	XLOC_026213;A5:scaffold443:228315-228436:228315-228535:-	TCONS_00039905	TCONS_00039905,TCONS_00039902
scaffold6661	XLOC_034317	XLOC_034317;A5:scaffold6661:59594-60222:59594-60282:-	TCONS_00052164,TCONS_00052166	TCONS_00052164,TCONS_00052166,TCONS_00052165
scaffold6661	XLOC_034317	XLOC_034317;A5:scaffold6661:58747-59032:58747-59042:-	TCONS_00052165,TCONS_00052166	TCONS_00052165,TCONS_00052166,TCONS_00052164,TCONS_00052167
scaffold6197	XLOC_032723	XLOC_032723;A5:scaffold6197:122134-122297:122134-122425:-	TCONS_00049729	TCONS_00049729,TCONS_00049730
scaffold12606	XLOC_004909	XLOC_004909;A5:scaffold12606:8102-8246:8098-8246:+	TCONS_00007529	TCONS_00007529,TCONS_00007532
scaffold12606	XLOC_004909	XLOC_004909;A5:scaffold12606:8102-8250:8098-8250:+	TCONS_00007531	TCONS_00007531,TCONS_00007530
scaffold833	XLOC_039442	XLOC_039442;A5:scaffold833:138415-138512:138414-138512:+	TCONS_00059907	TCONS_00059907,TCONS_00059905,TCONS_00059906
scaffold833	XLOC_039443	XLOC_039443;A5:scaffold833:180954-181600:180954-181623:-	TCONS_00059908	TCONS_00059908,TCONS_00059909
scaffold7562	XLOC_037084	XLOC_037084;A5:scaffold7562:57555-57668:57555-59265:-	TCONS_00056353	TCONS_00056353,TCONS_00056352
scaffold7562	XLOC_037084	XLOC_037084;A5:scaffold7562:57555-57683:57555-59265:-	TCONS_00056355	TCONS_00056355,TCONS_00056352
scaffold7562	XLOC_037084	XLOC_037084;A5:scaffold7562:57555-57668:57555-57683:-	TCONS_00056353	TCONS_00056353,TCONS_00056355
scaffold835	XLOC_039528	XLOC_039528;A5:scaffold835:88269-88477:88269-88484:-	TCONS_00060036,TCONS_00060035	TCONS_00060036,TCONS_00060035,TCONS_00060037,TCONS_00060034
scaffold2636	XLOC_017547	XLOC_017547;A5:scaffold2636:115941-116060:115941-116232:-	TCONS_00026760	TCONS_00026760,TCONS_00026759
scaffold2636	XLOC_017546	XLOC_017546;A5:scaffold2636:89608-90295:89608-90589:-	TCONS_00026757	TCONS_00026757,TCONS_00026756,TCONS_00026758
scaffold12437	XLOC_004680	XLOC_004680;A5:scaffold12437:24561-24648:24513-24648:+	TCONS_00007161	TCONS_00007161,TCONS_00007158,TCONS_00007160
scaffold5503	XLOC_030406	XLOC_030406;A5:scaffold5503:45237-45570:45237-45575:-	TCONS_00046188	TCONS_00046188,TCONS_00046189
scaffold5506	XLOC_030409	XLOC_030409;A5:scaffold5506:23218-23889:23216-23889:+	TCONS_00046192	TCONS_00046192,TCONS_00046193
scaffold15379	XLOC_008685	XLOC_008685;A5:scaffold15379:10499-10608:10490-10608:+	TCONS_00013303	TCONS_00013303,TCONS_00013304
scaffold4364	XLOC_025897	XLOC_025897;A5:scaffold4364:44696-44820:44626-44820:+	TCONS_00039413	TCONS_00039413,TCONS_00039414
scaffold1628	XLOC_009914	XLOC_009914;A5:scaffold1628:168630-169316:168617-169316:+	TCONS_00015169	TCONS_00015169,TCONS_00015168,TCONS_00015167
scaffold1628	XLOC_009914	XLOC_009914;A5:scaffold1628:168224-168547:167122-168547:+	TCONS_00015167	TCONS_00015167,TCONS_00015168
scaffold555	XLOC_030589	XLOC_030589;A5:scaffold555:34189-34396:34189-34400:-	TCONS_00046468	TCONS_00046468,TCONS_00046469
scaffold278	XLOC_018458	XLOC_018458;A5:scaffold278:86181-86278:86153-86278:+	TCONS_00028139,TCONS_00028141,TCONS_00028140	TCONS_00028139,TCONS_00028141,TCONS_00028140,TCONS_00028142
scaffold278	XLOC_018458	XLOC_018458;A5:scaffold278:83477-84398:83396-84398:+	TCONS_00028141	TCONS_00028141,TCONS_00028139
scaffold270	XLOC_018034	XLOC_018034;A5:scaffold270:107332-107851:107187-107851:+	TCONS_00027493	TCONS_00027493,TCONS_00027492
scaffold271	XLOC_018085	XLOC_018085;A5:scaffold271:259479-259879:259474-259879:+	TCONS_00027575	TCONS_00027575,TCONS_00027574
scaffold276	XLOC_018351	XLOC_018351;A5:scaffold276:222923-224192:222923-224193:-	TCONS_00027973	TCONS_00027973,TCONS_00027974,TCONS_00027975
scaffold276	XLOC_018351	XLOC_018351;A5:scaffold276:199957-200105:199957-200126:-	TCONS_00027974	TCONS_00027974,TCONS_00027973,TCONS_00027975
scaffold7537	XLOC_037006	XLOC_037006;A5:scaffold7537:15662-15757:15650-15757:+	TCONS_00056220	TCONS_00056220,TCONS_00056221
scaffold7537	XLOC_037006	XLOC_037006;A5:scaffold7537:15662-15757:15660-15757:+	TCONS_00056220	TCONS_00056220,TCONS_00056222
scaffold7537	XLOC_037006	XLOC_037006;A5:scaffold7537:15660-15757:15650-15757:+	TCONS_00056222	TCONS_00056222,TCONS_00056221
scaffold7537	XLOC_037006	XLOC_037006;A5:scaffold7537:16175-16795:16174-16795:+	TCONS_00056222	TCONS_00056222,TCONS_00056220,TCONS_00056221
scaffold6851	XLOC_034984	XLOC_034984;A5:scaffold6851:52735-52833:52716-52833:+	TCONS_00053173	TCONS_00053173,TCONS_00053170
scaffold6851	XLOC_034987	XLOC_034987;A5:scaffold6851:63614-63724:63614-63728:-	TCONS_00053177	TCONS_00053177,TCONS_00053176
scaffold879	XLOC_040808	XLOC_040808;A5:scaffold879:244979-245173:244979-245289:-	TCONS_00061949	TCONS_00061949,TCONS_00061948
scaffold2600	XLOC_017319	XLOC_017319;A5:scaffold2600:20714-20965:20713-20965:+	TCONS_00026430	TCONS_00026430,TCONS_00026428,TCONS_00026429,TCONS_00026427
scaffold2600	XLOC_017319	XLOC_017319;A5:scaffold2600:16605-16716:16563-16716:+	TCONS_00026427	TCONS_00026427,TCONS_00026428,TCONS_00026429
scaffold8842	XLOC_040938	XLOC_040938;A5:scaffold8842:8566-14794:8566-14799:-	TCONS_00062149	TCONS_00062149,TCONS_00062150
scaffold9221	XLOC_041926	XLOC_041926;A5:scaffold9221:3253-4211:3249-4211:+	TCONS_00063639,TCONS_00063640	TCONS_00063639,TCONS_00063640,TCONS_00063638
scaffold3229	XLOC_021011	XLOC_021011;A5:scaffold3229:122312-122715:121559-122715:+	TCONS_00032021	TCONS_00032021,TCONS_00032022
scaffold17235	XLOC_010991	XLOC_010991;A5:scaffold17235:6477-6592:6421-6592:+	TCONS_00016788	TCONS_00016788,TCONS_00016787
scaffold774	XLOC_037673	XLOC_037673;A5:scaffold774:209396-210309:209396-210362:-	TCONS_00057257,TCONS_00057256	TCONS_00057257,TCONS_00057256,TCONS_00057255
scaffold770	XLOC_037521	XLOC_037521;A5:scaffold770:18139-18226:18138-18226:+	TCONS_00057023	TCONS_00057023,TCONS_00057024
scaffold3916	XLOC_024080	XLOC_024080;A5:scaffold3916:71245-73504:71193-73504:+	TCONS_00036657	TCONS_00036657,TCONS_00036656
scaffold9109	XLOC_041656	XLOC_041656;A5:scaffold9109:554-674:477-674:+	TCONS_00063215	TCONS_00063215,TCONS_00063214
scaffold2172	XLOC_014838	XLOC_014838;A5:scaffold2172:38027-38426:38003-38426:+	TCONS_00022683	TCONS_00022683,TCONS_00022684
scaffold3547	XLOC_022475	XLOC_022475;A5:scaffold3547:10716-11272:10716-11315:-	TCONS_00034246	TCONS_00034246,TCONS_00034244,TCONS_00034245
scaffold5774	XLOC_031338	XLOC_031338;A5:scaffold5774:23756-24019:23684-24019:+	TCONS_00047662	TCONS_00047662,TCONS_00047660
scaffold13267	XLOC_005924	XLOC_005924;A5:scaffold13267:17519-17620:17515-17620:+	TCONS_00009083	TCONS_00009083,TCONS_00009084
scaffold7075	XLOC_035614	XLOC_035614;A5:scaffold7075:35552-35737:35552-35738:-	TCONS_00054117	TCONS_00054117,TCONS_00054118
scaffold6663	XLOC_034325	XLOC_034325;A5:scaffold6663:38082-38848:38082-38882:-	TCONS_00052176	TCONS_00052176,TCONS_00052177
scaffold6663	XLOC_034326	XLOC_034326;A5:scaffold6663:83178-83295:83178-83331:-	TCONS_00052179	TCONS_00052179,TCONS_00052178
scaffold28506	XLOC_018840	XLOC_018840;A5:scaffold28506:1956-2156:1956-2221:-	TCONS_00028712	TCONS_00028712,TCONS_00028711
scaffold5776	XLOC_031344	XLOC_031344;A5:scaffold5776:43595-43732:43582-43732:+	TCONS_00047671	TCONS_00047671,TCONS_00047672
scaffold10517	XLOC_001195	XLOC_001195;A5:scaffold10517:58691-61268:58691-61285:-	TCONS_00001801	TCONS_00001801,TCONS_00001800
scaffold10518	XLOC_001196	XLOC_001196;A5:scaffold10518:9862-11920:9862-11925:-	TCONS_00001803	TCONS_00001803,TCONS_00001804
scaffold5191	XLOC_029297	XLOC_029297;A5:scaffold5191:107952-108091:107873-108091:+	TCONS_00044534	TCONS_00044534,TCONS_00044533
scaffold4006	XLOC_024425	XLOC_024425;A5:scaffold4006:222922-224747:222922-224758:-	TCONS_00037198	TCONS_00037198,TCONS_00037199
scaffold9391	XLOC_042352	XLOC_042352;A5:scaffold9391:48958-49026:48958-49051:-	TCONS_00064281	TCONS_00064281,TCONS_00064284
scaffold7735	XLOC_037658	XLOC_037658;A5:scaffold7735:31079-31269:31052-31269:+	TCONS_00057232,TCONS_00057231	TCONS_00057232,TCONS_00057231,TCONS_00057234,TCONS_00057233
scaffold7735	XLOC_037658	XLOC_037658;A5:scaffold7735:31713-31934:31693-31934:+	TCONS_00057232,TCONS_00057234,TCONS_00057233,TCONS_00057235	TCONS_00057232,TCONS_00057234,TCONS_00057233,TCONS_00057235,TCONS_00057231
scaffold8789	XLOC_040798	XLOC_040798;A5:scaffold8789:26558-31403:26536-31403:+	TCONS_00061935	TCONS_00061935,TCONS_00061936
scaffold1477	XLOC_007930	XLOC_007930;A5:scaffold1477:120504-134420:120504-134591:-	TCONS_00012142	TCONS_00012142,TCONS_00012141
scaffold9643	XLOC_042930	XLOC_042930;A5:scaffold9643:6539-6646:6516-6646:+	TCONS_00065186	TCONS_00065186,TCONS_00065187
scaffold11706	XLOC_003462	XLOC_003462;A5:scaffold11706:2583-2681:2579-2681:+	TCONS_00005235	TCONS_00005235,TCONS_00005236
scaffold11705	XLOC_003460	XLOC_003460;A5:scaffold11705:8823-9198:8823-9322:-	TCONS_00005231	TCONS_00005231,TCONS_00005230
scaffold15638	XLOC_009047	XLOC_009047;A5:scaffold15638:18874-19274:18866-19274:+	TCONS_00013845	TCONS_00013845,TCONS_00013844
scaffold16618	XLOC_010305	XLOC_010305;A5:scaffold16618:9023-9155:9019-9155:+	TCONS_00015760	TCONS_00015760,TCONS_00015759,TCONS_00015761
scaffold16618	XLOC_010305	XLOC_010305;A5:scaffold16618:7971-8473:7961-8473:+	TCONS_00015759	TCONS_00015759,TCONS_00015760
scaffold7849	XLOC_038000	XLOC_038000;A5:scaffold7849:47314-47730:47275-47730:+	TCONS_00057752	TCONS_00057752,TCONS_00057750,TCONS_00057751,TCONS_00057749
scaffold19496	XLOC_013127	XLOC_013127;A5:scaffold19496:10305-10687:10305-10910:-	TCONS_00019994	TCONS_00019994,TCONS_00019993
scaffold3149	XLOC_020635	XLOC_020635;A5:scaffold3149:7110-8529:7100-8529:+	TCONS_00031461	TCONS_00031461,TCONS_00031462
scaffold3149	XLOC_020640	XLOC_020640;A5:scaffold3149:61360-62113:61271-62113:+	TCONS_00031470	TCONS_00031470,TCONS_00031471
scaffold11646	XLOC_003357	XLOC_003357;A5:scaffold11646:5870-5973:5861-5973:+	TCONS_00005082	TCONS_00005082,TCONS_00005081
scaffold11646	XLOC_003357	XLOC_003357;A5:scaffold11646:5444-5676:5422-5676:+	TCONS_00005080,TCONS_00005082	TCONS_00005080,TCONS_00005082,TCONS_00005081
scaffold11644	XLOC_003355	XLOC_003355;A5:scaffold11644:37303-37750:36772-37750:+	TCONS_00005078	TCONS_00005078,TCONS_00005077
scaffold38382	XLOC_023764	XLOC_023764;A5:scaffold38382:666-745:647-745:+	TCONS_00036187	TCONS_00036187,TCONS_00036186
scaffold4647	XLOC_027099	XLOC_027099;A5:scaffold4647:72573-72939:72573-72945:-	TCONS_00041223,TCONS_00041225	TCONS_00041223,TCONS_00041225,TCONS_00041226
scaffold8116	XLOC_038810	XLOC_038810;A5:scaffold8116:49549-49653:49503-49653:+	TCONS_00058974	TCONS_00058974,TCONS_00058973
scaffold8110	XLOC_038788	XLOC_038788;A5:scaffold8110:23262-24425:23257-24425:+	TCONS_00058938	TCONS_00058938,TCONS_00058939
scaffold8113	XLOC_038801	XLOC_038801;A5:scaffold8113:6049-6607:6049-6681:-	TCONS_00058957	TCONS_00058957,TCONS_00058958
scaffold550	XLOC_030390	XLOC_030390;A5:scaffold550:131179-131378:131145-131378:+	TCONS_00046164	TCONS_00046164,TCONS_00046165
scaffold7591	XLOC_037162	XLOC_037162;A5:scaffold7591:30059-33027:30055-33027:+	TCONS_00056476	TCONS_00056476,TCONS_00056478
scaffold429	XLOC_025521	XLOC_025521;A5:scaffold429:73671-75611:73671-75689:-	TCONS_00038821,TCONS_00038823	TCONS_00038821,TCONS_00038823,TCONS_00038822
scaffold428	XLOC_025470	XLOC_025470;A5:scaffold428:38387-39344:38387-39349:-	TCONS_00038744,TCONS_00038746	TCONS_00038744,TCONS_00038746,TCONS_00038745
scaffold3031	XLOC_019956	XLOC_019956;A5:scaffold3031:73687-74144:73378-74144:+	TCONS_00030441	TCONS_00030441,TCONS_00030443
scaffold877	XLOC_040744	XLOC_040744;A5:scaffold877:112682-113129:112671-113129:+	TCONS_00061848	TCONS_00061848,TCONS_00061849,TCONS_00061850
scaffold877	XLOC_040751	XLOC_040751;A5:scaffold877:128806-129164:128806-129209:-	TCONS_00061865	TCONS_00061865,TCONS_00061866
scaffold877	XLOC_040748	XLOC_040748;A5:scaffold877:81027-81204:81027-81302:-	TCONS_00061859	TCONS_00061859,TCONS_00061858
scaffold1246	XLOC_004714	XLOC_004714;A5:scaffold1246:163443-163609:163442-163609:+	TCONS_00007224	TCONS_00007224,TCONS_00007221,TCONS_00007223,TCONS_00007222
scaffold8083	XLOC_038711	XLOC_038711;A5:scaffold8083:51561-53031:51551-53031:+	TCONS_00058828	TCONS_00058828,TCONS_00058829
scaffold8083	XLOC_038711	XLOC_038711;A5:scaffold8083:52938-53031:51551-53031:+	TCONS_00058830	TCONS_00058830,TCONS_00058829
scaffold8083	XLOC_038711	XLOC_038711;A5:scaffold8083:52938-53031:51561-53031:+	TCONS_00058830	TCONS_00058830,TCONS_00058828
scaffold2486	XLOC_016710	XLOC_016710;A5:scaffold2486:122771-123013:122771-123055:-	TCONS_00025528,TCONS_00025529	TCONS_00025528,TCONS_00025529,TCONS_00025531,TCONS_00025530
scaffold3693	XLOC_023104	XLOC_023104;A5:scaffold3693:159989-160080:159989-160086:-	TCONS_00035184	TCONS_00035184,TCONS_00035185
scaffold3695	XLOC_023105	XLOC_023105;A5:scaffold3695:3211-3335:3173-3335:+	TCONS_00035189	TCONS_00035189,TCONS_00035188
scaffold3695	XLOC_023105	XLOC_023105;A5:scaffold3695:3211-3335:3207-3335:+	TCONS_00035189	TCONS_00035189,TCONS_00035186
scaffold3695	XLOC_023105	XLOC_023105;A5:scaffold3695:3207-3335:3173-3335:+	TCONS_00035186	TCONS_00035186,TCONS_00035188
scaffold2347	XLOC_015873	XLOC_015873;A5:scaffold2347:147664-148325:147664-148442:-	TCONS_00024231	TCONS_00024231,TCONS_00024232
scaffold17398	XLOC_011199	XLOC_011199;A5:scaffold17398:5964-6332:5857-6332:+	TCONS_00017095	TCONS_00017095,TCONS_00017094
scaffold8521	XLOC_040048	XLOC_040048;A5:scaffold8521:4394-5026:4375-5026:+	TCONS_00060811,TCONS_00060812	TCONS_00060811,TCONS_00060812,TCONS_00060813
scaffold5693	XLOC_031051	XLOC_031051;A5:scaffold5693:37545-39845:37518-39845:+	TCONS_00047204	TCONS_00047204,TCONS_00047202
scaffold5346	XLOC_029816	XLOC_029816;A5:scaffold5346:47172-47357:47172-47375:-	TCONS_00045327	TCONS_00045327,TCONS_00045328
scaffold3965	XLOC_024230	XLOC_024230;A5:scaffold3965:29823-30896:29823-31858:-	TCONS_00036895,TCONS_00036898	TCONS_00036895,TCONS_00036898,TCONS_00036896,TCONS_00036897
scaffold14154	XLOC_007162	XLOC_007162;A5:scaffold14154:26250-26482:26250-26768:-	TCONS_00010978	TCONS_00010978,TCONS_00010977
scaffold15825	XLOC_009279	XLOC_009279;A5:scaffold15825:1742-1854:956-1854:+	TCONS_00014195	TCONS_00014195,TCONS_00014196
scaffold4346	XLOC_025812	XLOC_025812;A5:scaffold4346:139303-139437:138572-139437:+	TCONS_00039291,TCONS_00039288	TCONS_00039291,TCONS_00039288,TCONS_00039289,TCONS_00039290,TCONS_00039292
scaffold1869	XLOC_012407	XLOC_012407;A5:scaffold1869:9048-9138:9048-9139:-	TCONS_00018912	TCONS_00018912,TCONS_00018911,TCONS_00018913
scaffold1640	XLOC_010059	XLOC_010059;A5:scaffold1640:88115-89115:88114-89115:+	TCONS_00015383	TCONS_00015383,TCONS_00015385,TCONS_00015384
scaffold5199	XLOC_029326	XLOC_029326;A5:scaffold5199:21191-21623:20992-21623:+	TCONS_00044585	TCONS_00044585,TCONS_00044583
scaffold217	XLOC_014824	XLOC_014824;A5:scaffold217:288429-288505:288310-288505:+	TCONS_00022657	TCONS_00022657,TCONS_00022655,TCONS_00022656
scaffold211	XLOC_014448	XLOC_014448;A5:scaffold211:113870-114041:113870-114051:-	TCONS_00022095	TCONS_00022095,TCONS_00022097,TCONS_00022096
scaffold212	XLOC_014520	XLOC_014520;A5:scaffold212:222693-223200:222693-223237:-	TCONS_00022199	TCONS_00022199,TCONS_00022200
scaffold6968	XLOC_035289	XLOC_035289;A5:scaffold6968:9711-9835:9711-9849:-	TCONS_00053634	TCONS_00053634,TCONS_00053633
scaffold3461	XLOC_022050	XLOC_022050;A5:scaffold3461:87687-88218:87687-88277:-	TCONS_00033612,TCONS_00033613	TCONS_00033612,TCONS_00033613,TCONS_00033614
scaffold7698	XLOC_037518	XLOC_037518;A5:scaffold7698:54449-55103:54449-55115:-	TCONS_00057020	TCONS_00057020,TCONS_00057019
scaffold7698	XLOC_037516	XLOC_037516;A5:scaffold7698:28624-29715:28624-29716:-	TCONS_00057017	TCONS_00057017,TCONS_00057015,TCONS_00057016
scaffold7698	XLOC_037514	XLOC_037514;A5:scaffold7698:14183-14325:14183-14365:-	TCONS_00057009	TCONS_00057009,TCONS_00057010,TCONS_00057011
scaffold10704	XLOC_001530	XLOC_001530;A5:scaffold10704:34105-34286:34100-34286:+	TCONS_00002317	TCONS_00002317,TCONS_00002318,TCONS_00002319
scaffold10706	XLOC_001534	XLOC_001534;A5:scaffold10706:30540-31660:30536-31660:+	TCONS_00002327,TCONS_00002326	TCONS_00002327,TCONS_00002326,TCONS_00002325
scaffold10701	XLOC_001527	XLOC_001527;A5:scaffold10701:16949-17940:16949-17941:-	TCONS_00002313	TCONS_00002313,TCONS_00002314
scaffold60046	XLOC_032118	XLOC_032118;A5:scaffold60046:842-946:842-987:-	TCONS_00048820	TCONS_00048820,TCONS_00048819
scaffold7472	XLOC_036828	XLOC_036828;A5:scaffold7472:56917-57192:56917-57262:-	TCONS_00055952,TCONS_00055953	TCONS_00055952,TCONS_00055953,TCONS_00055954
scaffold7475	XLOC_036836	XLOC_036836;A5:scaffold7475:20683-22634:20683-22638:-	TCONS_00055969	TCONS_00055969,TCONS_00055972
scaffold7475	XLOC_036836	XLOC_036836;A5:scaffold7475:21110-22634:21110-22638:-	TCONS_00055970	TCONS_00055970,TCONS_00055971
scaffold5891	XLOC_031722	XLOC_031722;A5:scaffold5891:71639-72029:71635-72029:+	TCONS_00048225	TCONS_00048225,TCONS_00048226,TCONS_00048227
scaffold5891	XLOC_031722	XLOC_031722;A5:scaffold5891:73278-73335:73256-73335:+	TCONS_00048228	TCONS_00048228,TCONS_00048227
scaffold5891	XLOC_031722	XLOC_031722;A5:scaffold5891:73955-74175:73779-74175:+	TCONS_00048226	TCONS_00048226,TCONS_00048225,TCONS_00048227
scaffold1872	XLOC_012428	XLOC_012428;A5:scaffold1872:20804-20899:20771-20899:+	TCONS_00018947	TCONS_00018947,TCONS_00018945
scaffold716	XLOC_035883	XLOC_035883;A5:scaffold716:13569-16195:13543-16195:+	TCONS_00054520	TCONS_00054520,TCONS_00054521
scaffold9182	XLOC_041835	XLOC_041835;A5:scaffold9182:39011-42156:39011-42160:-	TCONS_00063496	TCONS_00063496,TCONS_00063495
scaffold3326	XLOC_021501	XLOC_021501;A5:scaffold3326:33387-33479:33382-33479:+	TCONS_00032763	TCONS_00032763,TCONS_00032762
scaffold9979	XLOC_043727	XLOC_043727;A5:scaffold9979:41044-43572:41044-43618:-	TCONS_00066383	TCONS_00066383,TCONS_00066384
scaffold3892	XLOC_023967	XLOC_023967;A5:scaffold3892:7152-7250:7152-7298:-	TCONS_00036499	TCONS_00036499,TCONS_00036496,TCONS_00036498,TCONS_00036497
scaffold2238	XLOC_015265	XLOC_015265;A5:scaffold2238:242634-243695:242634-243822:-	TCONS_00023298	TCONS_00023298,TCONS_00023297
scaffold3205	XLOC_020947	XLOC_020947;A5:scaffold3205:18712-19240:18712-19271:-	TCONS_00031925	TCONS_00031925,TCONS_00031924
scaffold2405	XLOC_016249	XLOC_016249;A5:scaffold2405:177630-178084:177283-178084:+	TCONS_00024811	TCONS_00024811,TCONS_00024808,TCONS_00024812
scaffold2405	XLOC_016249	XLOC_016249;A5:scaffold2405:176573-176985:176039-176985:+	TCONS_00024811	TCONS_00024811,TCONS_00024809,TCONS_00024808
scaffold2402	XLOC_016244	XLOC_016244;A5:scaffold2402:38700-38827:38700-38889:-	TCONS_00024800	TCONS_00024800,TCONS_00024801
scaffold186	XLOC_012335	XLOC_012335;A5:scaffold186:618964-619493:618964-619538:-	TCONS_00018821,TCONS_00018820	TCONS_00018821,TCONS_00018820,TCONS_00018819
scaffold183	XLOC_012129	XLOC_012129;A5:scaffold183:126812-127057:126591-127057:+	TCONS_00018508	TCONS_00018508,TCONS_00018507,TCONS_00018509
scaffold5759	XLOC_031297	XLOC_031297;A5:scaffold5759:55830-56076:55830-56195:-	TCONS_00047587	TCONS_00047587,TCONS_00047586
scaffold16965	XLOC_010713	XLOC_010713;A5:scaffold16965:9128-9872:9128-9878:-	TCONS_00016393	TCONS_00016393,TCONS_00016392
scaffold10497	XLOC_001140	XLOC_001140;A5:scaffold10497:15261-15653:15261-23356:-	TCONS_00001709	TCONS_00001709,TCONS_00001708
scaffold1982	XLOC_013452	XLOC_013452;A5:scaffold1982:2617-4163:945-4163:+	TCONS_00020522	TCONS_00020522,TCONS_00020519
scaffold1982	XLOC_013453	XLOC_013453;A5:scaffold1982:195577-196047:195577-196767:-	TCONS_00020525	TCONS_00020525,TCONS_00020523
scaffold1985	XLOC_013479	XLOC_013479;A5:scaffold1985:151384-151471:151384-151676:-	TCONS_00020565,TCONS_00020567	TCONS_00020565,TCONS_00020567,TCONS_00020566
scaffold1183	XLOC_003678	XLOC_003678;A5:scaffold1183:23567-24754:23563-24754:+	TCONS_00005576	TCONS_00005576,TCONS_00005575
scaffold1183	XLOC_003677	XLOC_003677;A5:scaffold1183:308-1859:289-1859:+	TCONS_00005572	TCONS_00005572,TCONS_00005571
scaffold1185	XLOC_003722	XLOC_003722;A5:scaffold1185:146289-146417:146288-146417:+	TCONS_00005637	TCONS_00005637,TCONS_00005636
scaffold1185	XLOC_003723	XLOC_003723;A5:scaffold1185:153728-154485:153728-154489:-	TCONS_00005638	TCONS_00005638,TCONS_00005639
scaffold1188	XLOC_003765	XLOC_003765;A5:scaffold1188:181249-181366:181249-181382:-	TCONS_00005712	TCONS_00005712,TCONS_00005710,TCONS_00005709
scaffold1188	XLOC_003765	XLOC_003765;A5:scaffold1188:178621-178787:178621-178850:-	TCONS_00005710	TCONS_00005710,TCONS_00005712,TCONS_00005711,TCONS_00005709
scaffold8976	XLOC_041305	XLOC_041305;A5:scaffold8976:16630-16910:16611-16910:+	TCONS_00062687	TCONS_00062687,TCONS_00062688,TCONS_00062690,TCONS_00062689
scaffold8976	XLOC_041306	XLOC_041306;A5:scaffold8976:22087-22187:22087-22419:-	TCONS_00062691	TCONS_00062691,TCONS_00062692,TCONS_00062693
scaffold4806	XLOC_027768	XLOC_027768;A5:scaffold4806:23763-23911:23763-23927:-	TCONS_00042241	TCONS_00042241,TCONS_00042242
scaffold1329	XLOC_005955	XLOC_005955;A5:scaffold1329:11438-12194:11410-12194:+	TCONS_00009135,TCONS_00009133	TCONS_00009135,TCONS_00009133,TCONS_00009132
scaffold1329	XLOC_005961	XLOC_005961;A5:scaffold1329:44893-46024:44893-46039:-	TCONS_00009143,TCONS_00009145	TCONS_00009143,TCONS_00009145,TCONS_00009144
scaffold1454	XLOC_007652	XLOC_007652;A5:scaffold1454:124791-124929:124791-124971:-	TCONS_00011735	TCONS_00011735,TCONS_00011732,TCONS_00011733,TCONS_00011734
scaffold1454	XLOC_007652	XLOC_007652;A5:scaffold1454:121860-122014:121860-122305:-	TCONS_00011731	TCONS_00011731,TCONS_00011732
scaffold1454	XLOC_007652	XLOC_007652;A5:scaffold1454:121860-122014:121860-122552:-	TCONS_00011731	TCONS_00011731,TCONS_00011733,TCONS_00011735
scaffold1450	XLOC_007575	XLOC_007575;A5:scaffold1450:139287-139935:139287-140370:-	TCONS_00011619	TCONS_00011619,TCONS_00011621
scaffold1450	XLOC_007575	XLOC_007575;A5:scaffold1450:139287-139820:139287-140370:-	TCONS_00011620	TCONS_00011620,TCONS_00011621
scaffold1450	XLOC_007575	XLOC_007575;A5:scaffold1450:139287-139820:139287-139935:-	TCONS_00011620	TCONS_00011620,TCONS_00011619
scaffold20822	XLOC_014242	XLOC_014242;A5:scaffold20822:6987-7299:6987-8009:-	TCONS_00021769	TCONS_00021769,TCONS_00021766
scaffold20822	XLOC_014242	XLOC_014242;A5:scaffold20822:9582-9681:9582-9792:-	TCONS_00021769	TCONS_00021769,TCONS_00021767
scaffold15613	XLOC_009025	XLOC_009025;A5:scaffold15613:21845-21952:21760-21952:+	TCONS_00013811	TCONS_00013811,TCONS_00013812
scaffold12390	XLOC_004607	XLOC_004607;A5:scaffold12390:25315-26163:25315-26174:-	TCONS_00007043	TCONS_00007043,TCONS_00007044
scaffold6400	XLOC_033407	XLOC_033407;A5:scaffold6400:26447-27370:26399-27370:+	TCONS_00050792	TCONS_00050792,TCONS_00050793,TCONS_00050794
scaffold6400	XLOC_033407	XLOC_033407;A5:scaffold6400:24937-26275:24928-26275:+	TCONS_00050793	TCONS_00050793,TCONS_00050792,TCONS_00050794
scaffold8221	XLOC_039097	XLOC_039097;A5:scaffold8221:57521-57607:56822-57607:+	TCONS_00059403	TCONS_00059403,TCONS_00059404
scaffold8138	XLOC_038884	XLOC_038884;A5:scaffold8138:4904-5087:4882-5087:+	TCONS_00059079	TCONS_00059079,TCONS_00059078
scaffold4964	XLOC_028441	XLOC_028441;A5:scaffold4964:54338-54716:54338-54770:-	TCONS_00043253	TCONS_00043253,TCONS_00043254
scaffold401	XLOC_024443	XLOC_024443;A5:scaffold401:164229-164324:164227-164324:+	TCONS_00037220	TCONS_00037220,TCONS_00037221
scaffold406	XLOC_024625	XLOC_024625;A5:scaffold406:134474-140098:134474-140099:-	TCONS_00037506	TCONS_00037506,TCONS_00037505
scaffold7867	XLOC_038063	XLOC_038063;A5:scaffold7867:40838-40949:40661-40949:+	TCONS_00057843	TCONS_00057843,TCONS_00057844
scaffold10939	XLOC_002012	XLOC_002012;A5:scaffold10939:23599-23853:23599-23876:-	TCONS_00003027	TCONS_00003027,TCONS_00003026
scaffold2369	XLOC_015992	XLOC_015992;A5:scaffold2369:72042-73726:71922-73726:+	TCONS_00024422	TCONS_00024422,TCONS_00024423
scaffold2368	XLOC_015983	XLOC_015983;A5:scaffold2368:133904-134603:133413-134603:+	TCONS_00024408	TCONS_00024408,TCONS_00024406
scaffold2368	XLOC_015984	XLOC_015984;A5:scaffold2368:25575-26203:25575-26510:-	TCONS_00024409	TCONS_00024409,TCONS_00024410
scaffold2364	XLOC_015960	XLOC_015960;A5:scaffold2364:11565-11726:11565-12061:-	TCONS_00024366	TCONS_00024366,TCONS_00024365
scaffold2360	XLOC_015947	XLOC_015947;A5:scaffold2360:67707-73737:67667-73737:+	TCONS_00024341	TCONS_00024341,TCONS_00024342
scaffold3945	XLOC_024181	XLOC_024181;A5:scaffold3945:36254-36568:35775-36568:+	TCONS_00036821	TCONS_00036821,TCONS_00036820
scaffold3945	XLOC_024181	XLOC_024181;A5:scaffold3945:36750-36897:36661-36897:+	TCONS_00036821	TCONS_00036821,TCONS_00036820
scaffold3413	XLOC_021859	XLOC_021859;A5:scaffold3413:73132-73269:73132-73436:-	TCONS_00033331	TCONS_00033331,TCONS_00033330
scaffold30646	XLOC_020119	XLOC_020119;A5:scaffold30646:1757-2437:1390-2437:+	TCONS_00030706	TCONS_00030706,TCONS_00030708
scaffold2099	XLOC_014360	XLOC_014360;A5:scaffold2099:87009-87127:87009-87148:-	TCONS_00021958	TCONS_00021958,TCONS_00021959
scaffold2097	XLOC_014338	XLOC_014338;A5:scaffold2097:230513-230602:230513-230658:-	TCONS_00021919,TCONS_00021921	TCONS_00021919,TCONS_00021921,TCONS_00021920
scaffold10600	XLOC_001324	XLOC_001324;A5:scaffold10600:5310-5426:5269-5426:+	TCONS_00002016	TCONS_00002016,TCONS_00002015
scaffold2891	XLOC_019110	XLOC_019110;A5:scaffold2891:52296-52389:52296-52470:-	TCONS_00029087	TCONS_00029087,TCONS_00029086
scaffold4320	XLOC_025719	XLOC_025719;A5:scaffold4320:20497-20603:20496-20603:+	TCONS_00039151	TCONS_00039151,TCONS_00039152
scaffold1660	XLOC_010286	XLOC_010286;A5:scaffold1660:43154-43289:43154-43309:-	TCONS_00015733	TCONS_00015733,TCONS_00015734
scaffold1667	XLOC_010357	XLOC_010357;A5:scaffold1667:211889-212714:211885-212714:+	TCONS_00015833	TCONS_00015833,TCONS_00015835
scaffold1666	XLOC_010352	XLOC_010352;A5:scaffold1666:164078-164188:163922-164188:+	TCONS_00015822,TCONS_00015824	TCONS_00015822,TCONS_00015824,TCONS_00015823
scaffold4491	XLOC_026495	XLOC_026495;A5:scaffold4491:77920-78046:77920-78529:-	TCONS_00040313	TCONS_00040313,TCONS_00040314
scaffold231	XLOC_015695	XLOC_015695;A5:scaffold231:278765-279418:278765-279436:-	TCONS_00023947	TCONS_00023947,TCONS_00023948,TCONS_00023949
scaffold231	XLOC_015694	XLOC_015694;A5:scaffold231:185388-186312:185388-186336:-	TCONS_00023945	TCONS_00023945,TCONS_00023946
scaffold18644	XLOC_012372	XLOC_012372;A5:scaffold18644:12753-12830:12753-12865:-	TCONS_00018866	TCONS_00018866,TCONS_00018867,TCONS_00018868
scaffold4799	XLOC_027740	XLOC_027740;A5:scaffold4799:84300-85461:84300-85467:-	TCONS_00042187,TCONS_00042185	TCONS_00042187,TCONS_00042185,TCONS_00042188
scaffold4799	XLOC_027740	XLOC_027740;A5:scaffold4799:84300-84399:84300-85467:-	TCONS_00042186	TCONS_00042186,TCONS_00042188
scaffold4799	XLOC_027740	XLOC_027740;A5:scaffold4799:84300-85467:84300-85472:-	TCONS_00042188	TCONS_00042188,TCONS_00042189
scaffold4799	XLOC_027740	XLOC_027740;A5:scaffold4799:84300-84399:84300-85461:-	TCONS_00042186	TCONS_00042186,TCONS_00042187,TCONS_00042185
scaffold4799	XLOC_027740	XLOC_027740;A5:scaffold4799:84300-84399:84300-85472:-	TCONS_00042186	TCONS_00042186,TCONS_00042189
scaffold4799	XLOC_027740	XLOC_027740;A5:scaffold4799:84300-85461:84300-85472:-	TCONS_00042187,TCONS_00042185	TCONS_00042187,TCONS_00042185,TCONS_00042189
scaffold12894	XLOC_005307	XLOC_005307;A5:scaffold12894:57484-57598:57484-58277:-	TCONS_00008135	TCONS_00008135,TCONS_00008133
scaffold12894	XLOC_005307	XLOC_005307;A5:scaffold12894:55134-55472:55134-56461:-	TCONS_00008134	TCONS_00008134,TCONS_00008133,TCONS_00008135
scaffold12891	XLOC_005300	XLOC_005300;A5:scaffold12891:4539-4867:4528-4867:+	TCONS_00008118	TCONS_00008118,TCONS_00008119,TCONS_00008117
scaffold7440	XLOC_036726	XLOC_036726;A5:scaffold7440:6004-6256:5945-6256:+	TCONS_00055813,TCONS_00055815	TCONS_00055813,TCONS_00055815,TCONS_00055814
scaffold10720	XLOC_001571	XLOC_001571;A5:scaffold10720:16327-16812:16327-16821:-	TCONS_00002380,TCONS_00002382	TCONS_00002380,TCONS_00002382,TCONS_00002381
scaffold5812	XLOC_031444	XLOC_031444;A5:scaffold5812:70953-71105:70951-71105:+	TCONS_00047816,TCONS_00047819	TCONS_00047816,TCONS_00047819,TCONS_00047817,TCONS_00047818
scaffold5812	XLOC_031444	XLOC_031444;A5:scaffold5812:69441-69668:69417-69668:+	TCONS_00047819	TCONS_00047819,TCONS_00047816,TCONS_00047817,TCONS_00047818
scaffold5816	XLOC_031455	XLOC_031455;A5:scaffold5816:51761-51864:51761-51900:-	TCONS_00047838,TCONS_00047837	TCONS_00047838,TCONS_00047837,TCONS_00047839
scaffold5817	XLOC_031458	XLOC_031458;A5:scaffold5817:39494-40452:39489-40452:+	TCONS_00047845	TCONS_00047845,TCONS_00047843
scaffold5817	XLOC_031458	XLOC_031458;A5:scaffold5817:39535-40452:39494-40452:+	TCONS_00047844	TCONS_00047844,TCONS_00047845
scaffold5817	XLOC_031458	XLOC_031458;A5:scaffold5817:39535-40452:39489-40452:+	TCONS_00047844	TCONS_00047844,TCONS_00047843
scaffold9091	XLOC_041595	XLOC_041595;A5:scaffold9091:38037-38301:37994-38301:+	TCONS_00063136	TCONS_00063136,TCONS_00063135
scaffold9091	XLOC_041598	XLOC_041598;A5:scaffold9091:18215-19532:18215-19759:-	TCONS_00063141	TCONS_00063141,TCONS_00063142
scaffold9516	XLOC_042658	XLOC_042658;A5:scaffold9516:11068-14837:11051-14837:+	TCONS_00064768	TCONS_00064768,TCONS_00064769
scaffold9511	XLOC_042647	XLOC_042647;A5:scaffold9511:20464-20531:20081-20531:+	TCONS_00064752	TCONS_00064752,TCONS_00064754
scaffold13209	XLOC_005838	XLOC_005838;A5:scaffold13209:11334-11748:11334-11872:-	TCONS_00008963	TCONS_00008963,TCONS_00008962
scaffold13209	XLOC_005838	XLOC_005838;A5:scaffold13209:11334-11872:11334-11885:-	TCONS_00008962	TCONS_00008962,TCONS_00008964
scaffold13209	XLOC_005838	XLOC_005838;A5:scaffold13209:11334-11748:11334-11885:-	TCONS_00008963	TCONS_00008963,TCONS_00008964
scaffold5730	XLOC_031209	XLOC_031209;A5:scaffold5730:60455-60618:60389-60618:+	TCONS_00047452	TCONS_00047452,TCONS_00047449,TCONS_00047451
scaffold5730	XLOC_031209	XLOC_031209;A5:scaffold5730:60455-60618:60429-60618:+	TCONS_00047452	TCONS_00047452,TCONS_00047450
scaffold5730	XLOC_031209	XLOC_031209;A5:scaffold5730:60429-60618:60389-60618:+	TCONS_00047450	TCONS_00047450,TCONS_00047449,TCONS_00047451
scaffold6231	XLOC_032860	XLOC_032860;A5:scaffold6231:66355-67399:66250-67399:+	TCONS_00049940	TCONS_00049940,TCONS_00049941
scaffold6230	XLOC_032851	XLOC_032851;A5:scaffold6230:55431-55759:55429-55759:+	TCONS_00049924	TCONS_00049924,TCONS_00049925,TCONS_00049926
scaffold6237	XLOC_032886	XLOC_032886;A5:scaffold6237:62874-62996:62845-62996:+	TCONS_00049979	TCONS_00049979,TCONS_00049980
scaffold6235	XLOC_032876	XLOC_032876;A5:scaffold6235:43309-44022:43309-44919:-	TCONS_00049966	TCONS_00049966,TCONS_00049964
scaffold6239	XLOC_032902	XLOC_032902;A5:scaffold6239:24371-24510:24371-24525:-	TCONS_00050004	TCONS_00050004,TCONS_00050003
scaffold5278	XLOC_029601	XLOC_029601;A5:scaffold5278:25083-25173:24707-25173:+	TCONS_00044997	TCONS_00044997,TCONS_00044999
scaffold5608	XLOC_030803	XLOC_030803;A5:scaffold5608:43441-43532:43413-43532:+	TCONS_00046817,TCONS_00046818	TCONS_00046817,TCONS_00046818,TCONS_00046820,TCONS_00046819
scaffold5608	XLOC_030803	XLOC_030803;A5:scaffold5608:68082-71848:68070-71848:+	TCONS_00046817,TCONS_00046819	TCONS_00046817,TCONS_00046819,TCONS_00046818
scaffold5608	XLOC_030803	XLOC_030803;A5:scaffold5608:68126-71848:68070-71848:+	TCONS_00046820	TCONS_00046820,TCONS_00046818
scaffold5608	XLOC_030803	XLOC_030803;A5:scaffold5608:68126-71848:68082-71848:+	TCONS_00046820	TCONS_00046820,TCONS_00046817,TCONS_00046819
scaffold1220	XLOC_004266	XLOC_004266;A5:scaffold1220:46253-46396:46087-46396:+	TCONS_00006512	TCONS_00006512,TCONS_00006513
scaffold1224	XLOC_004352	XLOC_004352;A5:scaffold1224:82306-82415:82304-82415:+	TCONS_00006647	TCONS_00006647,TCONS_00006646
scaffold1224	XLOC_004353	XLOC_004353;A5:scaffold1224:108714-108844:108652-108844:+	TCONS_00006649	TCONS_00006649,TCONS_00006650
scaffold5603	XLOC_030781	XLOC_030781;A5:scaffold5603:23533-24935:23459-24935:+	TCONS_00046787	TCONS_00046787,TCONS_00046786
scaffold3775	XLOC_023454	XLOC_023454;A5:scaffold3775:50893-51548:50033-51548:+	TCONS_00035729,TCONS_00035730	TCONS_00035729,TCONS_00035730,TCONS_00035731
scaffold16187	XLOC_009821	XLOC_009821;A5:scaffold16187:12786-13322:12786-14051:-	TCONS_00015033	TCONS_00015033,TCONS_00015031
scaffold2422	XLOC_016347	XLOC_016347;A5:scaffold2422:53311-54638:53286-54638:+	TCONS_00024972,TCONS_00024969	TCONS_00024972,TCONS_00024969,TCONS_00024971
scaffold2133	XLOC_014593	XLOC_014593;A5:scaffold2133:103857-104212:103857-105880:-	TCONS_00022307	TCONS_00022307,TCONS_00022308
scaffold2426	XLOC_016363	XLOC_016363;A5:scaffold2426:22159-22669:22159-22710:-	TCONS_00024994	TCONS_00024994,TCONS_00024993
scaffold14723	XLOC_007866	XLOC_007866;A5:scaffold14723:12106-12374:12106-13193:-	TCONS_00012047	TCONS_00012047,TCONS_00012048
scaffold26844	XLOC_017912	XLOC_017912;A5:scaffold26844:4145-4586:4125-4586:+	TCONS_00027303	TCONS_00027303,TCONS_00027302
scaffold16989	XLOC_010728	XLOC_010728;A5:scaffold16989:4810-4902:4810-4913:-	TCONS_00016415,TCONS_00016416,TCONS_00016417	TCONS_00016415,TCONS_00016416,TCONS_00016417,TCONS_00016418
scaffold3460	XLOC_022044	XLOC_022044;A5:scaffold3460:113726-113916:113726-114065:-	TCONS_00033605	TCONS_00033605,TCONS_00033606
scaffold8072	XLOC_038684	XLOC_038684;A5:scaffold8072:51699-52565:51699-52750:-	TCONS_00058791	TCONS_00058791,TCONS_00058790,TCONS_00058792
scaffold5424	XLOC_030119	XLOC_030119;A5:scaffold5424:90095-90201:90095-90202:-	TCONS_00045762	TCONS_00045762,TCONS_00045763,TCONS_00045764
scaffold15984	XLOC_009507	XLOC_009507;A5:scaffold15984:11196-12187:11196-12190:-	TCONS_00014554	TCONS_00014554,TCONS_00014553
scaffold15981	XLOC_009501	XLOC_009501;A5:scaffold15981:17847-17987:17847-18014:-	TCONS_00014544,TCONS_00014546	TCONS_00014544,TCONS_00014546,TCONS_00014545
scaffold1308	XLOC_005627	XLOC_005627;A5:scaffold1308:154409-155304:154229-155304:+	TCONS_00008650	TCONS_00008650,TCONS_00008651
scaffold1309	XLOC_005649	XLOC_005649;A5:scaffold1309:143615-144265:143451-144265:+	TCONS_00008684	TCONS_00008684,TCONS_00008685
scaffold1303	XLOC_005515	XLOC_005515;A5:scaffold1303:216933-217030:216933-217091:-	TCONS_00008478,TCONS_00008480	TCONS_00008478,TCONS_00008480,TCONS_00008481
scaffold1303	XLOC_005515	XLOC_005515;A5:scaffold1303:216483-216818:216483-216871:-	TCONS_00008478	TCONS_00008478,TCONS_00008479,TCONS_00008480,TCONS_00008481
scaffold1303	XLOC_005515	XLOC_005515;A5:scaffold1303:217139-217258:217139-218012:-	TCONS_00008478	TCONS_00008478,TCONS_00008481
scaffold1300	XLOC_005459	XLOC_005459;A5:scaffold1300:204467-204567:204467-205124:-	TCONS_00008380,TCONS_00008381	TCONS_00008380,TCONS_00008381,TCONS_00008382
scaffold9689	XLOC_043054	XLOC_043054;A5:scaffold9689:47682-49217:47682-49238:-	TCONS_00065359	TCONS_00065359,TCONS_00065360
scaffold11741	XLOC_003534	XLOC_003534;A5:scaffold11741:17070-17152:17048-17152:+	TCONS_00005341	TCONS_00005341,TCONS_00005342
scaffold15673	XLOC_009089	XLOC_009089;A5:scaffold15673:4070-4205:4070-4209:-	TCONS_00013912	TCONS_00013912,TCONS_00013911
scaffold390	XLOC_023996	XLOC_023996;A5:scaffold390:111169-111253:111169-111911:-	TCONS_00036542	TCONS_00036542,TCONS_00036543
scaffold392	XLOC_024093	XLOC_024093;A5:scaffold392:153830-153954:153830-153958:-	TCONS_00036682	TCONS_00036682,TCONS_00036683
scaffold6420	XLOC_033495	XLOC_033495;A5:scaffold6420:29157-30026:29101-30026:+	TCONS_00050930	TCONS_00050930,TCONS_00050929
scaffold6420	XLOC_033494	XLOC_033494;A5:scaffold6420:10577-10687:10576-10687:+	TCONS_00050927	TCONS_00050927,TCONS_00050926,TCONS_00050928
scaffold6429	XLOC_033508	XLOC_033508;A5:scaffold6429:53014-53154:53014-53173:-	TCONS_00050949	TCONS_00050949,TCONS_00050950
scaffold4688	XLOC_027290	XLOC_027290;A5:scaffold4688:23209-23483:23092-23483:+	TCONS_00041520,TCONS_00041518	TCONS_00041520,TCONS_00041518,TCONS_00041519
scaffold16215	XLOC_009847	XLOC_009847;A5:scaffold16215:1438-1664:1422-1664:+	TCONS_00015070	TCONS_00015070,TCONS_00015069
scaffold7884	XLOC_038120	XLOC_038120;A5:scaffold7884:57083-57161:57072-57161:+	TCONS_00057931,TCONS_00057932	TCONS_00057931,TCONS_00057932,TCONS_00057930
scaffold6680	XLOC_034383	XLOC_034383;A5:scaffold6680:68505-70452:68505-70458:-	TCONS_00052263,TCONS_00052264	TCONS_00052263,TCONS_00052264,TCONS_00052265
scaffold6680	XLOC_034383	XLOC_034383;A5:scaffold6680:58238-58336:58238-58385:-	TCONS_00052265	TCONS_00052265,TCONS_00052262,TCONS_00052263,TCONS_00052264
scaffold13932	XLOC_006884	XLOC_006884;A5:scaffold13932:11966-12738:11962-12738:+	TCONS_00010559	TCONS_00010559,TCONS_00010558
scaffold8031	XLOC_038563	XLOC_038563;A5:scaffold8031:22353-22957:22346-22957:+	TCONS_00058610,TCONS_00058611	TCONS_00058610,TCONS_00058611,TCONS_00058612
scaffold8030	XLOC_038561	XLOC_038561;A5:scaffold8030:19258-19920:19258-19924:-	TCONS_00058607	TCONS_00058607,TCONS_00058606,TCONS_00058608
scaffold7084	XLOC_035644	XLOC_035644;A5:scaffold7084:33535-33611:33505-33611:+	TCONS_00054168,TCONS_00054169	TCONS_00054168,TCONS_00054169,TCONS_00054170
scaffold10915	XLOC_001985	XLOC_001985;A5:scaffold10915:38978-41303:38978-41398:-	TCONS_00002987	TCONS_00002987,TCONS_00002988
scaffold10910	XLOC_001980	XLOC_001980;A5:scaffold10910:18931-19339:18780-19339:+	TCONS_00002979	TCONS_00002979,TCONS_00002978,TCONS_00002980
scaffold8274	XLOC_039278	XLOC_039278;A5:scaffold8274:38404-39004:38395-39004:+	TCONS_00059650	TCONS_00059650,TCONS_00059649
scaffold26675	XLOC_017804	XLOC_017804;A5:scaffold26675:1580-2741:1519-2741:+	TCONS_00027146	TCONS_00027146,TCONS_00027147
scaffold7331	XLOC_036393	XLOC_036393;A5:scaffold7331:25563-26620:25474-26620:+	TCONS_00055295	TCONS_00055295,TCONS_00055294
scaffold9834	XLOC_043364	XLOC_043364;A5:scaffold9834:21232-21388:21107-21388:+	TCONS_00065835	TCONS_00065835,TCONS_00065836
scaffold9834	XLOC_043364	XLOC_043364;A5:scaffold9834:21501-22118:21496-22118:+	TCONS_00065836	TCONS_00065836,TCONS_00065835
scaffold30400	XLOC_020007	XLOC_020007;A5:scaffold30400:2431-2935:2431-2988:-	TCONS_00030528	TCONS_00030528,TCONS_00030529
scaffold20850	XLOC_014255	XLOC_014255;A5:scaffold20850:5408-5554:5407-5554:+	TCONS_00021790	TCONS_00021790,TCONS_00021789
scaffold2305	XLOC_015669	XLOC_015669;A5:scaffold2305:17174-18000:17174-18046:-	TCONS_00023899	TCONS_00023899,TCONS_00023900
scaffold3438	XLOC_021976	XLOC_021976;A5:scaffold3438:105883-105971:105883-105975:-	TCONS_00033512,TCONS_00033514	TCONS_00033512,TCONS_00033514,TCONS_00033513,TCONS_00033515
scaffold3432	XLOC_021934	XLOC_021934;A5:scaffold3432:170186-172935:170121-172935:+	TCONS_00033455	TCONS_00033455,TCONS_00033454
scaffold9837	XLOC_043370	XLOC_043370;A5:scaffold9837:11396-12060:11217-12060:+	TCONS_00065847	TCONS_00065847,TCONS_00065849
scaffold12451	XLOC_004702	XLOC_004702;A5:scaffold12451:15815-15991:15705-15991:+	TCONS_00007196,TCONS_00007194,TCONS_00007198	TCONS_00007196,TCONS_00007194,TCONS_00007198,TCONS_00007197,TCONS_00007195
scaffold12451	XLOC_004702	XLOC_004702;A5:scaffold12451:18907-19061:18905-19061:+	TCONS_00007194	TCONS_00007194,TCONS_00007197,TCONS_00007196,TCONS_00007198
scaffold11190	XLOC_002528	XLOC_002528;A5:scaffold11190:27046-27272:27042-27272:+	TCONS_00003806	TCONS_00003806,TCONS_00003807
scaffold5229	XLOC_029426	XLOC_029426;A5:scaffold5229:50425-51250:50037-51250:+	TCONS_00044719	TCONS_00044719,TCONS_00044720
scaffold5304	XLOC_029680	XLOC_029680;A5:scaffold5304:47953-48408:47953-49260:-	TCONS_00045132	TCONS_00045132,TCONS_00045129,TCONS_00045131
scaffold5304	XLOC_029680	XLOC_029680;A5:scaffold5304:50287-50446:50287-50574:-	TCONS_00045131	TCONS_00045131,TCONS_00045129,TCONS_00045130
scaffold5301	XLOC_029664	XLOC_029664;A5:scaffold5301:72277-72617:72271-72617:+	TCONS_00045107,TCONS_00045108	TCONS_00045107,TCONS_00045108,TCONS_00045109
scaffold5301	XLOC_029664	XLOC_029664;A5:scaffold5301:77810-77910:77784-77910:+	TCONS_00045107	TCONS_00045107,TCONS_00045108,TCONS_00045109
scaffold5658	XLOC_030970	XLOC_030970;A5:scaffold5658:50010-50127:49631-50127:+	TCONS_00047076	TCONS_00047076,TCONS_00047073
scaffold5658	XLOC_030970	XLOC_030970;A5:scaffold5658:50024-50127:49631-50127:+	TCONS_00047072	TCONS_00047072,TCONS_00047073
scaffold5658	XLOC_030970	XLOC_030970;A5:scaffold5658:50024-50127:50010-50127:+	TCONS_00047072	TCONS_00047072,TCONS_00047076
scaffold4305	XLOC_025645	XLOC_025645;A5:scaffold4305:68249-68323:68197-68323:+	TCONS_00039024,TCONS_00039025	TCONS_00039024,TCONS_00039025,TCONS_00039023
scaffold4307	XLOC_025656	XLOC_025656;A5:scaffold4307:101603-102739:101603-102743:-	TCONS_00039046,TCONS_00039047	TCONS_00039046,TCONS_00039047,TCONS_00039045,TCONS_00039048
scaffold1823	XLOC_012055	XLOC_012055;A5:scaffold1823:124292-125083:123164-125083:+	TCONS_00018390	TCONS_00018390,TCONS_00018389
scaffold1823	XLOC_012060	XLOC_012060;A5:scaffold1823:166193-166553:166193-166593:-	TCONS_00018399	TCONS_00018399,TCONS_00018398
scaffold1820	XLOC_012029	XLOC_012029;A5:scaffold1820:21641-22284:21641-22315:-	TCONS_00018351	TCONS_00018351,TCONS_00018352,TCONS_00018353
scaffold1827	XLOC_012094	XLOC_012094;A5:scaffold1827:112563-113318:112561-113318:+	TCONS_00018455	TCONS_00018455,TCONS_00018458,TCONS_00018456,TCONS_00018457
scaffold1825	XLOC_012074	XLOC_012074;A5:scaffold1825:50445-51969:50422-51969:+	TCONS_00018420,TCONS_00018422	TCONS_00018420,TCONS_00018422,TCONS_00018421
scaffold1825	XLOC_012076	XLOC_012076;A5:scaffold1825:44123-44206:44123-44236:-	TCONS_00018424	TCONS_00018424,TCONS_00018425,TCONS_00018426
scaffold1824	XLOC_012068	XLOC_012068;A5:scaffold1824:4829-5122:4760-5122:+	TCONS_00018413,TCONS_00018411	TCONS_00018413,TCONS_00018411,TCONS_00018410
scaffold3697	XLOC_023121	XLOC_023121;A5:scaffold3697:72769-73599:72764-73599:+	TCONS_00035209	TCONS_00035209,TCONS_00035210
scaffold3697	XLOC_023124	XLOC_023124;A5:scaffold3697:99641-106401:99641-107220:-	TCONS_00035214	TCONS_00035214,TCONS_00035215
scaffold998	XLOC_043743	XLOC_043743;A5:scaffold998:205683-205820:205683-206186:-	TCONS_00066411	TCONS_00066411,TCONS_00066410
scaffold9146	XLOC_041752	XLOC_041752;A5:scaffold9146:27765-28824:27705-28824:+	TCONS_00063365	TCONS_00063365,TCONS_00063366
scaffold19578	XLOC_013201	XLOC_013201;A5:scaffold19578:5725-6798:5708-6798:+	TCONS_00020105	TCONS_00020105,TCONS_00020104
scaffold2615	XLOC_017438	XLOC_017438;A5:scaffold2615:134972-135168:134972-136347:-	TCONS_00026604	TCONS_00026604,TCONS_00026602
scaffold8206	XLOC_039043	XLOC_039043;A5:scaffold8206:48395-48471:48389-48471:+	TCONS_00059315	TCONS_00059315,TCONS_00059314,TCONS_00059316
scaffold8206	XLOC_039043	XLOC_039043;A5:scaffold8206:41805-41903:41788-41903:+	TCONS_00059316,TCONS_00059315	TCONS_00059316,TCONS_00059315,TCONS_00059314
scaffold2617	XLOC_017446	XLOC_017446;A5:scaffold2617:3506-3703:3489-3703:+	TCONS_00026615	TCONS_00026615,TCONS_00026616
scaffold9531	XLOC_042694	XLOC_042694;A5:scaffold9531:43451-43561:43451-43582:-	TCONS_00064818	TCONS_00064818,TCONS_00064819,TCONS_00064820
scaffold9530	XLOC_042690	XLOC_042690;A5:scaffold9530:27191-27309:27180-27309:+	TCONS_00064811	TCONS_00064811,TCONS_00064813,TCONS_00064812
scaffold8292	XLOC_039326	XLOC_039326;A5:scaffold8292:24004-24191:23996-24191:+	TCONS_00059723	TCONS_00059723,TCONS_00059722
scaffold3746	XLOC_023342	XLOC_023342;A5:scaffold3746:80013-80109:80013-80113:-	TCONS_00035555	TCONS_00035555,TCONS_00035556
scaffold3746	XLOC_023342	XLOC_023342;A5:scaffold3746:61507-64980:61507-65003:-	TCONS_00035555	TCONS_00035555,TCONS_00035556
scaffold6749	XLOC_034656	XLOC_034656;A5:scaffold6749:77244-77924:77244-78122:-	TCONS_00052682	TCONS_00052682,TCONS_00052683
scaffold6748	XLOC_034655	XLOC_034655;A5:scaffold6748:32594-32694:32594-32700:-	TCONS_00052678,TCONS_00052677,TCONS_00052680	TCONS_00052678,TCONS_00052677,TCONS_00052680,TCONS_00052679
scaffold6748	XLOC_034655	XLOC_034655;A5:scaffold6748:31618-31742:31618-31780:-	TCONS_00052679	TCONS_00052679,TCONS_00052677
scaffold6748	XLOC_034655	XLOC_034655;A5:scaffold6748:31618-31742:31618-31746:-	TCONS_00052679	TCONS_00052679,TCONS_00052678
scaffold6748	XLOC_034655	XLOC_034655;A5:scaffold6748:31618-31746:31618-31780:-	TCONS_00052678	TCONS_00052678,TCONS_00052677
scaffold6741	XLOC_034627	XLOC_034627;A5:scaffold6741:100894-101015:100838-101015:+	TCONS_00052643	TCONS_00052643,TCONS_00052644
scaffold618	XLOC_032683	XLOC_032683;A5:scaffold618:247009-247582:247009-247741:-	TCONS_00049670	TCONS_00049670,TCONS_00049671
scaffold618	XLOC_032683	XLOC_032683;A5:scaffold618:245054-245160:245054-245164:-	TCONS_00049670,TCONS_00049672	TCONS_00049670,TCONS_00049672,TCONS_00049671,TCONS_00049673
scaffold612	XLOC_032487	XLOC_032487;A5:scaffold612:127307-127385:127307-127527:-	TCONS_00049366,TCONS_00049367	TCONS_00049366,TCONS_00049367,TCONS_00049365
scaffold5348	XLOC_029819	XLOC_029819;A5:scaffold5348:61860-61991:61070-61991:+	TCONS_00045333	TCONS_00045333,TCONS_00045331
scaffold940	XLOC_042371	XLOC_042371;A5:scaffold940:197558-197785:197558-198069:-	TCONS_00064318	TCONS_00064318,TCONS_00064319,TCONS_00064320
scaffold940	XLOC_042369	XLOC_042369;A5:scaffold940:64379-64657:64379-65614:-	TCONS_00064315	TCONS_00064315,TCONS_00064316,TCONS_00064314
scaffold7396	XLOC_036581	XLOC_036581;A5:scaffold7396:15066-15325:15023-15325:+	TCONS_00055585	TCONS_00055585,TCONS_00055584
scaffold948	XLOC_042544	XLOC_042544;A5:scaffold948:47655-47974:47655-48178:-	TCONS_00064599	TCONS_00064599,TCONS_00064603
scaffold193	XLOC_012970	XLOC_012970;A5:scaffold193:22368-22460:22368-22567:-	TCONS_00019752	TCONS_00019752,TCONS_00019753
scaffold10103	XLOC_000209	XLOC_000209;A5:scaffold10103:60067-60205:60063-60205:+	TCONS_00000337	TCONS_00000337,TCONS_00000336
scaffold21324	XLOC_014590	XLOC_014590;A5:scaffold21324:7274-7589:7262-7589:+	TCONS_00022301	TCONS_00022301,TCONS_00022300
scaffold30959	XLOC_020336	XLOC_020336;A5:scaffold30959:607-728:589-728:+	TCONS_00031027	TCONS_00031027,TCONS_00031026
scaffold17654	XLOC_011478	XLOC_011478;A5:scaffold17654:1037-1182:1034-1182:+	TCONS_00017536,TCONS_00017537	TCONS_00017536,TCONS_00017537,TCONS_00017535
scaffold17655	XLOC_011481	XLOC_011481;A5:scaffold17655:9016-9175:9016-10078:-	TCONS_00017540	TCONS_00017540,TCONS_00017541
scaffold17655	XLOC_011481	XLOC_011481;A5:scaffold17655:9013-9175:9013-10078:-	TCONS_00017543	TCONS_00017543,TCONS_00017544
scaffold2118	XLOC_014510	XLOC_014510;A5:scaffold2118:139102-139356:139102-139447:-	TCONS_00022184	TCONS_00022184,TCONS_00022185
scaffold2110	XLOC_014449	XLOC_014449;A5:scaffold2110:35876-36009:35876-36017:-	TCONS_00022098	TCONS_00022098,TCONS_00022099
scaffold2110	XLOC_014449	XLOC_014449;A5:scaffold2110:35876-36009:35876-36013:-	TCONS_00022098	TCONS_00022098,TCONS_00022100
scaffold2110	XLOC_014449	XLOC_014449;A5:scaffold2110:35876-36013:35876-36017:-	TCONS_00022100	TCONS_00022100,TCONS_00022099
scaffold9332	XLOC_042226	XLOC_042226;A5:scaffold9332:31061-32241:31061-32268:-	TCONS_00064093	TCONS_00064093,TCONS_00064094
scaffold1360	XLOC_006402	XLOC_006402;A5:scaffold1360:44311-44392:44311-44468:-	TCONS_00009804	TCONS_00009804,TCONS_00009802
scaffold1362	XLOC_006436	XLOC_006436;A5:scaffold1362:148906-149665:148906-150013:-	TCONS_00009861	TCONS_00009861,TCONS_00009862
scaffold1366	XLOC_006501	XLOC_006501;A5:scaffold1366:57855-58544:57556-58544:+	TCONS_00009957	TCONS_00009957,TCONS_00009956
scaffold1367	XLOC_006510	XLOC_006510;A5:scaffold1367:82899-90204:82886-90204:+	TCONS_00009979	TCONS_00009979,TCONS_00009978
scaffold19963	XLOC_013563	XLOC_013563;A5:scaffold19963:1322-1581:1317-1581:+	TCONS_00020704,TCONS_00020703	TCONS_00020704,TCONS_00020703,TCONS_00020705
scaffold11765	XLOC_003576	XLOC_003576;A5:scaffold11765:5435-5523:5435-5526:-	TCONS_00005411,TCONS_00005412	TCONS_00005411,TCONS_00005412,TCONS_00005413
scaffold15652	XLOC_009072	XLOC_009072;A5:scaffold15652:13484-13877:13460-13877:+	TCONS_00013881,TCONS_00013882	TCONS_00013881,TCONS_00013882,TCONS_00013883
scaffold87	XLOC_040510	XLOC_040510;A5:scaffold87:159475-159604:159475-159626:-	TCONS_00061504,TCONS_00061505	TCONS_00061504,TCONS_00061505,TCONS_00061506,TCONS_00061507
scaffold89	XLOC_041127	XLOC_041127;A5:scaffold89:53488-53568:53484-53568:+	TCONS_00062431,TCONS_00062430,TCONS_00062433,TCONS_00062432	TCONS_00062431,TCONS_00062430,TCONS_00062433,TCONS_00062432,TCONS_00062429
scaffold4514	XLOC_026546	XLOC_026546;A5:scaffold4514:3774-3938:3774-4103:-	TCONS_00040394	TCONS_00040394,TCONS_00040393
scaffold4511	XLOC_026536	XLOC_026536;A5:scaffold4511:25539-25647:24854-25647:+	TCONS_00040380	TCONS_00040380,TCONS_00040381
scaffold4511	XLOC_026536	XLOC_026536;A5:scaffold4511:26177-26273:25798-26273:+	TCONS_00040379	TCONS_00040379,TCONS_00040381,TCONS_00040380
scaffold371	XLOC_023187	XLOC_023187;A5:scaffold371:152824-153553:152824-153602:-	TCONS_00035318,TCONS_00035321,TCONS_00035322,TCONS_00035319	TCONS_00035318,TCONS_00035321,TCONS_00035322,TCONS_00035319,TCONS_00035320
scaffold371	XLOC_023187	XLOC_023187;A5:scaffold371:157875-161135:157875-161184:-	TCONS_00035319,TCONS_00035323	TCONS_00035319,TCONS_00035323,TCONS_00035321,TCONS_00035320
scaffold371	XLOC_023187	XLOC_023187;A5:scaffold371:157368-157506:157368-157558:-	TCONS_00035321	TCONS_00035321,TCONS_00035319
scaffold375	XLOC_023361	XLOC_023361;A5:scaffold375:388729-388836:388603-388836:+	TCONS_00035583	TCONS_00035583,TCONS_00035584
scaffold378	XLOC_023488	XLOC_023488;A5:scaffold378:230599-243339:230520-243339:+	TCONS_00035785	TCONS_00035785,TCONS_00035784,TCONS_00035783
scaffold22569	XLOC_015377	XLOC_015377;A5:scaffold22569:7742-9007:7742-9212:-	TCONS_00023462	TCONS_00023462,TCONS_00023461
scaffold6910	XLOC_035124	XLOC_035124;A5:scaffold6910:1230-1448:1192-1448:+	TCONS_00053376,TCONS_00053378	TCONS_00053376,TCONS_00053378,TCONS_00053377
scaffold6910	XLOC_035125	XLOC_035125;A5:scaffold6910:36805-37323:36805-37328:-	TCONS_00053380	TCONS_00053380,TCONS_00053381
scaffold6918	XLOC_035143	XLOC_035143;A5:scaffold6918:33352-33704:33352-33726:-	TCONS_00053404	TCONS_00053404,TCONS_00053403
scaffold16239	XLOC_009876	XLOC_009876;A5:scaffold16239:7603-7707:7603-9660:-	TCONS_00015115	TCONS_00015115,TCONS_00015114
scaffold10972	XLOC_002061	XLOC_002061;A5:scaffold10972:26985-27195:26985-27199:-	TCONS_00003102,TCONS_00003104	TCONS_00003102,TCONS_00003104,TCONS_00003103
scaffold13279	XLOC_005936	XLOC_005936;A5:scaffold13279:33003-33241:32922-33241:+	TCONS_00009104	TCONS_00009104,TCONS_00009105
scaffold521	XLOC_029364	XLOC_029364;A5:scaffold521:16251-16584:16229-16584:+	TCONS_00044640	TCONS_00044640,TCONS_00044639
scaffold7357	XLOC_036436	XLOC_036436;A5:scaffold7357:41722-41816:41722-41833:-	TCONS_00055365	TCONS_00055365,TCONS_00055364
scaffold9941	XLOC_043639	XLOC_043639;A5:scaffold9941:12504-12592:12498-12592:+	TCONS_00066255	TCONS_00066255,TCONS_00066256
scaffold9494	XLOC_042593	XLOC_042593;A5:scaffold9494:31864-32974:31587-32974:+	TCONS_00064674	TCONS_00064674,TCONS_00064671
scaffold13621	XLOC_006439	XLOC_006439;A5:scaffold13621:20774-20912:20774-20937:-	TCONS_00009867	TCONS_00009867,TCONS_00009866
scaffold13621	XLOC_006439	XLOC_006439;A5:scaffold13621:21265-21735:21265-21778:-	TCONS_00009867	TCONS_00009867,TCONS_00009866
scaffold13621	XLOC_006439	XLOC_006439;A5:scaffold13621:25174-25612:25174-25652:-	TCONS_00009866	TCONS_00009866,TCONS_00009867,TCONS_00009868
scaffold3182	XLOC_020812	XLOC_020812;A5:scaffold3182:20891-20982:20838-20982:+	TCONS_00031734	TCONS_00031734,TCONS_00031733
scaffold3184	XLOC_020829	XLOC_020829;A5:scaffold3184:112416-112708:112414-112708:+	TCONS_00031760	TCONS_00031760,TCONS_00031758,TCONS_00031757
scaffold2321	XLOC_015757	XLOC_015757;A5:scaffold2321:16694-16874:16692-16874:+	TCONS_00024048	TCONS_00024048,TCONS_00024045,TCONS_00024046
scaffold3981	XLOC_024308	XLOC_024308;A5:scaffold3981:22759-23704:22759-23717:-	TCONS_00037012	TCONS_00037012,TCONS_00037013
scaffold25344	XLOC_016937	XLOC_016937;A5:scaffold25344:2270-4280:2270-4290:-	TCONS_00025854	TCONS_00025854,TCONS_00025853
scaffold17480	XLOC_011282	XLOC_011282;A5:scaffold17480:365-656:363-656:+	TCONS_00017222	TCONS_00017222,TCONS_00017223
scaffold10822	XLOC_001771	XLOC_001771;A5:scaffold10822:8812-8938:8812-9355:-	TCONS_00002666	TCONS_00002666,TCONS_00002665
scaffold2587	XLOC_017227	XLOC_017227;A5:scaffold2587:41458-42140:41457-42140:+	TCONS_00026290	TCONS_00026290,TCONS_00026291
scaffold5674	XLOC_031001	XLOC_031001;A5:scaffold5674:23085-23981:23085-23984:-	TCONS_00047119	TCONS_00047119,TCONS_00047121
scaffold5675	XLOC_031005	XLOC_031005;A5:scaffold5675:71569-72155:71541-72155:+	TCONS_00047130	TCONS_00047130,TCONS_00047128
scaffold5679	XLOC_031013	XLOC_031013;A5:scaffold5679:17912-18016:17856-18016:+	TCONS_00047144,TCONS_00047146	TCONS_00047144,TCONS_00047146,TCONS_00047145
scaffold5679	XLOC_031013	XLOC_031013;A5:scaffold5679:17900-18016:17856-18016:+	TCONS_00047143	TCONS_00047143,TCONS_00047145
scaffold5679	XLOC_031013	XLOC_031013;A5:scaffold5679:21633-21728:21531-21728:+	TCONS_00047144,TCONS_00047145	TCONS_00047144,TCONS_00047145,TCONS_00047146
scaffold5679	XLOC_031013	XLOC_031013;A5:scaffold5679:17912-18016:17900-18016:+	TCONS_00047144,TCONS_00047146	TCONS_00047144,TCONS_00047146,TCONS_00047143
scaffold5679	XLOC_031013	XLOC_031013;A5:scaffold5679:11169-12324:11138-12324:+	TCONS_00047143,TCONS_00047144,TCONS_00047145	TCONS_00047143,TCONS_00047144,TCONS_00047145,TCONS_00047146
scaffold5679	XLOC_031013	XLOC_031013;A5:scaffold5679:10868-11009:10845-11009:+	TCONS_00047145,TCONS_00047146	TCONS_00047145,TCONS_00047146,TCONS_00047143,TCONS_00047144
scaffold1653	XLOC_010192	XLOC_010192;A5:scaffold1653:65745-67249:65745-67259:-	TCONS_00015576,TCONS_00015578	TCONS_00015576,TCONS_00015578,TCONS_00015577,TCONS_00015579
scaffold25961	XLOC_017284	XLOC_017284;A5:scaffold25961:3388-3569:3388-3580:-	TCONS_00026371,TCONS_00026373	TCONS_00026371,TCONS_00026373,TCONS_00026372
scaffold4774	XLOC_027627	XLOC_027627;A5:scaffold4774:31990-32134:31990-32139:-	TCONS_00042013	TCONS_00042013,TCONS_00042014
scaffold10372	XLOC_000816	XLOC_000816;A5:scaffold10372:43259-43416:43259-43937:-	TCONS_00001229	TCONS_00001229,TCONS_00001231
scaffold1803	XLOC_011848	XLOC_011848;A5:scaffold1803:75660-76423:75660-76520:-	TCONS_00018090	TCONS_00018090,TCONS_00018087
scaffold1803	XLOC_011847	XLOC_011847;A5:scaffold1803:73530-73602:73530-73651:-	TCONS_00018085	TCONS_00018085,TCONS_00018086
scaffold5586	XLOC_030702	XLOC_030702;A5:scaffold5586:73817-74611:73802-74611:+	TCONS_00046642	TCONS_00046642,TCONS_00046643
scaffold1806	XLOC_011872	XLOC_011872;A5:scaffold1806:28807-55416:28807-55447:-	TCONS_00018127	TCONS_00018127,TCONS_00018128
scaffold8786	XLOC_040795	XLOC_040795;A5:scaffold8786:25766-26612:25736-26612:+	TCONS_00061931	TCONS_00061931,TCONS_00061932
scaffold8641	XLOC_040375	XLOC_040375;A5:scaffold8641:40554-40654:40549-40654:+	TCONS_00061290,TCONS_00061291	TCONS_00061290,TCONS_00061291,TCONS_00061292
scaffold82350	XLOC_039180	XLOC_039180;A5:scaffold82350:162-541:162-558:-	TCONS_00059510	TCONS_00059510,TCONS_00059508
scaffold2932	XLOC_019396	XLOC_019396;A5:scaffold2932:82697-82786:82292-82786:+	TCONS_00029546	TCONS_00029546,TCONS_00029544
scaffold2932	XLOC_019396	XLOC_019396;A5:scaffold2932:80167-80377:80127-80377:+	TCONS_00029545,TCONS_00029546	TCONS_00029545,TCONS_00029546,TCONS_00029544
scaffold7639	XLOC_037303	XLOC_037303;A5:scaffold7639:51221-51429:51221-51449:-	TCONS_00056691	TCONS_00056691,TCONS_00056689
scaffold7639	XLOC_037303	XLOC_037303;A5:scaffold7639:53184-54063:53184-54090:-	TCONS_00056689,TCONS_00056691	TCONS_00056689,TCONS_00056691,TCONS_00056690
scaffold7632	XLOC_037278	XLOC_037278;A5:scaffold7632:33564-33722:33511-33722:+	TCONS_00056650	TCONS_00056650,TCONS_00056649
scaffold1775	XLOC_011552	XLOC_011552;A5:scaffold1775:179118-179216:179113-179216:+	TCONS_00017650,TCONS_00017649	TCONS_00017650,TCONS_00017649,TCONS_00017651,TCONS_00017652
scaffold1775	XLOC_011550	XLOC_011550;A5:scaffold1775:64828-65274:64792-65274:+	TCONS_00017643,TCONS_00017646	TCONS_00017643,TCONS_00017646,TCONS_00017644
scaffold1775	XLOC_011556	XLOC_011556;A5:scaffold1775:119489-119602:119489-119954:-	TCONS_00017656	TCONS_00017656,TCONS_00017657
scaffold9168	XLOC_041807	XLOC_041807;A5:scaffold9168:49428-49552:49428-49563:-	TCONS_00063452	TCONS_00063452,TCONS_00063453
scaffold9168	XLOC_041807	XLOC_041807;A5:scaffold9168:47096-47271:47096-47752:-	TCONS_00063453	TCONS_00063453,TCONS_00063451
scaffold8931	XLOC_041209	XLOC_041209;A5:scaffold8931:16517-17776:16510-17776:+	TCONS_00062543	TCONS_00062543,TCONS_00062544
scaffold8931	XLOC_041211	XLOC_041211;A5:scaffold8931:43699-43935:43699-43962:-	TCONS_00062546	TCONS_00062546,TCONS_00062547
scaffold4836	XLOC_027937	XLOC_027937;A5:scaffold4836:52822-53073:52803-53073:+	TCONS_00042493	TCONS_00042493,TCONS_00042492,TCONS_00042491,TCONS_00042490
scaffold4836	XLOC_027937	XLOC_027937;A5:scaffold4836:50550-52695:50119-52695:+	TCONS_00042490	TCONS_00042490,TCONS_00042492
scaffold9552	XLOC_042746	XLOC_042746;A5:scaffold9552:46626-46876:45959-46876:+	TCONS_00064893	TCONS_00064893,TCONS_00064892
scaffold9552	XLOC_042746	XLOC_042746;A5:scaffold9552:45616-45700:45592-45700:+	TCONS_00064893,TCONS_00064892	TCONS_00064893,TCONS_00064892,TCONS_00064894
scaffold6582	XLOC_034012	XLOC_034012;A5:scaffold6582:54314-54656:54314-54687:-	TCONS_00051717	TCONS_00051717,TCONS_00051718,TCONS_00051716,TCONS_00051715,TCONS_00051719
scaffold6582	XLOC_034012	XLOC_034012;A5:scaffold6582:54752-55740:54752-55747:-	TCONS_00051718,TCONS_00051716,TCONS_00051717,TCONS_00051715	TCONS_00051718,TCONS_00051716,TCONS_00051717,TCONS_00051715,TCONS_00051719
scaffold6582	XLOC_034012	XLOC_034012;A5:scaffold6582:55806-55990:55806-56019:-	TCONS_00051718,TCONS_00051717,TCONS_00051719	TCONS_00051718,TCONS_00051717,TCONS_00051719,TCONS_00051716
scaffold6587	XLOC_034032	XLOC_034032;A5:scaffold6587:38897-38974:38897-39019:-	TCONS_00051745	TCONS_00051745,TCONS_00051746
scaffold6587	XLOC_034032	XLOC_034032;A5:scaffold6587:38764-38847:38764-38851:-	TCONS_00051746	TCONS_00051746,TCONS_00051744,TCONS_00051745
scaffold11417	XLOC_002947	XLOC_002947;A5:scaffold11417:31124-31225:31124-32080:-	TCONS_00004448,TCONS_00004449	TCONS_00004448,TCONS_00004449,TCONS_00004447
scaffold1646	XLOC_010132	XLOC_010132;A5:scaffold1646:112121-112631:112008-112631:+	TCONS_00015485	TCONS_00015485,TCONS_00015486
scaffold1646	XLOC_010135	XLOC_010135;A5:scaffold1646:162561-162660:162561-162877:-	TCONS_00015494	TCONS_00015494,TCONS_00015492
scaffold589	XLOC_031710	XLOC_031710;A5:scaffold589:88678-90053:88678-90169:-	TCONS_00048211	TCONS_00048211,TCONS_00048212
scaffold587	XLOC_031619	XLOC_031619;A5:scaffold587:184686-185838:184670-185838:+	TCONS_00048084,TCONS_00048086	TCONS_00048084,TCONS_00048086,TCONS_00048085,TCONS_00048087
scaffold6765	XLOC_034710	XLOC_034710;A5:scaffold6765:21722-21804:21698-21804:+	TCONS_00052756	TCONS_00052756,TCONS_00052757
scaffold6765	XLOC_034716	XLOC_034716;A5:scaffold6765:71298-71813:71298-71845:-	TCONS_00052768	TCONS_00052768,TCONS_00052767,TCONS_00052769
scaffold634	XLOC_033214	XLOC_033214;A5:scaffold634:64034-64313:64034-64362:-	TCONS_00050495	TCONS_00050495,TCONS_00050496
scaffold635	XLOC_033245	XLOC_033245;A5:scaffold635:125667-125770:125667-125808:-	TCONS_00050544	TCONS_00050544,TCONS_00050543
scaffold4123	XLOC_024892	XLOC_024892;A5:scaffold4123:94247-94974:94235-94974:+	TCONS_00037898	TCONS_00037898,TCONS_00037899
scaffold2205	XLOC_015096	XLOC_015096;A5:scaffold2205:29593-29728:29049-29728:+	TCONS_00023061	TCONS_00023061,TCONS_00023062
scaffold8202	XLOC_039029	XLOC_039029;A5:scaffold8202:43674-43764:43674-43875:-	TCONS_00059293	TCONS_00059293,TCONS_00059297
scaffold8202	XLOC_039029	XLOC_039029;A5:scaffold8202:43674-43764:43674-44016:-	TCONS_00059293	TCONS_00059293,TCONS_00059294,TCONS_00059296
scaffold3884	XLOC_023930	XLOC_023930;A5:scaffold3884:53404-53504:53384-53504:+	TCONS_00036439	TCONS_00036439,TCONS_00036440
scaffold10161	XLOC_000349	XLOC_000349;A5:scaffold10161:27227-28631:27221-28631:+	TCONS_00000545,TCONS_00000548,TCONS_00000549	TCONS_00000545,TCONS_00000548,TCONS_00000549,TCONS_00000546,TCONS_00000547
scaffold962	XLOC_042883	XLOC_042883;A5:scaffold962:194483-194599:194479-194599:+	TCONS_00065113	TCONS_00065113,TCONS_00065112
scaffold963	XLOC_042903	XLOC_042903;A5:scaffold963:212278-212367:212278-212378:-	TCONS_00065143	TCONS_00065143,TCONS_00065144
scaffold965	XLOC_042946	XLOC_042946;A5:scaffold965:201109-202221:201104-202221:+	TCONS_00065210	TCONS_00065210,TCONS_00065209,TCONS_00065211
scaffold3843	XLOC_023786	XLOC_023786;A5:scaffold3843:67430-67872:67430-67877:-	TCONS_00036222	TCONS_00036222,TCONS_00036221
scaffold2464	XLOC_016573	XLOC_016573;A5:scaffold2464:60109-60215:60080-60215:+	TCONS_00025314	TCONS_00025314,TCONS_00025315,TCONS_00025316
scaffold2462	XLOC_016568	XLOC_016568;A5:scaffold2462:266189-266351:266189-266361:-	TCONS_00025307	TCONS_00025307,TCONS_00025306
scaffold2461	XLOC_016554	XLOC_016554;A5:scaffold2461:100795-100886:100795-101609:-	TCONS_00025289	TCONS_00025289,TCONS_00025290
scaffold2461	XLOC_016554	XLOC_016554;A5:scaffold2461:99895-99992:99895-100026:-	TCONS_00025290,TCONS_00025289	TCONS_00025290,TCONS_00025289,TCONS_00025288
scaffold5115	XLOC_028973	XLOC_028973;A5:scaffold5115:58184-58292:58184-58300:-	TCONS_00044069	TCONS_00044069,TCONS_00044068
scaffold5448	XLOC_030191	XLOC_030191;A5:scaffold5448:93917-94170:93916-94170:+	TCONS_00045873	TCONS_00045873,TCONS_00045872
scaffold14093	XLOC_007096	XLOC_007096;A5:scaffold14093:7122-8048:7122-8821:-	TCONS_00010880	TCONS_00010880,TCONS_00010878
scaffold20124	XLOC_013743	XLOC_013743;A5:scaffold20124:9425-10312:9425-10324:-	TCONS_00020991	TCONS_00020991,TCONS_00020990
scaffold20124	XLOC_013742	XLOC_013742;A5:scaffold20124:3845-5367:3845-5641:-	TCONS_00020987	TCONS_00020987,TCONS_00020988
scaffold17672	XLOC_011491	XLOC_011491;A5:scaffold17672:7834-7904:7430-7904:+	TCONS_00017559	TCONS_00017559,TCONS_00017561
scaffold824	XLOC_039188	XLOC_039188;A5:scaffold824:230180-230264:230170-230264:+	TCONS_00059520	TCONS_00059520,TCONS_00059521,TCONS_00059523,TCONS_00059522
scaffold20836	XLOC_014249	XLOC_014249;A5:scaffold20836:7144-7308:7144-7425:-	TCONS_00021780	TCONS_00021780,TCONS_00021781
scaffold20836	XLOC_014249	XLOC_014249;A5:scaffold20836:6150-7107:6150-7108:-	TCONS_00021780	TCONS_00021780,TCONS_00021779,TCONS_00021778,TCONS_00021782,TCONS_00021781
scaffold20836	XLOC_014249	XLOC_014249;A5:scaffold20836:4572-4699:4572-4796:-	TCONS_00021779	TCONS_00021779,TCONS_00021778,TCONS_00021782,TCONS_00021781
scaffold20836	XLOC_014249	XLOC_014249;A5:scaffold20836:3243-3388:3243-3557:-	TCONS_00021781	TCONS_00021781,TCONS_00021779,TCONS_00021782
scaffold4530	XLOC_026617	XLOC_026617;A5:scaffold4530:28762-28865:28762-28871:-	TCONS_00040492,TCONS_00040490	TCONS_00040492,TCONS_00040490,TCONS_00040491
scaffold4536	XLOC_026638	XLOC_026638;A5:scaffold4536:76760-77303:76760-77353:-	TCONS_00040519	TCONS_00040519,TCONS_00040518
scaffold355	XLOC_022489	XLOC_022489;A5:scaffold355:132720-132822:132700-132822:+	TCONS_00034271	TCONS_00034271,TCONS_00034272
scaffold16781	XLOC_010458	XLOC_010458;A5:scaffold16781:16348-18066:16348-18081:-	TCONS_00015985	TCONS_00015985,TCONS_00015987
scaffold16781	XLOC_010458	XLOC_010458;A5:scaffold16781:16348-18070:16348-18081:-	TCONS_00015986	TCONS_00015986,TCONS_00015987
[truncated: 1,784 more rows]

## Sheet: Alternative first exon
seqname	gene_id	event_id	alternative_transcripts	total_transcripts
[truncated: 633 more rows]

## Sheet: Alternative last exon
seqname	gene_id	event_id	alternative_transcripts	total_transcripts
[truncated: 410 more rows]

[truncated: 3 more sheets: Mutually exclusive exons, Retained intron, Skipping exon]
