# Supplementary material for: SMRT- and Illumina-based RNA-seq analyses unveil the ginsinoside biosynthesis and transcriptomic complexity in Panax notoginseng
Source: Sci Rep. 2020 Sep 17;10:15310. doi: 10.1038/s41598-020-72291-1 (PMC7499265; doi:10.1038/s41598-020-72291-1)
Supplement: Supplementary file 6 — Supplementary table 21. [file 41598_2020_72291_MOESM6_ESM.xlsx]

## Sheet: TPM_all_Matrix
Supplementary Table 21: Levels of gene expression (TPM) of all transcripts in 11 different tissues with the three biological replicates in P. notoginseng
Name	PnoA1-L	PnoA1-R	PnoA1-S	PnoA2-L	PnoA2-R	PnoA2-S	PnoA3-L	PnoA3-R	PnoA3-S	PnoB1-F	PnoB1-L	PnoB1-R	PnoB1-S	PnoB2-F	PnoB2-L	PnoB2-R	PnoB2-S	PnoB3-F	PnoB3-L	PnoB3-R	PnoB3-S	PnoC1-F	PnoC1-L	PnoC1-R	PnoC1-S	PnoC2-F	PnoC2-L	PnoC2-R	PnoC2-S	PnoC3-F	PnoC3-L	PnoC3-R	PnoC3-S	S-010	S-01	S-02	S-03	S-04
Pn00009	17.5226	15.9428	25.451	15.9741	16.3644	148.219	41.0474	14.2494	51.5882	34.1543	6.82122	31.8686	37.9937	44.3863	7.86827	8.93221	11.1257	27.5088	5.42918	12.2544	9.66025	38.8094	16.2081	5.73917	15.1833	39.9123	7.03153	12.1036	130.985	32.5151	22.9819	46.1905	11.4856	7.50073	11.8737	3.16525	84.9393	42.8814
Pn00007	37.0112	42.6692	35.0904	51.6696	33.8764	40.7123	36.6172	42.7833	45.6878	37.9467	43.6971	50.4136	35.1375	45.8993	42.9009	48.7691	44.8656	36.484	38.6014	41.4968	36.793	43.3781	43.0584	44.9085	37.7709	41.8615	49.6159	46.1504	41.0222	47.1473	32.321	33.3388	46.9618	1.22805	43.7073	65.8404	22.6233	44.9744
Pn00006	3.02885	3.44219	4.63463	4.99207	4.10786	6.57458	2.48778	4.15201	5.45726	4.80053	8.22349	1.22754	3.56985	6.2067	8.17324	1.81561	5.6905	5.7075	7.69574	1.55271	4.35077	5.4397	6.54718	0.756861	6.32608	5.69653	6.84899	1.83663	5.91938	5.94759	0.446815	1.3082	4.1196	0.126536	1.32597	11.8699	14.6932	9.42027
Pn00097	2.63727	2.28935	1.2602	1.74781	3.03186	1.49922	1.21564	2.20179	1.47854	3.75471	3.05748	1.37278	1.99248	3.30245	2.40097	1.40194	1.16203	4.16888	2.41839	1.96701	1.6034	3.5283	1.94411	4.30394	1.24663	4.98084	2.11253	1.37387	1.68198	4.76131	1.99251	1.79375	1.20613	3.71831	3.89648	0	1.82594	2.79999
Pn00096	1.13632	1.30256	2.46453	1.75954	1.02721	1.72529	1.88331	1.7536	1.30896	2.14892	0.353457	0.205062	0.814511	2.53728	0.430351	0.209378	1.33703	1.49423	0.794546	0	1.09475	3.22791	1.5654	0	1.59589	2.43473	0.144222	0.10592	0.937858	1.57336	0.54127	0.279559	0.720588	0	0	0	2.12039	6.27953
Pn00095	0.803959	0.675841	0.710453	0.456531	0.224407	0.413179	0.558416	0.970496	1.29049	0.524732	1.83385	0.425607	0.65019	0.58514	0.297727	0.108636	0.426911	0.258426	0.749539	0.65037	0.781024	0.888698	0.628815	0	0.607227	0.280732	0.448975	1.2091	0.556132	0.502354	0	0.290104	1.03537	0.158493	0.332242	0	4.74538	4.59336
Pn00094	7.30862	6.91066	8.17614	9.15582	6.41715	8.6036	7.22977	6.75495	9.82172	9.08769	5.97464	9.74913	9.45415	10.0418	8.06067	8.64022	12.6508	6.65578	6.92726	11.6583	9.30359	7.40343	5.99325	6.48353	6.73177	9.5677	11.2803	6.659	10.3726	10.9887	2.38126	7.10436	10.1942	1.84775	2.778	0	3.56428	4.76088
Pn00092	29.343	21.8571	27.3692	33.9082	29.0307	11.425	4.23962	32.639	21.3905	12.6032	20.7451	4.98676	19.4421	12.7973	23.2335	10.4893	26.5623	11.4466	28.3168	5.23291	15.8407	10.9577	26.4273	1.08943	31.8246	13.4209	14.3803	9.06684	17.0081	11.7733	14.6365	5.5295	20.7051	1.33847	3.11732	17.0617	63.0453	24.031
Pn00090	8.10728	6.93879	8.59551	9.72727	10.5945	9.53103	4.29932	9.39751	11.0187	10.2201	14.0665	4.34003	7.44991	8.67044	11.8033	7.07069	8.31596	6.81099	9.20753	3.82551	7.61511	7.01829	9.22284	6.63441	8.19777	13.7031	11.1815	4.38276	8.60281	13.7007	4.06716	5.14132	14.711	6.54654	8.23321	28.2611	17.7421	14.2375
Pn00089	27.6051	26.6784	11.6989	31.0854	26.5863	22.4605	14.7361	26.1191	15.9163	13.0164	23.7412	7.52476	18.4608	25.7356	28.9898	5.73305	11.1522	18.0699	21.0429	13.5001	7.64396	25.3265	21.9571	5.35173	13.8669	21.7046	28.2739	4.69882	16.8023	19.9487	22.7107	7.45083	12.871	5.12559	3.85425	0.085231	19.3453	37.6554
Pn00088	0	0	0	0.108034	0.053115	0.065191	0	0	0	0	0	0	0	0	0	0	0.050521	0.061167	0	0.051311	0	0.064718	0.04961	0	0	0	0	0	0	0	0	0	0	0	0	0	0	0
Pn00083	28.4859	31.9877	21.3599	27.9859	34.0975	19.1408	15.1658	34.6624	21.2222	59.2195	40.1545	29.1887	25.7516	63.1586	44.6251	21.811	31.559	39.0902	32.8222	23.7808	28.2516	36.8252	38.3212	34.0261	22.567	64.3931	39.4295	17.8726	19.0087	61.8413	26.8362	22.1374	34.2783	10.67	16.0182	34.4067	20.2701	12.5372
Pn00082	7.65494	10.1283	7.52271	8.85897	7.61593	6.482	6.87644	6.85447	8.04394	14.1987	9.49923	7.80407	6.63114	16.4455	10.3939	8.22579	9.00182	14.0934	9.23443	7.65431	7.63208	15.8213	11.5533	11.4836	7.49317	17.2896	13.2118	8.7521	6.76333	16.36	6.34345	9.02858	9.88331	7.32028	10.591	10.8143	7.56349	10.1565
Pn00080	1.31738	2.16685	1.67059	1.09804	2.45816	1.76644	1.43245	1.36123	1.52454	3.78579	2.48228	0.966632	1.25081	2.91864	2.2274	1.161	1.48282	3.17603	2.08263	1.21636	1.74528	3.36083	3.08011	1.80627	1.2979	3.52535	2.55899	1.64469	1.93164	4.22768	3.48251	1.13682	1.53687	2.14323	0.709432	0	2.71829	4.29899
Pn00079	229.235	148.162	37.7355	92.7925	257.918	84.3795	26.8354	124.627	88.1847	55.2377	252.806	14.5529	102.271	60.6607	167.212	23.5109	56.7934	39.2228	97.6119	26.3525	23.6143	70.2554	77.2232	19.2025	39.3052	54.3756	295.712	9.42199	42.1373	63.2448	79.3491	17.213	63.9116	27.0513	36.1402	1.6673	71.6386	50.9852
Pn00078	14.1475	14.0845	14.9594	12.6885	14.9888	16.5603	16.3538	16.594	18.4396	38.1383	13.7178	13.8171	12.7166	39.0889	15.1941	18.4019	16.5961	36.6625	21.0666	16.4498	16.8457	37.8459	21.2248	10.2732	22.6543	37.2787	19.9121	15.5071	24.3684	39.3913	16.9322	19.4811	21.7005	17.5406	16.4943	35.9807	11.6145	25.3237
Pn00075	0.286504	0.412807	1.73512	0.174141	0.514063	3.20627	3.23905	0.231603	2.53996	1.15135	0.373491	2.35533	1.48907	2.15847	0.568209	1.03685	1.50746	3.30526	0.686835	1.57243	1.62629	4.64472	0.36008	0.60514	1.68591	2.41112	0.171419	1.38445	2.28224	2.30169	1.32879	1.77189	0.614807	0.323895	0.763649	0.061921	0.753988	3.49647
Pn00074	3.54347	4.02084	3.93212	2.73332	4.82152	6.20096	4.19775	2.7069	4.76898	11.7033	3.94073	6.63678	4.88853	16.7566	3.99729	6.95714	3.57159	16.1233	3.2829	5.15008	5.33884	11.9742	4.32995	5.80639	6.34039	20.992	5.25617	4.76764	7.46734	16.7097	4.59329	5.67305	7.69946	1.79472	4.67895	0.133904	3.74025	10.3238
Pn00072	3.50766	5.39734	3.25709	4.48743	5.80164	1.08228	0.292578	5.47791	1.15663	1.80431	7.03972	0.557383	1.36221	1.27744	6.53014	0.426657	3.63308	1.26858	7.55451	0.354781	1.1155	1.79026	7.88936	0.276499	2.674	1.83787	4.89752	0.215914	1.36519	1.80823	8.24282	0.126609	3.31375	0.137666	0	0	25.3315	8.6065
Pn00071	27.1521	16.1952	26.5159	31.1416	29.3183	75.6855	64.054	27.4056	52.0961	37.0582	9.41498	32.6046	34.0574	61.1093	20.8956	22.0032	22.1047	27.8655	14.9664	14.348	18.878	54.3749	35.5779	20.1278	35.275	40.1249	34.494	32.8659	71.0761	59.3956	11.3494	26.8148	48.7045	29.7754	30.4564	72.336	30.374	109.819
Pn00063	37.2596	37.7594	27.6541	31.5734	44.4282	36.6781	15.3805	37.2663	33.7824	138.483	40.3359	16.4683	25.8965	101.229	30.0693	24.0427	25.2001	130.555	30.0192	18.4396	12.4422	80.8271	30.5884	80.7057	20.1632	108.136	45.2099	22.4535	33.144	166.826	9.33524	21.5675	33.1201	50.3883	55.0848	21.9344	22.7997	46.1496
Pn00062	176.361	163.854	64.0198	188.444	172.312	47.7437	44.5178	158.846	46.0431	89.4678	149.329	43.3422	52.7689	78.6502	164.228	46.8769	71.8526	78.2836	114.875	42.5919	48.5678	107.869	235.546	27.3828	83.8672	78.6172	140.161	42.9652	43.7617	86.9382	122.735	41.976	73.0718	24.6606	29.2074	57.918	143.989	68.4456
Pn00055	0	0	0	0	0	0.145756	0.650086	0.12837	0.143766	0.277672	0.129366	0.675625	0	0.206424	0.315075	0.287403	0.677659	0.273467	0	0	0.300548	0.289377	0.166357	0	0.3505	0.519898	0.554288	0	0.147129	0.465136	0	0.307	0.365227	0	0.351289	0	2.08023	0.665238
Pn00054	5.28017	5.76956	10.9022	7.58393	6.63193	10.6811	11.7769	8.76431	17.5565	13.5636	9.08424	13.9282	7.47118	5.68201	5.98691	10.7905	8.54153	11.9862	7.50703	12.768	9.96614	5.77926	2.4948	19.1693	7.65796	22.4664	10.1359	17.5914	9.75761	23.6621	3.22631	14.2081	14.0225	11.6549	6.28909	0.133031	7.09831	9.66091
Pn00050	8.72132	7.88496	7.34385	10.3965	10.105	8.45728	4.91499	12.8495	9.87095	14.2315	6.00552	5.88035	5.58953	22.3575	11.1978	6.39281	8.68351	21.224	7.44063	5.71303	6.61248	13.5028	10.7792	3.67584	7.4573	12.857	7.81117	7.76204	7.25669	21.3354	4.31187	7.17501	10.6551	4.70218	5.77836	0.082682	5.80191	6.37277
Pn00049	2.85178	2.71551	1.6204	2.97546	3.28972	2.84199	2.06206	2.70042	2.36061	2.9208	3.05321	1.96445	0.63549	1.80063	2.10165	2.24144	1.91237	2.73609	1.46504	2.00108	1.54209	2.59838	3.01593	3.26919	1.5586	3.81083	2.84397	2.74557	2.11375	2.5229	1.52533	1.5752	1.49917	2.29176	1.62153	0	3.38891	3.95763
Pn00048	1.43629	1.7358	2.14244	1.785	1.37818	2.46109	1.62159	1.62543	2.42756	2.49083	1.5015	2.85194	2.1783	3.48555	1.66245	3.27535	2.08569	4.11205	1.92494	3.26815	2.93363	2.901	2.63318	3.18466	2.21915	2.58637	2.84087	2.08683	2.87224	2.59426	1.63137	2.64567	2.4409	1.82551	1.85187	0	4.45066	3.15591
Pn00043	0	0	0	4.68034	0	0.06724	6.92464	6.87057	4.77495	60.522	1.61166	10.1297	1.0158	0	0	0	0	112.419	0.365951	2.01101	1.94125	89.7134	39.399	0	39.7802	0.06853	0	0	0	0	0	13.9748	0	0	62.9591	0.078943	4.18317	22.1888
Pn00042	60.6054	66.4548	31.2858	45.4661	56.1511	36.7129	25.7357	53.1285	40.3218	109.452	59.3925	29.0903	34.7276	128.742	47.677	33.6271	38.2988	112.672	54.7463	38.5797	41.4596	81.77	50.9117	32.0825	38.1632	107.661	72.6299	30.9641	38.7593	112.455	35.8155	39.3749	38.8108	40.7689	34.4003	9.39421	33.3523	39.4297
Pn00039	0	0	0	0	0	0	0	0	0	0.136334	0	0.552881	0	0	0	2.14497	0	0.402825	4.20603	11.039	0.14757	0	0	0	0	0	0	0	0	0.261014	0	0	0.059776	0	0	0	0	0.784167
Pn00038	14.0729	17.3434	15.6269	14.3612	15.0084	20.1959	16.9856	21.0948	26.1107	26.255	16.2926	20.5048	13.464	30.2439	19.8381	24.111	15.5448	31.1744	20.5716	20.9965	19.2758	32.0377	24.9215	11.5141	23.4095	24.5468	15.0508	22.8705	16.2551	29.3668	24.7669	20.3602	17.9525	14.4495	16.2971	8.32901	19.8995	39.3765
Pn00035	0.941295	0.863096	1.13375	1.27448	1.34348	1.97822	1.69314	1.84004	2.05932	2.61672	1.70813	3.73598	1.45292	3.50162	1.78205	2.25455	1.1074	4.38354	2.513	2.5955	3.79695	4.0373	1.50571	2.69902	2.02682	3.80894	2.26984	2.19295	2.55231	2.05523	2.50959	2.77852	2.20363	1.26906	0.797912	3.75255	2.22432	3.35082
Pn00032	1.38678	1.49878	1.31278	1.8978	1.65891	1.2725	1.13503	2.24204	1.63154	1.69679	3.44585	2.16281	1.08137	1.80204	3.02602	2.15825	1.57788	1.67159	2.90901	1.50238	1.57457	1.89494	2.22731	2.73354	0.612099	1.68606	3.18073	1.0156	1.41315	2.90131	1.45308	1.51899	1.64763	2.1505	2.15138	8.59756	5.24678	3.3764
Pn00029	17.4694	22.7522	31.9592	13.775	15.9644	15.262	26.967	15.0035	21.7913	44.1492	17.1445	114.877	73.7795	44.273	11.8195	184.845	74.3297	14.6968	5.27041	220.425	131.846	16.0573	11.226	53.4034	41.0949	163.754	33.2406	150.039	81.9947	95.5299	2.13644	441.551	67.4154	76.3745	109.102	85.986	40.7042	15.5014
Pn00026	5.15071	6.3622	9.96207	6.15511	6.38162	19.3798	11.1703	4.5205	8.39169	29.9716	7.9126	4.85159	16.3218	32.2267	7.44467	4.04811	9.36678	19.8297	3.45453	6.5901	0.626622	35.6623	7.55354	2.22732	4.05986	45.697	7.63134	1.2934	35.7881	38.6087	8.92311	3.69817	6.43013	3.62753	2.60711	0.554912	26.623	76.2261
Pn00024	156.631	125.874	9.96517	144.184	144.985	5.90283	3.42677	142.339	8.53448	4.21674	98.0149	0.570039	6.14342	6.93454	139.641	0.264559	4.93826	2.26563	95.2103	1.16146	0.20749	6.85878	166.71	0.205822	5.37729	7.31503	63.3435	0.803017	1.21889	8.31902	28.0689	0.56518	10.5898	1.64748	0	1.65386	118.768	34.308
Pn00022	3.38574	3.2836	3.04811	3.69439	3.90721	4.18119	2.89307	3.43872	4.7833	2.60167	3.31727	2.15356	2.10575	5.68404	3.43509	3.60686	1.642	2.72062	2.30666	2.01878	2.12726	2.82288	2.88541	2.01084	2.41385	2.21626	2.30278	3.29271	2.70195	5.39063	1.36398	1.48773	3.58632	5.2348	4.31658	10.041	11.281	16.3808
Pn00021	0.329106	2.21332	2.18134	0.233628	2.06693	1.19812	1.71453	0.869047	1.66833	2.28241	1.18859	3.48465	2.32897	3.19394	2.58997	2.89066	3.54986	3.10756	2.0711	2.77332	4.79586	3.00839	4.07573	2.54065	4.68906	2.72941	2.83346	4.16226	3.27263	2.57053	1.95471	2.57311	4.59169	1.4593	3.05913	14.0559	3.789	4.89222
Pn00019	6.35705	8.01593	9.9009	6.09137	10.5356	9.12039	9.76902	6.23504	11.815	9.72429	7.00866	6.6254	13.6239	13.0125	8.23952	8.59003	10.8653	9.19536	5.92673	11.8386	12.5618	9.52698	5.43825	9.71089	9.00265	16.787	10.7983	5.70363	17.3147	11.0477	6.10715	9.36668	11.2569	5.84944	4.9266	32.1972	10.8698	10.6369
Pn00015	12.8124	14.508	18.4459	14.3334	15.9353	28.9174	32.2944	15.296	29.4756	30.924	15.5875	33.2118	24.5007	25.5947	16.9542	26.4269	25.2617	33.5525	15.8799	33.3789	26.6896	38.7045	20.3362	18.0746	29.0302	30.5917	23.7801	20.8125	38.317	32.7886	14.6365	32.9504	24.4256	14.0787	17.3011	0.454978	21.9926	54.9407
Pn00011	60.3188	39.8713	18.4659	32.6634	74.388	19.91	1.41337	39.7413	19.9679	19.8578	88.8507	1.34655	23.7993	42.4366	95.3567	4.28328	24.7284	41.6373	80.8509	6.1204	6.63568	17.7023	26.476	1.43989	19.1854	20.0871	134.041	1.07004	15.2946	16.3224	41.7772	4.2363	27.2706	2.67557	2.58855	0.944505	15.1613	9.92781
Pn00010	18.1716	20.7395	32.3252	23.5184	18.1785	25.1981	25.5873	17.2457	46.3558	16.2594	32.1355	95.9637	28.5345	21.4538	25.2379	85.4984	47.2382	21.4195	24.1259	69.027	71.1556	16.9444	20.5783	16.9444	45.9628	19.9561	26.4945	120.01	35.2063	18.8644	51.4815	53.9548	51.0419	13.759	34.7203	49.0284	26.607	22.2871
Pn00999	1.28041	1.42817	1.43585	1.04833	0.824746	1.64484	1.48767	1.61625	2.87014	1.98841	1.90974	1.56401	1.31417	2.77727	1.43603	2.29571	1.91211	2.67122	2.47928	1.54364	2.73984	3.07748	2.11837	1.55316	1.72443	2.32129	2.61265	1.91866	1.97995	2.42327	1.34161	2.39881	2.11389	2.33287	2.13932	6.02174	3.51377	3.47328
Pn00994	0.102812	0.194457	0.272536	0	0.376652	0.132084	0.32132	0.232705	0.521096	1.57258	0.234522	0.714308	0.374144	0.748215	0.142769	0	0.204721	0.805534	0.287556	0.623759	0.204291	0.917882	0.150772	0.253316	0.476495	0.403863	0.287077	0.474376	0.600048	1.5659	1.29287	0.834697	0.275834	0	0	0	0.444313	0.241554
Pn00988	0.714206	0.60044	0.315653	1.01438	0.934507	0	0	0.808257	0.150888	0.437138	2.57928	0.118177	0.144422	0	2.06664	0	0.47411	0.14349	1.83114	0	0	0	1.74581	0	0.490435	0.311777	0.997155	0	0.154403	0.418382	0.99839	0.107393	0.447169	0	0	0	14.6272	1.25556
Pn00986	1.4438	0.849534	2.48735	1.12683	1.81346	1.97829	2.95765	1.57949	2.68277	1.53091	2.19568	3.15228	2.39336	0.787926	2.33888	1.41436	1.19781	0.98617	2.35558	1.31386	1.52999	1.41164	1.97606	0.94866	1.43736	2.20542	1.74693	4.49004	1.31073	2.02984	8.57197	2.25739	1.44604	0.950218	2.83816	1.23544	0.624536	1.32986
Pn00973	0.469798	0.651577	0.684808	0	0.786773	1.08623	0.978654	0.744348	0.952257	0.172426	0.321509	0.186488	1.02568	0.512741	0.848004	0.809343	0.701551	0.509646	0.591288	0.570015	0.684524	0.179735	0.551128	0.185214	1.01603	1.16868	0.721474	0.529802	0.792056	0.715534	1.42734	0.466137	0.75619	0	0	2.69658	5.38705	1.16046
Pn00970	3.45598	1.86733	1.09012	1.75053	3.10047	2.11346	2.31345	2.04873	2.81377	1.25801	3.75438	1.38793	1.24737	1.49638	3.08435	1.3341	2.4573	2.77702	5.17813	2.28776	3.97796	2.93778	3.4185	0.608295	3.38942	1.72353	2.52726	1.60254	1.65392	2.07269	0.775592	2.67171	1.41261	0.406956	0.639658	3.29875	3.0315	1.55123
Pn00968	0.426145	0.268675	0.282432	0.226858	0.557573	0.410637	0.443983	0	0.202508	1.82526	0.607532	0.74023	0.258477	0.387693	0	0.053985	0.159108	1.92629	0.744936	1.02342	1.48188	2.10617	0.520792	0.314984	0.438906	2.3018	0.892436	0.327726	0.96725	0.49927	0.334964	0.192214	0.285837	0.315069	0	0	2.87603	0.562881
Pn00966	10.9918	17.0951	10.5881	2.4737	15.6104	4.60293	2.32015	2.52079	3.19006	2.54748	5.52289	2.64305	3.99387	4.05196	9.3458	7.06617	10.3163	6.82885	23.2265	5.23878	13.7262	2.28486	6.20129	2.14758	5.33595	3.86736	3.24491	7.49632	2.44916	5.72981	2.13082	2.14022	8.46974	3.77609	3.45649	5.48351	12.4093	5.01004
Pn00965	0.130395	0.16445	1.72933	0.277921	0.477741	2.1789	15.4955	0.147565	2.48	0.798312	0	3.23702	2.05696	0.593466	0	0.330413	0.649261	0.628763	0.182358	0.989083	1.81409	2.74494	0.892537	1.2849	2.35062	0.683147	0.819263	2.54133	2.62189	0.916629	0.478644	2.94137	0	4.48409	3.62645	16.5643	0.070164	5.11112
Pn00961	1.21822	0.542299	1.99636	0.611245	0.825178	1.65838	1.12081	0.567663	1.36333	0.614395	1.55256	1.70815	0.695756	1.43546	1.09518	1.45276	0.713692	0.518336	2.10458	1.66708	0.569742	0.548633	0.981091	1.41216	1.62412	1.12644	2.10115	2.49969	1.30158	0.839575	1.95478	3.81528	1.53864	0.983943	0.884279	2.0434	1.07769	0.669526
Pn00959	0.467082	6.93661	3.92089	0.773497	0.054323	0	0.432536	0.293665	0.65762	1.65118	0.591913	1.03022	0.755459	0.188848	0.360344	0	0	0.125115	0.653195	0.104956	0.068749	4.50101	6.90046	0.306887	4.54334	1.01933	0.507194	6.11958	0.134621	4.68186	0	2.99624	4.01006	0.511802	0	9.94293	8.40943	4.63279
Pn00957	0.1779	0.112148	0.471436	0.18928	0.232755	0.399863	0.463187	0.553666	0.845044	0.326427	0.202917	0.308929	0	0	0	0	0	0.696896	0.932933	0.629539	0.94255	0.170142	0.086954	0	0.091603	0.524042	0.186273	0.273555	0.17303	0.260532	0.745403	0.08023	0.19089	0.087902	0.276348	0	1.2518	0
Pn00950	17.8259	13.5637	10.7948	18.1037	18.3906	22.5063	13.0206	18.8403	17.1351	9.08859	8.70501	4.42316	6.27575	14.4452	8.67804	8.61732	8.36379	22.7838	11.9629	6.78523	7.73553	26.0015	14.7233	8.78419	12.2922	21.9995	16.3054	10.0841	18.6684	21.4248	18.8411	10.3043	12.4235	15.6122	7.46653	18.3944	7.08419	18.2338
Pn00949	2.54148	1.83122	0.481225	2.76083	2.00874	0.932899	1.29683	1.76094	1.70879	1.14244	2.12961	3.08882	1.13251	1.41551	3.24116	3.31151	2.4787	1.00032	1.23307	1.94052	1.51158	1.38918	1.01417	0.715642	1.81625	2.37702	3.18617	6.11592	2.62355	1.39764	0.978376	3.83664	2.56045	0.511501	0.64332	4.69468	2.01707	1.4012
Pn00947	0.238232	0	12.9507	0.380654	0.436403	24.6454	4.28271	0.337005	23.3282	5.03055	0.679224	13.4815	29.6268	11.5987	0.330889	6.94174	34.1594	2.29742	0.416454	18.1293	59.8896	1.36755	0.291168	0.117384	20.6738	4.28988	0.49892	11.6667	29.2795	2.37246	0	12.7348	29.5973	0.058609	0	65.5465	2.6963	1.0121
Pn00941	0.626523	0.526671	1.03804	0.889338	0.437197	2.14648	2.33891	0.709038	2.84483	1.15002	0.357284	1.96923	1.20335	0.379975	0	0.317471	0.467835	0.566407	0.876168	0.475145	0.553307	0.865672	0.510442	0	0.268865	0.683648	0.291569	0.428276	0.338581	1.03988	1.31316	0.188393	1.00856	0.102968	0	0.157511	0.902324	6.83708
Pn00940	1.34613	1.43623	0.960723	1.76376	1.67998	1.06426	0.431502	1.40623	1.3777	3.67458	2.362	0.822208	0.502436	6.49968	1.94121	0.314817	0.824752	5.36709	3.40298	0.994697	1.57746	5.54678	2.37902	0.306155	1.43973	3.8642	2.24078	0.371606	0.738649	5.27726	2.22452	1.0275	0.666747	0.408479	1.12382	1.56213	0.894896	1.39873
Pn00938	0.747591	0.740677	1.55721	1.59193	0.670735	0.960516	1.16833	1.14821	1.7594	0.653486	0.243611	0.159012	0.259114	1.26311	0.074157	0.324705	0.318999	0.836782	0.298708	0.107994	0.282959	0.544869	0.678698	0.526266	0.32999	0.839081	0.52187	1.09511	1.24667	1.25125	0.11193	0.722579	1.71925	0.368472	0.165516	0.40262	2.07576	1.41061
Pn00935	26.4331	45.3603	1.95135	39.1293	35.064	1.74004	3.00617	49.0349	4.17886	2.37808	18.5976	2.16249	2.57133	3.85721	40.3109	1.01432	2.22755	2.05801	46.1871	0.714418	0.701953	3.75486	79.6649	1.33435	3.03191	2.23581	22.0279	1.99241	3.66541	3.17277	20.244	1.11537	3.09616	1.33272	0.728869	2.9254	57.5033	13.3187
Pn00928	0.328691	0.069079	0.072619	0	0.458737	0	0	0.061996	0.138851	0.067045	0.124957	0.380651	0.265832	0	0.076079	0	0.109089	0.264139	0.076611	0.055396	0.290291	0	0.10712	0.269941	0	0.071736	0.076483	0.449404	0.426325	0.256729	0.229675	0	0.117587	0	0	0	0.177389	0.385748
Pn00927	1.05866	1.02669	0.863074	0.866196	0.937583	1.15038	0.975168	1.15203	1.13449	2.39038	2.41516	2.50475	1.28386	2.51754	2.54373	1.81543	1.94552	0.981548	1.48046	1.48197	1.13252	2.02481	1.95031	1.20403	1.04825	1.59911	1.30743	2.50417	0.844818	1.81276	0	1.65256	1.70383	0.966725	1.013	0.184814	1.54441	2.95084
Pn00923	0	0	0	0	0.070201	0	0	0	0	0	0	0	0	0	0	0	0	0	0	0	0	0	0	0	0	0	0	0	0	0	0	0	0	0.131713	0	0.100768	0	0.235275
Pn00921	0	0	0.154531	0.24829	0	0	0.121461	0.197857	0.295474	0.214005	0	0	0.070705	0.212125	0.404707	0	0.058028	0.140501	0.0815	0.235738	0	0	0.113962	0.229725	0	0	0.325462	0	0.151185	0.136556	0	0	0	0.172109	0	0	0	0.102488
Pn00918	0.297382	7.42535	3.15436	4.68827	0.498062	0	0.61983	4.7116	1.65862	0.436838	5.69766	0.767624	1.73187	0.865997	6.27826	1.26588	2.42815	0.071696	0.914943	0	0	0	0.581537	1.28945	0.245049	0.856798	5.23147	1.76894	0.771487	0.975555	2.36955	0.160979	2.68117	0.11706	1.10437	0.089546	7.43688	1.7078
Pn00917	1.75132	1.49604	1.423	2.76756	1.59665	1.45186	2.06035	1.79015	2.86406	2.14353	1.93291	1.85069	1.37076	2.36458	1.96151	2.11847	1.68752	2.51969	2.76519	1.48536	1.87108	2.95451	2.76178	2.22698	3.25854	1.70155	2.28736	2.14357	2.49142	2.18422	1.77658	0.917398	1.81899	0.72334	0.524905	7.15026	3.10835	3.28027
Pn00914	1.41482	2.60191	3.04826	2.76288	3.08538	3.40905	4.66899	4.40313	4.85707	4.90697	2.68922	4.27235	3.79072	3.86247	1.55568	2.03141	4.16766	3.83737	2.47325	2.44425	3.90505	4.36156	2.99726	1.10379	3.88613	3.62849	2.30456	1.451	4.05273	3.66055	0	2.55289	1.89819	0.174065	1.45969	13.4038	8.26205	8.46486
Pn00912	3.6155	3.17903	1.76518	1.8226	3.58514	3.11653	2.47756	4.25322	4.21879	2.56088	4.72064	1.84123	2.82738	5.53837	4.55778	3.23001	3.22051	5.73418	6.45315	2.50124	4.03295	5.33879	3.72056	4.50116	3.23355	4.36001	4.84836	3.65791	2.52955	4.68176	3.53872	3.73325	3.57343	1.03336	1.62445	7.68757	3.34448	2.90925
Pn00903	0.35624	0.179726	0.850647	0	0.223754	1.00762	1.11434	0.322514	0.090364	2.87973	0.568709	0.636863	0.518812	28.1544	0.197977	0.07222	0.212875	14.5158	0	0.864774	0	17.5461	0.209024	0.140405	0.293596	1.30662	0.497397	0.43858	0.277304	0.417374	1.0465	0.835815	0.152978	0.139771	0.879289	1.81799	2.29632	357.677
Pn00902	0.306258	0.386166	1.15008	0.869376	0.534275	0.13115	0.957138	0.693187	0.517408	0.499665	0.232867	0.506611	0.557249	0.650055	0	0.103456	0.457367	0.615266	0.214144	0.412901	0.338079	0.911394	0.948142	0.452752	0.841118	0.802016	0.712623	0.209343	0.331005	0.418611	0.427906	0.368355	0.219108	0.352444	0.158309	0	0.882443	0.989479
Pn00901	0.286219	0.721762	0.632158	1.21842	0.449375	0.612767	1.98751	1.34966	0.846082	1.75086	1.03378	3.6926	0.810045	1.90906	1.12602	3.19056	1.23476	1.60998	1.66776	2.07402	1.39014	1.70338	1.72549	0.752255	0.93343	0.749487	0.266394	2.64094	0.680527	0.838327	4.29815	1.50602	1.43331	0.470985	0.444236	0.216125	0.670709	1.45857
Pn00899	3.2197	5.12476	3.708	3.82125	3.37015	4.34007	3.62936	5.01762	4.88261	1.74397	2.94976	5.71053	4.09784	2.40091	4.54449	5.02821	5.72811	3.75379	6.20035	5.07039	4.47497	4.24118	4.07669	2.65295	4.72951	2.48811	5.37943	5.41217	4.65516	2.78276	0	5.47568	7.25057	1.04079	1.96355	0.238818	5.52934	2.66515
Pn00896	1.6796	1.23573	1.67101	0.746085	1.685	2.69915	3.79428	1.10877	2.75141	4.45695	2.3143	5.00428	3.39726	2.42124	1.65288	2.62468	3.76367	2.86849	1.56597	4.0347	3.52386	4.46481	1.64249	1.24124	2.8838	3.4835	2.24741	0.86156	2.54219	1.14791	1.83544	2.21029	1.20208	2.06008	1.29595	12.189	3.23414	5.6014
Pn00889	0.943857	1.85977	0.860351	1.63373	1.35849	1.28874	1.47542	2.06954	1.1964	1.44421	0.740038	1.05417	1.28829	1.28837	1.229	0.837032	0.88109	0.284443	0.412489	0.238625	1.48493	1.65551	0.692146	1.27894	1.276	1.46783	1.56487	1.39149	0.612149	1.10582	1.17507	1.01121	0.823107	2.72884	2.191	0.088826	3.17984	5.53177
Pn00888	0.054644	0	0	0	0	0	0.512411	0	0	0.668755	0	0.108483	0.13258	1.29262	0.075887	0.110759	0	1.2515	0.076418	0.16577	0	2.02124	0	0.215409	0.056281	0.643993	0	0.224135	0.070875	0.256082	0	0.295774	0	0.592315	0	0	0.176949	1.47504
Pn00886	1.31969	1.76778	2.13079	1.84243	1.76974	3.07181	3.30667	1.30684	2.61154	2.57244	1.45828	1.43215	1.70046	3.14989	1.31683	0.752213	1.14946	3.03216	1.26877	0.500336	1.91178	3.2077	1.08846	0.487792	2.20836	3.2393	1.43936	1.94453	4.3853	3.67206	2.11637	1.48781	1.32747	0.734242	0.51293	0.436708	0.759655	0.874614
Pn00884	1.46383	2.36282	3.02763	1.74628	1.71615	9.10457	6.46794	2.58429	6.67966	3.87034	1.80298	2.5577	4.12029	4.26259	2.03311	2.31441	3.38156	7.55233	1.31017	2.01324	2.24963	5.82591	2.23276	2.13498	3.4377	3.45061	1.88025	2.64218	4.4051	3.36144	7.12068	0.739564	3.07942	1.95964	1.26874	0	2.27277	5.59436
Pn00883	1.71577	1.2484	2.10053	1.26594	1.45067	2.88409	0.412752	1.71765	4.01645	1.61612	2.25761	0.98295	0.96094	0	1.55843	0.735763	1.05147	0.715971	1.56891	0.467195	2.18594	0.84194	2.38758	0.130053	3.26297	0.259302	0.737099	1.15078	0.342431	0.309262	0.069213	0.059544	0.708385	0.129647	1.63104	0.396743	0.284008	1.11934
Pn00881	29.3659	28.3816	25.7833	27.7618	24.7651	27.0379	23.7662	26.2768	29.1863	31.9183	33.6972	36.4683	28.9108	32.4161	31.9294	30.5646	33.4159	27.8261	30.7378	39.5279	33.0385	30.3409	25.5076	33.0851	32.5643	38.1562	33.2176	29.9674	34.4692	34.7674	21.4025	34.5446	37.2046	54.3722	34.7643	15.8436	27.0519	33.0592
Pn00879	0.499436	0.314924	0	0.266064	0	0	0.780829	0.211951	0	6.34385	0	0	0	10.2276	0	0	0.062167	6.69789	0.436536	0.252547	0	5.41574	0.793567	0	0	4.16992	0	0	0	4.90055	9.42681	0	0	0	0	0.281759	0.537903	18.8245
Pn00878	7.88841	35.5583	5.16186	21.8301	6.19262	5.82682	7.49816	20.1424	6.80874	6.33397	11.5839	10.6669	7.71455	8.87946	8.83137	15.2888	7.06814	9.92448	4.9642	13.9584	7.24925	10.249	5.20555	27.7943	12.6941	7.42365	23.747	11.1207	7.48121	8.89542	8.42043	12.6748	7.93612	41.8441	27.5364	23.7419	5.32986	10.4605
Pn00876	0.371414	0.292682	0.615208	0.988082	0.437348	0.298171	0.62862	0.367793	0.941021	1.19274	1.00613	0.921446	0.563104	0.67559	0.386773	0.611619	0.600847	1.17517	1.49328	0.985775	0.676459	0.769672	0.998498	0.183034	0.573751	0.54706	0.388897	1.1423	0.842934	1.35983	1.21594	0.670028	1.29528	1.23807	0.144164	0	1.60739	1.69316
Pn00874	0.060683	0.076526	0	0.129292	0.127042	0.233962	0	0	0	0.148575	0	0.240993	0	0.110451	0	0.061504	0	0.146302	0	0.184106	0	0	0.059334	0	0	0.079473	0	0	0	0	0.127252	0.328497	0	0	0	0	0	0
Pn00872	3.49974	3.75291	6.18171	4.19303	4.16825	4.1327	5.57091	4.32496	6.82661	6.10057	5.04743	6.38585	5.02468	5.99837	6.14296	6.88881	6.84732	5.23644	4.72535	3.70091	6.23364	5.23175	3.77492	4.5202	4.84664	7.21449	5.16664	9.44221	4.90343	6.17392	0.421272	5.40581	5.00665	3.18401	3.75342	0.06087	6.06041	5.12023
Pn00870	0.182286	0.18384	0.048289	0.387652	0.381571	0.093622	0.189775	0.288819	0.18465	0.579538	0.207937	0.108501	0.176831	0.530276	0.151821	0.110823	0.18144	0.263645	0.305893	0.036856	0.241417	0.278885	0.178177	0.035937	0.225243	0.429498	0.35627	0.186821	0.425458	0.469838	0.152684	0.098636	0.23468	0.505518	0.340503	0.717863	1.18671	1.2474
Pn00868	0.684617	2.01441	1.89089	0.972167	0.716623	1.17297	1.42679	1.03303	2.45853	0.837959	0.845851	1.47253	1.3843	0.207649	0.158471	0.115642	0.624868	2.20069	0.79785	0.923091	0.604656	1.45546	0.557809	0.787128	1.05773	1.19538	0.637222	1.05312	1.55401	0.868937	0.239222	1.64703	0.979709	0.67418	1.23668	0	2.46158	2.67644
Pn00865	6.82373	6.59705	14.6251	6.54052	7.02369	18.1213	14.8728	7.91542	23.4235	4.66323	6.29068	16.7092	11.7279	4.76024	6.63395	18.0962	17.1558	4.59259	12.008	19.2063	27.723	6.52807	10.6748	10.8716	19.8552	4.91476	7.38342	24.8421	14.1615	3.26449	9.71625	18.8274	14.2812	11.4241	10.5659	0.085672	14.4765	13.5391
Pn00864	2.48897	0.86149	0.905478	0.93497	2.29871	0.940388	0.305017	0.883699	1.73128	4.17979	1.50292	4.26225	1.24313	5.32688	2.30405	2.42341	1.89489	6.94147	1.70623	12.682	2.84446	3.60991	2.76725	1.39489	21.0094	4.40904	1.43083	1.70122	4.87364	4.45985	1.4829	24.6525	9.21734	0.52987	7.42109	0.663137	0.844262	2.66791
Pn00862	1.27452	2.00889	2.74527	0.791563	2.11229	2.04689	1.43852	1.92317	2.961	2.07961	1.27191	2.00304	1.80379	2.80215	2.06493	3.44443	2.32643	3.20065	2.1537	2.36278	3.51749	2.37065	2.80367	2.09347	3.60988	2.78151	2.44668	2.12369	1.44643	1.55544	3.84026	2.20369	3.98945	1.78001	1.9754	0.800866	2.69532	2.33827
Pn00861	1.3454	1.27262	1.69525	2.00762	1.12671	1.29712	1.82337	1.14192	2.7297	0.823772	0.306846	0.668031	0.408166	0.857347	0.560715	0.750035	1.60782	1.94628	1.78748	2.10915	0.713074	1.45909	0.789375	0.729147	0.692975	1.32168	1.31493	3.6574	2.18172	1.81273	0.423361	1.0319	2.23862	1.32114	2.07763	0.101075	5.49876	4.56248
Pn00859	1.1898	2.08936	1.35115	1.35612	2.13483	1.96463	2.47802	2.35641	2.26045	1.40332	0.436222	1.43354	0.824543	1.4683	0.766923	0.775066	0.845997	2.25357	2.19866	1.63254	1.96987	1.19204	1.37076	0.79578	1.44404	1.22385	1.12714	1.04539	1.59803	1.89179	0.044506	0.766514	1.36782	0.504183	0.528334	0.06426	3.22183	1.82672
Pn00858	2.19277	2.65181	3.49841	2.19025	2.66983	2.98883	1.86424	3.34256	3.74126	3.01081	2.85841	2.0871	1.57397	1.79065	1.67756	2.90227	2.62839	3.45212	4.31806	2.89572	4.68267	2.9674	4.02468	1.14679	2.53468	2.75362	2.74892	3.30301	2.5535	2.14959	4.31266	2.42181	2.68902	2.12254	2.64137	4.05807	2.66421	2.15953
Pn00857	29.4378	32.3689	38.646	34.9428	35.3222	44.5689	14.314	37.8326	42.4614	38.1201	47.8046	8.14696	32.1829	42.241	59.8916	10.2961	47.4127	42.2074	55.6927	13.208	41.9963	44.9433	44.5632	5.45419	40.5927	40.7974	49.2667	10.4624	42.4117	40.0688	6.98481	15.0558	29.2029	6.27383	7.18524	43.1821	60.0864	38.9126
Pn00851	4.07928	3.30205	5.40647	2.25152	4.32254	9.76938	1.78374	1.59584	6.70009	2.03353	4.59519	0.949689	2.81008	3.39003	5.87433	0.71452	6.36771	41.2186	121.77	5.65246	35.5577	60.4398	68.9789	0	42.9982	1.121	5.97641	0.25818	6.92354	1.53408	24.4334	5.13349	3.40483	0	0	2.2041	11.7562	26.1277
Pn00850	2.48823	5.17759	2.72209	4.10914	3.38602	1.75888	2.85275	4.15342	3.3122	1.75161	2.19914	1.23527	1.58503	2.15139	2.24654	1.00877	1.30082	1.42476	1.39191	0.566192	1.56592	2.85686	2.37216	1.53248	1.08929	1.8738	2.43182	2.5521	0.968308	2.40505	0.782741	1.796	1.46895	0.978714	1.92373	0.374354	2.94805	2.87748
Pn00847	1.83719	1.8535	1.78647	2.47921	2.43596	2.12503	1.97859	2.07912	4.19222	0.299884	0.977746	0.85123	1.18886	2.00642	3.06222	3.3517	4.57355	2.73143	3.08315	3.09662	4.38134	4.0624	2.63469	1.14661	3.02784	3.20812	1.79554	6.28098	1.42989	2.3677	0.385271	1.76808	3.28661	1.32519	4.35695	7.18835	3.03502	4.98567
Pn00846	0.100665	0	0	0	0.052683	0	0.052432	0.056961	0.255093	0.061586	0	0.049955	0	0.274707	0.139784	0.051008	0.05011	0.121339	0	0.050893	0.066674	0	0.049207	0.099211	0.103675	0	0	0.154818	0.130557	0.058969	0	0.045403	0	0	0	0	0	0
Pn00842	6.76143	4.14415	7.2177	4.39716	8.25665	14.1133	7.62936	4.51681	8.03031	9.88038	5.5698	10.1115	6.66329	12.6408	6.97594	9.70686	9.02173	8.6593	7.35426	7.83347	8.08545	10.0597	6.33454	5.69224	8.51071	9.28287	8.19413	19.929	7.49001	12.4876	7.72313	10.9271	10.5809	6.16707	8.01806	3.61716	6.19688	7.89793
Pn00840	0.659145	0.831081	0.998251	1.00208	0.788482	0.725726	1.07886	0.745963	0.954329	0.806404	0.751815	1.49515	0.856588	0.685143	0.980592	0.954236	1.03118	1.07826	0.658412	0.95209	0.997834	1.20084	1.38081	1.2529	1.1637	0.986287	1.18316	0.579222	0.854836	0.661927	1.18382	0.594554	1.51567	0.185972	0.584695	0.071115	1.32418	0.941427
Pn00838	11.0697	9.06291	13.0732	15.1922	12.7401	17.1877	15.5772	13.0619	20.8746	25.7441	15.7367	28.7963	11.0735	26.7272	13.1138	21.1077	14.2075	29.7222	15.1137	19.3631	16.6101	25.3599	15.3361	14.167	13.076	22.2575	15.3082	21.1948	14.6975	25.0778	11.326	20.2557	17.3974	13.7082	15.2894	7.28008	13.826	29.481
Pn00835	0.793874	1.46322	0.40487	1.82161	0.575312	0.470895	2.92769	2.00415	2.63209	6.4293	6.68568	7.63946	2.51921	1.22268	3.22323	2.22817	1.64184	0.294457	0.683214	0.617578	0.323629	1.24645	0.895658	1.26374	1.13224	2.63923	3.75148	1.00212	2.13878	0.858557	5.0584	1.43251	0.721016	0.480553	4.72269	5.05466	2.56605	4.90034
Pn00831	0.729214	0.613068	0.725183	0.776846	0.826931	0.546678	1.77331	0.75647	1.07847	1.04148	0.415807	1.08599	0.442384	0.33182	0.16881	0.923849	1.02868	1.17205	1.10478	0.737457	1.52969	1.62793	0.831845	0.479066	0.876311	0.875426	0.254528	2.18138	1.73416	0.854347	15.4828	1.75444	1.0436	0.119559	0.751985	0.182919	1.17862	1.21028
Pn00829	25.7777	32.2183	14.5706	19.9785	32.3154	9.04794	1.28689	25.567	8.91244	8.91158	26.998	1.22476	9.59038	9.87945	22.9729	2.25165	6.26721	12.5005	20.7095	3.36878	5.72816	5.66478	22.6833	2.43204	6.73574	6.14247	27.9268	0.253138	7.84452	2.02556	5.4287	0.668738	14.1803	0	0.750655	0	15.1527	5.46632
Pn00828	9.4796	9.54892	2.23083	9.31859	11.1557	2.01811	0	11.1089	1.70618	1.51036	7.61271	0.055682	1.0888	0.408299	8.725	0.056848	2.96007	0.338076	8.00124	0.056723	0.520173	1.14477	11.6266	0	3.81309	1.10181	8.06629	0.115043	1.38235	0.722894	4.64495	0	3.13047	0	0	0.084526	7.50467	1.61221
Pn00824	0.927505	1.94919	1.98059	0.767962	1.56412	0.794393	2.09355	1.16629	1.24055	2.1438	1.3517	1.32973	1.68765	2.62499	0.715546	1.93214	1.12864	2.54657	0.360299	2.08414	1.36518	2.82592	0.453391	5.94167	1.00833	3.57594	2.80565	0.845342	2.74005	3.13924	0.971965	1.95226	1.32715	7.97885	3.19587	0.777403	0.222677	4.08576
Pn00823	0.572437	0.481174	0.252863	0.406139	0.499306	1.34809	0.596252	1.07972	1.08782	0.583621	0.489684	0.568092	0.289302	0.433877	0.529892	0.531759	0.71236	1.26499	0.800523	0.627031	1.01101	0.790856	0.699523	0.517175	0.884302	1.12423	0.665985	0.831409	1.05172	1.17366	1.09953	0.989668	0.819032	0.706477	0.296157	0	3.09558	5.16109
Pn00822	0.066142	0	0	0.140984	0.069238	0	0.1379	0.074851	0	0	0.075426	0	0.321047	0	0.091882	0.201122	0.395205	0.159469	0.0925	0	0.175275	0	0.129354	0	0	0.346528	0	0	0	0	0	0	0	0.129938	0.817352	0.099409	1.42323	0.851062
Pn00821	0	0.346945	0.060771	0	0.240016	0	0	0.103806	0.464777	20.815	0	0	0.445	12.0124	0	0	0.547879	15.4231	0	0	0	10.0594	0	0	0.755694	14.2306	0	0	0.178431	15.421	4.56424	0	0.984247	0	0	0	1.33996	0.99831
Pn00820	1.06413	0.78263	0.939976	1.88698	1.7171	1.36675	2.77058	1.80644	2.97665	1.95255	1.21377	2.90381	1.98968	3.06444	2.52395	0.988475	1.94211	0.908531	1.11609	0.806924	0.704743	1.6962	1.34366	0.611823	0.913219	2.26388	2.97123	1.8181	2.47249	2.38955	0	1.9996	1.90305	0.788721	0.826532	0	1.05601	3.0272
Pn00819	0.389138	0.654354	0.344051	0.276459	0.543131	0.500185	0.540847	0.440378	1.15126	1.42942	0.295843	2.44723	1.02309	3.42404	0	2.76094	0.516687	2.03278	0.362807	1.57424	1.20306	2.73055	0.570769	1.08646	1.46979	3.82256	0.452764	2.39495	1.51442	2.7355	0.272074	21.9447	1.53162	1.46577	3.20693	0.585055	0.139607	0.834829
Pn00818	0.930284	0.26656	1.96081	1.34949	1.46054	5.75651	2.37785	0.669979	5.40929	1.55163	1.54346	10.2375	7.84623	1.61494	1.52636	7.58432	15.0695	3.3129	1.71487	2.65063	16.1862	2.74988	1.44675	0.083358	6.66246	2.15896	1.47585	3.46762	20.7827	1.4367	2.7016	16.2852	14.6096	0.919883	3.68051	58.4508	1.74057	9.93631
Pn00817	1.47847	3.29853	4.37245	3.39138	3.21423	4.67646	7.94005	4.95518	8.72073	1.67041	2.59409	7.28204	3.72535	1.65574	2.76415	7.83786	5.54874	1.91929	5.64616	7.76303	10.1701	2.90137	4.94821	2.01741	6.0327	1.19146	2.8581	8.04744	2.36025	1.1992	0.298044	3.69367	4.45526	0.392003	0.880491	0.599702	1.28816	0.633605
Pn00816	2.15692	3.1383	4.69219	1.76679	3.0682	3.76632	4.55244	2.69133	7.2895	3.65513	3.21686	6.75266	3.62309	3.32111	4.45485	4.48405	6.16743	5.06666	4.02185	4.19448	6.00792	6.34889	5.89393	1.3626	6.37988	2.75205	3.39745	5.78479	6.24087	4.21173	0	4.93944	5.46077	1.63467	4.11216	0	2.50682	2.59585
Pn00815	0	0.134669	0	0	0	0	0	0	0	0	0	0	0.064779	0	0	0	0	0	0	0.053997	0	0	0	0	0.109997	0	0	0	0	0	0.055965	0	0	0.157916	0.165516	0	1.84512	1.97486
Pn00812	8.45613	11.2771	5.97616	9.90117	10.1581	1.15839	0	13.5699	1.67013	1.10352	23.7907	0.137672	5.04695	0.75725	20.7034	0	6.14355	1.33693	44.3961	0	5.69428	1.5919	30.5011	0	9.06821	1.63423	15.1939	0	1.07905	1.62414	12.7244	0.187635	8.40819	0	0	0	23.6182	2.0251
Pn00808	2.26481	1.63822	3.14744	2.21091	2.33157	7.15107	8.77459	1.30259	4.51329	8.4447	2.45644	4.60416	3.19656	5.19799	1.54617	4.10068	2.21738	8.7262	3.27098	3.22799	2.50779	6.81653	1.66941	1.31752	2.37036	5.9779	1.14031	4.22384	7.51039	4.08887	0.583124	6.29498	2.35018	0.294128	2.08025	0.112453	3.82632	6.83231
Pn00807	0	0.075731	0	0	0	0	0	0	0	0	0	0.178864	0	0	0	0	0	0	0	0	0	0	0	0	0	0	0	0	0	0.070358	0	0.108361	0	0	0	0	0	0.07037
Pn00806	6.30816	5.09248	7.51678	5.50494	4.51259	12.8822	8.6496	5.23872	9.60051	10.1596	8.28219	13.9607	11.1736	9.82288	6.11202	18.7175	8.2225	15.4258	13.2006	20.1894	13.5252	14.9311	10.7363	6.53056	13.3666	11.8832	7.34952	18.7491	16.3026	9.88953	8.46223	22.6775	10.8107	2.42116	8.88047	2.74314	7.17087	13.5116
Pn00803	12.569	12.2679	13.1049	12.5417	11.2296	11.7566	12.6564	15.8908	15.1942	14.287	11.5162	10.8053	10.6539	11.3867	10.7356	10.4995	13.3518	16.0382	15.7387	12.6564	14.6997	18.2444	16.2474	9.32931	15.0577	13.9791	12.335	11.7016	11.732	11.337	13.007	9.29848	12.5294	1.9704	7.66297	0.237962	15.3926	13.1545
Pn00802	1.9815	5.69388	8.48767	2.84405	3.76216	2.90031	3.9356	3.65058	5.7208	9.63993	7.20081	7.63677	7.15407	9.30395	6.33424	7.93859	6.606	11.7198	8.37749	6.84908	10.6207	10.1075	8.06369	4.26934	9.72864	8.08449	6.24041	11.5742	7.88852	8.09828	1.39997	8.1052	7.71386	1.7752	7.29836	6.61409	4.28815	5.93679
Pn00800	11.2393	17.5535	45.8445	13.7883	18.4688	26.7939	55.9918	24.3293	52.2809	26.244	29.3599	55.5432	33.9374	25.339	26.5058	41.1964	35.3997	36.8658	43.4078	41.0407	65.9743	36.5153	29.2008	4.95805	47.5898	20.8831	12.6817	14.2101	29.5842	7.3496	0.685328	2.5353	14.099	10.6573	35.9412	62.3768	42.0511	46.3696
Pn00799	5.07668	1.56327	2.11321	0.628786	5.68483	5.68951	1.59946	1.13568	1.64617	5.78079	4.84718	5.04004	4.08237	4.40493	4.01748	4.00852	3.4092	2.7752	4.1277	4.35788	4.61423	1.65664	1.38523	6.05	1.7633	12.2918	9.89011	1.3319	8.95877	1.52154	2.78497	3.4085	1.26718	4.64794	9.13528	0.355544	3.30924	5.53547
Pn00796	0.51805	0.195967	0	0	0.433802	0.998338	0.16191	0.175884	0.262576	0.570535	0.472683	0.719862	0.502736	0.942546	0.143879	0	0.103156	0.749344	0	0.157151	0.549008	0.660726	0.709068	0	0.533552	0	0.216979	0.265591	0.06719	0.182083	0.217157	0	0.222382	0.408719	0	1.40674	0.055964	0.851903
Pn00795	5.51747	5.90335	2.29034	11.5137	7.05878	0.429669	0	6.11795	1.55393	0	2.98739	0	0.202837	0.40567	8.59147	0	1.10982	0.268723	7.63808	0.112716	0.516828	0.142175	7.68307	0	1.26286	0	3.96832	0	0.28915	0.587659	6.36755	0	0.358886	0	0	0	8.66	0.45772
Pn00793	0.892705	1.40691	0.709707	1.32975	1.07453	0.573293	0.55783	1.21235	1.24387	1.09202	0.763678	1.063	0.541352	1.54249	1.48733	0.67847	0.444342	0.914609	1.43565	1.12823	0.886825	1.65064	1.22175	0.835882	0.919331	1.28561	1.74481	1.28119	0.810385	0.836706	0.654582	0.644154	1.10158	0.352858	0.554664	0	0.386538	0.44657
Pn00792	0.065149	0.164326	0.691212	1.80512	0.136395	1.50733	1.08658	0.442362	1.07386	0.478626	0.222881	0.258766	0.316218	0.474415	0.0905	0.264132	0	0.942436	0.364441	1.18601	0.517921	0.33247	0.382228	0.449379	0.60399	0.341317	0	0.601441	0.169027	0.076328	0.683261	0.587832	0.349665	0.5761	0.402641	0.097941	0.91146	0.495489
Pn00790	0.900582	0.467596	2.24701	0.564016	0.998114	2.92669	1.65577	0.299762	2.08105	6.28837	0.422937	1.26198	2.24923	6.94003	0.294269	0.751627	1.42409	5.68325	1.11126	1.3392	1.2632	3.24323	0.776892	1.35744	2.1279	5.27195	0.517726	2.00985	1.92386	3.78601	3.71981	1.72041	1.42132	2.40245	1.97064	0.798937	0.858139	4.94521
Pn00787	0	0	0	0	0	0	0.069321	0	0	0	0	0	0	0.484263	0	0	0	0.080162	0	0.134508	0.352433	0	0	0	0	0	0	0	0	0.077908	0.069746	0	0	0	0	0	0	0.622211
Pn00776	0.5162	0.390534	0.205255	0.659433	0.97257	1.39267	1.88219	1.05154	1.30818	3.28463	0.883118	1.69075	1.12711	2.06618	0.645142	0.732386	1.33623	2.36445	1.15502	0.835145	1.23086	0.658364	0.454201	0.406993	0.531646	2.63605	1.15309	1.74663	1.8746	1.99576	1.51465	0.698481	1.21873	1.0182	0.32015	0	0.446136	1.51591
Pn00771	1.86022	0.714171	2.46879	1.89854	2.45548	3.74477	4.13402	2.28815	2.97617	3.86512	2.76652	4.09805	2.65088	2.65224	3.14712	2.78769	2.4169	5.46052	5.54256	4.00906	5.14506	3.81934	3.48055	2.23113	3.74992	4.02674	1.58104	6.55713	4.4077	3.69562	1.61315	4.37981	2.69219	1.1077	2.98703	0.847656	5.63255	4.14514
Pn00766	0.042389	0	0.336961	0.270559	0.133101	0.272198	0	0.047973	0.161065	0.051848	0.096702	0	0.102816	0.15418	0.05885	0.601356	0.337572	0.153277	0	0.257139	0	0.054051	0.082873	0.208904	0.087304	0.554933	0.118356	0.434513	0.329818	0.099325	0.355176	0	0.363859	0.125741	0	0.192315	0.045915	0.249631
Pn00763	5.81173	6.35352	10.6605	11.0665	9.01796	10.595	9.05627	10.7169	15.8016	1.6403	1.15896	1.61294	1.42931	4.21265	4.62654	3.54169	4.65241	2.84116	2.10286	2.01335	2.31462	2.38376	2.50284	3.36498	2.67849	7.34211	5.50359	5.54049	7.53641	7.09462	5.3203	4.80178	5.36353	4.50303	4.55004	10.7608	10.3063	5.12448
Pn00762	5.38977	7.4132	8.20385	6.63506	6.06095	6.86536	7.05131	6.09971	10.664	6.37516	6.35092	5.5693	4.64605	5.75216	5.81338	5.32633	7.76001	7.46291	6.29142	4.32349	7.19802	7.10019	8.01214	2.06346	7.20191	6.06493	6.59178	16.0733	6.35422	14.5601	0	5.34352	11.0887	1.93678	4.70507	9.35826	6.07563	8.31034
Pn00760	2.81694	3.82056	6.84228	4.26805	2.68036	8.93487	3.82241	3.04309	5.45995	4.17643	2.62892	3.93853	2.89869	4.03634	2.54799	3.806	4.20624	2.82943	2.62619	5.39399	3.67454	4.51718	3.50467	0.210342	3.56017	8.71664	3.09846	5.29386	8.24693	3.4503	1.65403	10.2783	3.89265	2.23655	1.32662	10.843	8.82944	5.37844
Pn00758	0.213729	1.07801	1.06239	0.455119	0.503361	0.617856	1.05771	1.33032	1.01567	2.28861	1.03598	0.63644	0.777822	1.65278	1.11303	1.24547	0.851189	1.67459	1.27029	1.2427	1.20332	1.97637	0.888075	0.947861	0.990581	2.02903	1.49197	1.47931	0.485116	1.18942	2.12799	1.06044	0.573435	1.00074	0.165617	6.20412	1.50007	2.25835
Pn00757	0	0.132626	0	0	0	0	0	0.119033	0.199924	30.8908	0.299901	0.104399	0	7.36785	0	0	0	31.3157	0.073545	0	0	40.6475	0	0	0	17.3534	0.220268	0	0	15.7732	0.551144	0	0	0	0	0.158641	0	9.20199
Pn00756	3.14688	1.79858	1.61207	1.16048	3.16197	2.74818	1.39817	1.66199	1.85997	2.61732	3.30234	8.32638	2.44249	0.991972	2.09705	3.82658	2.50606	5.36076	5.80891	6.19347	4.16803	1.81906	2.46094	0.785778	2.33325	1.64788	2.10877	6.70946	1.14263	2.31042	3.25193	3.82218	2.20598	0.746876	1.30441	4.37882	0.772723	1.5569
Pn00755	1.17503	4.59349	5.53055	2.50317	1.47597	2.03849	5.69397	2.65953	4.91505	3.02049	2.2111	3.09132	2.63738	7.59178	4.40641	5.18041	3.68553	10.5524	6.8195	5.58489	8.40631	6.67005	3.84877	2.258	4.65965	8.00177	3.11702	4.88051	5.71556	3.92348	95.1623	4.98247	2.45928	3.0649	3.0915	13.4476	8.93131	11.4326
Pn00754	0.121196	0	0	0.387333	0	0	0.063155	0.205734	0	0.22255	0.138215	0	0.147049	0.441187	0	0.491342	0.54307	0.146097	0.254237	0.122566	0.32114	0.309214	0.237005	0.656877	0.249675	0	0.169211	0.621506	0.078605	0.283987	0.254147	0.76542	0.260171	0.357692	0	0	0.91419	0.390488
Pn00753	2.34992	3.46925	1.82367	2.68588	3.4797	2.35681	2.389	3.6972	3.0511	3.29722	2.48391	3.01561	2.64235	3.02488	3.18411	1.16177	1.71207	4.28357	4.08785	3.24577	2.58168	3.80172	2.80195	1.92043	2.65656	3.52769	3.36089	1.41067	2.89938	2.55172	2.04282	2.37857	3.07577	0.790123	1.41979	0.172682	1.11275	1.88203
Pn00752	2.94585	6.8425	7.39801	7.81262	3.67853	4.3822	7.43007	7.07707	9.49563	2.27669	3.71351	6.10422	4.45114	3.76118	3.5884	5.34232	4.73384	4.36076	4.11965	6.06202	5.54545	2.90026	4.80006	3.31075	3.35336	3.18057	4.83432	11.1282	5.56347	4.84398	5.63258	19.9071	5.26897	2.34462	4.64763	0.935624	3.07079	4.64412
Pn00746	1.60938	0.893054	1.62208	0.823193	0.943424	0.41372	1.74467	2.18555	2.12214	1.73406	1.68848	2.81256	3.8276	1.87507	1.60963	2.34895	2.43603	1.39686	2.70085	2.73447	2.21765	1.06768	1.00716	0.570919	2.71881	1.51767	0.719045	2.70731	1.8372	0.603377	0.540095	2.90422	1.72755	0.695912	0	8.13101	0.762246	2.2979
Pn00742	0.586947	0.317327	0.667775	0.894877	0.438914	1.07854	2.27442	0.759097	2.12822	0.822078	0.573607	0.416567	0.814352	0.611116	1.16534	0.595033	0.334105	0.909832	0.234537	0.508957	0.777914	1.28429	0.984144	0.991283	0.518372	1.09865	1.40496	0.860578	1.41446	1.08064	0.352144	0.756818	0.720315	0.819599	0.773591	6.64856	1.97476	4.04975
Pn00741	0	0	0	0	0	0	0.02142	0	0	0	0	0	0	0	0	0	0	0	0	0	0	0	0	0	0	0	0	0	0	0	0.064611	0	0	0	0	0	0	0.012202
Pn00739	4.32417	4.78978	3.95119	2.73858	4.40403	3.22896	3.34921	3.57102	4.88849	4.29167	4.79824	8.41172	3.54479	5.10475	6.24931	9.06125	6.924	7.9597	5.14835	7.26848	4.49015	6.26136	3.42807	4.31893	5.65773	4.74455	4.07923	11.3264	3.94141	5.40851	3.67564	10.5438	5.01746	5.11944	4.70308	0	6.17468	7.67268
Pn00736	5.04301	6.4373	6.11622	10.7455	5.98705	9.32674	29.2286	8.97822	14.7354	51.9507	10.2398	12.7618	9.70066	77.017	16.7431	26.429	9.61472	20.3134	3.5263	12.5014	6.27407	29.8917	6.01342	24.1812	4.18101	88.3573	20.2643	5.29851	28.2408	44.2409	16.7018	10.8756	6.99728	11.9161	18.2617	0	16.1661	44.6983
Pn00733	6.10187	7.10287	7.93453	8.62419	8.84381	9.65086	8.43765	9.76055	12.3453	3.23185	1.94046	3.43662	1.35249	4.59161	5.86726	3.33	5.4916	2.61685	2.7077	1.424	1.94327	3.51762	2.63886	2.60187	2.35689	6.45422	4.91495	4.8739	5.70782	5.4992	1.35322	5.87559	4.47108	3.69609	2.90577	9.80721	6.57887	3.54214
Pn00732	6.85498	7.69482	7.20761	7.24629	6.71203	8.17954	4.97431	6.35649	7.05848	7.57384	7.16317	2.76475	6.6511	6.03278	6.9385	3.85419	6.69198	7.83609	8.78223	3.66661	6.15078	6.65469	11.5433	4.83853	6.78613	4.57411	8.82921	6.80048	4.98972	5.95864	20.476	6.38238	6.02676	6.55613	6.45819	14.0386	5.84129	6.24742
Pn00731	15.7218	11.8063	6.14654	9.13961	15.4663	13.0198	34.2657	10.7923	12.949	6.62031	24.7924	41.5146	11.8258	7.2654	14.5515	50.5366	15.6933	7.61099	17.6006	40.5201	19.572	9.80463	13.2692	30.5689	7.60856	8.26667	35.3819	68.6473	17.0457	8.10252	18.3567	36.8838	16.1779	21.1912	40.8529	4.93639	12.7934	8.39717
Pn00730	0.482674	0.338129	0.639804	0	0.056137	0.137812	0.502886	0.060693	0.407777	0.393793	0	0.266169	0.260237	0.585503	0.297912	0.326111	0.213587	0.323232	0.225001	0	0.426277	0.478826	0.367035	0.422833	0.331419	0.702263	0.299502	0.439944	0.278238	0.502665	0.449665	0.677328	0.057556	0.581495	0	0.080868	0.115812	0.346286
Pn00728	0	7.45091	7.35917	2.03437	0.187416	0.306788	4.16718	3.57962	4.84173	3.14147	2.10994	5.03638	3.33086	5.53977	5.13938	5.98827	8.26035	0.143885	0.083463	0	0.316276	0.152264	0.116708	0	0.122946	0.156318	0.3333	3.55008	0.387071	2.58712	0	0	2.94663	1.05711	0	0	0	2.55287
Pn00727	1.58663	2.92437	1.21375	1.43026	2.6829	2.43124	1.27201	1.51932	3.09439	1.34472	1.46146	1.27235	1.4068	2.22149	1.52572	1.05145	1.88374	3.67813	1.36547	1.23429	2.26381	1.63481	1.90939	0.541223	1.38288	1.35865	1.27801	0.751062	2.37475	1.7874	1.47166	1.54162	1.31001	1.56072	1.13266	1.19391	3.87929	2.64507
Pn00726	26.4944	34.6704	39.7624	27.365	33.6069	54.3226	38.9852	34.0045	47.8146	61.8969	31.4941	27.9773	41.2242	61.6174	30.1341	37.2155	44.0128	54.2576	27.4622	35.0536	40.2237	58.5331	29.7464	62.2299	42.3172	76.0936	34.5541	28.901	52.6441	59.8907	35.7571	30.9916	38.9442	76.1949	42.9901	63.7752	36.5258	53.1817
Pn00724	1.73292	1.97669	2.45978	1.40443	1.51148	5.13979	9.70992	1.54093	3.91918	99.9693	1.88254	21.4924	2.20165	33.0145	1.14562	42.0186	6.32507	79.9179	1.55787	81.0512	23.608	63.5005	2.21829	1.83009	1.65706	186.565	4.14732	24.6143	5.618	85.0293	3.54336	68.1742	13.3253	1.46917	2.69415	97.5566	2.14592	12.1288
Pn00720	0.164026	0.155095	0	0.174471	0.171679	0	0.128099	0.23204	0	0	0.093549	0	0.04973	0	0.113857	0	0	0	0.114689	0	0	0	0.160338	0	0	0	0.171743	0	0	0	0	0	0	0	0.255026	0.062037	0.355481	0.193269
Pn00719	7.69122	6.07114	5.91601	7.75454	5.7155	9.88375	5.26182	6.31211	9.07923	16.817	7.36535	7.11104	7.33691	15.9212	8.80685	8.33064	6.43069	17.5519	6.56856	7.24357	6.37825	10.56	6.4294	11.6874	6.77309	15.762	9.91852	5.8406	7.31096	16.1648	9.41744	8.0513	7.2468	1.73369	9.26831	0.176824	8.22906	18.4107
Pn00715	0.888288	0.770087	0.220793	0.236481	0.697356	0.570688	0.115695	0.753954	0.351806	5.16406	0.949765	0.440887	0.269409	7.67806	0.77103	1.35038	1.05028	15.4591	1.55281	1.34739	0.514842	5.73597	1.35701	1.2584	2.40165	14.104	2.63539	1.02477	1.58422	9.95184	3.14242	2.50425	1.19169	0.76573	0.343977	0	0.539205	0.716556
Pn00713	6.89176	8.69007	10.934	8.89338	9.78229	11.4703	16.1004	11.8173	19.9138	9.96683	8.75346	14.0437	8.42346	9.68936	8.91789	10.7411	8.31707	13.7196	14.6028	11.0867	16.2534	18.7784	19.5499	4.93972	16.9922	9.63943	11.8086	17.2916	13.8818	11.6833	8.15256	14.836	9.41319	4.68502	8.2559	3.46524	14.3808	13.1223
Pn00712	0.645827	1.16325	1.7727	1.17811	1.88308	1.54058	3.12301	2.50591	4.26595	0.338604	0.526165	0.274667	0.111901	2.51726	2.43391	1.86989	2.38804	0.50043	0.645107	0.279852	0.611036	1.58834	1.53328	0.500134	1.23519	1.6307	0.77283	0.945837	1.07685	0.378322	1.49812	0.083219	0.742507	0.410092	0.286511	1.18482	3.89333	0.569878
Pn00711	0.087647	0	0.232258	0.372997	0	0	0.182555	0	0.111019	0.214424	0.049986	0.173941	0.05315	0	0	0	0.087251	0.264109	0.367706	0.088616	0	0.111765	0.17136	0	0.09026	0.286866	0	0.134771	0.284157	0.102686	0.091807	0.276688	0.141069	0.043315	0	0	0	0.051594
Pn00710	0.414572	0.731738	1.31816	0.529186	0.954612	2.02316	1.12242	0.469181	1.94272	2.18034	1.56052	3.66092	1.91052	3.24187	0.920877	2.64659	2.5999	0.549657	0.579748	2.0957	2.08656	6.50201	1.82364	0.531218	2.81766	0.542724	0.520893	2.71968	1.45154	0.485706	2.21435	3.62692	1.11204	0.12301	1.16009	2.00676	0.58393	2.73515
Pn00709	18.3719	18.6515	18.3312	17.841	18.6073	30.4414	20.6389	16.9875	32.305	81.697	18.4792	14.243	19.2167	104.055	10.8958	16.0493	13.4634	88.6845	12.638	9.8205	11.4802	42.8862	14.2422	32.2296	19.0813	41.1888	15.0158	11.954	26.7432	46.1995	23.2756	9.97475	19.6445	37.2511	28.7769	52.0782	9.93933	23.4856
Pn00708	0.363334	1.14549	1.2847	0.516082	0.253552	1.78994	1.51466	1.3706	1.99587	0.889576	0.414357	1.56317	0.734729	0.220439	0.16822	1.10475	0.904484	0.58398	0.508118	1.89844	1.44412	0.386247	0.35526	0.596744	2.05838	0.475836	1.2682	2.67061	0.785501	1.27705	0	0.546347	2.4699	1.90638	2.2482	1.27604	1.17458	1.06424
Pn00707	0.842032	1.26377	1.59354	1.19412	1.42689	2.21413	2.25454	1.54287	1.82807	3.28559	1.18917	1.03434	1.94501	5.39562	0.890627	2.03151	1.79609	4.34958	1.51395	0.648604	1.38077	3.01641	1.21504	1.81804	1.94064	3.56932	1.51139	2.87692	2.07981	3.28837	2.43545	1.26571	1.46271	1.90429	4.36497	5.94615	1.69497	3.82789
Pn00705	1.24884	3.79066	3.49357	2.16564	2.08175	2.31704	4.86563	2.30321	4.21876	5.03604	3.00713	3.67201	2.5806	6.1417	3.72484	2.53109	2.80883	4.51588	2.39326	2.15125	3.24713	4.42382	3.43648	0.820582	2.33407	4.29957	2.51839	2.18123	3.35914	4.22682	0.242278	1.58537	2.97795	1.32488	1.00543	4.96139	4.50412	6.31235
Pn00704	0.160833	0.202766	0.106532	0.513194	0.294588	0.154904	0.502405	0.637067	0.356448	0.885155	0.458645	0.478717	0.195043	0.95052	0.334915	0.162973	0.200121	0.533094	0.955878	0.243903	0.692305	0.71775	0.786077	0.15853	0.331241	1.42118	0.336799	0.412132	0.15642	0.518181	3.74758	0.471429	0.129422	0.318255	0	0.60842	0.828022	0.54496
Pn00702	0.721075	0.151513	0.583757	0.937369	0.167714	0.308663	0.750819	0.634714	0.507327	0.391946	0.548341	0.715419	0.485804	0.291385	0.834191	0.405927	0.757649	0.193136	0.672245	0.891006	0.530574	0	0.078317	0.157945	0.041252	0.262208	0.39148	0.656973	0.103895	0.750933	1.1327	0.216778	0.429813	0.039637	0	0.06062	0.347368	0.377718
Pn00700	0.277275	0.233216	0	0	0.193531	0	0.385845	0.313769	0.234684	0.679891	0.316107	0.918604	0.112229	0.842349	0.385441	0.281121	0.092082	0.222875	0.258529	0.748108	0.612563	0.589969	0.542461	0	0.190484	0	0.774355	0.379534	0.959586	0.758015	1.45633	1.16809	0.893377	0.180257	0.567221	0	1.48055	0.697455
Pn00699	1.01604	1.53714	1.1845	0.951025	1.40374	1.40918	0.931018	2.02378	1.85295	3.47943	1.6689	1.33067	1.28145	3.17796	2.14401	1.48257	1.09231	2.84116	1.36402	1.19157	1.18423	3.42017	1.62883	2.48368	1.17184	2.44737	2.72343	1.33305	1.15945	3.14258	1.0215	0.513167	1.26457	3.21645	3.53892	0	3.30332	5.05264
Pn00696	6.17284	5.38916	4.48571	6.57533	5.52956	3.66126	1.85566	6.31402	5.64276	6.75705	8.05513	5.36232	4.53682	5.18529	9.9751	5.47423	6.97396	8.01345	10.7908	5.34214	4.95405	7.42003	6.96411	4.7378	6.96956	6.99576	7.70679	3.95672	3.77252	5.84131	7.34291	3.85557	6.88027	3.85519	3.12274	1.87666	6.33419	7.09569
Pn00695	1.83998	2.84428	0.157393	1.89673	2.36094	0.533934	1.36082	2.21663	1.50474	0	2.43685	0	1.15221	0	1.23658	0.601563	1.18203	0.286195	4.06729	1.32053	1.1009	0.302858	3.48206	0.877369	2.5066	0.155461	1.57451	0.973963	1.46281	0.139079	19.7885	1.07099	3.50384	0	0.551071	0.268095	1.21565	0.243479
Pn00693	23.0428	20.9243	7.22076	15.4293	18.7302	8.41183	7.75828	12.1055	10.6397	7.15567	39.0518	20.786	12.0655	7.54756	15.6168	26.0872	17.467	6.507	9.57639	23.0974	12.5141	11.1558	10.604	51.9724	13.3845	8.11543	19.6093	22.8056	11.9281	11.478	10.318	23.6715	14.1072	47.5438	21.7095	19.4639	6.96923	8.37082
Pn00692	1.14244	4.77996	4.74919	1.65849	2.28292	3.60264	5.03125	2.76211	5.79053	6.35449	2.48752	4.02028	3.71657	6.8971	3.74983	4.05225	5.42865	7.69918	3.48579	3.20307	5.84719	8.27887	4.72152	1.48417	4.01123	5.1677	2.97248	2.87526	5.32073	6.20565	0.326517	3.79439	2.61925	3.22626	4.18652	32.6665	14.4167	15.5839
Pn00691	57.5941	62.2846	55.9704	62.7755	53.4944	69.6385	54.0315	55.6123	75.6527	87.055	63.9745	119.405	66.1105	78.97	56.0011	107.725	75.9953	90.2847	52.0934	104.567	72.1779	65.3131	40.7151	65.3021	51.2761	83.3491	58.7835	143.336	67.7228	80.7721	25.6254	85.9486	62.0072	57.4558	47.2358	32.1242	45.3076	52.3588
Pn00689	10.4716	10.9927	8.0077	8.54127	10.1397	9.36199	6.91866	8.24864	8.3566	10.2145	9.41835	9.15558	9.34377	11.8311	12.8741	8.83524	8.35814	10.3422	9.67661	9.14182	10.3876	11.8831	12.9878	11.7759	8.17126	14.2535	13.1381	8.03962	11.965	12.4846	12.6615	11.3177	7.12807	1.23028	5.87348	19.7237	7.78666	8.87382
Pn00687	2.66066	2.40311	2.36729	5.99751	3.49136	2.49879	4.01083	4.80884	3.72151	2.76828	3.71442	3.30955	2.31156	2.81625	4.90644	1.56934	2.5694	3.25475	7.33037	3.37242	2.94536	3.34182	6.36613	1.68314	2.04465	4.1588	2.93828	3.82611	2.52327	2.60541	0.291102	3.79642	3.02511	0.157183	0.86469	0.901468	4.69219	1.91916
Pn00685	0	0	0	0	0	0	1.96477	0	0	0	0	0.093599	0	2.65927	0	1.3859	0	1.25054	0	1.47815	0.062466	0.601399	0.046102	0.092959	0	0.185231	0	0.483473	0.061159	2.21002	0	0.085075	0	0.046568	0	0	0	1.24801
Pn00684	0.057429	0.217259	0	0	0.30057	1.25455	0.119688	0	0.291159	0.281174	0.130992	0	0	0.940623	0.239283	0	0.114365	0.553816	0.401566	0.058075	0	1.17209	0.336902	0.056595	0	0.752064	0.320721	0	4.54393	0.807405	0.481622	0	0.123275	0	0	0.173019	0.681343	2.5255
Pn00683	1.8838	2.22237	2.57843	1.55369	2.03552	2.03052	3.86328	2.20064	3.08135	1.19027	2.28694	3.25797	1.917	1.32728	1.51929	1.10862	2.23888	1.90458	3.82423	3.13419	2.17378	2.32561	2.3767	1.0779	3.69303	0.795842	1.01811	6.85575	1.26121	2.20706	5.28837	4.6054	3.58738	0.836914	0	0	2.09533	1.67304
Pn00682	11.2379	10.519	710.785	27.147	61.3636	5024.54	195.582	19.929	1655.62	519.452	4.2281	240.611	1734.36	362.234	11.7463	67.6333	1144.99	411.009	13.8528	34.1521	138.983	746.975	46.1035	62.3953	616.586	558.405	8.8964	76.5161	9162.01	315.585	225.176	86.9624	485.821	46.0807	18.2928	1111.73	595.205	807.619
Pn00681	0.628775	2.54817	2.14237	1.33804	0.846162	1.03835	2.15166	2.38893	4.89267	3.73597	2.35649	2.13924	2.39676	2.12391	2.43194	1.91152	2.36965	4.11425	2.32387	2.67917	3.15293	4.12362	3.24898	1.15094	3.42267	1.8228	3.3859	3.77541	2.03856	2.31523	0	1.37734	2.07227	1.5976	2.23228	0	2.28484	3.03944
Pn00679	0.579662	1.38885	1.46018	0.74087	0.424735	0.446932	1.32891	1.0496	0.881671	1.3481	0.793298	1.09337	0.421959	1.37142	1.77118	1.82121	1.73154	1.3975	0.810645	1.28962	0.844747	1.10912	0.906817	0.399871	0.716468	1.29048	1.45675	1.66451	1.2782	1.0187	0	1.67347	1.2443	0.513612	0.358918	0.174613	1.68777	1.83508
Pn00676	10.9273	10.6849	27.7358	11.3278	13.9461	17.2712	21.1914	12.5647	22.813	9.08403	12.4621	16.7074	15.4553	11.592	10.0638	13.2661	21.8193	7.04398	13.0752	10.755	16.6445	9.39204	7.65602	9.732	24.4968	13.3919	14.0326	14.6824	24.6338	13.2817	14.09	14.2869	36.7529	6.44244	5.96929	17.2483	11.2152	17.0923
Pn00674	0	0	0	0	0	0	0.563652	0	0	0.132413	0	0	0	2.16563	0	0.767572	0	1.49985	0	1.25821	0	0.138003	0	0	0.055719	0.14168	0	0.72116	0	0.507053	0	0.29282	0	0	0	0	0	0.539768
Pn00672	1.62631	1.39165	0.924075	0.98982	1.58076	0.821024	1.33159	1.44609	1.54603	0.284382	0.794891	0.34597	1.12749	0.528532	1.45206	0.588668	1.50368	0.14003	1.54332	0.763581	1.76984	1.03726	0.79506	0.744107	0.897386	0.91276	1.45967	0.297831	0.979411	0.544397	0.243561	1.04802	1.2468	0.628989	0.719256	3.49918	1.69111	2.21326
Pn00670	17.6712	17.5136	12.7987	7.696	19.7382	11.6073	7.82424	9.90332	11.8781	12.5073	28.7172	12.442	14.2466	10.5823	16.3876	14.4191	11.9736	11.2972	14.2117	10.4478	11.8923	8.78573	12.4199	20.4749	14.8865	12.1249	32.2387	12.6215	14.7923	9.59107	2.72232	14.6688	18.8446	27.6361	20.1084	38.6207	9.74545	9.83451
Pn00667	18.514	13.1463	15.5608	18.5641	16.5228	22.5312	7.15579	16.6517	25.6785	13.8296	15.504	10.2508	16.0743	11.8766	21.1074	2.91306	19.693	10.6883	25.0733	4.53221	20.3939	16.6521	12.8127	0.096037	21.1747	7.08085	15.7806	11.4389	28.7502	13.5853	15.5697	2.85663	20.6517	1.73124	1.81439	10.8132	22.8626	9.79472
Pn00666	0.40029	1.31284	0.531227	0.512496	0.754306	0.720736	0.334033	0.362389	0.507904	0.588575	2.46461	0	0.583092	0.729228	0.445015	0.486947	0.398722	3.95728	0.671791	0.161972	0.530497	0.408702	0.234899	0.315501	0.164969	0.104889	0.894276	0	0.83103	0.75038	1.09248	0.578039	0	0.39168	0	3.47681	0.600564	0.186547
Pn00665	0.892617	1.36239	1.18285	0.799917	0.835947	0.905189	0.685058	0.69118	0.476129	1.37941	1.82188	2.28448	1.70946	0.940026	2.02216	1.42825	2.38527	0.679528	1.64247	1.66254	1.30682	1.25814	1.65338	1.20389	1.25795	1.3532	2.68913	1.39675	1.88875	1.10082	1.72265	1.10178	1.71403	0.324756	1.45861	0	1.88038	1.90646
Pn00664	0	0	0	0	0	0	0	0	0.136603	0	0	0	0	0	0	0.109244	0	0	0	0	0	0	0	0	0	0	0	0	0	0	0	0	0	0	0	0	0.232757	0.506153
Pn00657	4.20418	7.82816	10.9489	7.38839	5.98676	7.59864	10.8464	9.79245	13.1924	5.38312	6.35637	19.4067	9.36887	8.35958	8.75663	14.0201	10.9505	6.30503	7.10989	9.49053	12.7569	7.98018	6.64307	2.89086	10.7742	7.10481	10.647	28.218	12.2998	5.7847	7.78562	14.5078	9.96737	3.81177	7.43347	21.2558	7.2939	8.56302
Pn00654	7.75741	10.5422	4.98586	6.22826	8.02235	7.63728	7.59588	7.25465	7.88528	10.229	11.1263	7.97478	5.57772	23.5738	8.70706	4.70728	4.11569	13.4937	4.09247	4.64971	3.19952	14.1577	11.1256	11.812	4.97517	11.4944	12.1271	7.14322	6.44587	14.0953	4.28241	7.75135	7.37711	12.4332	10.2411	18.4559	6.03088	9.42657
Pn00653	6.93388	6.2449	6.36699	5.79884	7.56878	5.34448	5.88153	7.06242	8.34595	5.15097	5.93139	4.6697	3.00381	3.42388	6.73978	4.41688	4.78294	7.70123	9.62744	5.45865	5.44538	5.74799	8.81241	5.9064	7.03914	5.90122	9.26562	6.95683	6.68036	3.77171	3.78839	6.61209	4.30509	4.54538	4.76377	1.3457	7.01355	5.00638
Pn00652	6.9031	4.76032	7.50624	5.97195	4.91121	8.17646	6.63037	5.30987	9.36313	6.93002	6.21232	6.85211	6.28067	5.49534	4.49371	7.10529	6.92676	5.78573	5.65649	7.58031	5.28685	5.57174	4.11272	4.19883	5.66567	6.07329	5.79767	7.90806	6.01561	4.73885	16.731	5.74088	7.3506	4.46498	7.18699	0.081314	3.60993	5.60274
Pn00648	10.4803	8.83053	7.04353	8.88186	10.2419	7.72068	6.82973	7.4199	6.16729	12.5801	12.3499	9.95772	8.79626	12.8312	10.4145	6.14093	8.50539	10.8964	9.09932	8.73877	8.22437	10.8321	8.59486	6.31492	5.01313	13.267	14.6317	6.31475	6.6995	13.2097	18.1636	7.93036	6.7693	7.79307	7.85931	0.449836	7.51655	10.4497
Pn00647	17.4966	6.73568	10.3322	9.6344	22.1939	28.0835	20.1609	11.2883	20.1011	33.4202	25.674	59.0826	33.9213	15.1748	13.0955	17.6769	18.2347	8.73848	8.84216	8.48811	9.09817	10.2893	6.55477	11.2806	8.53321	13.4898	11.2626	26.549	19.7244	15.7733	0.342775	16.7184	14.3319	0.214854	0.168899	27.6091	0.176511	19.4479
Pn00645	1.49887	1.21501	0.425745	0.683948	1.00859	0.825335	0.89236	0.969298	1.76375	2.22735	1.58738	1.16897	1.29877	3.70131	1.63548	0.92227	1.06596	3.74255	2.69501	1.84044	2.48201	1.22898	1.77944	1.26615	1.37836	2.45337	1.34526	0.878256	0.833167	2.00694	0.44883	2.07651	1.43624	0.738735	0.331838	4.036	1.2716	1.88539
Pn00644	0.764304	0.283424	1.19144	0.478369	0.988212	0.981681	0	0.203524	0	0.219992	0.51281	0.223068	1.25415	0.735963	1.24844	0.091119	1.9693	0.54191	0.880214	0.409111	2.26294	0.974643	1.53827	0.443128	2.45391	0.470889	0.753202	0.046089	0.991183	0.263368	0.70644	0	1.10958	0.177693	0.837962	5.36775	1.4599	1.37576
Pn00643	8.96226	11.6274	13.4582	12.9052	11.6584	11.7804	19.9149	11.1393	10.2404	11.9178	10.4581	16.8139	9.36346	13.2899	9.28021	17.2728	10.7798	14.1751	14.3445	13.7245	13.1076	19.5575	20.3604	9.49646	22.4092	13.9737	16.2011	20.8755	13.9755	14.0811	26.3845	14.1599	15.2888	7.10149	17.3492	5.39252	16.0057	19.4721
Pn00639	10.2123	7.72692	7.81435	4.72388	11.4229	10.6487	6.87182	7.7268	13.6101	11.0718	10.5819	4.17123	12.7441	14.975	7.13244	7.92531	10.4011	39.2525	11.9967	7.84883	7.42197	35.9543	7.64572	7.82114	12.5024	11.9218	13.9322	3.77038	13.3979	15.3833	8.50374	5.5807	9.20716	1.32125	8.6711	0.263655	4.59342	11.2885
Pn00636	0.715866	0.773698	0.745489	1.52411	0.428176	0.52553	0.74576	1.09949	0.647906	1.18881	0.816475	1.82703	0.992418	0.744237	1.56212	2.12461	2.18906	2.21887	1.8592	1.70623	1.62565	1.17387	1.44972	0.503946	3.42309	2.07554	1.57054	1.101	1.39268	0.958518	2.46482	1.70666	1.64622	0.050437	0.634341	22.2199	5.41438	2.79339
Pn00633	0.898303	1.20835	7.62285	0.893121	1.37913	13.2375	24.6527	0.609959	6.14903	43.1064	1.77573	9.57248	7.77464	23.9798	0.748618	5.82687	1.61007	33.8576	0.167502	7.99433	3.72908	39.7254	1.46389	9.50155	3.26933	24.862	2.0067	7.98459	21.7509	23.9959	7.15788	8.86102	1.28557	3.29994	5.18877	33.898	6.13188	27.5453
Pn00632	2.4929	0.846246	4.76481	1.83675	3.36199	4.00283	3.79508	2.65848	4.37297	5.27877	3.17143	13.036	2.32594	6.5406	3.52802	11.9998	4.96361	4.73841	4.42477	10.2278	13.7801	4.95218	4.26489	2.55148	6.46778	5.08422	2.27561	15.728	3.35739	5.61665	4.01822	9.47026	8.02531	0.425966	3.27373	0.144791	4.71799	3.15694
Pn00631	0	0	0	0	0	0.259698	0	0	0.128068	0.123676	0	0	0	0.183887	0.280709	0	0.251574	0	0	0	0	0	0	0	0	0	0	0	0.065545	0.236838	0	0.182352	0	0	0	0	0	0
Pn00628	11.8144	10.8398	3.7313	13.5926	9.36676	2.64799	3.61363	9.21705	3.69455	2.39908	11.9267	10.7278	4.57369	3.10973	13.1942	10.6992	8.00835	4.48435	12.866	11.6411	13.2527	2.75705	10.7638	8.57184	9.1128	3.09385	11.8618	12.1133	9.19359	4.24084	2.00184	11.3375	9.2256	1.88484	4.67865	18.8924	13.1487	3.57422
Pn00621	1.04708	0.68879	8.3247	0.775064	1.33421	6.66608	46.7509	0.824348	8.82343	4.9009	1.03853	65.3251	6.51547	4.47151	0.821719	18.269	10.0612	7.18845	1.84627	16.6167	12.5427	5.5152	1.86919	14.5829	19.3161	3.99341	0.76269	29.9625	7.7342	4.907	1.62149	33.0557	20.3218	22.6227	26.3001	53.8639	1.23171	17.25
Pn00619	0.119407	0.602155	0.949092	0	0.541569	0.460016	0.663101	0.315319	0.40325	1.36298	0.454017	2.96174	0.772288	1.37517	0	1.0083	0.63392	4.0298	0.222642	1.28768	0.896179	4.71974	0.427976	1.45161	1.51652	1.92786	0.555665	4.52844	1.75486	3.45076	0.291771	2.8	1.02492	0.669541	3.71423	2.16843	2.02783	3.98778
Pn00617	0.546017	0.344214	0.301461	0.580992	0.190502	0.46755	0.710846	0.308968	0.403474	1.11326	0.518993	0.451527	0.71743	1.24143	0.379056	0.553314	0.407674	1.15174	0.445417	0.184022	0.241079	0.986412	0.177925	0.627859	0	2.08501	0.635241	0.186584	0.708105	2.23897	0.857982	0.410415	0.439424	0.809142	0.847951	0	0.295456	1.76694
Pn00616	17.0282	13.4265	7.43723	16.9483	17.6728	6.96262	2.698	16.3397	9.17617	13.2042	27.0815	2.95139	7.67985	12.2159	34.3673	6.31919	8.54787	14.6278	39.5767	3.104	7.37039	12.1732	42.2505	4.06571	12.5969	12.5606	23.4384	3.83582	5.72317	13.7122	15.2777	3.54791	10.2431	6.53505	7.74214	0.434609	26.6115	14.1012
Pn00613	0.046878	0.177318	0.06212	0.099773	0	0.180646	0.097653	0.106106	0	0	0	0.186084	0	0	0.13018	0	0	0.11301	0	0.094797	0.186285	0	0	0	0.096556	0.122752	0	0.192238	0	0.109844	0.049112	0.084569	0.201214	0.324063	0	0.920545	0.202851	0.771987
Pn00611	1.22001	1.9229	1.95384	1.83982	1.9155	2.02447	1.69458	2.76138	2.44758	1.55503	1.3335	1.76585	1.72654	1.94215	2.5412	1.2879	1.67013	2.20587	3.48334	1.18222	2.35684	2.39879	2.13699	0.701393	2.513	1.53089	1.70328	3.33573	1.91195	2.68004	1.22517	2.29277	1.30925	0.752183	1.26135	7.67065	4.39438	3.46411
Pn00610	2.22947	4.60991	5.73089	1.99257	3.5003	3.14987	3.90079	2.92683	4.74443	10.6362	8.34096	15.9729	10.2751	14.1114	12.5674	13.1488	15.7579	10.4266	9.54037	14.2011	11.9894	13.7032	6.40759	1.80189	10.4696	2.68533	2.24102	18.8325	5.72469	11.5451	5.37139	12.1861	10.0954	1.0575	4.84838	17.8594	6.3714	13.3835
Pn00843	0.204453	0.567074	0.162514	0.086988	0.342386	0.420098	0.723839	0.370215	0.569656	1.55035	0.466423	1.98797	0.942188	0.966678	0.567673	1.90601	0.569853	1.47857	0.285911	0.785473	0.487426	2.03341	0.399711	0.282132	0.042108	1.01707	0.456686	2.97585	0.424202	1.14976	1.11342	0.995747	0.965213	0.161797	0.381468	0.123727	0.753286	1.06001
Pn00609	0.11879	1.04861	1.89002	0.632678	0.808242	1.45024	0.990366	0.537732	0.828173	0.945182	1.42247	1.47417	1.36919	0.216202	0.164991	2.5283	1.8334	1.00237	0.91369	3.42371	5.19351	0.378832	0.871111	0.760907	1.52946	1.47789	1.24388	2.31475	1.84903	0.765458	1.36996	1.28607	2.6775	0.584513	0.183814	0.625976	0.512198	0.348062
Pn00608	0.090955	0	0.120521	0	0	0.116826	0.047365	0	0	3.22674	0	0.180516	18.3676	90.3288	0	0	0	37.3846	0	0.183925	0	31.4326	0	0	0.468345	1.07173	0	0	0.117956	0.586091	0	0	0	0	0	7.49053	0	8.08093
Pn00602	0.589934	1.35252	0.781983	0.913629	0.729775	0.620152	0.72639	0.849709	1.22333	1.31264	0.795159	0.798507	0.650592	0.878255	1.04269	0.543518	1.06794	0.969697	0.900003	0.433848	0.710461	0.547229	1.10111	0.211417	0.883785	0.561811	1.12313	1.59479	0.695595	1.06816	0.505873	0.82247	1.03602	0.370042	0.498667	0.970412	1.15812	0.912935
Pn00601	3.61361	4.66714	3.73694	3.75088	4.65865	2.264	3.30439	5.13693	5.63783	5.06717	5.37842	3.54202	2.83269	5.53038	6.48551	2.3668	4.43082	6.53341	8.25799	2.94068	5.19496	7.47393	7.45275	2.38895	4.85592	5.53862	5.47556	2.71051	3.31465	5.62767	0.092321	3.77605	3.59373	2.04704	1.91695	0.066616	9.39914	6.5627
Pn00600	9.23237	12.3878	7.01845	14.332	12.8287	9.39238	1.22588	17.2862	11.2905	14.6061	12.0574	1.4177	8.66088	17.2808	14.1143	3.74383	9.2804	8.09522	12.3251	1.0189	4.67201	16.1763	16.0899	0.413434	7.52368	18.3653	7.85198	2.9288	10.1286	16.9136	14.452	4.3938	6.30886	0.164075	0.516215	0.251127	17.2506	23.5889
Pn00598	7.47381	5.93504	2.29485	11.6558	14.4884	61.5632	84.6315	7.36147	47.7419	36.7817	2.84086	3.02394	10.1617	65.5233	4.80704	2.45506	2.89457	69.7432	2.61306	1.11989	0.733572	135.095	12.2486	1.36376	0.285157	68.3469	17.2953	7.09933	66.5251	31.4581	8.49356	8.49252	1.93154	14.0589	22.2168	106.523	92.6887	182.217
Pn00596	0.347333	0.73	1.22798	0.246626	0.484764	0.595112	1.08584	0.917172	1.54086	1.62973	1.6505	2.87345	1.61535	0.948175	0.723605	1.5841	1.44102	0.837379	0.89052	0.995194	1.68724	0.959955	0.339602	0.399337	1.49065	1.74361	1.4548	2.49342	0.225263	2.1025	4.85492	1.46233	1.92608	0.683917	2.68835	3.2261	1.87284	1.08603
Pn00595	0.944499	1.56327	0.391336	0.754543	1.23583	0.758601	0.615178	1.3361	1.12239	2.24005	1.34644	1.05489	1.00269	3.43799	2.21372	0.837601	0.94047	1.85014	1.23831	1.97	1.56415	1.43074	1.44295	1.68702	1.09446	4.71573	2.55494	0.78703	1.22513	3.45804	0.185664	1.27819	0.570232	1.39438	0.730823	5.86648	1.08187	1.79903
Pn00593	0.099453	0.0627	0.065903	0	0.104098	0	0.207199	0.112552	0.126008	4.07651	0.056716	0.098705	0	5.24693	0.138099	0.201573	0.14852	1.55842	0.13908	0.251402	0.197611	0.761021	0.194457	0.098018	0.102426	1.17196	0.069424	0.356887	0	1.573	1.1984	0	0.160088	0.049068	0.308557	0	0.322502	0.14611
Pn00592	0.090575	0.799391	0.540076	0.578253	0.56882	0.465349	0.471667	0.512528	0.573678	0.277003	0.516556	0.269641	0.659128	0.411863	0.377273	0.642499	0.586094	0.38211	0.823316	0.54947	0.599864	0.519762	0.531265	0.312455	0.419749	0.35575	0.948385	0.046427	0.528582	0.477526	0	0.571879	0.485953	0.35795	0.562676	1.98467	14.4592	8.20751
Pn00591	0.952395	0.667178	0.490933	2.5913	0.332299	0.543835	1.32299	0.359275	0.201146	0.453245	0.301729	0.89281	0.706037	0.288814	0.440864	0.107244	0	0.255115	0.739938	0.428022	0.630829	0.674847	1.24151	0	0.163485	0.415698	0.517094	0.108508	0.411753	0.18597	1.66355	0.334116	0.738184	0.260822	0	0.877773	0.571405	1.77068
Pn00588	4.74942	3.17614	7.00338	8.52248	4.14971	10.6076	19.0083	6.30983	9.3627	8.48605	4.23976	10.4901	7.16217	9.8387	3.38279	6.31925	4.97443	9.90592	8.48983	11.5659	6.61872	24.6977	8.4779	0.122122	8.71848	15.625	5.07378	6.05361	6.42668	15.8705	6.5312	23.1685	5.62766	1.06207	2.31144	17.3681	18.168	59.8739
Pn00587	32.8717	31.923	68.1254	26.516	35.7964	199.938	175.635	28.9983	106.974	49.8416	12.9241	46.8109	67.489	61.198	25.1624	30.3644	33.2353	53.0974	20.9861	40.5159	85.2635	82.8066	27.5959	1.10673	73.2298	58.8145	15.9628	78.1373	165.833	58.1272	161.802	49.1294	66.061	8.509	25.8044	103.744	48.4792	128.153
Pn00585	4.42878	6.36357	13.3098	4.16645	4.31227	34.6017	36.1057	4.48755	19.1845	13.8004	2.11445	10.2737	12.1814	15.4595	2.28838	8.19368	3.99917	12.3528	0.792188	8.69612	6.34431	24.827	6.94787	7.35924	11.085	18.4759	3.09157	9.66285	25.9149	13.5148	9.28214	12.868	8.62136	14.1707	8.94319	68.3714	12.0731	60.2524
Pn00582	0	0.130567	0.205869	0.220469	0.162579	0	0	0	0	0.12671	0.05905	0	0	0.376793	0	0.104939	0	0.374449	0.144808	0.20941	0.13717	0.330166	0.101235	0	0	0.135586	0	0	0.1343	0.242633	0	0.093409	0.444498	0	0.321092	0	0.223724	0.182443
Pn00579	3.84533	1.53114	4.02352	4.52414	3.33648	6.24003	3.9004	3.55014	5.19282	4.70519	7.61742	3.36455	3.43695	5.9833	6.60437	4.46096	4.53362	6.64771	7.07569	5.57653	9.51739	6.582	6.67783	3.59035	7.39957	9.14242	5.08599	12.9693	4.72474	5.80929	7.42265	8.03285	6.13559	5.34089	4.86521	9.08605	7.38142	4.8453
Pn00578	9.71905	11.9386	10.2103	10.4903	10.2398	9.24711	9.66982	12.3558	9.76156	8.26772	10.2199	18.5485	6.66226	8.50136	13.325	16.6312	11.1237	8.82513	22.065	13.7865	15.8037	10.3057	17.5874	9.01761	19.1126	8.43097	13.5697	21.6854	15.6367	9.61229	6.15483	11.2746	15.9873	4.96352	11.1222	18.9856	12.3005	8.79268
Pn00577	8.86147	13.8098	14.6473	14.4133	12.6103	10.6803	17.1655	16.7894	20.4367	16.203	11.3562	22.6293	12.017	13.6758	15.001	20.3318	18.735	19.2025	19.3543	14.8498	23.1471	20.5712	20.1007	6.86912	22.4058	14.2101	13.9702	23.8879	16.1416	15.6897	3.3907	21.1513	15.0122	8.44933	11.1206	4.35827	17.4886	15.6807
Pn00574	25.4273	16.7478	12.33	16.0654	28.5086	8.16683	2.74589	19.5935	9.29917	67.858	24.9336	7.54051	21.5661	87.4474	19.7362	4.0853	17.5975	36.9418	14.5994	6.48009	10.064	55.1708	17.735	8.70983	18.2572	81.5444	26.2641	2.75556	18.8354	88.4027	19.7682	7.50597	21.6305	22.8855	16.8276	44.3642	18.5364	107.756
Pn00571	40.4434	47.668	62.5117	53.2025	39.9146	68.2974	46.5542	46.081	59.8324	18.9235	24.3492	43.6965	24.9658	22.0281	43.4051	30.1694	45.0346	9.55125	15.621	18.8071	20.9209	34.8117	39.3265	11.659	52.8202	26.8043	41.7149	36.8458	39.6103	24.4975	34.4317	40.9033	46.5942	9.32529	13.4682	3.23467	64.3172	63.7328
Pn00570	3.24069	3.9835	4.34683	3.36076	3.68867	5.6703	4.89293	4.40109	6.25888	4.60753	5.36001	5.58662	5.20728	4.78817	3.20549	5.00784	5.00011	4.78488	4.02202	3.93162	5.84811	5.42338	5.38528	2.47556	4.0046	5.93932	5.42905	7.59843	6.14598	6.97651	4.0726	5.26102	6.8672	3.04575	4.28336	0.36775	7.85844	11.0035
Pn00566	1.4483	2.30931	1.01586	2.17514	1.69422	0.875317	0.621028	1.15699	1.61858	1.25046	1.36047	1.14119	1.4465	1.08457	2.24728	1.03596	1.35692	2.9779	3.03802	0.775208	1.35409	1.90109	2.33186	0.671775	2.10559	1.28262	2.02194	0.698638	1.27051	1.29756	1.74001	2.38203	2.10247	0.673875	0.264808	6.6993	2.30689	1.80606
Pn00565	0.521348	0.146098	0.384	0.863768	0.545724	0.074439	0.241459	0.32778	0.22027	0.496336	0.660641	0	0.281118	0.105423	0.643634	0.176128	0.346076	0.139656	0.324042	0.5858	0.306975	0.147784	0.453105	0.114173	0.954653	0.30344	0.485258	0.297035	0.225414	0.203603	0.971634	0.313566	0.310866	0.627336	1.07605	4.01347	0.812098	1.66407
Pn00560	0.048858	0.184813	0.19425	0.416012	0.15342	0.125527	0	0.16588	0	0	0.111453	0	0	0	0.814111	0	0.243208	0	0.204978	0	0	0	0	0.096308	0	0.127942	0.272846	0	0	0.114484	0	0	0.104861	0.048223	0	0.147528	0.4226	0.861571
Pn00559	5.65394	3.9473	7.80183	8.65208	6.407	7.50254	10.4637	10.1532	12.7269	6.8598	5.91589	9.22774	6.12088	6.62966	8.17479	7.19748	8.88493	5.18165	6.33844	5.48045	8.10812	8.28281	9.59276	4.05277	7.45888	7.46368	7.69775	11.0179	7.87787	6.67884	2.30078	9.14604	7.17015	6.3683	9.43051	2.18814	10.0091	13.5217
Pn00558	0.674145	1.88216	0.89339	0.717475	1.36085	1.05155	0.351102	1.36239	1.09811	0.648055	0.384457	0.28673	0.58407	0.700768	0.668623	0.292789	0.527331	0.870633	1.34679	0.730329	0.574064	0.982556	2.07131	0.616971	0.942243	1.19789	1.07563	0.98737	0.686953	0.95907	0.857674	0.608095	1.24015	0.522906	0.597834	0.581702	1.24975	0.622828
Pn00557	16.0376	19.1166	16.0596	15.2431	16.6551	16.5306	15.7461	17.9616	16.3552	27.2071	14.5872	15.458	12.2255	31.7413	16.7711	14.4362	14.6792	26.4601	13.9225	13.9823	12.8002	26.3986	20.1157	13.221	19.0891	29.9388	16.7486	10.8029	18.5825	26.3541	15.2261	14.0514	16.8055	13.7189	10.7494	0.756109	12.8623	17.2003
Pn00556	6.58842	7.08387	5.21227	4.67566	5.61319	4.7898	11.4924	6.41576	4.46528	9.8742	7.10662	13.2304	3.90304	7.9911	9.85814	12.215	5.18654	12.4357	18.1416	11.4648	7.50978	13.679	15.329	27.9864	7.41672	10.9674	10.0539	13.4059	4.83552	9.69357	100.296	14.6968	5.64535	41.9148	19.1665	65.0411	5.57365	9.06048
Pn00548	0.948346	1.19581	1.25702	0.897473	1.04781	0.406139	0.658678	1.19249	1.06821	1.48289	1.20179	1.35966	0.63912	0.958611	1.82911	1.97558	1.25893	1.39717	2.35773	1.49171	1.67505	2.08312	1.90585	0.726935	1.08526	2.06965	1.47113	0.972412	0.820001	1.72834	1.71167	1.23572	0.791585	0.727242	1.63335	0	0.91042	0.866168
Pn00547	20.9885	19.7077	15.7822	21.751	17.1269	23.3444	15.3443	13.5364	21.2379	23.4099	22.5856	13.162	17.5913	31.4182	25.3881	15.3246	19.2127	26.4563	24.7755	19.3986	19.2844	32.0254	19.3073	15.4018	25.8601	29.1104	23.7891	9.83601	30.224	25.2511	13.8393	19.8511	16.6524	14.8373	16.9502	2.04031	28.1828	35.3419
Pn00544	1.20045	1.08128	1.21257	0.974097	1.7951	4.4808	10.603	1.16446	1.52152	2.6588	2.60776	1.64569	1.45639	2.28867	3.57266	3.82373	1.87831	2.20504	3.83725	7.97741	3.02926	5.76044	3.07402	11.8866	2.64955	1.72176	3.35203	2.5794	6.67322	2.0092	1.01871	3.71316	4.29471	8.83768	9.20466	2.15292	2.28139	49.1746
Pn00543	39.3079	37.1803	32.6739	31.3249	38.9764	33.4445	21.0776	34.2481	44.2334	53.6316	57.9785	35.9817	37.4368	45.2933	44.433	40.53	38.7648	35.448	29.2715	21.2442	23.5327	35.8963	36.7585	41.9436	30.5361	62.5567	50.2325	33.347	37.2433	53.9418	31.5646	36.074	34.3407	53.6555	52.3547	51.0654	36.9287	27.8457
Pn00542	0.237742	0	0	0	0.37329	0.152762	0.495523	0.134525	0	0	0.067783	0.118015	0.072112	0	0.165104	0	0	0	0	0	0	0.075818	0	0.058571	0	0	0.165965	0	0.154192	0	0	0	0	0.058491	0	0	0	40.9248
Pn00537	8.93878	13.0836	21.5464	15.5753	13.0453	15.5154	17.8876	16.9827	26.8042	22.6093	15.4763	47.62	16.864	21.4997	13.5955	49.5332	27.6143	21.9446	27.0092	41.1108	41.8418	20.5609	18.8212	4.50055	27.7581	16.4933	16.3976	41.6959	15.9125	15.2886	16.8336	29.5536	34.8091	0.641057	10.4842	2.94258	18.1157	13.3598
Pn00536	5.22887	8.14973	8.33478	6.75855	7.62582	7.47447	10.041	7.84561	11.6919	15.9654	10.0504	8.45739	8.69622	12.0827	10.2816	8.21719	9.65257	13.0312	12.1601	6.83258	10.8971	12.8155	11.6612	3.87914	9.25879	11.2333	9.10497	10.0623	9.14489	12.8029	0	8.16277	7.31477	0.578283	4.36447	2.7426	11.9084	13.2921
Pn00534	20.2868	18.0557	5.57961	10.4142	23.8645	11.7748	6.50759	15.9708	8.9481	16.95	28.3178	8.55715	24.3717	23.5952	16.1181	16.3677	19.7978	18.7306	36.9112	12.9011	22.4755	18.7853	13.3359	23.3327	25.3017	19.6405	33.4405	9.46593	22.6212	20.5885	24.1265	11.5711	19.0101	2.99765	17.1806	76.6507	8.97439	16.6983
Pn00533	24.3485	28.0913	13.7463	20.0514	26.9988	17.944	16.2284	21.9885	20.9946	21.2859	39.2787	20.0569	12.9844	21.9515	29.4985	23.081	16.8716	22.5712	20.1175	17.4699	16.2067	19.3448	21.9423	32.8821	18.8584	27.5997	34.3961	16.9069	21.7643	20.6803	17.9671	19.7605	25.8143	31.7694	38.8175	1.12561	23.9631	28.9545
Pn00531	2.13013	5.08946	4.31014	1.19392	2.11235	2.88115	4.32232	2.79129	4.33374	3.84207	3.32441	4.28474	2.3122	5.10044	3.58116	2.61333	3.01397	3.71643	5.01714	3.23109	4.53	6.36365	5.20666	2.32021	3.69515	2.49581	3.20878	3.3341	4.14438	3.48078	0.881381	4.50082	2.70731	0.276084	5.20894	2.78757	0.967729	1.11796
Pn00525	8.81126	12.2542	7.11857	7.56427	8.80872	11.4165	10.1207	7.33364	8.85677	11.5974	6.08459	10.6629	5.94158	12.7892	6.47255	6.60625	6.05699	12.4775	5.96753	6.03193	6.80316	16.3734	11.6256	14.2156	8.66657	10.5518	10.3704	6.43936	11.4771	12.36	13.5717	8.37439	7.2493	10.9874	10.3248	1.1362	9.98041	20.6569
Pn00523	8.99167	6.85321	9.36722	11.564	8.3845	11.8622	12.0867	8.41842	14.8558	8.69786	12.401	10.4623	10.1609	10.1825	12.9936	11.5135	10.9848	8.67019	11.774	13.512	13.2626	10.3186	9.90817	10.3937	10.48	9.73786	11.4688	11.1018	8.95705	8.81067	6.46334	15.777	10.6562	8.32864	7.24452	22.4459	12.9328	9.3671
Pn00522	91.4356	60.033	91.536	95.2752	89.433	130.508	84.6296	87.2473	137.797	130.955	79.4362	127.065	93.303	130.165	78.1276	91.2409	127.782	139.827	130.081	165.386	276.161	152.224	78.4088	57.7669	152.206	109.851	107.962	97.3622	105.873	142.309	102.096	127.907	137.421	40.0885	51.8307	39.2856	110.936	132.871
Pn00521	0.164762	0.138508	0.145607	0	0.114975	0	16.5376	0	0.069602	1.07544	0	1.69002	3.06481	2.89818	0.228816	0.22264	0	0.728223	0	1.94378	0	6.79498	0	0.162374	0.113133	3.30821	0.920125	0.112636	0.641108	2.83117	1.03616	2.22955	0.176827	1.78581	0	0.16557	0.237108	27.0052
Pn00516	37.7579	49.0444	32.9168	41.0419	39.2227	35.4456	18.1553	45.7411	33.0931	53.4575	42.3619	49.9613	35.5433	52.0959	40.2271	78.2593	39.7173	70.529	67.2815	36.2564	46.114	49.7872	38.9552	43.2994	44.2659	47.135	38.259	67.5844	27.1634	51.1922	175.948	46.6532	45.8176	18.0077	65.9049	12.3375	23.0138	33.2067
Pn00513	0.834787	0.409316	1.2291	0.197404	0.242711	2.14453	0.386429	1.04971	1.05751	0.90778	0.423181	1.6108	0.956253	2.19331	0.321966	1.22193	0.738713	1.34162	0.194567	1.17229	0.921457	1.00542	1.36013	0.914194	1.4806	0.182158	0.064747	1.61653	1.56377	0.923693	0	2.84457	1.04507	0.549674	0.576048	3.71335	0.100356	1.28217
Pn00511	21.6479	19.2891	20.7727	24.9692	19.6262	19.9749	9.64208	23.661	19.625	24.5393	20.9599	18.9217	20.9532	22.9015	25.7002	21.0659	21.9864	18.5868	26.9106	15.2814	24.1871	15.2638	25.5091	13.9179	20.7104	23.1821	22.733	17.2692	25.041	19.293	8.79511	13.6888	33.762	8.61326	7.43956	0.742424	23.3867	15.7838
Pn00508	43.058	61.1863	67.3256	66.9177	54.0032	57.0794	100.178	68.7027	99.8026	145.346	62.2555	192.814	73.2232	133.127	58.1883	87.5937	91.9853	180.905	85.3498	107.219	103.075	172.624	86.0167	61.1651	90.6993	137.87	73.2291	150.034	104.679	131.667	150.384	110.571	72.9802	53.9089	73.3007	99.5689	69.4149	88.4526
Pn00504	5.84559	3.10828	2.79198	3.21436	6.1599	9.294	4.76166	3.64534	6.14391	31.4171	5.89682	2.13049	4.96704	17.9332	2.09777	1.93416	2.21668	2.63614	0	0.040203	0	29.3572	4.74229	2.82216	4.62728	23.7378	4.66331	1.05974	8.19901	21.5708	1.87395	0.071729	1.70663	2.99053	1.85543	0	3.01743	11.5775
Pn00502	0.060387	0	0.240209	0	0	0	0	0	0	0	0	0	0	0	0	0	0.120262	0	0	0	0	0	0	0	0	0	0	0	0	0.212249	0	0	0.064816	0	0	0	0	0
Pn00501	2.24746	2.83431	3.80813	2.66064	2.94075	3.53044	9.17474	3.53251	4.03647	12.6877	3.34617	5.45477	2.424	15.3414	5.20301	7.4032	5.4085	15.3525	5.41304	5.61917	4.96283	15.6101	6.22645	9.35098	3.53687	17.3338	3.22505	6.78744	4.04915	14.1897	10.867	5.74536	3.55157	5.40196	7.33605	0	4.63941	8.40706
Pn00500	3.76222	5.77752	6.51986	2.46403	4.13985	4.7089	4.92365	3.2206	3.23872	3.48174	3.08079	4.40388	3.62728	3.77292	2.74593	3.47045	3.60144	2.55812	3.10279	4.24298	3.06679	4.4904	4.47961	1.47369	1.68893	3.66284	3.23228	2.7198	3.94093	3.22107	6.11484	3.74168	2.63972	2.85691	3.89232	4.80694	3.85975	11.1443
Pn00499	42.7158	47.8107	41.0301	43.7436	42.4489	42.9347	61.3509	39.5928	48.7432	70.8984	40.7422	71.999	32.1099	67.0042	42.3948	95.8497	35.2991	78.2448	46.1452	85.327	45.5942	84.8151	64.4294	252.403	45.7236	73.2246	46.2484	82.1289	33.3261	91.6399	26.2386	48.5389	46.0654	295.507	126.041	51.2637	37.6522	56.6059
Pn00498	0.332277	0.658355	0.566135	0	0.099369	0.426821	1.03829	0.429763	0.601362	1.10341	0.324849	0.56529	0.345451	1.72694	0.32955	0.962072	0.519823	1.43041	0.199145	1.34387	0.377261	0.726422	0.18562	0.280707	0.244429	0.807942	0.198811	0.875974	0.554051	0.667359	0.348122	1.11324	0.35656	1.59357	2.06302	0.071691	0.102685	2.03766
Pn00497	1.23667	2.20908	1.22933	1.31651	1.34838	1.65499	2.63036	1.34123	2.21993	1.26106	1.29293	2.25031	1.87517	2.71874	2.07508	1.8277	2.15468	1.73912	1.22502	1.66731	1.56995	2.30016	1.36017	0.964887	1.91051	2.76629	1.65461	2.85303	2.07175	2.35443	0	1.76633	2.04603	0.406566	1.91752	0.388701	2.11543	5.20556
Pn00496	18.6726	23.9708	22.2596	23.0767	20.8795	24.145	22.8999	21.2766	25.8052	32.4642	30.8566	28.319	22.7488	33.4947	28.0497	32.3692	28.1147	28.1459	25.458	33.0269	29.3517	29.4506	25.9869	18.237	22.4265	33.2433	28.2061	37.1477	26.7518	30.4976	28.3782	38.9004	26.8811	16.6542	19.0385	3.02316	25.7996	21.0651
Pn00494	11.8947	9.51446	11.2515	12.0498	10.2017	16.8976	13.4839	12.2159	20.8493	17.8901	11.9526	20.4919	12.9671	18.6864	12.9524	21.0822	15.5467	16.6117	15.3152	22.6777	17.423	16.9084	16.1372	17.5582	17.2697	23.4656	19.0207	22.6735	21.5439	15.4705	10.2689	17.8677	16.814	5.52843	7.79803	22.3675	14.3189	11.4461
Pn00492	0	0	0	0	0	0	0	0	0	0	0	0	0	0	0	0	0	0	0	0	0	0	0	0	0	0	0	0	0	0	0	0	0	0	0	0	0	0.030806
Pn00489	36.668	23.2774	24.9686	25.3406	38.3833	43.8628	44.1568	27.898	29.8388	71.0526	34.3998	32.594	37.577	57.3871	28.0474	31.2006	24.7329	61.4501	21.742	22.2374	21.6648	52.6252	22.1664	46.51	22.6494	65.3018	44.4501	24.6491	63.4736	63.2068	19.5493	42.9191	31.8458	43.1867	60.342	52.6547	31.8917	71.3804
Pn00488	2.27215	1.89176	6.98637	3.01009	3.32048	5.34075	6.65205	2.91106	10.8057	6.13525	4.49881	6.50838	6.29113	5.53572	3.86876	4.99588	6.1454	5.01229	2.75778	5.37465	4.9969	4.70129	1.71823	3.25367	4.54728	6.67883	4.01	4.30668	6.72697	5.72585	7.49878	3.94402	5.33597	3.09407	4.79683	13.3541	3.343	9.74391
Pn00486	3.68387	4.42432	5.34934	2.98956	4.10096	6.98827	2.80305	4.4337	5.78121	3.50723	3.26767	3.01866	3.26341	4.46967	5.11652	3.73362	5.5313	4.79314	2.9439	4.25759	5.65521	4.25165	5.54579	1.84399	4.9388	4.36487	4.3269	3.65808	5.76441	4.1105	2.32948	3.05977	4.1422	1.84192	1.99108	7.57316	3.71987	5.20991
Pn00485	36.5	29.9927	29.8167	21.6967	46.4027	22.4692	19.6321	22.4521	21.5659	30.5548	29.2056	11.6892	25.5704	29.7863	38.6756	13.4249	21.6307	36.2635	18.6889	13.5144	21.3706	30.7147	19.1679	3.48092	12.1277	27.832	28.2747	12.4375	6.26174	45.3154	5.24616	8.28563	18.7665	5.50469	8.01756	0	32.9406	9.10915
Pn00483	3.74819	4.46721	2.38186	1.96772	2.68719	2.30874	3.1559	2.84727	2.73251	4.14669	4.39208	1.93654	1.99307	3.5498	2.6381	1.6651	2.3515	3.21832	2.01051	3.73812	2.17652	3.27427	4.91938	1.77111	3.06711	3.42876	4.5161	1.63203	2.26416	3.91011	11.6758	2.13059	1.59794	1.87378	0.955401	0	3.66131	4.04131
Pn00477	84.3497	65.632	190.074	114.129	58.7097	330.174	182.543	91.3746	247.596	9.35506	67.4973	460.021	217.35	12.0088	67.5288	239.061	205.159	4.52256	112.911	304.554	270.644	13.4462	63.5634	144.971	150.895	15.8568	118.225	373.613	243.3	9.96023	147.336	271.908	253.195	75.2195	111.316	72.3755	109.264	27.2021
Pn00474	28.0466	39.1659	51.1679	32.3908	36.4729	50.4915	57.7035	39.3235	53.1768	53.19	34.1881	47.0657	46.5812	48.7017	34.0799	69.834	58.6048	45.6185	22.6964	42.2058	47.4615	40.4178	29.9354	40.9231	46.4397	57.786	46.6749	60.8371	46.5826	54.0435	37.2349	47.6079	60.9967	42.8807	49.3093	29.7868	36.3055	44.2357
Pn00473	5.21115	3.80639	19.6704	8.53471	6.36334	11.1539	7.10603	8.09749	13.9856	15.0742	6.0385	29.5457	21.9185	502.944	6.31592	18.0629	28.5307	73.3289	11.7987	42.6084	55.6549	52.3138	7.80274	7.13397	36.4145	10.5579	6.92868	23.2316	13.569	14.1488	97.8918	25.4398	82.095	8.0995	8.74448	1.93946	4.8845	3.99561
Pn00469	7.55563	8.58949	14.7218	5.85233	7.48945	13.9015	11.8099	7.44942	14.002	11.3499	14.1005	23.9225	11.8054	15.9377	11.4476	40.1442	14.6474	10.2808	10.8065	23.3271	24.2661	12.4853	13.3197	11.8458	19.8684	11.2437	9.19029	36.6289	17.6703	13.4794	40.6824	19.9329	18.7988	12.1746	10.4573	11.2097	11.7922	11.3782
Pn00468	0.78616	0.557581	0.846528	0.418377	0.308579	1.13615	0.921283	0.667279	0.996044	1.44283	0.560417	1.26787	0.595993	0.536316	0.7505	1.79257	0.880513	0.829164	1.09941	1.19237	2.27802	0.877286	0.912677	0.581117	1.4169	0.707673	0.548784	2.31732	1.01959	0.921059	0.102966	1.24101	1.16	0.387943	0.609868	2.96705	1.0624	2.57026
Pn00467	4.44991	3.32747	3.22336	3.08472	3.73708	4.45392	3.61166	2.9279	3.6061	7.0915	2.95074	2.72194	3.76602	6.30751	3.73639	2.83166	3.24552	5.05204	4.63109	4.34266	3.63284	6.46738	3.89522	5.81348	4.26332	6.36874	4.62337	2.49358	5.4359	5.63785	6.45268	4.48095	3.72045	6.53181	4.49264	9.99174	3.18619	5.01424
Pn00465	2.08983	1.68625	0.553741	1.24491	1.79362	2.03976	1.87154	2.22321	1.37636	0.920192	0.762809	1.07825	0.709645	0.152022	0.17408	0.592951	0.166426	3.37534	1.22744	1.3945	0.664313	4.05044	2.45145	2.47185	1.46342	4.37739	1.51713	0.342747	1.13822	0.685557	0	2.26185	0.358771	0.496021	1.16949	5.43686	1.17731	3.79126
Pn00464	20.9541	33.5156	45.0483	35.4347	32.777	55.3011	35.4079	41.4651	63.3261	26.3746	17.2814	21.2731	23.7712	21.3308	16.5249	20.5773	32.6527	27.5424	22.5988	29.092	40.3084	25.3706	19.562	25.0827	31.1554	41.3948	35.2884	35.6346	49.9837	37.9343	26.4986	32.3624	47.7127	26.5644	34.6242	8.19948	15.0592	16.2
Pn00462	19.2774	22.5157	23.4205	27.0904	19.4105	29.3484	21.5561	20.9874	32.9468	33.7777	25.3828	36.4876	27.935	34.6476	23.3962	23.8969	33.8235	36.7029	24.1408	31.5283	25.959	28.7873	24.3511	22.3398	24.5211	33.9314	25.9542	23.7526	37.2923	30.7395	23.2646	26.557	29.4806	18.6362	15.7853	2.35234	30.1762	31.8421
Pn00459	20.1068	21.1752	24.8513	27.205	21.4361	24.6884	21.8169	25.3421	24.0533	18.7769	33.6822	48.24	23.086	18.2445	27.5292	50.5374	27.3084	31.602	30.271	36.1786	32.8127	22.0122	25.2658	30.4847	40.357	25.6531	31.4578	49.0223	39.1442	20.5508	33.2829	47.6762	48.6082	28.0588	78.8003	36.2229	25.0334	31.5552
Pn00458	8.50835	10.385	29.2088	7.78207	11.5321	85.4949	30.8002	8.76475	29.6522	86.974	9.39277	7.47118	43.4704	120.483	8.48332	6.57772	16.9429	44.3773	0.839008	4.79825	4.19068	42.8528	3.35943	18.4903	10.0553	130.698	10.8128	6.65542	140.916	91.9517	3.42991	7.92162	21.9504	21.5525	16.2244	1.31553	23.1961	82.5126
Pn00457	4.54846	3.41873	3.82452	5.11832	4.11987	5.44862	3.91701	2.57379	7.03543	6.41972	5.83662	7.72474	5.14511	7.87478	4.18974	5.49554	4.48437	8.38174	5.4433	6.32325	8.51552	10.7635	5.4297	2.71575	6.48563	8.07329	4.02982	7.03879	7.88361	8.19833	18.3243	7.49496	5.86601	2.07498	2.71803	0.198353	8.52392	9.57746
Pn00450	39.3629	23.7832	11.9856	34.2425	38.5362	7.23941	40.2863	30.1443	11.6309	38.2557	32.2994	36.0391	11.3014	59.7742	43.2932	34.0853	15.4301	31.9958	27.9047	41.2237	14.9312	30.5467	42.1684	53.3569	14.2302	39.1572	31.4115	35.4138	10.6104	43.5078	39.0924	34.5617	17.5097	53.6175	24.0004	0.480794	49.2409	15.993
Pn00449	7.07306	8.59543	6.65736	5.01967	9.06659	8.88931	5.44627	7.36657	6.88408	10.5992	9.1778	4.37491	7.64726	10.444	7.68675	5.60976	6.0214	15.0746	8.6012	9.84699	8.75854	13.0084	11.3747	8.43578	9.97682	7.85203	8.72997	4.99249	7.4452	12.4301	6.23037	6.84277	9.73565	9.70643	5.88134	0	6.09152	10.5974
Pn00448	10.2522	12.1945	8.75595	12.9406	10.8972	8.01178	7.04735	10.7053	10.1789	8.66581	11.6326	7.18622	7.24408	7.21154	9.24685	6.90883	9.10248	7.26192	9.16405	6.94688	6.02057	7.68387	9.45498	9.7914	7.89213	9.13421	11.3622	6.66509	9.80147	7.6774	8.58449	8.58108	7.65641	7.71106	7.86362	3.10837	10.1017	6.9191
Pn00447	2.56544	4.01687	1.4801	5.98596	3.29146	1.96616	3.53317	4.44872	3.19674	8.95775	3.49267	12.7271	3.21157	8.05155	5.74449	4.86379	2.80089	9.0271	6.53865	6.94443	6.57655	8.28346	6.67392	1.79454	7.32898	7.42113	4.85239	8.60999	3.16582	8.43516	12.6974	7.27732	6.97031	1.22778	2.70178	10.5156	3.85564	3.50999
Pn00445	5.58316	7.27409	4.43902	4.85203	7.93786	3.10765	3.92521	7.10836	3.71324	5.97652	8.38471	3.04731	2.99086	7.36283	10.2715	4.66771	4.44655	6.56143	10.4754	3.62227	5.23841	6.05193	10.0064	2.56797	4.79152	6.03058	6.43057	5.3422	3.31863	5.72352	5.50787	2.81177	3.64457	2.80305	2.74493	12.7218	12.3829	5.41862
Pn00444	5.86939	8.1732	10.8526	6.24453	7.93131	13.8954	6.84237	6.34508	10.6524	9.69777	7.79395	21.1231	9.40274	8.36471	8.69625	29.0284	11.6422	13.1988	16.0484	32.4613	31.561	15.695	18.5403	6.69172	23.952	11.6409	10.8848	51.6362	12.383	9.49368	11.7912	17.6201	20.0687	5.93119	10.6162	27.0826	15.8877	18.8226
Pn00443	3.34779	2.96607	2.39783	2.50314	3.97759	2.09188	2.82704	2.86716	2.29231	6.53045	2.52849	1.52637	1.42662	5.43091	2.63815	1.00859	2.38697	3.05369	2.4041	1.50947	1.07863	4.15376	4.20146	1.87278	2.65564	5.5676	3.72642	2.87545	2.52281	6.99641	0.047391	2.12191	2.37868	2.68186	0.983668	0	3.91711	4.5787
Pn00442	1.54168	5.13781	8.32074	3.2833	2.7664	1.76866	5.9664	5.0472	5.65211	6.19952	4.01892	5.95743	3.67377	6.01149	6.80547	5.02213	6.30447	5.44236	5.62097	5.51209	5.32473	6.25042	5.11407	1.73639	5.44416	5.19123	5.68851	5.98489	5.71321	5.99925	0.115422	2.18554	3.84099	1.51902	3.24121	0	8.14124	5.23362
Pn00441	0	0	0	0	0	0	0	0.129384	0	0.139937	0.260776	0	0	0	0	0.115871	0	0.137815	0	0	0	0.145834	0.111782	0	0.117758	0.149718	0	0	0	0	0	0	0	0	0	0	0	0
Pn00438	37.1098	16.2095	11.8393	34.4704	25.0541	18.9791	15.1421	36.9151	14.3231	82.1427	95.6028	81.7705	126.143	43.0858	63.6463	46.4413	73.9437	71.0347	94.0291	143.779	74.9616	40.6657	29.6692	150.69	183.218	71.3892	90.2655	25.7519	244.533	39.6235	87.6176	196.031	96.0997	100.53	239.882	1.23348	21.0637	45.0343
Pn00435	6.40313	3.14623	6.30146	7.61577	4.18881	9.19253	6.08085	5.64801	10.0205	5.47203	7.30334	9.85864	6.28165	6.16628	7.51787	7.72931	8.15567	3.97252	8.09847	12.8532	11.5998	5.04351	4.97093	4.08354	8.04895	6.65744	5.98151	12.6463	5.67855	6.5641	9.12527	7.04971	9.75078	2.65011	2.63112	0	9.06555	4.67945
Pn00434	0.046057	0	0.06103	0	0	0.118317	0.239848	0	0.116689	0.112688	0.052533	0.09141	0.391031	0.251324	0	0.093346	0.091701	0.055515	0.064408	0.18627	0	0.117467	0.090049	0.090789	0.189726	0	0.0643	0.377731	0	0.10792	0	0.166172	0.197686	0.181977	0	0.278342	0.299016	3.14295
Pn00432	2.11396	2.34817	3.4021	2.57167	2.73953	3.427	1.67783	2.73415	3.50753	3.94153	1.37776	3.09718	2.93056	4.67002	1.95697	3.26448	3.4075	6.55232	4.29363	2.74825	4.60048	6.35501	3.88735	3.02595	3.21392	5.73357	2.59999	2.83833	3.59032	5.36617	3.95559	2.90577	3.51088	2.78084	1.8736	0	3.26375	4.46549
Pn00422	140.389	99.964	65.5447	141.644	192.334	107.537	0.216919	129.836	60.2872	0.318489	184.399	0.206664	49.1261	0	194.014	0.52753	112.151	5.01962	396.66	0.526354	35.0984	1.26141	206.007	0.102602	51.5206	0.272638	163.225	0.533736	3.24061	0.243943	40.531	0.187828	30.2775	0	0	24.5775	43.0711	1.25333
Pn00421	4.36178	7.78118	6.64069	5.62905	4.07973	3.03972	3.96302	4.93629	9.11126	6.69847	5.34552	3.72986	2.53261	4.22017	4.05894	2.53921	2.67927	6.5998	3.56897	2.81499	2.82732	3.55043	2.81244	6.40278	2.10263	5.89293	6.02468	6.46959	3.00887	6.46931	0.388892	3.30649	3.0871	9.30357	4.899	1.54221	6.22533	7.28765
Pn00420	0.568557	1.2131	1.04305	0.744484	0.732422	0.617885	0.318827	1.58387	0.886354	0.534976	0.448971	0.867949	0.424339	0.874975	0.66793	0.487507	1.21905	1.10702	0.244643	0.176874	0.46343	0.892313	1.06884	0.086214	0.630547	0.687088	0.976926	0.717329	0.794033	0.409917	0	1.02563	0.797777	0.34583	0.81541	0.066118	1.42065	1.36453
Pn00418	0.125673	0.158489	0.24998	0	0	0.48457	0.916922	0.284443	0.318656	0.46159	0.286635	0.873472	0.304978	0.686295	0	1.65589	0.250289	1.06047	0.175753	0.635487	0.499522	1.12228	0.491535	0.619203	0.258905	0	0	0.773408	0.081511	0.368097	0	2.26779	0.269793	1.35914	0.777167	0	1.75938	2.02325
Pn00415	76.9785	49.1374	846.987	92.5011	86.2036	1257.14	1773.84	64.1626	730.941	58.4374	38.5546	928.207	532.329	50.4659	60.4737	589.365	380.723	47.0368	39.234	1071.08	614.252	78.0164	49.9133	8.76169	473.508	24.3283	14.4932	1751.27	720.642	23.5136	239.519	615.38	477.511	59.7744	383.495	321.603	305.767	391.185
Pn00998	2.07122	1.77796	2.2772	2.90693	2.35239	2.0376	2.20293	1.2967	4.52143	2.74921	3.41806	2.88609	2.08443	2.56481	3.73223	2.23283	3.11474	2.86832	3.38947	1.87134	3.03526	3.03453	3.18788	0.955579	2.40527	2.8847	2.6455	2.1684	1.88592	2.89128	1.7541	1.9874	2.60073	1.13241	1.50618	7.06126	3.81691	2.07516
Pn00414	1.26565	0.766017	1.07357	0.431123	0.423927	1.3658	0.421912	0.859406	0.769756	1.73451	0.461931	2.51233	1.04397	2.30261	0.703003	1.33394	1.00806	2.44095	1.62836	1.94525	1.20713	1.67874	1.03938	1.89601	1.35564	2.2538	0.7068	1.24578	1.05055	2.84703	0.954899	0.913358	0.651948	1.64814	0.942196	0	2.07893	1.60611
Pn00412	114.938	104.6	12.8972	114.868	106.92	2.87674	4.5054	128.673	2.34874	20.1299	85.582	2.29887	11.2359	22.3411	138.489	3.98803	14.1374	21.5757	111.551	8.34925	3.98685	36.9164	211.464	27.3608	21.5376	23.85	73.3492	1.89972	7.1062	23.9501	80.1495	7.37943	13.6659	22.7379	11.8819	0.231214	201.461	37.5984
Pn00411	1.69006	2.3517	0.618125	1.86217	1.76908	1.64758	2.36849	1.58286	1.47737	8.3462	1.12987	0.520701	0.777755	16.5457	1.13318	3.13042	0.522256	4.77703	0.489001	5.42197	0	7.43394	0.797732	1.37835	0.360161	13.5085	2.3596	0.119533	1.36067	17.1378	0.672051	1.1567	0.625495	0.516328	0	0.087769	1.19397	6.86667
Pn00410	2.25436	1.7834	1.69849	1.78713	1.98945	1.58966	1.42708	1.30066	2.18365	1.78435	2.06719	2.19312	0.911379	2.25109	2.70034	1.52297	1.10009	1.91806	1.42175	1.29607	1.93212	2.14194	1.42597	0.69709	1.00147	2.37269	1.97476	1.99379	0.974506	1.34648	2.36141	2.27256	1.28063	0.349484	0.549356	0	4.11556	3.64249
Pn00406	1.0224	0.672545	0.82459	1.04051	0.837488	1.48444	0.740719	1.20738	1.29507	0.380636	1.01406	0.52932	0.700869	0.6468	1.54294	0.270275	1.50457	0.589379	2.0514	0.629216	1.00095	0.68022	1.69474	0.438136	0.961338	0.756561	2.11001	0.50126	0.576472	0.416638	1.21066	0.561322	0.620076	0.615002	1.24294	0.067189	3.27227	2.43312
Pn00404	35.3706	44.9016	45.0204	38.5548	40.9121	57.3479	39.6864	42.4302	60.2277	58.0899	50.6246	48.459	49.637	46.135	43.8046	51.6814	57.1732	57.5605	47.6514	48.3484	62.6369	50.3084	34.7567	32.3003	42.2616	53.1921	53.334	42.6836	57.8852	55.0463	53.4602	47.8136	44.9237	41.6595	46.1627	21.9255	30.8238	30.128
Pn00403	4.42272	6.14182	6.01154	5.72337	3.57464	5.17937	4.6084	4.9418	5.25052	4.04266	6.51255	7.78037	3.87133	4.99196	4.58729	5.10644	8.0826	7.89565	5.40213	8.15222	7.78747	7.06952	7.66307	3.64135	8.07271	4.25207	6.17478	4.70763	4.57471	4.98487	16.079	6.86877	7.27025	2.15072	4.50867	12.6546	5.67819	8.57112
Pn00401	0	0.763125	0	0	0.126687	1.08877	1.892	0	0.613684	0.592636	0	0.120159	0.146843	1.43185	0	0.183996	0.903852	0.43768	0	0	0.160346	2.23867	0.059169	0.119266	0.249326	0.396253	0	0.248255	1.17743	0.283591	0.380686	0.764351	1.36399	0.595336	0.561665	10.2013	0.391259	7.12549
Pn00399	66.4475	65.6427	26.5013	60.932	69.1612	26.523	3.23808	72.7315	20.7502	9.65034	57.16	3.59171	18.6851	10.2128	79.3104	3.38562	22.6352	13.3115	64.3712	6.33373	17.2097	10.3554	89.8167	3.06419	24.3236	15.7347	56.3599	3.52022	14.3824	12.5037	25.7641	4.01802	29.676	1.55823	2.4495	0.210301	49.8026	13.7019
Pn00398	19.5643	14.389	5.76081	16.7693	19.8613	6.16588	4.85817	15.7346	7.74465	11.3017	17.9762	7.28032	5.49273	13.921	22.9508	8.58195	6.76263	15.4482	18.6196	9.93626	6.59851	13.0518	23.3314	13.257	10.9135	15.0601	22.7612	10.2603	8.16365	11.9382	19.5932	7.80207	12.2946	8.32235	11.2535	1.02655	16.5668	8.58058
Pn00397	22.3138	29.1811	18.3145	17.4803	27.6826	15.703	11.996	26.3211	22.1485	20.2328	47.058	14.0652	19.2659	24.3882	32.8778	20.6409	24.7461	18.5725	25.2615	16.8942	24.1661	15.5875	16.6228	18.9644	15.0185	29.2221	51.8406	12.653	17.0753	21.509	7.11713	19.8651	23.0627	22.833	17.5397	1.42218	18.5827	8.85675
Pn00396	13.3924	11.279	11.4536	10.6516	13.4361	16.5557	9.79227	12.0107	11.5261	27.9508	14.6983	14.5962	25.931	53.2352	11.3687	13.5209	11.9246	29.4229	12.2267	15.6881	12.7866	32.936	12.599	18.1799	15.8749	29.7775	13.4057	10.0006	17.5005	26.8219	10.5914	14.0411	14.5889	32.9558	20.379	50.5641	15.0736	43.231
Pn00395	23.7031	17.9197	18.2996	29.1544	22.1901	16.6143	3.76277	32.5586	19.2667	4.06336	13.6158	4.27844	10.316	5.72351	14.8832	8.73569	11.7719	4.42281	38.2794	7.42075	15.8171	2.52584	17.823	0	29.9932	7.47425	24.7185	12.1245	11.5579	4.2304	19.8427	7.09317	9.81367	0.401323	4.50724	12.1041	53.3791	5.42826
Pn00393	12.8616	11.2067	1.02445	13.1668	11.0938	3.33355	2.76075	10.1201	3.14807	46.9528	8.12124	2.79453	16.6745	37.7681	8.96932	1.56642	1.48395	31.4731	6.40724	3.46081	2.26695	40.8369	8.90496	2.176	3.18385	41.9248	7.62968	2.43402	3.86624	38.674	20.8291	4.8802	2.13274	0.815799	0	0.166401	19.2424	34.5895
Pn00392	37.9567	36.7689	54.9306	44.396	34.5159	64.4838	39.1103	43.5656	74.5644	54.3899	46.2622	50.4426	47.94	52.2267	45.536	45.6927	54.669	60.0816	37.5199	42.5956	43.3228	54.1237	34.5176	37.2785	45.7886	46.7565	43.4701	55.6986	54.1113	53.3004	39.0556	44.4338	57.8673	47.4358	60.3493	40.1419	38.0741	64.872
Pn00389	0.91773	0.694258	0.243214	1.75778	1.44086	2.94696	1.91166	1.8695	2.03448	1.23497	3.08796	2.45891	1.44702	0.667712	2.03876	1.674	1.27906	0	2.05342	1.62383	1.39794	0.70219	1.65974	0.045226	2.64633	0.540688	1.53748	0.564497	1.13066	0.591361	2.35543	1.57279	0.787815	0.226639	0.997548	0.069331	3.1282	5.26411
Pn00385	3.23962	3.20986	3.45138	2.21814	2.84609	8.02864	4.76244	2.48781	11.0721	25.6334	3.76063	4.24986	4.4217	16.3188	2.00867	1.81756	1.84328	17.2246	2.91248	1.87206	4.13863	18.1532	1.86657	4.33277	2.02593	19.6215	3.87689	1.60184	8.7794	20.401	0.970334	1.98327	2.04898	2.61996	2.14927	13.3316	5.42768	22.3507
Pn00383	23.9352	25.1017	23.8864	26.2563	25.7851	25.2899	24.5621	28.3755	27.3246	34.0417	31.5936	29.4383	23.3504	31.9925	30.4365	24.6537	31.6242	30.4848	38.9178	28.6238	35.2964	26.5597	25.1517	14.1894	25.0544	36.4913	30.6665	26.9134	25.7623	33.4763	62.4715	34.8494	30.0491	16.0026	21.4832	55.1035	35.1076	27.6648
Pn00378	15.0867	18.7988	14.3785	15.1127	17.176	14.4477	10.5665	16.0255	17.4895	16.1343	20.4789	19.9168	14.4454	15.1639	16.169	20.563	17.2144	21.2685	17.3964	19.6244	18.4638	18.2257	15.2225	12.4786	20.3066	18.3654	23.7105	18.9929	17.2766	15.8665	13.8623	19.0189	19.2176	13.6897	18.6406	1.73375	9.50409	15.5274
Pn00377	6.19082	6.84631	7.53259	8.75074	5.47083	9.38747	11.1012	8.72902	9.77311	12.6047	7.98694	11.0801	9.10998	14.2174	8.4558	12.2907	9.80108	10.276	8.79952	12.6737	8.87304	12.1023	8.23528	6.25146	8.04838	11.0296	7.22623	15.0885	11.7148	9.63119	3.66904	10.986	9.14865	5.45641	5.82362	0.765737	9.65092	14.6374
Pn00376	1.26746	0.122932	0.064604	2.2829	0.867427	2.31701	1.32025	2.70329	6.73205	0	0.055601	0	0	0.532088	2.16608	1.87726	3.54285	0.11752	1.43162	2.41525	2.58296	0.12434	0.047658	0.576548	0.050205	1.08506	2.79039	0	5.12105	0.057113	2.34954	2.33056	0.052312	0.288699	0.302565	7.43361	0.527079	2.46436
Pn00373	0.415196	0.149596	1.57285	1.0109	0.807136	3.58253	11.3736	1.40962	5.26297	0.508246	0.270576	7.83186	5.25335	6.26126	0.411912	11.0011	1.65371	4.64748	0	6.35819	1.96455	4.08579	0.405962	0	2.3216	0.699097	2.31874	4.62315	1.15406	1.25085	0.124371	13.1642	1.33692	2.10142	2.56993	2.14331	0.703325	12.7567
Pn00371	0	0.208422	0	0	0.11534	0.920287	1.60736	0.124701	1.39647	38.7042	0.125671	0.929732	0.267353	25.3646	0.229544	1.61927	0	43.4337	0	2.17281	0	51.4406	0.215466	0	0	32.6101	0	0	0.142921	20.2684	5.48606	0.844951	0.11826	0	0	0	0.475698	11.7345
Pn00370	17.4581	20.7	25.5988	24.1497	19.225	29.5436	20.0756	24.8564	41.8661	16.7445	18.1838	34.3451	16.2344	20.2483	16.1788	32.353	21.9071	19.6329	21.5666	24.3521	21.2875	22.5379	25.1545	15.9692	27.7484	17.0708	23.3447	40.2329	20.6736	19.4893	9.75561	22.3495	41.0905	16.1017	34.8683	2.94739	24.5346	32.1869
Pn00369	12.6401	13.0468	10.887	11.9248	11.9467	13.9788	10.3909	10.9851	13.0441	9.98602	10.7665	13.0759	10.8694	10.5776	14.739	11.3507	11.045	10.6719	15.29	9.86932	10.6686	14.4893	15.9559	11.6162	13.0735	10.9645	13.1796	13.7267	11.7596	11.1849	9.78182	13.0866	10.36	6.51931	8.92703	3.13663	13.8792	18.6915
Pn00367	181.736	158.22	81.1218	187.031	168.543	45.0143	12.3467	193.62	60.3608	23.1901	134.085	10.6259	74.5131	20.3128	147.229	10.5581	80.4181	17.6636	94.2968	6.30932	39.8874	29.4974	125.418	2.82044	114.14	24.1365	137.135	38.5073	37.1224	21.7951	201.792	10.6894	94.7313	1.52183	5.67177	74.5015	170.4	31.3824
Pn00365	48.8507	37.583	102.444	51.6586	44.2476	85.7859	30.0326	50.0812	72.033	12.8766	22.8228	43.465	51.2187	13.8642	52.417	34.4584	67.0983	11.1342	20.9849	10.2773	14.6392	19.751	47.3971	2.34592	80.5043	18.1658	20.2737	81.62	34.8907	12.9022	32.4442	16.6993	74.0975	1.43676	11.2914	0.244152	46.5184	56.763
Pn00363	5.45835	3.49551	3.67337	4.24003	6.84664	2.50369	1.75944	5.24583	2.68865	2.27853	6.37423	2.53612	2.62693	1.96968	9.56292	3.38016	3.19119	1.82753	8.3601	1.44536	3.787	1.76768	7.36849	1.53714	4.95188	2.43869	5.26163	2.22036	1.51681	2.9437	2.31412	2.03178	5.299	0.042824	1.61552	7.53222	8.39713	2.39744
Pn00361	7.82258	8.31418	11.7035	7.14032	7.36941	10.9849	12.1682	7.14545	12.1095	15.729	10.5147	11.4261	12.2694	14.3368	7.76003	11.7221	12.3508	12.6625	8.43916	17.1205	12.806	9.40779	5.62693	7.98448	9.72607	14.0486	9.82936	8.70945	9.85646	13.551	6.09117	13.8118	12.7733	9.7424	8.82709	15.4935	9.16429	10.3903
Pn00358	5.04991	5.64715	7.44735	4.85881	5.79118	8.51628	11.8902	8.49809	10.0676	6.12348	5.91034	5.22881	4.26059	4.39263	4.8164	6.63026	4.41511	6.61611	3.37746	3.8182	3.6643	5.93554	5.66633	7.92053	3.5725	4.94409	6.92748	7.38243	7.11831	5.60773	1.60988	4.87166	5.23012	4.47037	6.68584	1.39403	12.5517	7.88388
Pn00352	49.1648	45.0191	39.3059	50.1453	47.5829	64.9912	9.54091	46.2636	54.5009	9.93934	59.4916	18.5039	51.1795	11.4059	50.338	9.28035	49.0057	9.78972	45.0493	14.2755	44.6965	13.1398	42.2063	0.859472	37.1082	12.1337	60.6508	4.19196	39.5902	7.40771	27.3649	18.0952	39.1934	0.966845	2.02679	41.0027	99.3168	50.6349
Pn00351	0.454299	0.458231	0.481579	0.580076	0.66571	0.466814	0.567782	0.411311	0.690581	0.444601	0.518179	0.901633	0.771401	0.661055	0.883072	1.10489	0.723615	0.328552	0.889434	1.378	0.842451	0.57933	0.444112	0.089553	0.842138	0.237913	0.634243	0.745163	0.706991	0.745153	1.09458	0.614654	0.389985	0	0.282211	0	1.17999	2.64631
Pn00350	3.13111	4.81285	5.34182	3.65041	3.00787	5.06797	0.759335	4.66001	3.31393	3.82987	6.36015	2.12797	3.48524	3.51029	6.19308	2.34705	5.33719	4.85967	9.41707	3.42587	4.60169	4.15668	5.61844	0.676422	5.12374	2.18994	4.37127	1.8906	3.7267	3.81912	3.00998	4.87443	5.5227	0.508862	0.266621	0.129714	4.3666	2.92965
Pn00348	29.8629	26.1125	10.7916	28.6876	23.6169	11.3825	8.41979	29.8674	12.1378	19.9999	33.7156	15.0915	11.0367	17.3188	42.4755	15.4063	14.3615	19.406	32.8077	10.5912	13.3203	17.0243	35.8697	14.0951	13.8697	22.2585	32.5029	14.1168	8.69435	23.2081	23.0274	17.9798	15.9301	10.482	8.33343	1.2613	21.0278	11.1509
Pn00343	32.2733	34.5247	28.1497	37.5722	28.7684	30.8298	26.0302	30.6917	36.2779	52.4233	33.1278	38.9045	33.5295	54.836	36.2873	37.4546	41.2014	43.4824	37.3438	44.4769	38.2015	46.2075	33.9952	25.7019	35.8661	56.9132	41.86	33.0383	33.7564	51.35	17.7835	43.4351	35.7521	22.4319	32.6031	38.3975	36.0987	36.3159
Pn00341	4.22379	5.90432	6.26608	3.02889	4.85346	7.961	6.40747	4.67622	8.25855	9.26715	4.92241	9.47638	6.12523	9.35293	4.01593	8.32789	6.85574	10.3483	6.86977	6.49875	7.41911	9.83587	8.16845	5.65629	9.69258	7.21299	4.87128	9.88392	6.78756	9.41299	7.16625	7.08128	9.11393	1.22449	5.84584	0.901774	5.76287	11.1549
Pn00340	25.6549	34.6893	29.2298	31.3828	27.1174	28.6057	25.3513	33.7696	51.8182	36.8074	29.7935	49.3593	26.1413	24.1354	24.2338	34.434	17.7969	92.6141	74.4718	44.2268	37.7866	101.804	117.584	33.8269	77.8649	32.258	31.0367	41.7644	17.3196	40.9506	31.3852	36.5953	30.0666	11.3676	45.9842	17.514	24.7225	43.2855
Pn00337	0.409791	0	0.814705	1.96305	0.375318	0.526463	1.49417	1.21738	2.46642	1.81772	1.51899	1.32186	1.61554	0.372779	0.355658	0.519115	0.509987	2.3463	2.65047	1.55387	2.84993	3.72384	5.10807	0.807741	4.37877	1.20729	2.00242	0.525214	1.66089	0.540121	1.28828	0.693115	1.20937	1.2126	0.317725	4.01894	2.65657	1.86551
Pn00333	6.55138	8.33683	9.87093	10.5314	7.48119	17.4508	17.5653	9.23394	14.9482	15.1646	6.86016	16.7336	12.5733	19.8369	8.93401	14.6682	11.7423	16.7281	10.8278	18.31	16.2546	20.8931	10.0162	6.63219	14.2937	14.3516	11.392	16.37	20.936	14.6534	9.49124	20.2038	16.5566	8.90859	10.69	4.66268	10.9778	34.4464
Pn00331	1.63105	1.17513	1.23505	0.793449	2.9754	4.30984	2.91226	1.37122	3.12888	1.5393	1.00991	2.17355	1.69567	1.94964	2.26467	3.16405	2.31965	1.46044	1.36855	2.26168	1.35801	2.43656	1.50338	2.15874	1.2478	1.34229	1.3012	2.38876	1.69221	0.982756	0.781136	3.19461	0.950116	2.53136	1.0129	0.070398	2.36961	2.00095
Pn00328	0.14422	0.666751	9.17385	0.409302	0.603817	4.3227	3.80562	0.761669	5.96863	0.470527	0.383819	19.3221	5.3645	3.1482	0.867763	16.5151	10.8162	2.37577	1.74792	24.4982	18.0211	1.34877	1.12793	1.32665	5.04995	1.00707	0.402692	17.4474	0.498771	0.450577	2.468	26.6683	5.21028	2.75262	2.68584	0.580747	0.103976	9.44016
Pn00327	7.98369	9.81493	10.5148	7.01084	9.97568	12.4998	9.61611	8.18815	10.2419	13.6761	7.62615	10.5979	10.2289	10.7117	8.24529	6.57374	12.2704	15.7583	10.2577	7.21493	10.5096	13.9366	10.293	5.70464	12.385	11.6294	11.4945	9.66925	11.8428	14.0889	7.37217	8.50701	11.1913	4.87431	7.43059	0.677818	17.5822	16.332
Pn00324	3.7062	3.38786	2.94668	3.74666	3.29735	3.21336	3.95666	2.62148	4.51897	3.40053	4.22729	10.0223	2.92188	3.11791	3.85946	5.86839	4.98098	2.68036	5.57163	6.37042	8.52971	5.3171	6.24992	2.14606	8.68329	3.4573	3.23389	6.88665	3.90525	2.22535	4.90188	4.68017	6.1643	0.411821	2.58948	11.4083	8.12024	9.10197
Pn00321	3.83089	4.46493	7.31069	7.29501	5.28592	4.99743	4.11306	5.64913	8.97568	7.24689	6.15628	9.5078	6.12661	6.65503	6.28805	4.2944	9.42062	10.6352	11.6889	6.75023	10.6888	10.4397	7.15074	3.88965	9.74506	8.05732	7.37452	5.4169	8.05591	6.39238	1.09529	10.2114	4.79696	1.02858	3.9533	0	8.1996	6.05693
Pn00315	0.162821	0	5.83451	0.868679	0	48.6886	14.7768	0	39.7718	18.2559	0.278467	2.83091	11.2663	18.0948	0.113137	2.14578	10.1366	12.1706	0.227713	2.47067	12.8394	26.3918	0.238871	0.080206	21.2215	14.7196	0	4.09386	24.2962	18.2179	1.79472	1.54302	13.9866	0.398147	2.75571	1.3406	8.72107	115.576
Pn00312	17.4055	20.6634	16.9307	15.4943	18.2719	37.791	36.3704	19.1219	29.8569	33.5659	18.0523	62.4837	23.7061	44.4442	20.0002	59.5707	27.3108	34.9059	28.8247	62.3195	50.7652	32.1296	26.1218	21.6182	32.917	45.1142	30.4819	93.0927	55.1815	40.6651	43.358	59.8197	43.0375	26.2062	37.8842	2.84143	21.0074	20.3901
Pn00310	9.81555	14.0343	13.3477	12.7896	12.6962	13.1779	11.7945	19.4568	13.3158	22.6565	11.6928	12.6634	9.8617	16.7292	12.6789	14.9545	12.389	14.2441	15.3882	12.5191	18.4718	14.6755	17.5448	4.74383	15.0695	20.0609	14.4027	23.3415	12.2461	25.417	13.5706	13.6508	19.1928	0.860619	5.21985	1.22269	12.12	9.04123
Pn00309	0.166235	0	0	0.472052	0.058002	1.35278	20.0346	0	1.26407	0.542541	0	1.98018	0.134446	1.61333	0.076955	12.9164	0.331032	1.1355	0.154983	23.6462	0.440447	2.26171	0	0.436868	0.114145	1.16098	0.077363	2.84112	0.503102	1.75284	0	2.54944	0	0.436735	2.23163	0	0	6.957
Pn00304	13.9782	13.0642	23.2529	22.7643	12.279	21.482	45.0636	13.2756	28.7605	1.14048	0.562662	5.93103	0.864499	12.0694	7.38435	60.7211	20.1941	18.105	19.9313	105.153	52.7938	17.4097	15.1671	26.579	37.2065	11.6285	13.6226	3.59751	20.121	0.513782	39.3568	2.57148	1.82375	1.99853	0.509538	10.4941	5.56164	0.385988
Pn00303	6.8765	4.86546	9.24454	5.16033	6.67985	13.2824	8.29687	5.5987	16.3594	13.7404	4.9654	7.95397	8.16103	13.4999	6.18253	9.32502	9.06244	14.9675	5.18874	7.00311	8.38811	14.2589	8.85072	7.89873	12.7885	14.7038	8.77158	11.7167	15.3345	14.1423	7.93096	8.12181	13.6969	2.05044	11.5123	23.1499	10.5352	21.3695
Pn00302	0.185707	0.175609	0.061521	0.197616	0.291566	0.119268	0	0.105084	0.176442	0.227189	0.847268	0	0.112621	0.337795	0.128924	0	0	0	0.2597	0	0.122993	0.118411	0.181545	0	0	0.486275	0.453713	0	0	0.435144	0.291826	0	0.199274	0	0	0	0	0.027309
Pn00294	0.246039	0.465286	0.597578	0.348943	0.386277	0.631937	0.597797	0.278449	0.830944	0.752301	0.748393	0.691663	0.298378	0.596569	0.74007	0.747945	0.449013	1.63104	0.458756	0.290206	0.868994	0.418293	0.841776	0.202094	0.591185	0.912593	1.14495	0.16813	0.691285	0.432383	0.38651	0.406826	0.835959	0.405625	0.255026	0.434258	0.266611	0.507332
Pn00293	2.19327	1.95877	5.32812	2.04207	2.63044	6.1038	3.2837	2.89585	4.86213	2.68309	2.08472	3.40074	2.99266	2.32713	4.75818	3.65801	2.45636	2.58857	5.68702	3.41876	4.72087	2.21422	5.44958	1.62129	4.37627	3.05098	2.93443	3.37269	3.31842	1.76661	1.62748	3.99781	4.06955	1.35418	1.41914	9.4588	3.65911	3.38728
Pn00288	7.32551	7.98498	4.63456	11.9703	6.77713	3.82462	15.211	12.0344	5.32874	2.02372	7.00774	18.3386	3.49676	1.7194	8.13718	7.71091	8.51615	2.16474	11.6983	14.8615	8.20095	2.41084	8.40889	0.558969	5.93806	2.16574	9.56734	17.976	6.12927	3.433	11.3388	5.58456	4.26006	0.793357	1.76069	1.71318	11.0934	8.08782
Pn00286	51.3361	51.0913	39.8073	48.7876	55.2378	48.1592	30.8284	53.599	91.504	80.7319	106.772	43.6714	53.9746	34.9556	70.3747	37.2025	42.2651	56.9576	87.5398	38.1247	31.8835	37.8797	41.0707	11.424	34.9086	48.8641	108.511	26.8875	41.8127	54.0013	27.9457	43.5732	49.053	3.97022	26.5078	60.0707	56.357	33.3588
Pn00284	61.0422	55.3448	26.7892	30.3327	72.7472	43.3812	43.4083	47.0618	49.2533	183.559	78.616	27.0329	74.1415	142.908	42.0493	53.3635	28.845	209.065	37.2937	48.0918	29.5665	170.02	82.5406	271.361	28.6854	205.319	115.516	22.5061	68.4587	197	35.3936	36.2307	46.2386	527.4	221.65	87.0695	37.5612	157.422
Pn00281	1.44728	2.88979	1.67912	1.15632	1.83058	2.47995	1.63402	2.04733	2.67551	4.28163	3.23227	1.19741	1.82915	2.63421	1.75894	2.07803	1.80142	3.85273	1.43366	1.5856	1.59788	2.92322	2.0637	1.6045	1.49075	4.97542	2.35743	1.2988	1.64267	3.32061	0.379358	2.5027	1.35924	2.07656	0.932906	1.08925	3.37933	4.91075
Pn00278	4.80673	6.30447	6.54448	5.87327	7.1114	9.72041	11.7576	8.2683	8.12578	11.2998	4.82375	5.34559	6.53248	9.10031	6.85507	4.67706	6.38217	9.03936	8.15628	6.54656	9.85023	15.617	10.403	3.66296	8.91248	6.96706	5.10048	5.85074	9.47782	8.0344	9.40961	6.65008	6.53554	5.2911	7.32981	0.674631	8.62419	23.104
Pn00277	0.353465	0.37145	0.624858	0	0.184997	0.757052	1.10506	1.0667	1.41879	2.45182	0.940588	6.66735	3.50224	0.643307	0.818222	1.61208	1.64247	2.76955	1.31817	4.52772	4.76092	2.93078	1.67041	0.754711	4.49028	0.385747	0.246749	0.42292	1.52829	0.96628	0.494093	0.372044	1.32783	0.40588	1.09404	0	2.85803	1.72637
Pn00276	3.94669	2.82456	9.75592	3.52064	2.95877	11.8546	10.8354	3.50075	12.1655	21.9301	7.48183	20.5402	13.7161	28.5305	6.44368	18.6476	10.1954	23.3368	6.71267	20.8173	10.8099	24.9651	11.1065	13.9289	11.865	22.4178	8.26518	18.8127	15.2183	22.8072	10.1172	17.6573	12.7068	23.0279	22.8135	1.44768	3.91614	11.7096
Pn00275	17.4434	10.9188	8.29538	16.694	21.0659	12.3753	7.95971	13.5749	11.4319	12.5816	19.6652	9.23841	6.75543	8.05955	26.0788	10.6713	10.4425	8.28242	20.0718	6.37175	8.93971	13.2723	26.471	5.49069	10.2584	11.9765	16.3482	7.16851	13.5508	8.52706	14.0096	11.8084	6.63121	6.03363	6.57532	13.7187	32.74	10.5652
Pn00273	16.6286	31.4891	29.1926	22.3632	20.5544	31.577	30.5741	24.2135	40.5687	43.5536	28.6732	29.8033	24.3737	39.0398	24.6708	32.9004	28.9889	70.6692	39.0487	32.8277	32.4804	44.376	32.2944	29.5307	30.9811	36.714	25.2762	32.1265	23.9242	49.5361	29.9242	30.1057	25.7045	35.1004	45.8727	2.05215	35.754	61.7405
Pn00272	0.277669	0.058349	0.674559	0.393963	0.193755	0.416101	0.578404	0.261868	0.820753	0.33969	0.052785	2.66363	0	0.252534	0	1.17242	0.875348	0.502032	0.71189	1.59091	0.674293	0.295079	0.316686	0.228061	0.571913	0.181769	0.129217	1.80285	0.54015	0.542189	0.775704	0.918338	1.39045	0.137129	0	0	0.150216	0.108891
Pn00271	3.29315	3.59892	0.87309	3.15598	2.47039	1.48096	0.62906	5.21758	0.97381	3.08993	2.62908	1.19861	1.6646	2.2971	3.27762	0.945622	1.63944	1.12472	5.67995	0.666017	2.47216	2.24022	3.54169	1.08181	1.01755	3.5936	2.75863	0.056282	0.569513	2.31494	11.6207	0.495142	2.2973	1.89286	0.680231	0	6.39792	0.837349
Pn00267	10.6634	12.7272	14.5881	16.8056	17.4322	16.1417	15.7446	19.9572	25.6056	17.0878	11.8775	4.8083	10.555	13.8983	12.3114	7.65023	10.05	15.6251	10.2099	7.2192	8.80558	14.2381	10.0283	4.20224	8.705	15.5835	13.8585	3.53563	8.83415	14.9921	10.5918	7.10723	8.1032	7.62071	7.06649	7.61203	14.4961	18.2428
Pn00263	4.94545	3.04566	3.04955	0.734951	4.7553	4.21201	2.8164	2.27773	5.53938	4.85669	4.85312	2.16932	4.60458	7.53499	3.75374	4.66249	3.66454	13.7945	3.53846	2.09349	4.19011	12.7633	2.75502	3.17354	4.50151	6.92817	5.05805	1.88714	5.37045	6.66992	2.53188	4.98044	4.50552	2.60458	1.78053	0	4.96168	8.56416
Pn00260	12.7094	12.066	0.990822	3.07697	22.1195	0.256111	9.65695	6.37378	2.27336	0.365901	4.09293	2.77009	9.49164	3.9896	3.80646	9.19266	0.297723	0.420538	3.83349	6.14832	0.924307	0.254257	0.389808	16.161	1.84791	0.913624	10.02	2.70836	3.81379	0.291965	1.61896	17.8936	1.12319	14.6555	121.383	0	0.161616	1.66942
Pn00259	5.30026	4.51907	4.34865	4.51357	4.80814	1.55637	1.57756	4.62729	3.64568	2.5324	8.00271	6.91382	4.95972	2.11223	6.02821	3.27399	3.76922	2.79892	14.6832	7.60521	8.75967	5.85849	9.77134	1.74125	8.78603	2.51161	8.95024	4.76158	6.54685	3.25273	0	5.19098	5.85045	0.298802	1.56582	0.152356	10.1466	3.11404
Pn00254	27.3967	21.4759	16.0163	29.3883	27.5318	23.6883	16.7128	28.2345	19.2718	52.5823	22.8707	18.9211	14.2159	50.2255	20.903	16.416	11.7715	47.3383	17.9183	14.6941	15.1104	40.788	26.9375	19.8655	17.166	45.6943	21.6698	18.7454	19.3203	54.9201	50.3259	17.4785	16.7689	19.4148	12.9197	56.6482	26.8369	46.9817
Pn00251	0	0	0	0.219156	0.107743	0.132241	0.321702	0	0.391287	0.188934	0	0.664074	0.249726	0.936381	0.214409	0	0.051241	0.310189	0	0.052042	0	0.525127	0.050317	0	0.106014	0.471733	0	0	0.400507	0.844176	0.107868	0.185709	0	0.304568	0	0	0	1.48125
Pn00246	0.947196	2.65413	3.06898	1.56866	1.4321	0.676076	1.97363	2.97762	3.86754	2.18943	1.32037	2.1937	2.61721	3.06383	2.92303	2.5598	4.34853	4.44013	4.04744	3.033	5.71615	4.49676	3.18972	2.33374	3.46862	3.30741	4.77537	1.99642	6.07429	1.47964	8.0516	1.56651	2.25893	2.28288	3.09965	4.68271	7.38832	4.10938
Pn00245	4.45001	3.52521	1.51271	3.5241	8.30088	55.7893	1.30789	4.51952	47.0737	17.1782	2.86288	0	8.58267	24.9179	4.59567	0.115642	0.681674	28.2651	5.58495	0.288466	2.26746	39.8068	11.3793	0	2.29174	19.0514	2.70819	0.175521	33.0782	18.6487	15.0112	0.617638	0.306159	0	0	0.171899	4.18469	24.0545
Pn00236	2.62939	1.65749	3.21127	1.66063	1.89204	3.90434	1.96792	2.04582	3.69431	3.4169	2.43688	2.32351	2.14243	2.31609	2.11035	1.3322	2.69918	2.3274	2.18322	1.41224	2.33985	2.46213	2.57027	1.01239	1.94615	2.6354	2.69574	2.56884	3.24987	2.69548	0.774488	2.00093	1.89549	1.01596	0.383255	0.248612	3.60598	3.00128
Pn00233	9.33524	7.43059	6.95366	10.3432	10.4463	7.67985	4.34559	8.4227	8.50024	8.20879	10.6481	6.531	5.94778	8.76277	9.25756	12.0753	7.49431	5.65192	8.18174	8.30745	6.49574	5.21133	7.35936	7.25076	6.86676	13.8546	11.4111	9.96625	8.98186	9.02179	11.9407	9.11827	8.95495	10.1221	8.02216	2.60192	14.0701	8.33351
Pn00232	1.86509	0	0	0	0.836631	1.71106	0.647464	0.201024	0.112499	0.054321	0	0	0	0.080767	0.061654	0	0	0	0	0	0	0.226507	0.130231	0	0	3.25569	0.867939	0.045522	1.09417	0.104053	0.139548	1.2016	0	0	0	0	25.3345	3.03179
Pn00231	49.0222	49.8803	54.2321	39.4848	53.732	74.0692	45.2098	53.5651	79.3422	110.69	46.2694	38.9872	57.6273	102.438	43.4323	43.9153	58.5731	113.499	42.7885	45.6985	42.3257	105.079	51.5661	84.1835	57.1084	96.8839	63.1717	40.4485	61.7581	108.795	24.1576	48.699	61.9873	115.827	101.571	76.3289	51.9166	99.8752
Pn00230	58.3439	74.435	77.9531	53.6413	66.9162	91.1514	68.5143	58.0318	96.6953	83.6855	89.0226	108.315	95.4603	85.1278	76.9158	97.7622	111.648	80.6318	67.8875	118.922	116.545	88.4482	58.2144	103.54	85.6807	90.5056	74.1389	72.1609	89.2011	73.2286	33.8053	101.622	102	53.6402	81.8681	80.0869	45.9106	63.0156
Pn00227	20.9962	24.4844	15.2751	13.5577	27.4853	21.702	14.9119	20.5456	19.9378	80.2361	28.5679	13.7368	16.5331	77.8403	19.2189	15.3055	18.2324	68.1878	20.6051	16.8677	16.0331	52.149	19.3441	26.6565	14.6874	99.5669	36.0724	11.385	25.7304	83.7845	16.3789	18.7507	19.6526	44.5163	25.776	51.113	12.0487	22.6171
Pn00224	15.5107	15.6211	14.9966	14.8472	15.2651	18.4212	13.9213	16.1184	17.4885	27.213	15.2989	29.7705	12.3651	29.9912	17.7447	23.4296	17.7242	22.9293	14.256	29.4925	19.3831	20.7142	13.3516	15.6717	16.0747	27.3335	19.9523	24.5038	16.89	24.744	13.6452	24.2866	17.2728	12.3247	18.3154	1.03097	16.9814	28.0118
Pn00220	0	0	0	0	0	0	0	0	0	0	0	0	0	1.07446	3.75889	0.29927	1.86203	0	0	0	0	0	0	0.194035	0	0.128887	2.3363	0	2.10649	0	0	1.33192	0	0	0	0	0	14.6085
Pn00218	2.82546	2.80916	2.73701	1.96711	2.61626	5.16623	0.169839	1.84475	3.23637	6.05128	4.83367	0.647222	3.09806	6.52545	4.52753	0.440537	3.62468	4.12631	4.33125	0.934062	1.65557	6.72254	2.65619	0.428391	2.12662	8.75158	3.71716	0.390022	4.43993	6.68425	0.740347	0.539193	4.37357	1.07096	0	4.17772	11.8484	11.2884
Pn00211	12.9539	20.6717	28.3128	16.4825	12.9376	38.5699	54.291	19.4464	43.2428	36.4991	12.285	19.3609	21.2531	37.9026	14.7818	25.59	21.1932	36.0125	18.4859	27.8739	27.8475	59.9533	28.0484	27.9389	28.7988	34.6264	14.7644	18.1015	34.381	35.8516	5.75347	24.3907	18.4461	31.6164	27.1566	31.8863	20.5502	62.7382
Pn00209	36.9987	31.3487	34.9609	27.0963	41.0389	48.4404	29.7792	34.772	42.9208	174.255	48.8858	25.8324	41.5057	142.704	47.7567	34.6137	37.5343	221.948	43.213	33.6563	32.088	159.59	54.2912	87.6329	34.4596	149.388	48.1692	29.4257	44.2995	115.888	17.3537	35.4232	33.1025	67.988	57.0011	37.3537	36.2022	50.7006
Pn00208	56.7962	70.245	55.516	53.9048	65.5734	75.4958	55.3401	64.2764	76.4294	73.3016	62.2979	76.0542	53.5722	74.4166	66.073	72.0931	59.8976	74.6401	62.195	57.0642	48.5582	65.6369	61.8545	69.191	60.1487	61.8272	83.8485	66.6767	64.2624	71.334	52.0864	67.2544	74.5646	56.5232	80.4336	52.9561	56.4903	80.5487
Pn00207	4.79603	10.1265	10.3501	7.60159	5.72071	2.72299	9.52981	9.08815	10.5311	7.64453	6.61465	13.2862	5.75073	6.69787	7.12544	6.21712	8.71772	14.9909	9.98268	13.4782	15.3671	15.8628	13.5767	4.78146	12.1772	7.37587	6.69599	13.8396	4.48471	9.86595	0	10.7162	7.78086	4.06536	4.66428	30.6759	16.4885	12.2027
Pn00203	7.16929	6.47328	44.8648	8.85943	6.7778	35.7656	144.668	6.12445	36.1524	125.052	6.3308	143.484	58.0635	191.655	6.9359	84.2758	53.9203	147.296	10.4786	82.9635	70.5791	64.1749	8.50076	2.59851	90.2188	80.2991	8.33008	132.676	79.5397	57.9833	25.0031	85.6936	94.2025	4.70562	17.0923	0.489151	13.5124	15.3728
Pn00201	0	0	0	0	0.056804	0	0	0	0	0	0	0	0	0	0	0	0	0	0.151783	0	0	0	0	0	0	0	0	0	0	0	0	0	0	0	0	0	0.117167	0
Pn00200	0.890568	1.61432	4.57479	0.592727	1.74787	6.29371	3.76977	1.88972	7.12477	4.49612	1.96788	7.34859	8.84581	5.67207	1.70063	3.7795	5.32031	3.95857	2.49087	3.26456	3.98184	3.76281	2.82984	2.46841	6.36352	3.93594	2.71986	6.05028	5.4868	4.23876	0.525084	6.42736	5.31663	3.50932	3.10362	0.251653	3.78397	4.99591
Pn00197	25.4036	28.8091	23.165	23.8493	26.1815	29.4585	22.3991	26.203	49.6629	38.1669	29.618	46.6352	24.1436	27.7053	20.2483	27.0143	20.722	61.5523	36.9172	27.9595	25.6227	53.2533	44.7168	19.6643	34.1383	34.3908	30.3903	32.6954	16.8928	42.641	20.0357	22.4443	23.8681	23.7009	29.3197	25.9769	23.1514	50.3985
Pn00193	3.09416	3.22268	3.56507	3.05362	3.3794	2.13107	0.934051	2.74047	1.98811	2.30393	4.19418	1.42394	2.77375	1.95749	3.73563	1.54502	2.58918	2.70254	4.89138	1.72289	2.49467	2.17298	4.77823	1.10496	2.86319	1.40901	2.00335	1.51701	0.872312	2.83702	2.53659	1.45609	2.79082	0.886198	0.835821	0	3.54336	1.87365
Pn00189	47.9579	39.3937	19.4811	26.8642	53.9546	33.081	12.6596	36.2041	47.5147	19.3312	81.0185	18.3203	38.7425	21.8987	48.7705	19.3483	38.248	24.7559	34.1408	24.8632	25.215	15.8656	20.7585	8.9506	21.3914	18.7882	108.876	14.6539	28.1391	14.911	23.5306	21.5028	34.8326	2.90474	9.13438	29.3644	19.1528	13.9056
Pn00186	0.719414	1.20931	1.16482	1.70037	1.42228	1.0265	1.66464	1.08557	2.63201	0.977604	0.683848	1.82407	1.35711	0.726782	1.22066	1.90346	1.11396	1.15615	1.56496	1.53546	1.79979	1.47785	1.95342	1.41823	1.72859	1.30801	1.22753	2.45797	0.829241	1.63888	1.71605	1.94651	1.45799	2.0564	2.73494	0	1.64624	3.8628
Pn00184	2.3403	3.1209	5.96341	3.44784	3.43878	16.9371	6.984	2.64856	10.8319	2.64264	2.92605	4.59999	7.04147	4.82966	2.93688	7.66197	7.39255	2.27838	2.01401	8.41823	7.9285	4.07479	2.77177	2.75024	8.38904	3.7121	2.70178	5.02896	16.3423	2.53095	0.56574	5.60198	6.56778	0.622563	2.37666	2.04048	6.6737	5.6411
Pn00181	16.3182	12.5611	13.7183	12.4322	15.9298	13.1471	12.8656	10.9653	17.0884	9.97826	18.3902	35.9211	14.0804	12.2685	17.3167	28.2212	17.3756	17.257	16.4017	24.6669	27.5872	12.3537	14.7623	17.0514	21.5298	15.1482	23.4931	42.2563	21.2621	12.2246	7.39389	25.472	25.8833	7.29838	14.034	55.2751	19.818	10.6592
Pn00180	6.3948	5.40339	6.52997	7.22306	5.02052	7.31525	8.19873	6.36843	5.51328	20.0439	9.1157	6.34969	7.91472	18.8587	8.52765	9.85194	7.13221	17.4991	9.03255	8.92501	9.06588	12.9718	7.44104	8.94812	6.71897	21.4412	8.03558	7.08404	8.54434	20.9032	4.29199	10.0973	9.26678	2.45125	11.6627	0.096166	13.8376	22.3802
Pn00178	0	0	0	0	0	0	0	0	0	0	0.054023	0	0.057449	0	0	0	0	0	0	0	0	0	0	0	0.048779	0	0.132251	0	0	0	0	0	0	0	0	0	0	0
Pn00175	4.67514	6.18303	9.44821	8.50084	5.43082	8.05884	17.1102	10.3235	17.632	13.1194	9.42829	15.6778	13.073	4.77279	2.13795	4.44928	2.95198	10.309	8.29218	10.6086	12.5384	14.3996	10.2012	3.48356	9.51329	8.51148	7.16404	9.47187	11.8323	7.94888	0	4.93785	4.3446	0.280727	6.35595	0	8.05647	9.06058
Pn00171	0	0	0	0.122983	0	0	0.120327	0.065338	0	0	0	0	0	0	0.080186	0	0	0	0	0	0	0	0	0	0	0.075607	0	0	0.074888	0	0.181573	0	0	0	0	0	0	0
Pn00167	16.6068	18.4399	17.3574	17.6256	14.8914	16.8239	13.3476	16.7413	23.4186	20.7424	18.3579	18.1737	14.9902	24.0327	18.5773	19.4157	16.4225	25.0742	19.2611	18.7423	19.3727	20.8215	18.1211	23.8506	23.1179	24.1966	18.6752	16.2166	16.9088	20.187	11.1697	16.0047	23.3592	17.3601	18.7819	27.7537	21.4615	27.5564
Pn00166	16.9135	25.1684	24.4375	26.8423	23.8616	16.2638	23.9688	24.1938	28.9537	34.7742	28.1566	30.291	19.6889	29.9135	24.8005	27.3614	26.8282	32.4174	26.0035	27.1411	27.4155	33.6309	28.5012	31.3189	24.9395	30.1253	33.0002	37.7014	25.4112	29.3544	24.4411	30.373	26.1559	16.5213	31.2666	45.1587	31.6562	33.8341
Pn00164	2.84706	4.03911	2.98842	3.79086	3.91151	1.52448	1.9162	4.16172	2.5563	8.27716	3.72042	0.706634	2.15891	8.31236	2.801	1.32253	2.06713	5.50548	2.82027	1.91945	2.35746	8.47423	4.81355	5.26062	2.62707	10.8748	4.96873	1.58161	2.15425	8.68649	0.93278	2.35457	1.78255	3.15213	2.7535	0	5.6266	7.40375
Pn00161	3.60857	3.48394	2.01821	3.12242	3.77726	4.70932	18.3894	3.50951	3.21577	8.21229	6.04464	3.75013	2.53096	13.8519	8.92704	3.20007	2.02108	3.05851	6.38697	3.07896	1.64334	26.4667	10.0884	5.44548	1.21957	12.8475	3.14883	2.02374	2.34029	13.4761	9.45657	4.67977	2.0575	7.27505	17.4632	18.6909	19.7093	71.2339
Pn00160	0	0	0.13741	0	0	0.066596	0	0	0	0.126861	0.059121	0.257248	0	0.282933	0	0	0	0.437379	0	0	0.068667	0.396673	0	0.102173	0	0.067874	0	0.05315	0	0.182192	0	0.04676	0.055629	0	0	0	0	0
Pn00159	6.29968	3.01078	42.8246	5.84069	8.02974	57.631	50.596	4.25463	43.065	3.41906	3.59254	21.8838	34.449	5.26845	5.36162	7.41395	22.3059	4.40915	7.03365	24.4524	45.2248	10.2375	5.56285	0.901264	81.7292	4.78953	3.26271	13.9081	77.3555	5.17837	36.0414	125.341	29.7134	3.10723	9.45463	34.3447	62.8583	14.1768
Pn00157	3.96968	2.11768	7.95945	2.60045	4.63455	12.488	6.52122	4.83808	8.89904	20.7374	3.42472	9.79938	7.77857	14.3518	3.81628	10.9858	11.0459	18.0971	4.62618	17.4453	7.28107	11.6186	3.08486	16.7027	6.49953	29.1876	4.68952	6.57493	10.6931	25.1026	13.1194	16.2059	7.37318	13.0027	10.8917	3.14861	15.7831	6.36818
Pn00155	3.20605	3.1811	3.06525	3.58116	2.69568	2.43092	1.47843	2.79557	2.66403	2.89425	1.55854	1.98237	1.27514	6.50272	4.23325	2.92955	2.40711	4.56146	3.23403	2.39157	2.92423	3.28469	3.80246	3.52227	2.057	4.67982	3.3754	2.96405	3.34022	3.57146	0.660971	3.12922	4.06113	2.74656	2.60711	0	4.54123	3.64157
Pn00148	12.0117	14.4098	20.1916	14.7833	12.1971	18.6516	13.4434	14.1011	20.4385	14.255	16.8703	18.2793	22.8852	15.0811	19.1041	22.3004	24.3614	15.2885	16.9856	17.7638	26.0024	14.5743	16.2989	15.8148	23.4014	15.9606	17.7705	20.1704	19.2391	13.2851	5.9626	15.2811	22.5074	0.885745	11.1386	22.5568	11.983	10.5768
Pn00147	24.0452	18.0671	14.9807	22.8634	23.5186	29.7692	2.89437	15.9983	18.1629	41.6477	30.5159	1.87991	20.3697	33.431	27.0007	0.767593	18.0996	23.8126	20.9176	1.08505	8.1945	26.2474	31.7808	1.24381	17.4224	29.2604	21.2357	0.388395	17.5196	34.2345	2.44869	2.79018	11.7195	0.31022	0.780504	1.7087	53.4833	34.7274
Pn00146	0.513718	0	0.123772	1.19274	0.24441	1.19976	99.2304	2.6955	11.5368	0.171403	0.053268	19.1871	38.2915	0.08495	0.064844	5.86847	0.604408	0.168876	0	8.16903	0.86605	0.238226	0.410897	0	0.336671	0.122289	0.652001	0.383026	0.242265	0.054715	0	27.1706	0	0.599593	0	0.070548	0	0.329622
Pn00145	21.5171	24.3837	33.0619	24.3636	22.7084	31.8178	28.2596	26.6189	40.3511	44.6679	26.2871	41.6701	27.2503	51.1777	27.2653	44.2728	35.9827	47.896	26.6287	37.6772	39.0505	40.7581	25.7649	35.3793	31.5748	47.0931	33.4983	49.5154	31.3513	43.374	17.4286	42.761	49.7325	13.8672	39.5941	2.48548	36.925	45.2265
Pn00143	4.94947	6.63937	2.37293	6.95117	5.56653	3.92362	3.4011	6.19721	5.07089	7.66766	5.04446	4.0765	3.12978	11.1131	5.92272	5.016	3.77451	9.64729	7.21618	3.19457	3.34807	9.40193	9.67791	5.70816	4.17572	9.3767	8.6744	3.18541	5.1219	9.74687	4.30416	3.32492	3.89901	4.5685	3.75445	0.476493	4.26504	6.58513
Pn00142	56.1787	38.1795	274.854	35.7181	76.2515	577.827	184.765	40.1165	461.894	177.97	34.2926	93.7737	442.745	137.824	40.8755	45.9748	162.443	194.506	30.6141	75.7961	131.582	216.101	51.9848	42.6293	394.158	146.847	59.1377	55.9818	692.65	136.643	200.233	102.214	113.787	19.9711	108.748	180.757	190.961	82.0438
Pn00137	0.462042	0.233023	3.97965	1.17999	0.77378	58.9325	42.6371	1.20267	31.0801	13.0006	0.632406	7.19863	9.91912	15.9682	0.44907	3.32436	3.31181	9.85752	0.193841	2.98986	1.95844	23.215	0.406517	0.72863	1.66541	15.1232	0.258022	2.65258	48.7755	9.52728	4.11433	8.58523	2.13192	1.91678	3.30008	1.88474	10.7985	136.66
Pn00133	0.333535	0.91127	0.221077	0	0.931	0.714276	0.695064	0.88074	0.281806	1.08857	0.887583	0.938088	1.2139	2.22545	0.694818	1.12676	0.332093	1.07213	0.621918	0.730773	0.883718	1.41811	0.543501	0.9861	1.31688	2.18383	1.4746	1.25411	0.937328	1.75846	0.932283	0.902688	0.954573	1.09528	1.54985	4.77536	0.599872	2.05454
Pn00129	10.7285	14.0448	7.29521	16.5021	14.6427	1.5712	0	20.978	2.06657	7.40065	156.179	0.134864	38.9758	0.741792	20.47	0.068826	6.28888	4.584	135.985	0.274708	12.956	11.0894	156.57	0.802898	40.7802	10.5839	99.3571	0.417942	9.9541	0.079555	4.27353	0.183812	1.60364	0	0	24.4818	3.21281	21.5141
Pn00126	0.522759	0.824109	2.59988	2.50697	1.29966	3.52773	3.61018	1.10924	3.47987	8.5613	0.670657	11.8743	5.07475	7.61358	0.998506	14.7698	2.4077	9.61031	1.09662	14.6715	6.49353	10.0042	1.72521	2.38244	9.96223	6.76134	1.18605	6.70285	9.83315	5.97155	3.22104	12.4407	4.91008	1.15561	1.2115	8.34965	3.16438	6.23104
Pn00125	7.10681	7.08101	12.9754	9.62755	7.90692	12.8965	22.7271	10.9675	17.3791	13.6819	10.9399	27.0295	16.4572	10.9399	10.9726	16.1166	18.9997	9.52486	10.0775	14.6232	14.7465	11.7257	7.28796	13.8126	9.87845	11.8431	10.0607	26.3435	16.1782	12.8679	2.60373	17.394	14.7197	9.41582	29.4505	30.9812	33.3064	36.4776
Pn00123	0.55945	0.470353	0.659428	0	1.10617	2.07718	28.6366	0.984852	0.630442	4.26173	0.708891	20.9844	1.35763	4.07339	0.863435	8.88342	0.371395	1.64854	0	0.25146	0	2.14111	0.364686	3.73657	0.25612	1.62823	0.694309	5.61059	2.25777	3.49575	0.521452	3.25291	1.66806	6.29603	5.38264	0.467613	2.6112	7.06123
Pn00121	0.104045	0.131194	0.275812	0	0.326718	0.601522	0	0.29437	0.13184	0.381957	0.178	0.258175	0	0.189302	0.144484	0.210885	0.310767	0.125415	0	0.315623	0.206743	0.06635	0.101721	0.205082	0.053579	0.136237	0.29052	0.533416	0.202417	0.121898	0	0.093857	0.334974	0.102602	0.322612	0.78476	0.224781	0.091653
Pn00117	19.4238	26.0903	26.7519	21.3781	24.7371	25.2792	28.1064	26.8605	28.8523	27.0562	21.3439	31.3586	20.3009	35.8917	31.1977	31.0942	27.4674	44.87	23.5462	27.7428	26.2676	30.7879	24.3939	23.5917	19.848	34.7295	26.9763	49.7628	25.5207	69.6368	24.6053	26.1221	51.4855	21.4128	35.3935	32.1424	24.3326	33.6675
Pn00114	0	0.123697	0	0.208832	0.308055	0.126024	0.306572	0.444098	0.621469	0.480127	1.11893	0.876267	0.118996	0.803106	0.272446	0.049709	0.586012	0.236502	0.411578	0.347184	0.259904	0.500455	0.479541	0.096689	0.252588	0.385348	0.205445	0.100582	0.445314	0.459748	0	0.530958	0.421104	0.096823	0.304423	2.96208	0.848498	1.58571
Pn00112	8.05138	10.6046	11.1498	8.38596	11.2372	8.89071	6.65046	13.0263	12.2472	16.4996	10.4064	5.26975	7.81489	19.1045	10.603	11.1825	9.02668	15.3851	10.4257	6.57413	5.84707	14.5312	10.03	14.3993	6.88026	15.6991	13.4061	5.99428	10.0569	16.2807	5.25239	5.70359	9.73	1.40852	15.3185	0.53873	12.9212	20.7587
Pn00111	276.111	260.538	74.1996	278.854	284.278	47.379	12.2508	283.05	58.0645	79.9887	277.444	11.1781	65.2919	59.2638	372.495	10.6293	61.7213	52.1668	337.499	9.60096	18.0624	113.217	451.562	10.8256	70.1584	86.1627	266.576	8.88701	36.5145	76.5719	118.784	11.8021	71.3876	3.15442	9.06394	14.8929	304.959	106.878
Pn00110	2.15928	4.74878	2.59557	4.16925	2.04989	3.61258	1.09852	3.12562	4.7719	16.0982	12.9439	6.87774	9.19768	13.7948	10.4595	5.69961	10.7988	9.80571	8.70783	8.32719	11.7074	10.5031	3.14195	16.7774	5.01658	11.9666	9.39436	3.24364	7.29425	18.591	1.78904	5.93397	8.99935	2.82404	9.03505	44.1077	8.90055	11.5071
Pn00109	1.40813	0.665894	0.777895	2.49977	1.35114	0.753974	0	0.863178	1.41302	1.22092	1.40516	0.465982	0.569471	0.640689	1.87426	0.773036	0.876319	0.919435	0.738463	0.415333	0.699578	0.898115	1.66363	0.462554	0.846063	1.76723	1.63832	0.902574	1.06546	1.51228	0.24604	1.32333	0.944595	1.55929	1.08966	4.68272	1.32842	1.06608
Pn00108	2.73563	3.24261	3.48132	1.98081	4.00889	4.00705	6.0997	2.29097	4.99233	7.49952	3.74399	4.29049	3.78331	5.37613	3.5712	3.88145	3.26852	6.92491	2.67799	3.20893	3.40661	7.32752	3.85147	3.23521	4.05735	7.02123	2.74993	4.60058	4.89655	6.53832	0.344076	3.60313	3.17084	3.34265	2.37341	9.89716	4.60638	6.80643
Pn00104	18.6306	17.7786	19.6547	16.8015	17.276	18.9788	14.166	21.9072	21.7685	22.0491	16.9728	16.717	21.4482	25.9618	22.3778	17.0672	27.7974	14.7695	20.9686	20.4805	30.3145	15.129	20.4034	15.9344	26.3922	25.4959	25.3081	18.9331	18.5047	24.1217	13.1364	24.9842	27.5611	15.1557	10.5713	0.758796	18.2311	16.7704
Pn00103	1.47362	4.91801	6.1445	6.82434	3.40235	3.2286	7.22181	6.03327	9.27775	10.4441	7.21784	7.09609	5.36162	10.6416	7.10056	4.65553	7.67995	9.82134	7.03084	5.95961	5.85556	8.12433	4.95715	3.33214	4.41875	7.54669	5.5668	7.24199	6.96958	10.8667	0	5.0038	4.13901	3.42758	5.38773	0	13.611	15.3869
Pn00101	2.44213	3.21039	2.61707	3.31897	3.26326	3.87182	3.8975	2.82256	3.42373	5.15023	5.15581	3.2491	2.77334	6.61763	3.31914	3.58075	3.00048	8.14222	4.94116	4.57104	5.78186	8.48265	5.63874	2.15078	5.13745	8.43657	3.77224	5.16793	4.98696	7.00076	2.99487	5.4372	3.01116	3.68933	5.15569	0	5.22	7.56768
Pn00100	6.74076	6.74589	4.11299	6.0378	8.34371	7.97331	9.25251	7.74961	6.57609	10.9335	6.16255	3.50475	5.38658	13.8226	5.57205	4.17476	5.96568	14.7675	5.53632	2.97534	3.54354	16.4446	9.9378	3.11071	6.11613	12.3994	9.63511	4.44342	6.86939	11.5955	3.19593	4.19872	6.77489	9.28131	4.31127	1.61342	9.58901	17.9631
Pn09995	3.32595	3.75552	2.43422	3.59297	3.11758	3.31608	5.01594	3.14604	4.02531	4.91983	3.11402	3.25165	2.5892	6.14099	2.82617	1.96196	2.37224	5.02624	2.91567	2.30893	2.89332	3.60864	1.94123	1.32097	2.30063	7.34468	4.98994	3.35915	3.86288	7.09541	5.2535	2.95539	1.91776	1.61652	2.31026	7.4181	3.11224	5.45526
Pn00004	0.049984	0.441175	0.794946	0.957683	0	3.0822	4.11345	0.622243	6.07981	0.489277	0.228039	0.148826	0	2.18243	0.832897	0.101309	0.049764	0.78325	0.139801	0.050541	0.132425	1.78493	0.390932	0	0	0.850811	0.976975	0.102497	0.388961	0.702734	0.733257	0.766505	0	0.197277	0	0.075442	1.56673	23.3502
Pn09992	2.21788	2.37722	1.02905	1.65324	1.91528	1.56738	0.924377	2.13347	0.772981	1.62867	2.52947	2.03649	2.75791	3.53142	3.6192	1.29246	2.3187	1.73776	1.55082	1.45781	0.440729	1.90954	3.4153	1.6393	1.31351	2.83171	2.01272	0.511729	1.94178	1.42915	25.3396	1.2005	0.595081	2.18505	3.43544	1.58778	0.777871	0.975893
Pn09990	0.119298	0.050134	0.421431	0	0.041621	0.765989	9.93737	0.090009	1.05756	1.65353	0.09072	0.749619	2.50763	8.31578	0	0.523834	0.475004	3.01958	0	0.844264	0.052668	6.23651	0.038871	0	1.55608	1.87404	0	0.57063	1.70168	1.35108	0.24986	7.45983	0.341327	0.786981	0	0.722155	0.56038	21.3504
Pn09986	36.8786	38.5016	29.5712	27.7904	41.4003	55.6001	48.5316	36.8498	40.8164	111.23	43.9284	23.073	43.2411	107.772	35.8727	26.8851	36.8113	98.003	31.8237	27.7011	27.3482	97.535	35.5306	53.4192	31.4474	96.8366	40.6466	19.3245	54.977	109.674	22.0716	42.3475	32.0146	21.4303	50.7443	102.977	35.4169	92.694
Pn09984	2.084	3.431	4.14443	3.20613	2.78739	3.42189	5.30854	2.75152	6.01669	4.96004	4.09324	6.37905	3.4414	4.0034	3.77883	5.22165	4.89947	7.39685	4.69547	6.96636	6.36548	5.09515	3.62242	3.53699	5.90297	4.0937	3.87947	7.48027	4.8807	4.74758	4.36942	6.37159	5.03267	1.25385	3.58446	0.174384	5.36881	4.31018
Pn09982	15.8529	18.1646	16.9072	13.0622	16.8865	17.4718	18.1366	15.0796	24.6002	17.4739	21.0128	20.5467	16.8399	22.4053	21.172	18.3412	17.5781	16.447	15.378	19.3544	17.9666	22.1067	15.3001	17.2874	15.6221	23.3272	23.3082	18.6761	19.2561	19.5604	16.2654	17.8449	19.119	19.2192	19.0986	35.831	27.6662	42.9021
Pn09980	7.72817	6.67086	5.22473	7.50946	7.98065	4.19804	0	7.68943	4.73203	2.34834	10.5298	0.360362	2.76836	2.45356	15.4135	0.210255	4.54428	2.31324	17.6257	0.314679	3.16057	1.85225	12.3221	0	3.73933	1.29038	6.95164	0.319091	1.34541	1.70148	13.4799	0.187153	4.06333	0	0	4.06872	5.32283	1.2489
Pn09976	5.03453	7.41861	5.54947	7.34966	5.80279	4.43395	2.18094	4.54523	6.30918	5.95433	6.45143	4.21162	6.10785	7.10302	7.07067	6.07703	5.80139	6.40972	6.24958	4.80511	5.3208	6.1332	5.42015	2.45287	6.05948	6.00025	4.26478	4.0027	5.28283	4.90433	2.84625	3.36818	4.67484	2.89707	1.75193	0.852315	6.65186	4.77742
Pn09975	8.64659	8.94312	7.83633	8.61593	8.79062	6.79567	2.72308	9.222	8.43823	15.993	9.22219	3.45874	5.66084	15.6259	10.1959	4.41337	6.31824	14.2476	10.1783	4.2779	3.46152	10.7132	13.5639	1.77768	6.6639	15.5607	8.33768	4.59378	4.92223	18.9489	6.45761	1.45925	7.07765	2.07977	5.00169	0	8.04013	9.79799
Pn09973	0	0	0	0	0	0.053808	0	0.047417	0	0	0	0	0	0	0	0	0	0	0.058591	0	0	0	0	0	0	0.109699	0	0	0	0.049087	0	0.113366	0	0	0	0	0	0
Pn09971	0.186305	0	0	0	0	0.119653	0.145535	0	0.413026	0.170941	0	0	0.225968	0.084721	0.45269	0.047199	0.046368	0.280704	0.065134	0.094186	0	0.059396	0.045533	0	0.095933	0	0.065025	0.04775	0.060404	0	0.097589	0.084024	0.099958	0	0	0	0.352733	0.575311
Pn09968	3.65559	6.7925	10.2626	9.00965	3.22214	4.63404	6.86394	7.67535	12.3095	5.53177	7.68063	7.44671	6.88437	8.48737	5.81056	7.75029	7.27867	3.53665	6.72651	2.43173	5.92542	3.06708	4.18504	1.27998	4.55738	4.72329	5.70796	13.6106	6.30048	8.90382	20.2085	4.42549	13.9878	2.70664	2.8366	0.145266	12.0678	7.97479
Pn09967	0.427229	0.161591	0.226414	0.636296	0.536599	0.548692	0.667357	0.241753	0.757572	0.940625	0.584779	0.508699	0.414507	1.01008	0.533826	0.519511	0.425292	1.0299	0.47796	0.086389	0.339522	1.57985	0.417634	0.926418	0.351968	1.4542	0.775377	0.306558	0.498627	1.00107	1.20819	0.462401	0.366728	0.506882	0.531164	0	0.370179	1.25787
Pn09964	2.18021	2.74896	3.08191	1.95944	2.99198	2.17828	1.71585	2.19321	3.37599	3.79372	1.82357	3.51002	3.11461	5.11185	3.43095	1.03106	3.61754	2.33595	2.30362	1.81255	1.60443	4.07797	2.36823	1.09827	1.34721	3.67922	2.84089	3.17902	3.58155	5.90329	0.203049	1.7481	2.2356	1.62605	4.05986	0	2.46226	2.64881
Pn09963	1.69667	1.07018	6.6438	0.724357	1.06576	5.78353	13.2762	0.768002	11.4124	11.3328	1.35411	21.242	15.1397	8.19266	1.41485	10.7504	13.1832	8.18235	1.18645	12.9592	10.3441	19.0577	2.32331	2.84156	15.122	11.0045	0.473819	9.3165	15.4116	10.1381	1.24704	17.6114	9.65634	2.48697	5.21647	0	5.26582	22.2572
Pn09962	2.01802	2.89817	5.49914	1.4327	1.17353	2.88115	4.49755	1.83971	4.04956	3.49903	3.13262	6.17671	3.94434	4.18236	3.26976	4.31768	4.07444	2.838	1.25429	2.09738	3.26754	1.28703	2.63074	1.16011	2.8291	2.12878	1.01742	3.3341	3.70812	2.95538	1.9978	3.08483	2.64715	1.04912	2.43084	6.84221	2.23787	2.20305
Pn00939	1.75131	1.65593	2.47818	2.28599	3.08277	4.03791	3.60561	2.11714	3.93169	2.62861	1.81607	3.9095	2.22033	2.02657	1.71291	4.11385	2.89226	2.25477	2.78303	3.58136	3.42657	1.9285	2.2177	4.51175	2.91007	2.18838	2.72276	6.2827	2.83874	2.93781	0	4.70257	3.07476	1.18154	4.45707	0.722811	3.1496	3.589
Pn09960	1.24354	1.97438	1.46472	1.76433	1.63904	1.4198	1.96675	2.13706	1.69199	7.21201	1.47092	1.27974	1.67585	6.53444	2.55793	2.89371	1.74232	5.49596	2.31869	3.53914	3.23333	3.58275	1.17064	2.72366	1.23322	6.99479	2.1862	2.03031	1.43351	5.77371	3.37745	1.99406	1.68033	3.867	2.57454	7.30648	2.24262	2.11336
Pn09957	5.64551	6.19585	4.29574	3.45036	5.47155	2.7535	0.49013	5.02841	3.04698	5.37324	3.99448	0.103769	4.12169	4.94564	5.15394	0.052976	5.04831	3.52856	5.26334	0.42286	2.28514	5.2003	7.87029	0.051517	11.3598	3.28547	4.23285	0.696788	1.76274	4.89944	10.7919	1.13172	4.82447	0	0	2.68087	2.71019	2.67055
Pn09956	10.8038	9.55406	8.09832	8.53307	11.8712	7.59864	8.30033	9.18388	7.80398	28.2315	13.2703	10.9648	8.9538	26.7684	15.0017	9.75957	12.1673	20.8596	12.0321	10.3308	9.5839	15.3993	9.74954	13.6834	8.40791	30.1474	15.2198	12.6304	12.3632	30.069	23.8691	12.5235	13.01	17.8526	14.1084	27.0864	13.3193	14.1376
Pn09955	0.906115	1.27699	1.62499	1.70249	1.339	1.36963	1.83256	2.29218	2.49914	1.23933	0.486324	0.846498	1.16386	1.16379	1.1103	1.45848	1.64512	2.18447	1.49079	1.29354	0.98853	2.85528	1.82389	0.945533	2.30567	2.16363	1.41389	1.47567	2.90354	2.31054	1.00551	0.961661	0.972442	0.052543	0	2.8936	2.07199	1.9087
Pn09952	0.304289	0.255787	0.80659	0.647822	0.583922	0.390916	0.475485	0.573942	0.771109	0.496444	0.578426	0.805357	0.307589	0.830398	0.704237	0.719535	0.605898	1.22262	1.56029	1.17945	1.14207	0.776165	0.694136	0.749737	2.08926	0.730449	0.70804	1.35197	1.3155	0.772422	0.956578	1.37244	1.85043	0	0	0.07653	1.20567	0.655473
Pn09950	63.1571	21.1336	38.2863	92.9266	58.0605	36.6365	66.552	47.9999	43.4645	17.5034	76.4732	97.642	26.9568	17.9395	76.9551	82.3951	42.3157	9.48789	69.4139	83.5671	59.8601	22.0837	71.9262	31.763	73.9116	30.0685	60.7	118.672	27.6825	20.0175	61.2164	75.0933	93.0113	12.6683	67.1472	2.51829	138.422	66.1588
Pn09948	2.99429	5.18268	3.58074	4.00235	4.4249	4.75326	3.85459	4.71747	6.77221	4.95886	5.02183	4.42983	4.41639	5.44955	5.70814	3.74879	5.72916	5.73267	4.18746	2.25619	4.66701	2.09702	4.87946	4.39724	3.74939	4.07506	3.44279	3.13104	2.20852	3.16418	3.57001	2.43658	4.91522	5.02772	4.72502	1.14936	4.62093	4.61128
Pn09945	0.511962	0.484243	0.509205	0.136385	0.334948	0.411273	0.867173	0.651797	0.32455	1.48874	0.291917	0.698983	0.310611	1.74747	1.60012	1.49185	0.637275	1.54291	1.25296	0.841383	0.423952	1.46959	0.438032	0.44143	0.79105	1.42488	0.62545	0.853339	0.996192	0.674793	0.33556	0.230965	0.824322	1.06927	0.791262	0.96236	0.413362	1.83516
Pn09944	0.296723	0.427539	0.561602	0.631305	0.798605	0.381077	1.58911	0.19189	0.69795	1.14065	0.62856	7.90722	3.03307	3.62323	0.588498	12.5855	2.363	1.94151	0.889169	4.67136	7.29877	2.05394	0.787298	0.083562	2.1826	3.77355	0.29589	8.42954	11.3237	2.88041	0.88794	5.81126	4.00245	0.461052	0.527058	8.46187	0.36732	10.4845
Pn09943	2.06735	1.23484	2.30775	3.0123	3.87236	3.77469	5.38498	3.07844	5.72248	4.66068	4.21925	5.61631	2.90395	1.78191	2.1155	1.43354	2.60005	0.131158	0	0.110028	0.144143	3.81654	2.234	2.03741	2.12928	3.84698	2.81036	6.69449	4.30438	4.46176	0	3.43553	2.74421	1.44758	2.86596	3.52675	2.46658	3.12889
Pn09939	1.71969	2.50251	5.96515	3.10164	2.07713	2.80568	3.72329	3.8174	3.52245	1.78181	2.18735	2.56153	2.24733	3.61253	2.66459	2.68162	4.94007	6.61795	3.88499	3.21096	5.60881	6.07585	2.71643	0.456226	4.70126	2.68559	2.6781	2.78176	3.60375	1.62734	0.832464	5.43093	1.63302	0.779631	1.43037	0.099409	6.54684	3.40425
Pn09938	1.39131	1.81269	4.24039	1.97404	1.74752	2.74024	1.93215	2.2044	3.8188	2.38292	1.63983	5.84492	2.36251	1.34973	1.67422	5.96866	2.90868	3.35404	3.63191	7.54952	7.12594	2.54311	2.90161	1.27987	4.5851	1.03223	1.35968	6.32349	1.14276	1.52138	0.048585	5.35449	4.7277	0.687093	1.1521	1.96177	2.96049	2.45521
Pn09936	22.96	24.572	28.2739	22.2907	23.1692	43.285	43.0627	21.4801	36.2892	18.487	27.3122	55.5076	42.3629	24.4654	21.5415	59.8289	39.5497	23.4842	28.8651	80.3307	83.5995	34.0658	31.2122	50.6297	46.2889	23.024	44.4432	106.421	62.2747	23.3072	9.92048	64.7131	59.2776	53.4065	45.6397	92.5318	28.7572	47.3777
Pn09935	5.474	7.34958	7.65812	5.28745	7.10907	3.38595	0.73921	7.91577	4.43128	1.73654	5.8965	1.9116	2.58224	2.39752	13.8654	1.4896	8.2253	1.09971	7.65514	1.07626	4.36419	2.71499	11.0006	0	6.89054	2.1237	15.4263	2.39054	2.43225	2.43468	3.0805	0.36577	8.43085	0	0	2.0651	21.0871	5.92564
Pn09933	1.5844	1.53698	0.646423	2.07744	1.40335	1.8796	1.58777	1.37926	2.47203	0.895216	0.694958	0.907539	0.221814	1.77469	1.86214	1.23526	1.33497	1.32227	1.19311	1.60232	0.888103	1.86572	1.96629	0.480411	1.38093	1.75578	1.87179	2.62502	2.05523	1.28512	0	0.989647	1.37358	0.359668	1.1311	0	2.9547	3.64087
Pn09930	9.0987	13.5985	14.5079	11.7438	8.0043	14.5515	17.0648	12.0271	20.1757	17.8911	13.5133	26.1275	20.046	12.5341	11.8993	22.8646	18.582	12.4441	10.5862	18.9488	19.657	15.4168	10.9174	6.17731	20.2448	11.3189	8.7542	23.3014	14.6822	10.7498	0.080242	20.9769	16.7469	5.99116	13.6639	4.81355	16.6505	21.5353
Pn09925	84.591	118.202	45.51	103.2	71.5153	43.449	19.788	93.085	57.7678	33.5253	63.4172	15.2961	38.7104	37.3504	59.9321	14.5747	34.3832	45.1384	63.7957	24.4359	46.7141	39.0232	88.221	5.39352	17.1436	33.6547	98.3403	11.2326	33.4264	20.8648	30.5559	25.8187	29.1491	3.00536	5.85219	92.0898	37.9324	18.4899
Pn09921	0	0.116078	0.060997	0	0	0.118254	0.047944	0.156287	0.408194	0.168942	0.157515	0.639528	0.223327	0.08373	0.191743	0.559776	0	0.055485	0.193121	0.511972	0.609738	0	0.180003	0	0.331845	0.120536	0	0.094383	0.179094	0.107862	2.17006	0.290647	0.148186	0.090941	0.28591	0.139098	8.46769	11.1841
Pn09919	14.7474	11.6365	15.8866	10.8343	10.4567	19.2491	6.83806	10.9292	15.0068	8.38105	10.2009	9.67825	12.4058	8.99985	11.0972	10.5578	16.6709	9.34671	16.6984	14.2378	20.984	13.711	16.8355	4.92314	25.4764	8.09715	10.8258	48.2844	14.1285	21.1794	41.8167	14.0319	42.7791	3.38192	4.57801	1.0777	24.7491	15.1617
Pn09915	0	0	0	0	0	0.208433	0	0	0.308457	3.37591	0	0	0	6.79066	0	0	0	1.56306	0	0	0.214778	1.75811	0	0	0.417437	7.43156	0	0	0.735991	8.0696	0	0	0.348029	0	0	6.91497	0.520877	10.6177
Pn09914	12.1219	12.9651	9.58279	9.23226	12.4008	13.9592	11.6035	11.2405	14.2613	29.5532	10.3481	9.00039	10.9537	41.1687	11.6165	15.6509	12.2997	37.0445	11.702	11.2272	13.2062	36.4455	18.0793	21.9311	15.9051	31.5828	15.9402	9.77922	16.5807	36.1	11.2605	14.0711	12.2505	18.3438	16.4232	11.9556	21.3672	34.2982
Pn09912	0	0	0.240814	0	0	0	0	0	0	7.44865	5.47958	5.40761	5.50561	0	0.378172	0	0	5.57632	6.3416	13.0287	13.7033	0	0	0	0	0.11884	0	9.40244	0.353065	6.80002	0	0	9.83671	0.265426	0	0	0.387574	0.526671
Pn09909	0.345458	1.453	0.764058	1.47208	0.482683	1.62981	0	0.521726	0.583815	0.704948	0.787745	0	0	1.67676	1.2803	0.817456	0.458876	0.694637	0.644473	0.46592	0.30555	0	0.225277	0	1.42375	0.905382	0.804664	0	0.597807	0.810417	0.241304	1.04041	0.86599	0	0	0	0.855681	0.132865
Pn09908	0	0.133111	0.139924	0	0.110497	0.203441	0.219961	0	0.13377	0.452139	0.240796	0.10478	0.256115	0.576219	0	0.427933	0.262757	1.01798	0.59051	0.85396	0.559371	1.0098	0.309622	0.936335	0.326173	0.138229	0	0.162365	0.547666	0.74207	0.110632	0	0.509806	0.416314	0.327258	0.159212	0	0.371882
Pn00239	21.6158	25.8214	38.6572	25.5438	22.2467	41.1243	37.1725	25.282	44.7544	20.186	23.238	94.2357	35.944	16.5591	25.9955	53.8743	34.0319	24.8088	25.4558	45.0217	45.4176	25.2605	30.2331	36.0832	39.7318	16.3186	24.0416	72.1115	25.5536	15.8735	28.7216	53.5527	37.2378	33.2519	40.0893	39.9434	20.4467	26.9699
Pn09905	8.03646	18.4939	36.8448	13.5283	6.93688	24.2892	31.6795	10.0519	28.4313	13.3826	23.3121	73.3039	28.1472	3.97943	6.9538	31.2265	28.9959	5.18407	9.36595	60.5358	40.5409	5.57692	8.75512	6.45991	19.826	3.78604	6.39783	61.5468	25.7909	4.87298	71.5163	35.5599	27.0178	2.3515	13.4876	2.11664	9.69619	10.6242
Pn09904	0.05762	0.290641	0.305564	0.490948	0.241255	0	0.480346	0	0.073032	0.211582	0.39428	0.228805	0.139811	0	0.64021	0.467178	0.22949	0.208371	0	0	0	0.367495	0.112674	0.340699	0.237394	0.377282	0	0.590907	0.149477	0.270029	0.483227	0.155949	0.123685	0.056732	0	4.6868	0.24857	1.08106
Pn09902	3.50924	7.77724	1.90291	2.37761	4.34107	1.50289	0.443165	3.24933	0.606404	1.82189	3.57785	0.527762	4.06352	2.41861	4.06109	0.10777	1.16464	5.12733	2.67684	0.430123	0.633924	7.39195	5.30231	0	2.4643	3.48116	2.59815	0	3.9998	4.36058	3.62208	0.09593	0.684745	0	0	7.21651	7.6938	10.176
Pn09898	0.2208	0	0.292701	0	0.23112	1.41853	1.15031	0.499758	0.279829	0.540464	0	0.328768	0.401796	0.803577	0.459965	0.78321	0.329767	1.59694	0.308783	0.893113	0.731273	0.844901	0.647633	0.435201	0.682253	0.650557	0.154135	0.339631	0.429583	0.646722	0.173576	0.099596	0.473942	0.435093	0.684071	0	0.834035	2.04039
Pn09896	0	0	0	0	0	0.154689	0	0	0	0	0	0	0.048693	0	0	0	0	0	0	0	0	0	0	0	0	0	0	0	0	0	0	0	0	0	0	0	0.435203	0.094646
Pn09895	5.90469	8.35173	5.17204	6.66838	10.8025	6.00272	6.90018	9.58773	5.66019	4.71215	6.20748	5.80961	4.17299	9.62184	7.62911	6.14007	3.88509	7.36501	7.2522	3.89388	5.37329	8.57858	10.7423	2.73258	4.75931	9.61399	8.6021	10.6871	5.32745	9.38427	6.29527	6.7623	4.73872	5.87457	8.28014	2.24657	15.5883	16.7081
Pn09893	3.08065	2.70717	3.27818	4.17235	4.2016	4.01703	3.88929	4.01466	4.02091	4.22565	4.47208	3.3814	3.00053	2.71693	4.92551	3.07456	3.7639	4.38841	4.96085	2.12375	4.32792	3.15479	4.65432	1.56416	4.23016	3.30004	4.75704	5.79014	3.32935	1.80463	8.0196	2.94716	3.40591	2.351	3.3334	4.44213	5.40323	3.18465
Pn09892	0	0	0	0	0	0	0	0	0	9.65782	0	0	0.448679	7.17968	0	1.43671	0	4.75485	0	0.997259	0	3.3808	0	0.911003	0	10.816	0	0	0	9.17032	0	1.39015	0	6.48574	3.62187	0.092738	0	0.43312
Pn09890	1.63812	1.82245	2.55396	1.64086	1.56333	4.57988	3.16168	2.29008	3.17408	2.71156	2.36298	2.48638	3.09729	1.84054	1.53869	2.05066	1.91863	2.09068	2.76246	1.60762	2.87192	2.33487	2.49637	1.13966	2.13363	2.71253	1.81614	3.21074	2.56188	2.65302	1.86774	1.86876	2.42998	0.856133	0.897243	0.072753	1.51095	2.37937
Pn09888	1.53064	1.48479	0.156108	1.12873	1.10923	1.21046	0.490803	0.532988	1.11934	1.29714	1.34279	0.526012	0.571406	1.50003	0.817666	0.656328	0.586196	0.993522	0.658639	0.654883	0.623959	1.20155	0.690736	0.928245	0.606383	2.08162	0.986326	0.120752	0.992715	1.58638	0	0	1.39011	0.579441	0.364435	0	0.507755	0.483061
Pn09887	0.451967	0.651429	0	0	0.675881	0.082991	0.134606	0.584549	0	0.395282	2.28255	0.064113	0.391736	0.587708	0.179381	0.392657	0.321486	4.59225	1.89623	1.0448	1.45432	0.741366	0	0.063624	0	0.253698	1.89311	0	0.251274	0.529527	1.21884	0	0.138615	0.126899	0	0	2.43242	0
Pn00030	0.264814	0.111292	0	0.187831	0.369565	1.87066	70.004	0.849137	2.96299	3.23931	0	14.9342	10.1169	6.18102	0	7.69268	0	1.75554	0.370325	7.80915	0	25.3264	0.08629	0	0	5.60487	0.123234	4.16246	0	3.15424	3.83719	39.5698	0	0.479817	0	2.8688	0.191133	93.7828
Pn09885	10.305	18.2981	5.21554	8.09357	8.72928	3.74754	11.5914	10.2808	7.73748	16.9367	14.5344	6.73263	2.46817	10.3688	9.60677	5.15387	3.78093	17.4083	21.2382	11.5197	11.1391	15.9161	7.62402	0.334018	2.16502	14.8298	15.9026	4.52061	4.74938	11.3585	4.19571	1.71289	1.96502	0.732197	0.418717	0	10.2069	23.4232
Pn00554	2.24101	3.21869	3.87971	3.58151	2.28069	3.44028	4.47684	3.09969	5.20863	3.12469	3.97548	1.42158	3.24788	2.15294	2.16169	1.8928	3.22338	3.75205	4.87517	2.20344	4.70115	3.81189	4.9912	1.53358	4.16793	3.83183	4.6064	1.40466	3.79527	2.11505	9.72603	2.24661	2.94	2.3873	1.34756	1.31116	3.55356	3.20755
Pn09883	1.33565	1.45175	1.8309	1.27424	1.68725	1.7156	1.48706	1.40733	2.6255	0.845158	1.47092	1.46256	1.56412	0.418874	1.27896	1.16682	1.87988	2.33162	2.70513	1.11762	1.76918	1.11594	2.88158	0.317761	2.65617	0.723599	0.900199	1.41649	0.537568	0.539599	3.1362	1.74481	1.08727	0.727906	1.4303	1.25254	1.54492	0.975399
Pn09881	0.121536	0.229901	0.402879	0	0.38166	0.859066	0.379995	0	0.61627	0.371959	0.346506	0.422329	0.442384	0.442426	0.16881	0.369539	0.242041	0.21976	0.679864	0.184364	0.885612	0.387602	0.653593	0.119767	0.187781	0.557089	0.509057	0.7479	0.236476	0.640761	1.01944	1.09652	0.456576	0.298898	0.375992	1.46335	1.17862	1.10349
Pn09879	0	0	0	0	0	0	0.114375	0	0	0	0	0.108964	0	0	0	0.11125	0	0	0.153512	0	0	0.280028	0.107324	0	0	0.287488	0	0	0	0.128608	0	0	0	0	0	0.165467	0	1.6747
Pn09877	0	0	0	0	0	0	0	0	0.071137	0	0	0	0	0.102141	0.077952	0.11377	0.111773	0.270636	0.313977	0.227037	0.148717	0	0.109756	0	0.231246	0	0	0.172677	0	0.13152	0.11767	0	0.240962	0	0.347705	0	0.12112	0
Pn09876	0	0	0.071089	0	0	0	0	0	0	0	0	0	0	0	0	0	0	0	0	0	0	0	0	0	0	0	0	0	0	0	0	0	0	0	0	0	0	0
Pn09875	1.25759	0.660726	0.694539	0.223144	1.59058	0.538569	0.382135	0.593006	0.995986	0.961831	1.37455	0.936177	1.20772	1.43008	1.16426	1.06207	0.939064	0.757947	0.879344	1.69553	1.11063	0.735149	1.12705	0.619702	1.5111	0.960579	1.53629	1.34322	1.83497	0.798082	0.494227	1.27627	0.899746	0.465008	1.29967	0.316148	2.60344	2.24614
Pn09874	51.219	46.8161	42.5329	40.3976	47.372	55.9898	30.212	47.4756	54.8118	48.5543	45.5579	28.0837	37.0179	61.9351	45.0115	41.3618	39.3401	59.7799	35.0939	37.8719	38.9163	63.7389	47.7978	56.6201	48.3991	54.7912	52.4399	36.737	45.9052	49.7209	43.6846	41.9518	50.083	72.7528	86.1649	102.143	114.624	204.854
Pn09873	0	0	0	0	0	0	0.116518	0	0	0	0.063766	0.333014	0	0	0.07765	0	0	0	0	0.113079	0.296283	0	0	0.055101	0	0.219651	0	0	0	0	0	0.403524	0.060007	0.110153	0	0.337029	0	0.065596
Pn09867	6.58436	8.53862	9.71958	8.20645	7.15247	8.94144	11.5888	9.98206	17.0097	9.35387	7.15468	13.5684	9.64731	9.15855	7.07509	6.54762	11.938	8.23678	8.16574	5.77944	6.17242	11.6488	6.49891	3.97875	5.18271	6.26417	6.85139	11.8502	9.10517	11.353	0.390808	8.18249	8.46767	7.57436	4.22624	26.1679	13.649	16.8405
Pn09865	0.717806	0.053234	0.167823	0.179668	1.72357	1.95218	0.04397	0.047786	0.481311	0.929616	1.49304	1.46635	0.870529	0.383946	0.234482	0.427867	0.21016	0.101786	0.295235	0.426896	0.223703	0.215362	0.784231	0.332946	0.521782	0.994987	0.943162	4.97741	1.69742	2.27557	2.25541	1.94223	3.44319	0.542783	3.54394	5.61953	0.5946	2.85972
Pn09862	0	0	0	0	0	0	0	0	0	0	0	0	0	0	0	0	0	0	0	0	0	0	0	0	0	0	0	0	0	0	0	0	0	0	0	0	0	0
Pn09861	3.49951	9.94816	2.04471	5.18084	4.59447	1.98182	3.64697	6.37683	5.33815	5.73592	6.35853	5.82973	2.80659	6.26126	5.35486	5.5306	3.4846	5.29098	6.38708	5.03857	4.95066	4.99374	7.13333	5.61133	1.77174	6.91329	7.94996	6.20476	4.23156	6.25427	18.78	5.4048	4.01075	5.07843	3.8549	6.96577	5.37085	9.97595
Pn09858	1.24464	0.697684	3.02677	2.5062	2.53346	12.5339	13.1207	1.56502	18.9412	2.03238	1.81355	9.47659	5.45443	3.02173	2.20947	6.02761	5.50907	0.333433	0.967028	5.87472	2.93195	2.82326	1.28474	0.136267	1.56711	1.63032	1.9309	2.69559	4.39559	1.2152	0.290146	7.36263	3.19191	0.814371	3.41529	0	11.1496	7.11165
Pn09857	17.8831	22.2035	15.0262	15.8201	21.3108	12.6555	10.0906	20.5496	16.1785	31.1799	26.734	15.0207	15.687	25.7328	19.5629	21.3026	22.6817	35.8835	24.6243	10.5721	12.9754	30.1795	18.13	18.7628	16.2088	29.2542	26.6576	13.8242	22.9811	26.6894	18.1098	14.9416	17.9526	23.5301	24.8905	1.82469	14.5501	17.0471
Pn09846	3.58841	3.77074	3.45945	3.58933	4.49595	2.58474	2.26594	3.01498	3.72072	2.1958	7.06902	1.94289	2.96808	2.47331	3.69981	1.54285	3.35629	1.17969	3.80172	2.03423	2.88106	5.40914	6.48517	1.17881	6.88784	3.20381	3.94722	1.67257	2.96181	1.27399	26.4983	2.8448	4.43466	4.76871	6.90775	1.55737	2.34767	7.46641
Pn09845	3.69466	4.65867	6.59724	3.38684	4.83408	4.28511	4.3301	4.23934	5.8519	4.45819	4.68212	6.36641	3.92153	4.76139	4.0617	7.80056	5.41546	6.49469	8.25257	7.41993	8.76891	6.74099	6.87302	4.65275	4.96789	5.24089	4.87164	9.78635	4.32599	6.25248	1.18302	6.38798	6.33291	4.5552	9.54843	0.077423	5.71053	4.61164
Pn09844	0	0	0	0.217087	0	0	0.106223	0	0	0	0	0	0.123687	0.185511	0	0.103335	0	0	0	0	0	0.130046	0	0.100493	0	1.53539	0.071179	0	0.396739	0.119463	0.053425	0	0	0	0	0	0.440711	2.03656
Pn09842	0.769721	0.711742	0.612115	0	1.12795	0.725173	1.28299	0.871096	1.2354	0.251166	0.702318	0.611175	0.871451	1.40041	0.427547	0.728052	0.561982	0.618542	0.430569	0.363213	0.475832	0.785358	1.1037	0.556307	0.792749	0.604718	1.21791	0.683992	0.998305	1.08216	0.591512	0.370318	1.37672	0.404906	0	0.232268	2.43945	4.09924
Pn09840	0	0.088481	0.09306	0	0.220315	0	0.073144	0.07939	0	0	0.319987	0.139346	0	0.127744	0	0.142219	0	0	0.196221	0.496693	0	0.26854	0.137206	0.138249	0.14454	0.091894	0	0.143942	0.182026	0	0.22079	0.379827	0.30125	0.068833	0	0	0.226174	0
Pn09839	5.08126	6.28364	7.83475	6.65619	6.08567	9.10068	11.1457	6.91168	15.661	8.72769	6.85433	12.0738	5.57074	8.35486	6.10583	9.60553	9.04735	14.1931	14.0068	15.4628	15.468	13.3966	12.0845	11.6532	12.6802	10.0435	7.91255	10.269	9.6949	6.06765	0	15.293	4.77116	4.43656	5.45829	0.221291	4.226	4.45145
Pn09838	1.17046	2.81763	2.67981	2.26579	1.83773	2.11902	1.71832	2.89006	2.69679	1.6928	2.54851	1.68988	3.35607	1.45206	2.73368	1.29404	2.70151	1.15436	3.86891	0.268992	1.76198	1.49287	4.88944	0.367031	2.57541	0.626993	1.63413	1.80028	2.55317	1.05965	0.501827	0.959891	1.82711	0.629376	1.15441	0.080232	2.24059	0.874536
Pn09836	5.60369	8.69201	8.94239	10.6611	9.11653	5.55035	5.60714	8.91228	10.1828	4.45287	6.47594	3.30972	4.77948	6.62043	9.89081	6.75508	9.20166	6.20793	10.6964	6.28108	6.02105	7.34434	10.5903	3.80513	5.77321	8.43236	11.6306	7.53699	6.87754	7.5413	1.43043	8.33741	7.6425	3.93183	11.6684	3.40588	13.1627	9.23107
Pn09835	0.043277	0.054563	0.344035	0	0.045297	0.333492	0.045069	0.048978	0.219262	0.211744	0.098727	0	0.472375	0.236125	0.120168	0.043854	1.63708	0.156489	0.12104	0.218775	1.49036	0.055185	0.253832	0.170623	1.29244	0.113314	0.302091	0.088726	0.112244	0.253514	0.317307	0.156134	1.02159	0.427813	0.134494	0.327165	0.328056	0.178357
Pn09832	0.122383	0.102862	0.270219	0	0.17079	0.157166	0	0.184672	0.309989	0.299361	0.418795	0.161901	0	0	0.566337	0.248025	0.162432	0.09834	0.114096	0.371191	0.270155	0.416127	0.319017	0.08042	0.252054	0	0.284758	1.00355	0.105801	0.143382	0.512675	0.073586	0.393931	0.242131	0.507441	0.061719	0.353664	0.336493
Pn09828	1.04481	2.4963	2.40557	2.69356	1.55413	1.41313	1.26052	3.11161	2.57855	3.29772	4.01382	2.89305	2.46831	2.00128	2.52017	1.39327	2.46383	1.85601	3.07608	1.27896	1.82123	1.54309	2.95702	1.08387	2.03897	2.16027	2.61033	2.48114	1.71179	2.19049	4.2652	1.43864	1.94757	1.24621	1.02226	4.47598	3.08625	3.00074
Pn09827	0.786837	0.440904	0.637099	0.465067	0.54904	0.168429	0.364189	0.494711	0.996644	0.588177	0.84763	0.260253	0.159047	0.318012	0.485522	0.354372	0.217578	0.316133	0.30565	0.265177	0.231598	0.334449	0.512783	0.430854	0.450164	0.343371	0.488217	0.627346	0.680256	0.512137	3.02197	3.70616	0.375235	0.172829	0.815003	0.925187	0.189326	0.669059
Pn09826	7.51206	5.55799	10.4901	11.6783	7.67439	9.1286	6.74613	8.04337	12.6496	8.08889	7.90137	7.05262	8.34717	11.5361	10.9295	7.52124	12.4936	8.34974	11.6374	8.82319	11.3801	11.1855	6.90383	3.36952	10.423	10.0705	8.91751	10.3294	11.2003	8.95914	0.471205	8.88548	8.0124	1.51116	1.81651	26.6486	11.6852	9.02643
Pn09824	4.15258	3.14113	5.60575	2.18723	4.13932	6.29748	2.80016	2.64073	4.40739	14.8002	4.01498	2.94281	3.30922	9.85233	4.61178	2.08387	4.8815	8.15116	4.64564	0.879626	3.56182	6.70662	3.94317	0.311859	3.8689	2.58858	1.15945	2.71592	0.410271	17.8387	13.2942	2.28277	6.15268	0.195681	0.984204	3.53138	3.60133	1.51512
Pn09822	0.717601	2.99309	2.56113	1.76341	1.50228	0.992973	2.30062	1.93656	3.14807	1.2836	0.566598	0.383563	0.133932	4.21878	1.83986	0.839153	1.9786	3.46004	1.23513	1.33967	1.09691	3.16838	1.45718	1.36	1.53507	2.02395	1.46428	0.792472	1.00236	2.06951	0	0.099596	1.00713	0.652639	0.171018	0.0832	1.25105	1.19833
Pn09820	0	0	0.071399	0	0	0.138412	0.448957	0	0	0.131836	0.184295	0.053466	0.065342	0	0	0	0.429033	0.064928	0.075326	0	0	0.274805	0	0	0.110954	0.141064	0.150402	0	0	0	0	0.194364	0.115614	0.106179	0	0.406071	0	0.158076
Pn09817	1.50608	0.712569	0.249997	0.80432	0.394205	0.726742	1.67021	0.532593	1.67322	0	1.93159	2.24544	0.571517	1.02954	1.57027	7.25323	1.50053	0.340483	1.18484	9.61931	2.86984	1.32193	1.28912	46.2692	0.970012	0.370085	2.49737	2.31933	0.732983	0	0	6.62814	0.505492	41.4701	15.5906	0.842705	1.30618	1.36533
Pn09814	0	0	0.111124	0	0	0.107719	0	0.094925	0.106233	0.307771	0.191347	0	0.254303	0.076269	0	0.169988	0.041747	0.758231	0.351885	0.042401	0	0.320855	0.040996	0.12401	0	0.274513	0.117097	0.042989	0.054385	0.343939	0	0.07565	0.134995	0.24884	0.260757	0.190292	0.18173	0.098803
Pn09813	109.122	76.1688	11.2307	97.8984	106.231	2.61011	0.309731	96.5748	3.64167	22.6772	85.3477	0	6.31161	24.7922	131.088	0	12.0875	29.15	101.943	0.300648	2.62578	26.4812	147.862	0.195364	14.1374	31.3398	66.3493	0	1.22115	25.7784	8.36	0	12.2313	0	0	10.0985	131.243	30.9289
Pn09810	41.6589	40.0734	28.7634	36.796	38.0995	32.7273	30.4645	38.0171	39.2383	73.528	43.3533	40.297	38.3036	71.8137	38.5553	40.7085	37.0737	66.8521	36.5929	46.905	40.1325	65.399	60.9259	52.3763	34.1373	87.3192	55.7491	32.0868	40.8021	76.4548	20.2582	53.6072	37.1185	30.298	36.0752	34.252	26.6657	50.2338
Pn09809	4.4048	7.29014	9.78052	7.50469	4.95647	7.99433	5.62218	7.60196	14.3745	7.47986	6.65633	17.599	9.61859	6.71283	7.4172	13.6714	13.7602	8.82724	10.4719	9.7436	12.4001	9.83212	10.8741	4.23245	14.0641	6.63324	9.91646	9.09026	6.14171	4.25753	0.173134	9.0402	5.90922	0.434005	1.7059	0.331969	10.5777	9.2396
Pn09807	14.8358	17.8503	12.6358	43.9372	17.0581	8.16321	0.447371	38.1383	19.1558	2.41743	16.7191	1.02256	9.26607	0	3.2181	0.869391	2.1357	1.44749	20.1491	0.954329	4.8874	3.50279	22.4795	0.591382	7.33403	3.25866	17.722	1.32029	6.0092	4.42083	1.26067	0.851456	21.4569	0.083779	1.05439	0.3847	13.396	8.42874
Pn09805	0.461878	0.145611	0	0.245966	0.241737	0.296762	0.54147	0.130676	0.365892	0.848024	0.197533	0.114631	0.350227	2.41665	0	0	0.057487	2.29666	0.322963	0.11677	0.458929	0.957396	0.395147	0.056896	0.237868	0.680465	0.080607	0.769716	0.224663	0.473494	0.726292	0.052087	0.247864	0.113688	0.715013	0.173927	0.435852	0.947788
Pn09800	2.3848	2.73379	1.79615	2.30843	1.53179	4.24798	3.16238	1.90148	3.5717	3.05122	1.48357	4.30401	4.07657	3.15593	1.5054	4.17463	2.48237	3.26666	2.12231	3.01441	4.23628	3.31829	1.80169	2.24344	3.68436	2.626	1.96744	3.7793	3.93674	3.17502	4.71498	4.20496	2.50124	3.04472	2.01555	0	4.27132	8.87489
Pn09799	2.57403	1.77963	3.68516	3.70963	3.12867	3.25238	4.62582	3.61788	5.1004	2.43737	2.08368	3.29544	1.51047	1.51001	2.07495	2.73453	1.73576	4.05329	5.34134	4.53321	4.78399	5.13497	4.34244	1.75963	5.25864	3.69583	3.12985	5.95784	5.06075	3.40482	0.521774	5.42948	2.40547	1.39609	2.32348	0.439602	4.94796	5.94272
Pn09796	151.323	128.189	113.444	206.634	135.883	88.8319	57.972	215.076	151.115	199.578	219.926	125.855	154.035	96.0228	174.344	83.0659	107.453	244.903	222.932	127.196	203.61	141.739	133.116	51.2035	127.403	150.036	191.434	69.4185	131.01	155.903	30.77	63.4159	128.494	32.2854	40.4954	42.1458	103.562	50.1957
Pn09795	0	0	0	0	0	0	0	0	0	0.458163	0	0	0	0.340583	0	0	0	0	0	0.378087	0	0.477069	0	0.092026	0	0.12243	0	0.095908	0.121242	0.218908	0.19628	0	0	0	0.573183	0	0.199476	1.03004
Pn09794	0	0	0.184761	0	0	0.895474	1.45222	0	0.294385	2.10375	0.053011	0.322852	0.450967	2.62072	0	0	0.046269	2.91306	0	0.375936	0	2.96345	0	0	0	2.98163	0	0	0	2.45031	0	0.964198	0	0.045903	0.288634	0.070212	0.452555	4.37405
Pn09791	0.41198	0	0	0	0	0.19848	0.160947	0	0.39152	0.378093	0.234939	0.613356	0.062469	0.374775	0.214536	0.313134	0.3589	1.30357	0.216051	0.729016	0.545747	0.656799	0.201387	0.203014	0.371268	0.809165	0.143794	0.21121	0.267163	0.241336	0.26983	0.78973	0.276326	0.203164	0	0.388474	0.333819	0.181483
Pn09790	0	0.385434	0.304092	0	0.799725	0.196469	0.717045	0.432247	0.872215	0.280764	0	0.531195	0.092724	0.139144	0.212299	0.154877	0.152177	0.460487	0.106838	0.077274	0.202471	0.194977	0.298843	0.2258	0.157408	0.800633	0.106664	0.862253	0.198233	0.268507	0.160343	0.137884	0.4101	0.14965	1.17691	0	6.88391	5.65762
Pn09789	0.420466	0.265092	0.696648	0.447644	0.440111	0.675255	0.602322	1.01116	0.333004	0.578851	0.719327	0.88685	1.02011	0.57377	0.948831	0.585911	0.209314	0.570182	0.220502	0.637752	0.696246	0.469241	0.565231	0.414385	0.974367	0.688209	0.587026	0.538918	0.545342	0.492615	0	1.23272	0.507642	0.103644	0	0	1.02178	0.43205
Pn09787	0.143201	0	0.569915	0.305369	0	0.552338	0.298634	0.162056	0.726506	0.350792	0.326584	0	0.34759	0.78233	0.198959	0.145156	0	1.81268	0.801082	0.362109	0.569271	1.64454	0.42012	0	0.590102	0.844132	0.199944	0	0.65025	1.17443	0.150243	0.129225	0.614948	0.14045	0	0	0	0.083623
Pn09785	1.50712	4.60515	3.68887	3.33391	2.42706	2.6071	4.22836	2.75519	4.62877	2.6962	2.37989	2.87729	2.46143	2.63735	3.30083	2.34995	2.59731	3.07449	5.18813	3.75162	5.75964	4.88014	5.49758	1.02824	5.07498	2.96052	3.64187	6.47969	2.78196	2.44487	3.88914	5.1773	2.79967	2.56806	3.0508	6.19878	11.1893	12.5057
Pn00990	41.0401	56.9417	180.58	49.4978	52.8836	221.637	96.1019	38.759	199.91	34.7347	41.7764	173.437	127.608	18.8904	14.8262	131.234	57.8947	26.3576	26.089	115.178	65.1631	39.5165	34.9545	1196.91	115.235	71.3585	54.8022	255.259	341.941	41.0018	9.86598	79.8639	129.783	161.383	483.504	112.125	158.975	141.927
Pn09781	6.15067	4.89167	1.56744	6.44488	6.38834	1.15472	1.82337	5.88991	2.03792	1.79439	11.6563	5.3057	2.52501	2.23767	5.5183	3.83569	3.67395	1.71087	10.5863	5.31005	4.51231	0.784379	4.85658	2.37821	1.94903	1.4867	9.18145	3.49241	1.53399	1.82923	15.3167	4.13964	3.19853	2.33591	0.734411	2.2867	0.61412	0.528639
Pn09778	1.08407	0.797308	1.07733	2.30697	0.661896	1.50844	0.470436	0.971269	1.60211	0.828842	2.00933	1.12058	0.876547	0.985892	1.12887	0.732372	1.0792	1.47001	2.52668	1.32443	0.777792	1.20962	1.89874	0.311642	1.25597	1.30102	1.38734	1.06503	1.64019	1.00549	4.921	0.855584	1.16325	0.624803	0.561228	5.73391	1.31999	1.64792
Pn09777	10.4108	13.0257	20.276	9.65476	13.8474	16.2459	28.7575	13.3262	22.202	16.4201	12.3561	19.3327	13.6752	16.3269	13.2834	24.8287	23.0369	15.021	11.6958	24.863	23.1857	19.6061	11.2679	9.75189	16.794	14.5358	10.9622	17.955	14.1739	18.9961	2.24006	18.1776	17.869	4.83585	10.4932	0.255233	18.9018	41.3459
Pn09776	1.70686	4.86009	4.96325	3.51783	2.82403	2.26388	3.95848	5.17182	5.30321	3.23453	4.2701	3.17001	4.47532	5.71091	6.72901	2.84587	5.0984	4.77866	5.31297	3.61905	4.23061	4.7756	3.44527	3.41851	2.94892	3.10032	3.99733	5.47674	3.14227	4.51556	13.5044	3.22864	3.48644	0.868011	1.7059	0.248977	1.84218	3.48908
Pn09775	0.801977	0.741591	0.921307	0.2277	0.727526	1.03039	1.33689	1.08912	1.42281	0.261717	0.609777	2.12278	1.16745	0.486412	0.593985	0.758579	0.585554	0.644472	1.57015	0.973148	0.920752	0.409156	0.679535	0.579605	1.32159	0.280039	0.821092	1.6447	0.346725	0.250558	0.056034	0.434082	0.51641	0.474324	0	0.161244	0.750491	0.659086
Pn09774	13.3724	8.78808	11.1101	16.5076	10.0937	13.844	9.09944	9.63735	14.371	8.27511	9.63074	16.2866	9.65185	14.8665	9.38704	11.2004	12.8272	13.9997	13.0911	20.5729	19.8645	12.3032	9.84212	4.50767	12.6159	10.1411	10.2199	20.2897	10.7744	10.967	8.86037	17.3383	13.9781	3.03828	3.69233	0.633979	17.0926	12.8275
Pn09773	30.5084	25.9844	21.3934	27.598	29.6843	27.605	25.4474	31.5984	28.7677	38.4492	18.0794	20.2961	23.2282	40.9888	19.7641	30.4926	28.1597	41.5623	14.3432	20.0534	17.4765	31.462	20.9054	24.5368	21.4011	33.991	18.5321	19.1068	23.3735	32.1093	16.923	23.8816	26.3761	31.0644	28.8716	8.63335	16.6878	40.3432
Pn09768	6.34057	10.0213	5.16957	3.74815	8.47709	7.85875	3.02752	7.52111	6.8808	14.7869	8.88477	1.5177	8.43787	13.3579	11.4642	4.8012	6.84796	13.0778	10.7906	3.32277	2.63212	11.5036	10.0112	18.9672	7.08336	16.6131	12.7997	1.33257	5.84789	15.4839	3.3672	3.17133	7.38181	0.5986	6.11993	3.77881	4.58927	2.71744
Pn09765	6.60973	4.87308	3.64636	11.3617	9.16658	6.73581	6.5381	9.61686	7.08162	4.94486	10.8635	7.25028	3.96022	4.53621	8.59012	4.87341	4.7887	4.45026	12.8458	7.81588	7.05393	5.04025	16.5405	4.39746	8.40269	1.57471	8.7499	8.0177	3.67593	2.01146	45.0686	6.97336	2.94979	1.84492	2.63852	1.41193	2.8471	1.29798
Pn09764	1.59171	0.790609	1.53409	1.43735	2.01944	1.92074	2.26086	1.96511	2.74986	2.41952	3.1358	3.20717	2.80822	2.54453	1.47343	0.977591	1.58463	2.96509	5.26126	3.80405	4.15294	4.85947	3.39507	1.42615	3.47722	1.3262	2.15485	2.6209	2.18941	2.59946	1.415	2.61047	1.96685	0.333306	1.49705	0	2.34715	3.26105
Pn09762	24.6556	38.958	1.65361	34.1095	24.94	1.69167	1.51635	37.934	1.4053	243.174	13.5049	2.75123	0.168097	281.471	14.7213	4.21203	2.27612	190.611	15.9814	5.88411	1.8354	43.9189	18.3538	1.43309	1.71231	96.887	19.7266	1.63415	1.25789	149.626	12.7869	0.937423	2.75092	1.56332	1.49653	4.26427	12.4327	5.1802
Pn09761	0.512541	0.7109	2.78522	0.654739	0.536485	1.64617	1.0679	0.580045	1.23394	2.06966	0.87686	2.23832	1.3678	1.3055	0.427042	2.23352	1.42881	2.40946	0.86012	1.76209	1.69739	2.68013	1.50326	0.353595	2.16428	1.14089	0.787128	1.62913	1.39597	1.38113	1.45017	2.63539	1.4301	0.960532	0.95373	0.231997	0.996794	2.25798
Pn09760	0.846095	0.888995	2.8653	0.600264	1.5744	5.55484	2.93756	0.851144	3.8111	102.247	0.750593	6.43733	4.96013	61.3059	1.56639	12.0038	3.27568	134.506	3.35244	11.1213	5.97727	70.7341	1.33262	0.277971	3.43702	169.673	0.262496	11.0837	3.71858	174.079	1.96982	8.9886	2.42112	0.603441	1.16751	65.5335	3.20345	11.8319
Pn09759	27.0136	20.0669	41.4635	17.4784	21.7567	15.1397	13.3061	20.8692	9.46065	63.9532	20.4675	31.6586	19.3069	107.66	26.5569	51.4457	13.2656	72.4886	20.7005	51.7073	21.9809	19.6698	12.845	23.0343	18.1693	25.363	32.8078	62.7511	14.7206	55.9281	0	13.6332	42.9638	33.4825	35.2902	82.5018	29.6985	50.6743
Pn09758	0.605659	0.347149	0.948856	0.234522	0.461067	0.990447	0.344215	0.498489	0.907129	2.35851	0.816343	0.874486	1.73669	3.40651	0.994058	1.84145	2.52179	0.199111	0.538997	0.612455	0.364708	3.72216	0.807485	0.596883	2.72208	0.865205	0.461231	0.564612	0.285661	0.387048	0	2.38423	0.236369	0.922261	0.34118	0.331969	0.772526	0.807657
Pn09757	0	0	0.710014	0.228124	0	0.275282	5.35747	0	0.271515	4.98187	0	9.25122	1.29958	2.92389	0	2.22567	2.50655	3.74486	0	0.866624	4.82517	9.97459	0	0	5.13065	3.85767	0	3.35042	2.22315	6.27555	1.06663	2.60932	3.33415	0.211195	0	0.565384	0.115671	12.9228
Pn09756	1.69152	1.35091	0.523239	1.44112	1.23941	0.796962	0.881283	1.46761	1.64362	0.759119	2.18636	0.839582	0.752447	0.615642	1.25292	0.628585	1.45966	0.747635	1.65588	0.684212	0.448182	0.863046	1.3782	0.444529	1.27764	1.47672	2.04674	0.809497	0.73134	0.396356	2.00952	0.712139	1.21029	0.388743	0.698528	0	1.03413	0.562198
Pn09753	1.91052	4.81724	4.64	2.53999	3.54103	12.8293	2.44518	2.61264	11.039	6.47417	2.40629	3.04072	3.52357	6.22447	3.81261	2.62157	4.1601	4.84536	4.95379	2.05224	3.8483	7.00349	6.30293	4.51175	4.46758	7.86777	6.16788	2.36621	9.75494	6.01551	1.83399	1.90257	3.03205	2.08739	2.35234	0.481874	2.84759	5.86438
Pn09752	5.90471	4.48775	1.22059	2.94012	4.86529	0.699161	1.48268	3.22277	1.2199	2.25371	9.69682	2.20222	1.77754	2.894	4.99994	2.97048	0.66699	3.23043	3.80656	2.87906	0.831996	3.0437	3.39772	94.8131	1.85437	2.63151	23.5024	2.10339	2.33515	1.96252	0.745619	2.4173	0.763862	61.4583	27.6006	0.12668	0.725881	4.39046
Pn09749	0.822495	0.907465	2.18029	1.09448	0.968534	2.17939	5.19467	0.872645	3.12658	0.251613	0.820826	2.14292	1.24715	0.374107	1.21354	1.30241	0.818883	0.74357	1.79723	1.45544	1.56623	0.262252	1.4072	0.810611	1.3236	0.538483	0.502384	2.84626	1.2001	0.602269	4.36344	3.24605	1.54467	0.202808	0.637679	0	0.555391	0.422719
Pn09746	0.406851	0.146587	1.07881	0.371432	0.669231	0.970953	1.02965	0.460429	0.7367	0.711434	0.198856	0.807805	0.705153	0	0.161448	0.117812	0.6366	0.140124	0	0.293882	0	0.3707	0.625109	0.286387	0.179597	0.761144	0.405737	0.596063	0.452339	0.476666	0.365587	0.209745	0.249527	0.114437	0	0.087537	0.12535	0.238508
Pn09744	4.12775	3.76476	6.45825	9.15698	4.36637	8.57268	5.39631	6.06296	10.9575	4.61946	5.76007	10.3269	4.36711	6.86847	9.87666	10.3236	10.9722	9.20962	9.08845	9.23472	11.2255	6.3835	8.75705	7.57428	9.45131	6.32383	9.19577	10.5335	9.39616	4.83602	8.2334	7.24808	8.38705	3.86274	6.95873	1.26127	10.0794	10.5722
Pn09743	1.20362	1.30097	2.2036	1.7092	1.79984	1.98856	0.895876	1.62158	2.54258	0.982152	0.980492	1.42246	0.973499	1.56459	1.59205	2.09118	2.33983	1.03635	1.68323	1.44901	1.97423	1.75464	1.96137	1.52505	1.41683	2.25171	1.60042	0.940446	2.37898	0.805805	5.28731	1.9132	0.307577	0.338624	0.887367	0.345363	5.44011	2.35254
Pn09742	4.13989	4.73949	3.39377	4.98817	5.13162	3.00955	2.38373	3.8837	5.1084	5.59986	5.90194	3.67682	2.57719	4.95597	4.69022	3.0363	3.30838	1.90419	3.50417	2.20332	2.16487	3.68238	2.23681	1.87891	2.74911	3.78049	5.32357	3.79832	1.90761	4.21208	2.34082	2.06391	4.0338	2.57666	3.0383	0	7.52648	5.53027
Pn09740	91.6272	94.8245	38.7409	112.206	75.9232	21.722	7.61258	110.394	33.7253	28.5221	113.626	21.9696	26.7853	23.1932	121.171	18.8638	38.9231	19.7366	124.408	16.9882	30.0274	23.7406	111.691	13.8763	40.8135	27.9349	88.8321	26.9613	17.5011	25.619	76.2423	16.8875	51.4567	9.04291	10.2495	43.5107	85.2911	25.5482
Pn09737	2.83242	3.79788	5.36149	4.11397	2.77641	2.30984	4.21414	3.96872	5.63811	5.2798	4.46145	14.9902	4.30774	1.96257	3.05868	11.6633	5.5946	4.44366	3.01788	6.59123	6.01464	3.26792	3.42815	1.81683	5.00042	2.23672	4.01708	29.8659	3.5566	3.31843	0.70644	6.16389	6.89867	1.24385	8.93826	11.0752	6.42355	4.84162
Pn00362	10.4521	21.0741	1.2182	8.07371	11.4818	3.32086	0.897659	8.12399	3.71228	5.90464	7.40104	1.59632	2.64761	9.51075	4.38685	7.21729	2.2873	114.086	11.5651	2.14879	2.96723	12.0139	11.3424	25.5811	1.89286	8.04708	14.4324	2.00242	25.6993	7.73763	4.75602	2.3833	2.4655	82.4464	30.5852	17.9075	4.7694	1.95305
Pn09736	0.630648	0.715795	1.75623	0.806356	1.12226	0.648447	1.11746	0.071369	0.559681	2.16194	1.22262	4.88421	1.07131	2.41079	1.57682	2.3011	3.0144	2.96491	1.76392	2.74254	3.50937	0.563185	0.67832	0.807888	0.909464	1.15635	0.704406	2.58741	0.818079	1.1083	3.76956	1.47942	1.0154	0.247999	1.36491	5.02757	0.950739	7.42045
Pn09735	5.94132	7.1287	3.23828	7.24094	8.0242	3.56978	4.69132	8.40483	4.61336	4.16206	10.3834	3.42363	2.78958	3.39923	11.2435	2.52488	4.43616	3.29196	12.865	2.61611	3.74459	3.66625	12.5066	1.88894	4.24368	3.32487	8.16093	3.29123	1.05637	4.82765	13.554	1.51268	3.85619	1.2299	2.52832	0.217068	8.65358	4.11305
Pn09733	3.56207	3.53311	4.15393	10.8165	3.97695	1.89124	0.890453	5.75123	4.39235	1.85939	8.01733	1.64967	2.30427	2.15986	1.64865	3.03219	2.55326	1.60293	2.05896	1.7768	1.1324	2.3016	2.60011	0.468101	2.49454	1.61677	4.44255	1.94768	6.22109	1.16852	1.39325	3.25587	2.08957	0.562739	0.589753	2.65401	1.74658	1.75948
Pn09732	0.487211	0.184294	0.258271	0.414839	0.458968	0.500694	0	0	0.617271	0.417273	0.277849	0.290117	0	0	0.608866	0.444365	0.09701	0.587269	0.817608	0.344842	0.83899	0.12427	0.285784	0.096037	0.853009	0.191374	0	1.19884	0.568686	0.285406	0	0.527377	0.36598	0.19236	0	0.073559	0.42143	0.229116
Pn09731	1.6159	2.92056	4.14114	2.75285	2.08608	5.9517	6.39764	2.68212	6.34808	7.38283	1.65866	2.40595	3.65917	6.07656	2.01966	1.52847	2.62783	7.53159	1.35587	1.63401	2.92556	9.82429	4.16027	1.06167	5.54768	6.27734	1.80482	1.76744	7.40538	5.67956	3.44364	4.56756	2.71692	2.65447	1.00161	0.243642	8.95565	17.2303
Pn09729	13.3733	18.0854	16.3041	12.932	13.8911	15.279	13.0277	17.503	17.8506	14.865	12.8659	23.1015	14.055	14.0226	13.609	24.8295	19.8192	17.8427	22.7707	23.1225	31.5766	16.4702	18.1145	11.2182	23.0782	13.5006	14.8938	31.6108	15.2262	16.9837	0.160465	23.4366	32.1541	7.04887	24.2213	3.69687	13.2366	7.28616
Pn09727	0.143346	0.180739	0.126641	0	0.500131	0.184134	0.29862	0.648905	0.121069	0.526129	0.599491	0.474193	0.28978	0.608434	0.265385	0.484217	0.475692	0.691134	0.534564	0.048313	0.126585	0.487486	0.653968	0.282561	0.59051	0.437924	0.266834	0	0	0.447847	0.200245	0.172401	0.512742	0.047175	0	1.08239	0.36174	0.337141
Pn09725	0.684676	0.517952	0.483864	0.485694	0.573311	1.17257	0	0.56823	0.925144	1.84268	0.67682	1.81182	0.664336	0.996287	0.697132	1.61893	0.908805	1.32043	1.27664	2.21524	2.59979	1.45519	0.937055	0.404897	1.08116	2.0916	1.21077	2.62044	1.53907	1.76475	0.765064	1.8527	1.37142	0.315647	0.283532	1.51735	0.691545	0.805658
Pn09723	0.212291	0.936909	0.633135	1.0171	0.611078	0.409126	0	0.420436	0	0.519583	0.907955	0.105358	0.38629	0.2897	0.958131	0.053786	0.211364	0.767687	2.67192	0.912332	0.63276	0.676914	1.03776	0	2.02248	0.903438	0.66687	0.380941	0.137671	1.18141	1.16806	0.47877	0.569573	0.052322	0	4.96237	0.630439	1.30864
Pn09722	0.35957	0.529017	0.794597	0.383032	0.250924	1.84837	0.499642	0.27128	1.21546	0.513527	0.273378	1.18995	1.30879	1.19982	0.166475	0.242954	0.716082	1.22809	1.00571	0.48484	1.42914	1.9112	0.351576	0.17717	0.617282	0.4709	0.920374	0.24585	1.3215	1.54466	0.628319	0.865087	0.450261	0.353805	0.370878	5.68359	2.45442	5.96927
Pn09721	59.7176	62.9541	2.34689	54.0321	69.0971	1.01106	0.409924	68.4179	1.12182	3.79174	52.0096	1.65987	2.50601	4.65336	96.5146	1.7946	3.4281	4.26911	54.4823	3.53143	5.21282	4.32868	95.6994	4.21787	3.39428	8.05087	69.0879	1.66431	0.956953	3.51552	13.6585	1.73051	4.64529	0.679659	0	0	71.0476	3.96089
Pn09719	1.5523	1.37013	3.01761	4.40675	2.70803	2.12724	5.71398	2.63511	6.35984	3.22917	2.3606	3.90315	2.13408	5.08366	3.44898	4.87675	3.60614	4.11648	2.96679	4.76123	4.72954	7.52328	5.00814	0	3.83699	0	0.07224	7.37462	0.201329	5.69847	0.433793	7.70163	3.77598	0.816477	6.09716	0.156121	11.8504	8.81292
Pn09718	70.9764	64.4791	25.9791	33.8185	71.0855	21.0665	39.1374	43.2277	31.8747	430.38	45.1981	72.2944	85.4926	427.941	49.6155	43.8126	31.0164	354.763	18.2632	56.6608	18.9468	248.417	25.0925	55.2053	28.0481	356.028	42.21	41.7273	23.7173	508.959	19.3801	64.4542	36.167	90.969	141.237	17.6685	34.7825	68.911
Pn09712	0.047808	0	0	0	0	0	0	0	0	0	0.109058	0	0	0	0	0	0	0	0	0	0	0	0	0	0	0	0	0	0	0.056012	0	0	0	0	0	0	0	0
Pn09707	4.1593	5.44127	3.85905	3.87447	4.13594	5.00968	3.1957	3.41264	4.61163	6.99834	3.26137	5.67643	4.85625	6.14863	5.1261	4.63669	6.47043	9.77652	7.27077	4.04806	7.6449	5.76901	3.91391	2.56199	5.56891	3.60812	5.95209	3.99822	5.86657	6.03035	0	4.83076	3.29194	2.56355	4.6751	10.5096	4.43681	4.97686
Pn09705	0.363821	0.802745	2.53094	0.096781	0.095201	0.934608	3.88392	0.514677	2.65001	0.445068	0.155616	1.17335	0.992843	0.827187	0.126286	1.01388	0.996014	1.20595	0.25439	0.735702	0.963811	1.56583	0.355663	2.24118	0.468345	0.833568	0.126982	0.932432	1.76933	0.745934	0.285844	0.492239	0.927186	1.25801	1.69502	0	1.87025	1.28439
Pn09704	0.116791	0	0	0	0.061126	0	0	0.132171	0	0	0.266389	0.231891	0	0.106277	0.32442	0.236736	0	0	0	0.059054	0.154729	0	0	0.230188	0	0	0.326119	0.838426	0.151491	0.068416	0.122439	0	0.125352	0	0	0	0.377791	0.068461
Pn09703	19.1651	21.3824	16.1995	17.8993	19.8674	18.5954	17.0409	19.1408	17.2333	28.4494	24.9526	23.032	20.0675	38.789	23.483	22.5417	19.4452	25.3719	23.1377	21.5151	23.0723	24.4985	18.1065	16.8962	21.1096	31.1691	26.6921	24.6418	21.3975	32.5765	15.2625	22.1369	20.8117	5.49327	18.9832	6.8051	16.2126	19.1968
Pn09702	0.183719	0	0.162406	0	0.064104	0.157409	0.127651	0	0	0.149942	0	0.121604	0.222912	0	0	0	0	0	0	0.371594	0	0.156246	0.119759	0	0.630801	0.240609	0	0.251239	0	0.286994	0.064212	0.994543	0.131464	0.240943	0.378865	1.56669	0.131957	0.430417
Pn09699	5.21374	5.63458	3.51612	3.66575	5.21354	5.26192	6.73947	6.1112	5.42542	7.00483	5.30962	5.9131	5.19447	7.62082	5.68791	4.38717	5.88557	7.29439	6.18443	5.93053	5.79617	7.3612	4.32327	5.36811	5.46526	8.41078	7.47386	6.29955	7.00306	8.45354	3.02364	6.2144	6.09419	1.01147	4.77003	16.0337	4.63347	7.25603
Pn09698	1.09911	1.03947	0.582799	0.936296	0.920381	1.41223	0.11452	1.30605	1.11434	1.21064	1.0655	0.600064	0.600018	1.70001	1.60273	0.612649	1.64152	1.39113	2.15189	1.33372	1.89287	0.911245	1.77309	0	1.86787	2.30282	2.30177	1.23978	0.926632	3.0905	0.806417	0.297462	1.29756	0.162447	0.510811	3.1478	2.1353	0.709409
Pn09692	2.40544	2.48133	4.11426	2.60569	2.56348	5.44862	3.00608	3.06875	5.37352	7.32918	2.99314	2.34346	3.97818	5.96574	3.15749	3.50119	4.74559	9.2779	6.05491	2.52046	5.73494	5.96734	3.63405	2.37089	5.85508	6.18379	3.17501	1.74849	4.93435	5.12396	25.2875	3.39245	5.86601	2.20466	3.66934	0.264471	4.6408	10.9935
Pn09691	0.696526	0.439173	0.769546	0.741866	0.425304	0.596708	0.907293	0.394126	0.735711	0.426287	0.264786	0.518607	0.352104	0.316906	0	1.11772	0.462362	0.629715	0.324692	0.469581	1.07657	1.11061	0.681023	0	0.597857	0.608099	0.324155	0.714316	0.6776	0.816049	0	0.314196	0.560683	0.457145	0.718782	0.087422	2.94184	2.34791
Pn09690	2.90756	0.418937	0.495259	0.88367	5.21695	7.57473	1.47059	0.893151	0.578674	11.5831	6.34878	13.2293	5.54105	8.91335	5.07453	8.41798	7.31848	9.56233	7.08647	7.34899	7.8671	1.0063	0.649648	3.93035	0.684379	22.4031	12.1775	0.723799	13.3043	0.340645	86.8301	7.64238	0.75764	1.02702	5.42402	2.95301	1.75511	5.33385
Pn09688	10.252	19.7698	28.3345	14.6623	12.1858	24.656	10.1356	18.4134	27.7603	21.8676	13.4258	5.84554	16.2129	25.649	19.1115	14.6149	29.1793	20.6512	9.98998	7.55913	13.4962	21.0123	12.9354	8.99417	18.3281	23.7372	17.3615	11.8055	15.6163	21.7753	5.82725	11.1603	22.5072	7.53643	7.35616	23.5599	52.0901	49.555
Pn09687	1.73983	1.1655	2.52251	2.19991	1.47968	2.37516	2.20929	0.922953	2.75609	1.66348	1.48822	2.05082	2.04468	2.57225	2.03867	1.59795	2.32775	2.35937	3.87775	2.63901	4.32159	4.50762	3.24258	1.39314	4.98388	4.34294	2.12542	2.50886	2.46818	2.48428	3.19119	3.53147	1.63382	0.964458	2.02178	3.4426	1.4086	1.59539
Pn09686	19.1352	21.0246	31.3388	25.1904	20.11	31.621	43.574	24.7842	34.5137	24.2647	25.5693	45.81	31.0273	26.9551	29.7037	65.3132	42.8073	27.214	27.0748	67.6687	51.8044	20.7939	18.3481	30.7844	35.3463	24.6759	21.082	55.4501	31.8092	24.7836	0.156874	54.6386	40.928	12.1589	17.972	58.1751	25.4308	16.8332
Pn09685	3.84117	4.55031	8.87359	3.22342	4.75182	14.883	17.8308	6.12534	14.4587	24.9337	3.11958	9.47558	9.17931	32.1996	4.60746	11.6791	5.9689	88.046	8.46465	8.47516	7.17072	76.3183	11.893	11.2988	14.1473	20.3498	4.30658	7.28174	10.2668	26.2518	15.3753	11.1314	6.99613	28.4178	17.1162	12.359	4.142	34.8681
Pn09684	1.299	1.57244	3.85673	0.995692	2.77377	1.13485	1.13677	2.35214	2.63364	1.33525	1.7186	0.928314	1.38667	2.83613	3.46346	1.10582	2.0693	2.69319	5.59514	1.99655	2.95976	3.11472	3.70836	0.358463	1.33788	4.21829	3.55461	5.00809	3.57174	3.10468	11.3805	1.64054	3.6803	0.973572	1.93338	1.25413	2.30129	2.99045
Pn09683	4.37724	5.66915	7.05849	4.78859	9.47346	7.82961	6.90413	6.49332	7.42298	12.6714	9.03958	8.16281	8.32499	11.304	10.7626	9.17252	9.12945	10.4105	7.27961	8.79342	10.5012	10.3375	8.27059	11.2504	7.79877	11.6198	9.00189	8.4324	9.66766	11.0191	4.21703	7.89829	7.61866	3.84226	2.92918	0	11.1593	18.7891
Pn09675	10.2721	6.83485	3.2592	8.19196	11.8741	1.21495	0	7.20305	1.35824	0.92587	12.2174	0.25029	2.37046	1.37659	15.7567	0.127746	1.94538	0.759681	11.0165	0.254934	0.333983	0.964758	12.5706	0.621001	1.29829	0.495218	9.23861	0.258553	0.817484	1.772	2.51121	0	2.97635	0.123911	0	0	4.81816	0.848501
Pn09670	4.75655	3.92206	5.66019	3.37822	5.6812	9.01278	10.868	4.20971	11.0547	11.1981	4.5204	9.74778	9.98867	8.10274	3.30339	7.23136	7.71185	11.4677	6.39613	8.32558	11.3919	9.56856	2.86207	4.50702	7.41203	7.5871	2.97994	9.38167	9.88784	9.14507	7.73674	8.08781	8.31274	7.07836	5.47075	26.1561	7.09617	11.2516
Pn09669	0.175304	0.515823	0.309897	0.124481	0.42817	0.525644	0.669842	0.06613	0.888817	0.64375	0.266569	0	0.070896	1.16984	0.486959	0.177671	0.407294	0.845278	0.490319	0.295467	0.077416	1.34172	1.19982	0.115172	0.722264	0.535675	0.163169	0.359568	0.227389	0.410773	0.551346	0.474472	0.313591	0	0	0.880016	0.378042	0.959085
Pn09668	0.250644	0.821695	0.199312	0.106718	0.209881	1.03037	0.417758	0.340386	0.952721	1.65609	0.571745	0.398017	0.364836	6.56624	0.139218	1.21923	0.59889	6.28411	1.68246	1.77406	0.664037	2.10976	0.735116	0.691672	0.20651	2.75672	1.04978	0.205588	0.715157	2.46668	2.20615	0.723502	0.645538	0.494598	0	2.34536	1.08358	0.942557
Pn09666	0.155601	0	0.137493	0	0.10858	0.266543	0.216139	0.234792	0.26289	0.126938	0.118312	0.205921	0	0.37747	0	0.367946	0	0	0.145068	0.209786	0.274833	0.529213	0.202833	0	0.213676	0.271659	0.144826	0.212727	0.06727	0.060767	0.217417	0.187153	0	0.1023	0	0	1.1206	0.822445
Pn09664	13.341	13.7445	16.7411	19.4134	12.9051	15.1546	12.0412	15.2326	16.4581	21.9449	16.641	18.9805	13.7295	17.9942	19.1088	11.3482	13.1656	25.0562	22.4052	9.93799	15.071	22.7165	20.0906	9.15594	16.993	14.9756	11.0594	12.3996	11.9745	15.9792	18.2956	9.56457	15.7256	6.74005	8.84693	6.99402	13.4815	17.6944
Pn09662	0.172506	0.543728	0.285696	0.550565	0.451391	0.110777	16.1681	0.585686	0.764742	0.527515	0.147575	19.4278	0.31382	0.156868	0.359249	24.2107	0.300518	0.051981	0.482475	9.89781	0.399853	0.164978	0.21079	0.085015	0.355295	0.564597	0.301039	13.5719	0.33556	0.202105	0.542057	17.4262	0.138823	1.44956	10.5885	0.391247	0.140112	0.152352
Pn09660	7.21298	30.6626	24.3385	9.19329	7.37849	4.00199	4.4409	7.60635	4.15502	2.34064	3.98856	10.0889	6.56273	3.28127	2.58017	5.03953	4.0261	2.43713	3.36237	3.8127	2.31647	2.50912	3.25893	10.0704	3.15174	2.36131	3.20421	10.4783	4.39425	3.58514	89.2323	7.83801	4.86755	16.6925	8.46593	9.96724	0.943727	1.95602
Pn09658	0.325607	0.205291	0.431618	0.231133	0.340824	0.139453	0.113084	0.245659	0.275091	0.265657	0.185678	0.107735	0.1975	0	0.150729	0.384987	0.108064	0.196245	0.45535	0.109752	0.287565	0.276871	0.106115	0	0.391255	0.213186	0.151531	0.333886	0.140774	0	0	0	0.174724	0	0	0.654521	0.585833	0.54143
Pn09654	9.75817	10.972	9.13281	11.3785	11.9089	6.38599	5.57014	10.2761	9.35094	13.4073	11.2171	7.40081	6.07641	12.1939	10.6694	6.94815	7.20044	19.7082	13.4352	7.38933	6.48685	18.4461	18.4138	6.53627	9.62152	12.4284	12.0449	7.6844	6.74197	17.0384	9.5075	9.24221	8.7312	6.45345	6.33199	0.741631	13.5673	14.4641
Pn09652	18.4842	14.567	22.6617	23.394	23.486	18.7997	11.9282	23.9403	24.0721	14.6391	28.7535	13.5048	16.3183	13.4519	34.438	14.2054	24.9975	15.2251	32.0245	11.7335	24.894	16.1749	33.4317	6.88205	26.4935	17.2783	19.2114	28.2709	17.9135	14.9186	0	16.7668	24.3548	7.14064	6.68781	1.31695	25.1299	14.2049
Pn09651	59.5779	67.7342	74.1141	59.4893	56.658	87.4716	102.581	62.5159	86.023	106.024	58.9272	169.452	77.6495	97.0261	51.0037	160.189	74.5163	77.8927	38.5309	113.588	77.9257	89.4918	46.1577	82.5445	61.9518	98.7415	67.3679	168.586	89.9935	101.098	40.0537	107.018	91.0591	71.1539	120.428	97.3297	66.6607	138.004
Pn09647	1.32486	0.417723	1.40572	0.988402	1.45621	1.61787	2.62411	1.19945	3.19186	1.29784	0.151082	1.7103	0.562692	2.17084	0.736184	2.82001	1.2534	1.2777	0.463205	1.40694	2.19429	0.845159	1.29552	0.652746	1.22829	1.73529	0.647425	1.9706	1.46089	1.70743	1.32009	3.22768	2.06217	0.325333	1.22787	3.68364	3.7772	3.21563
Pn09646	1.01272	1.51664	2.18234	0.944197	0.795075	1.30164	2.507	1.50422	1.84568	3.40976	1.80453	1.75972	1.92004	3.22614	1.23089	3.01519	1.38664	2.36532	1.59332	1.92038	1.84495	2.50322	2.16617	18.0878	1.56477	2.90143	1.76744	1.03875	2.13477	3.55951	1.99124	1.82748	0.951172	9.3955	9.58862	4.18881	1.09045	1.40789
Pn09644	1.09288	0.344523	0	0.581854	1.08675	0	2.16351	0.309201	0	4.54753	1.05946	0.325449	0	32.5144	0.607098	3.59966	0	5.66468	0	0.939361	0.07239	4.94855	0.373976	51.4289	0	0.715548	0.305162	0.168101	0.070875	0.128041	0.229094	0.443661	0	54.7084	6.43411	0	0.058983	0.064132
Pn09643	0.570944	0	0.10825	0	0.170777	0.209808	0.255252	0	0	0.299842	0.092997	0.081036	0	0.297196	0.11335	0.248056	0	0.295004	1.02664	0.495064	0.216194	0.208201	0.079774	0.24107	0.168075	0.21373	0	0.251117	0	0.286684	0.085624	0.220846	0.613065	0	0	0.244193	0	0.094986
Pn09642	5.87388	6.35008	7.60621	5.96384	5.56332	6.74241	4.73902	8.86301	6.73994	4.88156	6.29939	3.81962	7.63766	5.98455	9.42355	6.09568	10.3069	6.06956	7.92133	3.81927	5.09621	7.7625	13.3344	6.68349	8.71647	4.30506	8.00604	5.30867	7.62042	7.04574	21.6407	6.24691	6.23075	7.89074	4.96387	16.3791	8.19168	11.2348
Pn09636	4.69431	3.7222	4.68183	4.22353	5.21746	5.78153	6.09959	3.99815	5.94736	3.25658	3.20149	6.09964	3.75684	4.13773	6.11506	4.80624	8.86513	5.07503	5.2112	6.65491	6.98749	4.75232	5.77203	3.29112	5.53234	4.18202	5.20248	9.72488	8.03379	4.30913	2.99162	8.81804	4.9336	3.82179	6.75897	0.511512	5.86107	4.43828
Pn09635	9.51996	9.22165	6.09272	6.53208	10.0556	10.9338	11.7947	8.94552	9.38524	25.7312	11.0479	7.6858	8.46184	26.33	7.44255	14.1322	6.68921	30.744	9.86683	9.28705	4.84425	22.0245	9.39462	14.0681	8.05753	21.4954	9.73232	7.93895	11.1402	26.0919	10.6207	9.43674	11.3183	21.3458	25.6097	0.889892	8.55058	31.101
Pn09634	2.03928	1.10904	0.847532	2.2115	2.25996	0.102698	0.582892	1.53861	0.911502	2.34733	1.77883	1.11082	1.16378	4.65355	2.88653	0.648286	1.27369	2.02419	3.57869	1.05106	0.741433	1.52952	2.38427	0.315307	0.988223	2.19848	2.62366	1.18857	0.881475	2.62342	1.33997	1.47859	0.943843	0.237386	0.248744	0	2.86056	0.942575
Pn09633	0.867731	0.901053	0.541215	0.652032	1.01512	0.918051	0.903964	0.462125	1.16417	0.374749	0.698601	0.506611	0.742998	0.74292	0.779681	0.620738	0.406548	0.553739	0.99934	0.412901	0.608542	1.04159	0.44912	0.35214	0.893688	0.802016	1.06893	0.837372	1.12542	0.777421	0.320929	0.506488	0.985985	0.503491	0.633236	0	3.19886	2.51867
Pn09630	0	0.10629	0	0	0	0	0	0	0	0.103261	0	0	0	0	0	0	0	0.203167	0	0	0	0	0	0	0.086815	0	0	0	0.109334	0	0	0	0	0	0	0	0.180375	0.049023
Pn09628	5.41467	6.08112	7.23507	7.84339	7.14383	7.30546	6.53979	8.65111	11.2396	8.46073	9.49758	17.7902	8.16766	7.94517	8.71828	12.1729	12.0037	8.93971	9.48101	11.8234	12.3553	7.42711	8.31798	5.06772	10.0278	7.74434	7.87699	18.192	8.20221	9.38237	6.3872	11.3275	8.2514	4.00076	6.50095	2.13144	7.58337	8.67409
Pn09627	0.6587	0.623197	0.655689	0.878636	0.344797	0	0.687157	1.02494	1.56727	1.009	1.3143	0.981683	0.599728	0.300027	0.686568	0.500824	0.656144	2.38245	0.921229	0.832948	0.654745	1.0509	0.161063	1.05454	1.01803	1.18669	0.919747	0.338008	1.38892	1.06115	0.172882	0.297261	1.14937	0.161031	0.759937	4.06662	2.99815	3.49912
Pn09626	0.202741	0	0	0	0	0	0	0	0.064221	0.620192	3.81538	0.201221	2.09038	0.553275	7.81246	1.64369	4.13788	0.12219	0.141762	0	0.067141	0.193928	0	0	0.104402	0	0	0	0.131473	0.059382	0	0.640098	0.163178	0	0	0	0	1.0422
Pn09625	0.298873	0.251231	0.330084	0.318124	0.938497	1.4078	1.03778	0.056373	0.568014	0.731381	0.454509	0.692124	0.483372	0.724964	0.691686	1.0096	0.446328	0.720509	0.557279	1.86358	0.857792	1.52467	1.55834	0.834586	2.41116	0.717435	0.764978	1.22572	1.61508	0.933751	1.9312	0.359464	0.641457	0.196607	0	1.80444	0.807624	1.46358
Pn09624	0.098549	0.124259	0.391817	0.104892	0.154728	0.126598	0.718593	0.334587	0.31215	184.123	0.393406	1.12477	2.57006	32.1809	0.342106	2.44682	0.392451	169.689	0.34454	3.03921	1.17488	94.7649	0.048172	1.65117	1.26868	245.744	0.550343	0.757798	3.83434	151.54	0.361408	3.68916	0.898915	0.097257	1.68184	28.8611	0	2.75122
Pn09623	7.18446	7.92719	6.39918	6.93371	9.10661	9.15953	6.024	9.0199	7.68281	16.9683	13.4429	11.7008	9.73744	12.9719	8.6527	8.93097	7.99177	11.908	7.77094	7.49222	6.76662	14.5336	11.9634	7.13558	8.26705	14.7003	10.2657	7.36754	8.6635	11.1792	10.4726	7.39293	7.83125	10.394	9.73575	35.4388	14.0499	23.5401
Pn09619	0.305684	0.110115	1.90937	0.650436	0.594194	3.14084	0.545733	0.197685	1.54877	1.33542	0.348673	0.823304	2.27738	1.98557	0.727549	0.354015	0.652077	0.684264	0.549615	0.353214	0.751935	0.779594	0.469578	0.258252	0.359768	1.71512	0	0.134296	1.58567	2.04649	1.46372	0	1.45257	0.172657	0.271397	0.066019	0.709267	3.39339
Pn09616	1.00776	0.936336	1.12488	2.03295	1.38796	1.6355	1.21572	0.96041	2.15082	3.56994	3.02467	4.00117	2.76672	5.40441	5.74526	3.06394	4.33031	4.92298	5.63728	2.84259	2.67002	1.82655	2.59281	0.836366	1.42033	1.87522	1.11077	1.14212	1.65104	2.42352	0.166763	0.62202	0.853836	0.78435	1.97302	0	8.30533	3.95471
Pn09615	8.15547	17.2769	16.4324	10.8838	11.496	12.9237	11.443	16.4901	20.9463	11.7109	14.4481	8.41917	9.89362	9.1018	9.81581	6.06118	11.5846	17.3021	19.0846	9.5664	9.07534	10.4716	11.4288	11.6274	8.6238	19.2228	23.6074	10.816	13.9628	10.383	4.7298	10.3492	11.5535	15.217	11.6252	0.163934	9.62545	10.6572
Pn09611	3.13165	0.933417	0.226459	0.848964	1.90723	1.24382	7.53517	3.47962	1.29901	0.209076	0	4.35236	0	1.65792	0.553556	7.96357	0.056694	3.77499	1.59256	7.88839	0	4.86617	0.779393	0	0	0.298256	1.27193	3.97062	0.221564	2.80181	25.4268	5.49641	0.183333	0.897165	6.34773	0.085783	0	2.47091
Pn09609	0.323985	0	0.357886	0.804922	0.395647	0.277514	1.91283	1.22218	1.71073	2.44506	2.15546	2.41195	1.37561	2.94761	1.34979	0.766138	0.322576	1.88759	0.528596	0.436821	0	1.79069	1.79496	2.44793	1.1123	4.03034	1.96009	1.82721	0.980506	3.47948	1.81101	0.487121	1.39082	0.425757	0.669377	0	0.816146	2.25018
Pn09604	2.46091	2.69836	3.40385	2.50626	2.9679	4.05539	2.56395	2.4823	4.67784	5.17212	4.27107	2.76132	3.43962	1.55748	2.67458	0.813265	3.1959	2.32153	4.48891	1.56882	2.97657	2.93409	4.07973	1.21265	6.33653	3.15238	1.41912	3.23657	6.45306	2.0057	0	2.50958	4.13383	0.369143	0.994908	0.645368	4.27462	2.38671
Pn09600	3.74653	5.88306	4.46396	4.40391	4.72254	2.94964	2.71123	7.00858	5.72291	3.37215	4.70784	4.02546	5.01151	4.45656	7.64953	5.03796	5.55936	8.84914	8.44761	5.33659	6.58611	5.3666	8.0011	2.78732	8.34999	4.80804	5.97848	5.96265	6.05145	4.65823	0.401212	4.48519	5.17183	0.524226	2.82702	0.114608	10.3348	8.2931
Pn09599	5.47448	5.032	7.79836	7.08041	5.89089	8.54491	5.59651	5.55858	9.52985	19.9712	5.42692	7.56635	6.76484	22.061	7.95732	6.37758	6.82576	10.7309	11.8773	9.46741	10.8441	15.6608	8.70349	5.7988	6.27058	46.6938	7.64306	10.3345	12.077	57.9646	5.73678	13.4767	5.05138	2.77564	9.04462	4.16866	6.46787	13.5243
Pn09598	2.50763	3.30931	1.77831	2.98149	2.99114	2.99761	2.55241	2.44188	2.51322	3.64054	2.59381	4.63157	2.05183	2.22881	2.42988	4.1373	3.01951	3.65548	3.75153	3.36152	3.78575	3.04997	2.73692	2.41373	3.06343	3.58941	2.36118	3.58842	1.51287	3.07458	1.28387	3.94595	2.31589	0.401854	1.80528	1.40523	2.13799	3.14503
Pn09597	9.95062	15.4235	16.028	11.2681	11.6095	12.2534	13.0734	13.9991	17.9825	14.6856	12.8075	20.6547	13.8957	13.699	12.5484	22.85	19.3575	26.6838	26.937	30.5518	37.6062	25.5531	21.8646	20.1549	30.0375	22.0515	22.1125	32.5215	22.8493	17.594	1.24323	34.1309	24.3426	12.5808	32.7479	38.2097	16.1031	14.099
Pn09595	0.172401	0.144935	0.304752	0.244821	0.300769	0.295383	0.538953	0.26014	0.728381	0.14068	0.131079	0.171148	0.418321	0.209166	0.399069	1.04836	0.114441	0.415638	0.321466	0.464911	0.913599	0.293216	0.337126	0	0.532721	0	0.320933	0.353603	0.894481	0.269313	0.120486	0.622142	0.616785	0.113169	0	1.12536	0.743767	0.741295
Pn09586	34.2592	29.4137	12.7372	38.091	33.5751	9.31153	5.88384	35.816	13.46	49.7232	34.2619	6.35646	12.365	37.5767	49.0176	7.33881	13.5838	46.0742	66.2785	7.49371	8.70187	43.5133	73.6036	17.6635	15.1779	52.7199	36.2007	7.08419	9.39356	51.283	21.1227	5.92613	14.0103	18.6754	14.2364	0.755525	57.5751	26.7414
Pn09582	0.13928	0.351218	0	0	0.097189	2.68354	0.53191	0.105084	1.52916	2.10149	0.105908	1.15181	6.36308	3.63129	0.064462	0.282286	0.046219	4.86856	0	0.422475	0.430474	6.39419	0	0	1.76907	3.34314	0	0.523556	7.70682	0.870288	0.097275	0.670028	0.199274	0	0	1.96385	0.803693	16.44
Pn09581	0.436052	2.06194	1.66183	0.464308	1.19813	1.89091	2.04448	1.48044	1.38152	1.60097	1.11896	2.11009	1.38859	2.38036	1.74101	1.71244	2.06225	2.03679	2.21054	2.75588	3.10493	1.66854	1.06582	0.483453	1.45963	1.4275	1.36978	1.22964	2.0502	1.14947	0	2.45858	0.701971	0.268568	0.168899	0	0.823718	1.98317
Pn09579	0	0	0	0	0	0.137812	0.223505	0	0	0.065632	0.122332	0.053234	0.130118	0	0	0.217407	0	1.55151	0	0	0	0	0	0	0	0.070226	0.074875	0	0	0	0	0	0	0	0	0	0.057906	0.251844
Pn09578	0.045382	0	0.120268	0	0.095002	0.174872	0.567187	0.20544	0.344928	0.111034	0.465873	0.360275	0	0.412726	0.567095	0.827799	0.271071	0.601715	0.380787	0.917702	0.240448	0.578723	0.532377	0.313109	0.186946	0.356495	0.063358	0.883954	0.117709	0.106339	0.71311	0.163736	0.194788	0.179345	0	0	0.049116	0.106811
Pn09577	6.1329	6.51876	6.5833	4.42419	5.14612	9.57183	5.12167	4.24469	5.33038	12.2798	8.84475	10.5641	7.68523	10.9733	9.71279	11.7627	9.63823	12.219	7.7969	10.4039	11.8169	8.01568	5.99581	11.5892	6.26413	9.95485	7.0055	13.3559	9.0059	9.56056	4.62075	12.802	11.9664	11.7003	9.27561	0.382427	3.2863	6.72962
Pn09576	5.06452	8.02772	5.43322	3.28538	4.74568	5.08066	2.61255	4.69443	5.80526	4.89804	3.68594	1.53178	3.27625	4.65035	3.88449	1.61303	4.12965	5.34879	4.04713	1.70694	2.04452	3.56771	3.96092	1.09338	1.88763	4.29436	3.56898	1.18682	3.37794	3.22107	1.51608	2.47995	3.26083	1.66653	2.09586	4.29712	5.00724	6.89073
Pn09574	0.553655	0.571177	1.33415	1.71445	1.10635	0.711263	0.943782	0.569614	0.701506	1.10855	1.32035	1.89827	0.488427	1.1904	1.18816	0.612091	0.601324	1.21339	0.633487	1.93395	1.06678	1.6048	0.787311	0.396845	1.08859	1.31806	0.913508	2.6319	1.04446	1.00247	0	1.81611	0.540135	0.69521	0.312267	5.08931	1.79506	3.43045
Pn09571	2.32913	1.56212	2.43004	2.84834	2.95662	4.01066	2.78758	2.74806	3.07658	5.33582	4.06956	3.39362	2.8252	7.93352	3.44063	2.51102	4.53899	7.88484	4.92042	4.60994	5.4485	5.94088	3.8758	2.05132	4.89959	4.67177	3.4593	3.20096	3.47063	4.64475	2.75205	4.64899	3.50986	2.39623	1.23005	6.95673	2.5713	2.38811
Pn09569	7.82213	9.1399	11.6811	8.43851	11.8447	11.9254	8.2578	8.67528	14.0087	19.4629	15.2258	16.77	15.1187	11.6702	10.5727	11.7323	13.6547	14.0803	8.82407	9.80785	7.80605	19.7535	12.7967	6.57838	13.6419	12.564	12.2312	15.3459	15.4207	16.8624	0	18.064	14.1587	4.73089	10.1864	4.09043	13.2935	16.1691
Pn09568	0.173899	0.073098	0.153703	0	0.242706	0	0.12081	0	0.440835	0.141905	0.066108	0.345275	0.281306	0	0	0	0.230872	0.279499	0.162129	0.234477	0.460771	0.295766	0.340056	0	0.238823	0.151821	0.161861	0.594467	0.075188	0.135826	0	0	0.248859	0	0	0	0.25004	0.271864
Pn09565	2.58194	4.05567	4.37407	3.60216	2.65812	5.10982	5.28927	3.44897	5.20014	6.52322	3.57272	4.95577	3.49062	5.92722	3.52581	4.07465	4.382	7.95872	3.55147	3.63747	5.49409	7.01636	3.43421	2.33631	5.0998	5.9845	3.4273	5.85732	5.76336	5.30609	2.79291	5.23011	3.22452	2.55305	3.42091	2.81654	4.95165	7.07927
Pn09563	2.02896	2.8302	3.83214	3.58224	2.66586	3.4375	3.95615	3.07791	3.77285	5.70284	2.51127	7.92451	3.14133	4.86775	3.41626	7.61166	4.81308	5.77568	3.56179	6.1541	3.94533	5.28454	3.3338	2.85083	3.77876	3.8996	3.7366	6.72635	3.52689	3.8944	9.90241	5.33429	3.84459	3.20072	5.90318	0	4.3945	3.40587
Pn09560	9.38197	12.753	14.0614	12.5994	10.4146	16.5394	14.5112	12.5391	20.6279	20.8122	11.8038	15.5083	15.3162	19.5971	11.1273	17.3001	15.7904	23.8898	10.5196	14.3999	16.0783	24.2579	15.5834	22.391	18.8329	15.5771	12.4224	20.7504	19.8347	16.4881	10.443	18.0302	17.5426	25.1606	17.9222	2.66406	16.1178	22.7983
Pn09557	0.124769	0.078674	0	0	0.391818	0	0	0.141199	0.158179	0.458261	0.92487	0.123883	1.21113	0.454231	0.433272	0.379378	1.36668	0	0	0	0.330617	0.636687	0.243999	0	0.385562	0.081704	0.261302	0.191959	0.161849	0.51163	0.130833	0.112573	0.468738	0	0.192917	1.97092	0.268762	0.620953
Pn09556	4.72289	7.12237	6.99462	4.92718	4.89492	9.39702	8.4878	3.72051	6.56953	5.94775	3.74972	4.04353	6.28992	9.18029	3.47166	5.58372	5.02442	4.40908	2.59007	3.93257	2.20795	10.1561	5.74867	8.85349	5.57913	6.72905	6.01182	4.65194	6.30512	6.61824	2.76492	7.05827	6.65786	9.05529	5.60759	4.407	4.90965	18.6574
Pn09548	0	0.071147	0	0	0	0	0	0	0	0	0	0	0	0	0	0	0	0	0	0	0	0	0	0	0	0	0	0	0	0	0	0	0	0	0	0	0	0
Pn09546	0.105308	0	0	0	0.055114	0	0.932559	0	0.266889	4.44596	0	0.104526	2.42718	10.3467	0.07312	0.213447	0	5.5218	0	0.532428	0.279006	9.13331	0	0	0.05423	4.20572	0	0	0.34146	26.1561	0	1.23497	0.113015	0.051915	0	0.476493	0	2.99886
Pn09542	0	0	0.170783	0	0	0	0.134244	0	0	0	0	0	0	0	0	0	0	0.155224	0	0	0	0	0	0	0	0.168609	0	0	0	0	0	0	0	0	0	0	0	0
Pn09541	2.72496	4.49435	4.26345	7.00184	2.48685	5.56923	2.98681	3.08374	4.07614	3.59403	4.54147	5.20437	5.25725	3.43515	3.97994	5.09925	6.68018	5.13812	7.23094	7.20835	6.01794	3.56609	6.35438	1.72116	9.21329	2.47112	4.39002	5.94951	6.43587	2.29211	0.219897	5.42223	8.70102	2.26251	6.25385	0.104911	6.08259	3.9597
Pn09539	0.106406	0	0	0	0	0	0	0	0	0.781291	0	0	0	0.193608	0	0	0.052971	0.513047	0.297609	0.32279	0	1.15358	0.260077	0	0.054796	0.557327	0	0	0	0.56099	0.334552	0	0.114194	0	0	0.080232	0	1.37427
Pn09538	1.70933	2.55214	2.50333	2.68026	3.24867	3.06212	2.10817	3.20716	3.64674	4.67725	2.97584	1.11592	1.6367	5.0726	2.12345	1.45867	2.82114	3.84955	2.89363	1.50085	2.20453	3.55642	3.34198	1.33007	1.85297	3.76907	3.26557	1.61397	1.80839	4.26877	1.79058	2.35323	1.64109	2.31119	2.09598	0.067981	5.20964	4.47351
Pn09536	3.11862	2.13874	3.91649	3.02947	2.00444	4.07735	5.2446	2.10522	3.74425	9.57528	4.43039	8.25512	4.18156	11.7479	5.47078	9.26004	5.50202	7.38657	3.44313	5.86459	7.17563	6.55988	3.47702	6.09297	3.94465	10.9617	5.72902	10.4355	8.5867	12.4356	5.8493	11.451	9.74738	6.30791	3.05153	0.329905	4.3111	7.99434
Pn09534	0.219895	0.221794	0.349626	0	0.184127	0.338911	0	0.099544	0.33424	0.376576	0.300982	0.872796	0.373369	0.159975	0.305299	0.623925	0.569147	0.212038	0.123004	0.75591	0.466016	0.336485	0.257952	0.433474	0.543485	0.172731	0.306992	0.450834	0.228132	0.154576	0.092134	0.198336	0.4719	0.260801	0.273302	0.531857	0.380927	0.155326
Pn09532	1.05926	0.667752	0.467832	0.375662	1.1087	1.19042	0.459646	0.849137	0.782676	1.34971	1.71164	0.832113	1.28469	1.12382	0.49022	0.268349	0.702985	0.58518	0.123442	0.669356	1.16919	1.12562	0.733469	0.913535	1.18175	1.73346	0.924256	0.361953	1.20196	1.24101	0	0.278661	1.79961	0.828774	0.274264	7.33878	1.4335	2.1822
Pn09528	4.24857	2.86229	4.01241	8.80241	3.65525	3.21593	2.36531	5.66429	5.60645	0.926108	0.530993	1.38667	0.21183	0.317759	0.404163	0.471882	0.811307	2.17484	3.5812	2.64849	1.7734	0.890875	0.625948	1.3765	1.19892	2.89623	3.49402	1.07435	2.64219	0.886425	20.3174	0.682587	0.499724	5.32834	0.180171	4.99621	1.25515	1.70587
Pn09524	0.207882	0.052417	0	0	0.34813	0.106789	0	0	0	0.050852	0	0	0	0	0	0	0	0.20045	0.116283	0.336276	0.055067	0	0.040642	0	0.042815	0.054429	0	0	0	0	0	0.074997	0	0.164479	0	0.06289	0	0.391846
Pn09522	3.79315	7.43256	8.66542	5.59407	5.37546	10.2737	10.5814	5.48141	10.5774	3.57156	4.32592	10.486	5.38082	3.29237	5.26828	16.2055	8.42545	4.2207	5.46786	10.2094	10.8237	4.76413	6.44751	4.88821	11.3002	2.98046	3.99227	16.9966	4.76874	5.60634	7.70843	7.89722	13.9047	5.62968	11.2002	0.17577	3.77542	3.93389
Pn09520	0.542	0.410068	1.07769	1.38506	0.96446	0.76603	0.677653	0.858732	2.26665	0.530648	0.494523	1.72161	1.38077	1.57797	0.60216	0.823941	1.18722	1.30667	1.13695	1.26057	3.59007	1.24436	1.53674	0.053415	2.28877	1.8453	0.681038	1.55618	1.33568	1.90501	3.01077	0.782319	2.03589	0.106832	0.671851	0.326857	0.117023	1.90858
Pn09518	0.047313	0	0	0	0	0	0	0	0	0	0	0	0	0	0	0	0	0.057029	0.396987	0.621898	0.62671	0	0.647544	0	0.633435	0	0	0	0	0	0	0.170707	0.05077	0	0	0.142919	0	0
Pn09517	0.241302	0.2434	0	0.102725	0.25257	1.30187	4.72532	0.327701	0.550279	2.18468	0.605491	1.8679	1.34635	4.47736	0.938158	0.880322	0.912872	1.27977	0.472427	0.829549	0.894977	5.35455	0.42462	0.09513	0.596426	4.044	0.20213	0.791657	1.06402	2.77053	0.25282	2.39427	0.569668	0.857543	0.149787	12.1697	0.313124	37.8772
Pn09515	0.091098	0.689152	0.120711	0.193868	0.476755	0.292526	0.189758	0.206195	0.1154	0.44577	0.207815	0.632802	0.22098	0	0.379454	0.600053	0.634826	0.274512	1.08286	0.276323	0.663664	0.058085	0.356223	0	0.5629	0.298172	0.699499	0.747122	0.295354	0.266825	0.524874	0.246508	0.684266	0.179996	0.565887	0.068827	1.38022	1.17918
Pn09514	5.97927	3.86149	2.19037	3.31125	3.86704	7.3062	1.41782	1.98053	1.6013	9.6352	2.21782	4.72795	6.66293	10.1697	1.9575	2.808	4.74282	3.6915	0.747794	6.78307	1.22347	5.45559	0.522763	12.5048	2.75354	8.97441	1.22162	4.68491	3.78274	7.74565	0.101867	6.84052	2.66045	2.6391	1.50864	91.0851	23.6005	50.2084
Pn09513	2.80132	2.0876	1.77304	2.1709	3.06569	4.09155	1.32724	3.1702	6.53828	10.2895	7.55089	12.0744	6.79828	10.5467	6.54441	14.132	6.08638	10.5146	16.4719	12.8134	10.7974	9.09706	5.1671	28.3574	7.60751	11.5072	12.3558	12.7342	7.5982	14.62	1.00149	14.2462	7.58576	18.4613	13.3835	3.82999	5.34659	7.75079
Pn09511	0	0.267867	0.112596	0	0.088951	0.109146	0.04425	0.19236	0.322921	0.207899	0.872445	0.421628	0.51534	0.463675	0.29497	0.55977	0.253799	0.665826	0.7725	0.558501	0.731666	0.270918	0.207691	0	0.437589	0.333776	0.237292	0.566251	0.165313	0.248919	0.756602	0	0.59272	0	0	0.321302	0.276157	0.350329
Pn09510	2.33897	2.87581	2.48085	2.11761	2.81558	3.00571	4.32644	3.04403	2.81649	3.86511	1.80055	2.26399	1.48982	3.29904	2.27401	3.31877	3.55167	5.70947	4.2523	3.42972	3.02128	5.66886	4.51667	0.806744	2.58986	3.52253	1.79607	5.87691	2.57882	3.21989	4.65896	2.90151	1.94558	1.7268	2.89612	3.69852	2.77414	3.05054
Pn09505	0	0	0.074797	0	0.059058	0.43499	0	0.127702	0.071508	0.207167	0.128693	0.056009	0.068449	0.410695	0	0.114363	0.056178	0.136022	0	0.11411	0.074746	0	0	0	0.116225	0.147769	0.236316	0.057859	0	0	0	0.356301	0.181662	0	0	0	0.24348	0
Pn09504	90.1182	62.9579	77.275	71.0593	89.8231	120.511	128.321	70.8778	92.4075	114.014	93.7407	156.23	72.9935	128.927	94.6362	167.766	104.81	175.636	95.2114	199.316	165.024	146.008	91.1637	174.067	123.197	142.707	81.6618	151.273	99.9766	162.973	135.078	141.605	123.483	251.62	128.406	69.3501	81.1162	76.9523
Pn09502	6.72299	3.41719	4.49004	7.32376	5.12781	7.7	6.78687	6.4878	9.11341	2.9974	5.11185	6.00047	3.35066	1.80162	5.42793	5.01756	4.92935	0	0.072882	0.158096	0.069039	0	0.050952	7.19079	0	8.66666	9.89549	0	7.57052	0	0	4.37224	0	1.28481	6.94848	0	0	3.70322
Pn09499	0	0	0	0	0	0	0	0	0	0	0	0	0.117629	0	0	0	0.09651	0	0.135472	0	0	0	0	0	0	0	0.135258	0	0	0.113487	0	0	0.208077	0	0	0	0	0.056155
Pn09497	2.06199	3.17804	2.42995	1.95207	2.33825	3.75368	2.62616	2.46317	2.90388	7.36126	2.35163	3.98025	3.47448	8.13049	1.67055	4.00546	2.73751	7.45677	1.52192	4.2283	2.04881	5.84493	1.90407	11.7408	2.24183	8.77588	3.0388	2.70199	4.38334	11.2067	2.6419	1.75691	3.99585	8.7421	4.25659	12.9427	3.95388	6.64999
Pn09495	1.09203	8.26114	9.52617	2.03347	1.95265	2.2793	5.0707	2.9352	3.9771	16.7545	15.5698	28.2656	16.4457	1.73801	2.46386	3.55043	2.89902	24.1866	33.9153	25.533	26.5187	10.1542	10.2307	2.46659	10.4027	2.85945	4.63726	5.50424	5.54682	1.97243	2.57395	4.3504	2.88067	0.988951	2.2612	10.3822	9.75005	5.62209
Pn09494	14.7691	21.0183	22.3345	20.9761	13.5351	17.4553	17.3076	15.2373	19.0971	25.9932	20.2255	52.0554	22.7405	20.7269	12.3574	26.0299	15.5921	22.1649	17.4193	31.731	20.5885	18.4617	13.9187	17.6523	16.9232	22.6041	17.5562	68.2524	18.3881	24.5306	2.1143	20.7095	24.2555	10.5655	16.8881	0.446524	21.2916	15.746
Pn09493	0.805902	0.774091	0.610018	1.22436	0.722991	0.098558	0.359607	0.912065	0.242984	0.563169	0.831737	0.456877	0.465369	0.13956	0.958922	0.233317	0.420194	0.185018	0.643992	0.620758	1.01653	0.293579	0.412634	0.113483	0.513729	0.050236	0.642903	0.472	0.149289	0.314727	1.0448	0.622987	0.494085	0.075978	0	0.058098	1.20687	0.429902
Pn09491	0.342246	0.188694	0.141499	0.136194	0.492459	0.932925	0.711802	0.217885	0.568083	0.496366	0.268477	0.530046	0.349938	0.524414	0.326402	0.682549	0.117051	0.154662	0.209375	0.270204	0.155748	0.190784	0.135856	5.57865	0.088074	0.517719	0.507596	0.131434	0.984252	0.15036	0.536689	0.578458	0.09175	1.5578	7.24071	0.032619	0.233813	0.35599
Pn09490	6.11406	5.51715	3.19752	3.94248	5.46043	3.89208	4.85115	3.61832	3.83891	5.69819	6.71709	7.29435	4.3552	6.53279	3.19397	4.26363	3.85367	4.19214	2.35331	3.34663	4.45862	5.86693	2.24854	7.29681	4.56416	4.55414	5.16869	6.26986	5.74768	3.41732	5.40931	6.22426	4.3345	11.0504	6.94968	1.01431	2.72347	8.71909
Pn09489	0.248743	0.993073	0.109847	0	0.737655	0.425929	0.302189	0.656854	0.420048	0.101411	0.094577	0	0	0.527746	0	0	0.082537	0.099938	0	0.083828	0	0.528619	1.17524	0	0.341535	0.271362	0.115754	0	0.107521	0.582847	0.043419	0.074782	0.133445	0	0	0	0.044918	0
Pn09488	1.29582	1.93642	1.01762	2.24741	1.65774	0.801453	0.949822	1.35787	1.09445	3.81668	1.25903	0.619184	0.698555	4.19062	3.59857	0.340453	1.1945	4.51226	2.0806	0	0.254292	3.42752	2.86205	0.094604	0.543697	4.14729	1.27307	1.42693	0.4357	6.07269	1.65936	0.346329	1.08153	0.094762	1.04278	0.362372	3.78889	0.874749
Pn09487	0.720698	1.45392	1.71914	1.02269	1.15667	2.77734	5.25485	0.924372	2.19134	7.28913	1.09602	2.33643	1.51521	7.51653	0.933996	1.07118	1.33932	5.44388	0.739096	1.65174	1.14558	7.47537	0.375767	0.473542	1.38549	7.92632	0.268312	2.51221	2.18091	9.51316	1.6612	4.07387	1.34052	0.569196	0.298263	0.725537	0.935268	15.4519
Pn09486	4.64381	4.33688	5.52599	6.03814	3.96042	5.74322	4.83599	3.74697	7.18894	1.47264	4.02172	5.03448	2.34664	4.84841	6.62632	10.5008	5.82126	3.88701	7.03521	6.86872	6.83423	7.78569	10.9705	4.87383	9.78581	7.59937	5.70273	20.5397	7.36035	6.59927	0	12.1387	9.68869	3.44323	6.54822	0.715177	4.98266	5.21539
Pn00188	2.26446	2.24769	1.14928	1.74341	2.47106	1.48537	1.75649	1.58125	2.68576	4.00839	2.47288	0.66941	0.993471	3.15521	1.87319	1.70888	1.29508	3.48447	4.31214	1.31532	1.46787	2.02765	2.16666	1.28211	2.62982	3.02794	3.56501	1.03732	1.87455	2.65302	1.11055	2.2599	1.44765	0.713444	2.84127	4.51066	1.40674	1.72788
Pn09484	2.24428	1.80124	1.62371	3.47961	3.20366	1.66109	0.141803	4.30994	1.46612	0.916125	3.48988	0.540303	1.32049	1.23826	6.42463	0	1.82867	0.491913	5.61153	0.206354	0.901135	1.73544	4.85478	0.067013	1.05088	0.979883	3.98811	0.209299	0.35291	0.876472	4.06624	0.306834	2.0442	0.133536	0	1.02164	3.8028	1.51069
Pn09483	0	0.155668	0.491043	0.131511	0.32303	0.317288	0.836243	0.558769	0.156486	0.982272	0.563081	0.857905	1.04841	0.89874	1.97175	1.75152	1.72083	0.744002	1.81258	0.561757	1.79897	0.629883	0.422438	0.243279	0.317871	0.565819	0.172342	4.24125	0.160121	0.867719	0.064716	0.668223	1.1262	0.060699	0.763566	0.092868	1.99458	1.55418
Pn09481	0.254616	0.385258	0	0.325247	0.213208	0	6.52505	2.76624	0.580714	0.685422	0.17424	3.33577	3.3974	1.85293	0	5.72834	0.354894	0.245528	0.712138	8.65055	0	0.454626	50.1335	0.050188	0	1.46691	24.8122	1.77523	0	0.178984	1.06724	8.77381	0	93.5833	30.009	0	0	0
Pn09500	7.27107	11.4992	9.08751	13.586	9.66984	8.65482	5.90055	13.8941	11.4833	6.71202	8.63207	7.21873	9.54496	1.84405	5.87732	4.59074	10.3854	7.75912	11.1686	7.83531	8.44874	2.20479	5.71082	1.93816	7.30525	2.65375	5.24226	4.70655	5.25693	1.53617	0.624854	6.66754	8.06011	2.34595	7.7463	11.1262	32.9556	6.6355
Pn09476	0.044181	0.111405	0	0.188023	0.092485	0.340467	0.092023	0	0.167888	0.108087	0.151181	0.04384	0	0.32142	0	0.134311	0	0	0	0.134008	0.292596	0.112676	0.172757	0.087092	0.181992	0.115682	0.12336	0	0	0	0.231392	0.159397	0.142219	0	0.13727	0	2.58289	1.19622
Pn09475	11.8027	12.9266	6.31724	16.9939	11.8903	6.26552	7.2748	13.2316	5.05627	21.2269	17.1262	1.54014	6.65508	14.52	22.9326	2.35864	6.17926	16.0306	23.7899	4.70683	9.24938	30.3918	19.9911	1.9113	8.61794	21.0428	15.3178	1.25009	6.25284	24.9942	9.40912	3.09932	6.54171	2.23826	4.11993	35.9113	45.6862	49.3492
Pn09474	4.63347	4.92537	4.12613	5.2204	3.46453	5.10514	4.27816	5.16866	5.79132	4.13371	3.92513	11.5028	5.46197	5.66397	5.79301	12.6133	3.82324	6.22403	9.16447	10.1758	7.718	5.91159	8.99696	6.58771	6.8868	3.20783	4.71335	14.191	4.80867	4.96329	2.77701	9.31728	5.0449	3.83606	6.33923	18.8023	4.48652	5.34248
Pn09473	0	0	0	0	0.248246	0	0	0.134213	0.100122	0.193379	0.090183	0.078439	0	0.143764	0.329263	0.240337	0.078698	0.095292	0.11056	0.239789	0.628271	0.201611	0.231845	0.077929	0	0	0	0.891387	0.153781	0.694697	0	0.713039	0.424129	0	0	0.239307	0.085707	0.069897
Pn09471	15.1989	13.966	8.09677	13.9572	17.4165	10.592	7.45061	14.9522	11.2018	23.8232	12.3499	8.57745	16.8695	19.9697	11.0353	7.95301	10.7306	27.72	13.2669	9.34145	12.6326	22.9945	13.6449	22.9589	17.6994	18.9901	14.5623	6.26382	17.2641	17.3413	31.0707	11.4699	11.7264	23.8694	10.7873	18.5182	7.67762	17.0756
Pn09466	2.61795	2.33834	1.30138	1.85841	2.11232	1.12124	0.340962	1.72826	1.38239	3.60445	3.11019	1.46175	1.98495	3.96977	3.55996	0.773849	2.06355	3.4187	4.11876	1.32365	2.02309	1.94786	2.45292	0.483757	2.58404	3.28531	2.74128	1.28634	1.69779	2.87549	1.88645	0.984052	2.63405	0.376228	0.507012	0	5.41635	4.64094
Pn09463	1.28431	1.05621	2.14673	2.97321	1.69504	2.009	1.62914	1.26387	3.68003	2.392	1.52842	1.77378	0.880658	2.84519	1.62856	1.98072	2.77992	3.09628	4.99777	1.694	3.55081	2.56411	2.18381	1.1006	3.56584	2.48617	1.87105	4.40918	1.88311	2.55144	5.2678	2.61953	2.03762	1.10014	1.7297	2.35621	2.89215	1.70333
Pn09462	0.653471	0.470812	0.804083	0.894076	2.14965	0.899335	0.777858	0.792367	0.473048	1.77021	0.745346	0.741129	0.90582	1.86789	0.648094	0.946018	0.882889	1.80037	2.08878	0.377555	1.05107	2.2024	1.1864	1.38014	1.05754	1.58891	0.91231	0.334967	1.33174	2.73428	1.1736	0.168409	0.80139	1.15245	0.579722	0.14102	0.807959	3.10229
Pn09460	3.30207	3.95904	3.37255	3.34303	4.47631	2.78208	4.06083	2.57298	3.97883	4.9686	6.35904	9.08086	5.51619	6.79646	11.8026	15.5256	13.3665	9.331	9.53848	10.3457	14.8443	2.07134	2.43454	2.24064	3.5125	3.11891	4.08113	11.3792	4.84456	6.65923	3.40415	10.5481	9.76008	3.89459	16.7756	0.652911	5.25954	4.6385
Pn09459	0	0.119114	0.187785	0	0.049441	0.2427	0.442797	0.053457	0.119682	0.346733	0	0.187505	0.114585	0.429616	0	0.239339	0	0.113872	0	0.04776	0.062569	0.060238	0	0	0.097292	0	0.065946	0.096853	0	0.110681	0.148462	0	0	0.186572	0.293291	0	0.102188	0.138891
Pn09455	0	0	0	0	0.099478	0.122083	0.098993	0	0.120404	0.174414	0.216803	0.141478	0	2.76614	0.131965	0.096313	0	2.1766	0	0.096096	0.251783	1.33323	0	0	0	0	0	0.438467	0	0.167023	0.099573	0.257183	0	0	0	0	0.205591	0.33532
Pn09452	0.911268	0.702182	0.268392	0.538903	0.688881	0.455268	0.474651	0.744819	0.320732	0.123893	1.09709	0.502466	0.12282	0.092105	0.421802	0.307832	0.151209	0.305119	1.69916	0.511907	0.335315	0.258268	0.296966	0.049895	0.312841	0.198864	0.63612	0.570983	0.262639	0.474504	2.122	1.2787	0.325974	0.399549	0.471098	0	1.20359	0.297428
Pn09451	2.60326	3.20986	2.53101	2.34137	3.57275	2.97357	2.95392	2.74968	3.66626	1.84107	4.28844	4.135	2.87761	1.68452	2.41041	5.86311	4.08977	2.99861	5.66316	3.1591	6.74444	3.83726	2.99782	4.5038	4.23062	2.87883	3.47304	6.17006	3.37669	1.96554	2.911	6.62829	4.71886	1.30998	1.61195	0.174269	1.87161	0.610491
Pn09450	0	0.064666	0.27189	0.218376	0	0	0	0.058039	0	0	0	0.050901	0	0.093305	0	0	0.051059	0	0	0	0	0	0	0	0.211275	0	0.071599	0	0	0	0	0	0	0.050584	0	0	0.110819	0.210867
Pn09446	2.13653	3.12247	2.57402	2.27393	2.74456	2.18317	3.64172	3.13232	2.89141	2.55462	3.04609	3.71065	2.17922	2.47333	3.0341	1.8699	2.61047	2.1656	3.9385	1.81661	2.83012	3.03437	3.46536	1.53144	3.15053	1.90731	2.64387	3.18615	1.88925	3.01514	4.42623	2.05862	3.33486	0.671028	2.10976	5.27871	5.19792	2.99719
Pn09443	6.45882	4.15588	24.9657	6.25591	6.85354	26.0312	8.81414	5.1419	23.6413	7.35595	6.35092	5.6135	19.6647	6.8864	5.75154	4.24301	17.7815	7.19446	5.79309	5.17919	13.747	8.91784	5.66075	1.97566	11.9726	9.03908	5.47243	3.97267	27.0343	7.0452	3.68611	5.10246	10.085	2.64107	2.07577	3.02965	17.8893	22.9386
Pn09438	2.77537	2.13821	3.4211	1.88571	2.9855	4.25684	6.3412	2.74835	2.39185	3.39405	4.57289	9.63711	3.97323	6.44831	3.79924	10.1944	4.98801	7.66591	4.31236	10.2101	5.76892	8.64996	5.99095	1.93777	8.21651	3.27986	4.30506	11.5759	3.59887	4.92252	3.02728	5.70134	5.4591	2.82352	5.51729	0.875299	3.34393	4.1361
Pn09437	0.088361	0.222811	0.87808	0.094012	0.231214	0.340467	0.690172	0.05	0.167888	16.2671	0.100787	0.526081	0.16075	15.4282	0	0.313393	0	15.603	0	0.625369	0.175557	10.4789	0.302325	0.696735	0.272989	15.1544	0	0.090581	1.14589	15.7872	0.092557	0.239095	0.426658	0.218318	0.823619	0.20035	0.095663	1.19622
Pn09435	0.080942	0.102046	0.053614	0	0.169436	0	0.084282	0.091604	0	0.049497	0.092328	0.160616	0	0.367976	0.112368	0.082019	0.161143	0.487797	1.58467	0.859239	0.428818	0	0.316486	0.199456	0	0.264901	0.113	0.082965	0.052481	0.28449	0	0	0.303959	0.080077	0.125865	0	0	0.381549
Pn09433	0.198337	0.750245	1.38	0.422218	1.03801	0.955465	0.309909	0.44892	0.942351	0.849367	0.961417	0.688954	0.541305	10.554	8.26224	7.23588	11.1565	13.8064	11.58	6.96899	12.3482	15.1769	11.2462	0.097738	9.08985	0.129846	0.069225	1.57598	0.321538	0.464741	8.26088	8.8113	0.744942	4.208	0.615373	18.6366	2.25115	2.44773
Pn09432	0.05513	0.278073	0.073082	0.234821	0.34624	0.354182	0	0.124781	0.139736	0.067472	0.125751	0.10945	0.133762	0.401277	0.22969	0.446979	0.109782	0	0.30839	0.111497	0.073034	0.070319	0.161702	0.162993	0.397475	0.288769	0.461817	0.226132	0.214518	0	0.346709	0.397877	0.23667	0.217274	0	1.49573	1.18999	0.776321
Pn09431	0.086857	0.602295	0.05754	0	0.454555	0	0	0.196597	0.110016	0.212488	0.247681	0	0.263351	0.315939	0.241179	0	0	0.209383	0.121464	0	0.057522	0.443027	0.424537	0	0.178893	0.227423	0.666929	0	0.112638	0.05088	0.454888	0.078341	0.139797	0	0	1.57583	0.376219	1.38066
Pn09430	0.961188	0.538674	1.2033	1.81935	1.78863	0.891908	1.72468	1.45037	1.48872	0.718835	1.58347	1.69613	0.842121	1.26311	1.77976	1.29882	1.595	2.70345	4.70465	2.05189	3.53699	2.86056	3.34128	0.210506	4.83986	1.39847	1.49106	2.40925	1.31593	1.18868	5.09283	1.63785	1.49001	0.315833	0.662064	2.57677	2.36406	2.41372
Pn09427	15.1827	20.0314	21.7881	12.2012	18.1021	17.9547	18.2776	17.2962	20.8296	12.9796	13.5896	22.8526	13.2332	18.8413	21.7112	17.6281	21.6226	26.8455	34.8014	22.113	31.4334	24.6853	27.0816	10.0087	19.8307	15.3376	17.0558	25.206	24.7118	17.1401	0	25.6681	13.0022	5.95214	13.4121	17.8302	23.5265	19.3185
Pn09425	1.73037	1.92516	2.83303	1.08352	1.70466	3.53065	2.43883	2.30385	4.19158	5.04423	1.97357	4.0915	1.97551	3.33331	0.918735	5.05449	1.57075	9.14056	1.56578	7.25602	3.03378	6.03648	2.98535	5.71804	4.29808	8.59636	1.84739	3.54838	3.63036	7.2744	19.5191	5.37138	4.04159	7.83175	5.36693	1.30552	0.769906	3.01965
Pn09424	1.00754	0.76214	0.640678	1.02878	0.590545	0.724568	0.587503	0.866599	0.918714	0.345028	1.14927	0.799717	0.439866	0.146574	0.895183	1.38849	0.681993	0.728636	0.676305	0.89639	1.33445	0.308322	0.787904	1.31091	0.664021	0.105517	0.78769	1.03273	0.627134	0.613818	0.759702	0.654265	0.951303	1.35569	0.752065	0.121964	1.48513	1.11617
Pn09419	0.187109	0.707743	0.371917	0.29867	0.685456	0.360511	0	0.211754	0.355553	0.972856	0.320123	0.185682	0	1.02105	1.10414	0.379224	0.186273	1.40958	1.17747	0.236481	0.371765	0.596529	0.457291	0.092208	0.38539	0.673681	0.522444	0.095912	0.242657	1.37009	0.490057	0.084386	0.60234	0	0.290479	0	0.253025	0.275123
Pn09416	0.678286	1.09958	0.513651	1.34067	0.811385	0.746839	0.555129	1.09661	0.491053	0.652045	0.442078	0.144247	0.47013	0.881353	1.14365	2.06212	0.289403	0.467191	0.542028	0.293927	1.02683	1.29754	1.37357	1.00276	2.04576	0.570913	1.28516	1.58951	0.691176	1.02172	0.304573	0.524429	1.40375	0.717375	0	0	1.04777	0.512673
Pn09409	0.715022	0.053028	0.055724	0	0.792409	0.9723	0	0.0476	0	0.102889	0	0.041733	0.051009	0	0	0	0	1.2167	0.235272	0.467763	0.947046	0.160894	0	0.124371	0.129939	0	0.117438	0.172455	0	0	0.132155	0.037935	0.045129	0.998221	0.261507	0	0	0
Pn09406	2.66914	2.3354	1.22754	3.13211	2.73686	2.09969	0	2.34255	2.27807	1.99995	3.60329	0	1.98246	1.58591	2.799	0	2.06096	1.64154	3.19946	0	1.01027	2.57072	2.55635	0	1.3465	2.99586	4.33491	0	1.69565	1.78694	2.39791	0.049141	1.81229	0	0	0.082119	5.82126	4.18766
Pn09402	24.4309	30.2133	17.6136	19.3245	25.9634	18.9972	12.5281	20.3923	17.0165	36.1869	27.2251	21.1792	20.436	26.6468	23.3944	16.7897	21.7125	22.5654	20.0933	13.9126	16.3045	20.2929	21.3213	20.6195	15.8577	34.5601	32.3437	17.8492	21.4868	34.2707	11.5716	12.8759	25.4124	18.0723	14.3864	19.654	13.063	18.9385
Pn09401	0	0	0	0	0	0.136543	0	0	0	0.195083	0	0	0.128921	0	0	0.053852	0	0	0	0	0.070393	0	0.103903	0	0.054729	0	0.074187	0	0.27568	0	0	0	0	0	0	0	0.860727	0.655111
Pn00680	4.96439	3.26028	7.40243	6.38596	5.25044	5.9793	1.77782	3.51138	4.58683	1.83509	2.71307	0.923879	2.88556	2.82257	3.01605	1.46739	4.83964	3.42835	3.03734	1.88244	2.53462	3.82535	4.70181	0.40772	8.25526	1.82823	2.23811	1.16651	1.3414	2.84754	10.5132	0.932975	8.65737	0.611998	0.641429	1.71632	3.63124	2.55121
Pn09399	0	0	0	0.25678	0.315398	0.154889	0	0.136394	0.22917	0.295079	0	0.358973	0.14623	0.329046	1.17181	0.366457	0.720065	0.145285	0.421373	0.487537	0.159677	0.23062	0	0.118769	0.062072	0.47352	0.168271	0.247218	0.156336	0	0	0.326212	0	0	0	0.181418	1.42874	0.635491
Pn09398	0	0	0.057339	0	0	0	0	0	0	0.052936	0	0.085884	0	0	0	0	0	0	0	0	0	0	0	0.042656	0	0.056657	0	0	0	0	0.04533	0	0	0	0	0	0	0
Pn09397	0.064185	0.566624	0.340478	0.957536	0.268752	0.494991	0.535229	0.145272	0.651027	0.628697	0.219586	0.701056	0.467297	0.817907	0.089159	0.975829	0.383498	0.541617	0.359048	0.519308	0.340166	0.409429	0.376568	0	0.661161	0.924714	0.98576	1.11921	0.499572	1.05279	1.48085	0.23165	0.344485	0.252324	0.793565	0.193032	0.967313	3.64342
Pn09396	6.15638	2.14421	4.58647	4.99614	6.44425	5.72632	4.46037	4.77745	5.72257	8.25357	7.68973	5.82083	4.76609	7.25622	8.55062	3.68429	6.18846	6.64373	5.41174	3.08325	2.40803	4.03878	4.07027	0.462242	6.2204	3.53206	2.94698	3.54772	2.28158	8.31191	4.61013	3.43833	5.22322	0.461704	4.53724	6.62208	6.32163	4.22712
Pn09392	10.2192	0.294557	0.154844	11.4445	8.19087	12.5319	14.3614	11.8954	17.4683	4.78913	4.26223	10.3192	6.65971	0.637663	0.16221	0.236736	0.523311	13.8673	19.1912	25.6883	23.1319	7.67244	5.36703	0.115094	6.85689	0	0.489178	0.179663	0	0.478912	10.1624	0.526836	0.376056	1.83948	0.361535	0.087943	2.70751	4.03918
Pn09389	58.829	60.362	30.5986	59.4753	63.9842	23.0524	15.6492	59.7821	31.7598	87.0763	46.8191	12.63	24.3466	62.8612	56.2924	14.4888	25.8772	56.2635	51.905	15.8161	13.6044	52.606	61.243	27.7743	24.4886	74.3842	40.9057	8.34638	20.1844	85.8556	37.6293	12.8281	22.5532	26.8968	22.3696	1.41944	39.1928	29.2191
Pn09385	7.73384	5.86178	7.16729	8.94218	8.18841	7.40693	6.5181	7.94304	7.24828	7.05443	9.53522	8.02924	4.17486	8.70009	10.4895	5.48146	4.89533	8.56751	14.3162	4.83629	7.10558	7.35385	10.6194	2.24715	5.93885	8.07675	10.9843	13.1067	4.81186	10.5797	15.547	6.24989	8.87422	4.28494	6.38838	23.3777	14.6141	9.52383
Pn09384	0.172677	0.217708	0	0	0	0	0.089913	0	0.109358	0	0	0.257011	0.209422	0	0.299672	0.08749	0.085948	0.260166	0.120739	0.174584	0.285894	0	0.0844	0	0	0	0.241071	0.088505	0.111965	0.15173	0.045216	0	0.185282	0.042676	0	1.69707	0.4675	0.58459
Pn09383	1.43156	1.11088	0	0.703565	1.5561	0.212239	0.344215	1.1216	0.488454	0.876019	2.19785	1.25707	0.534366	0.901723	0.688194	0.446412	0.931965	1.39377	1.46299	1.0022	1.09412	0.772523	0.322994	1.62786	0.68052	1.15361	1.53744	1.69384	1.28547	0.516064	0.519401	0.596057	0.53183	2.98379	0.682359	4.3156	0.11885	0.419982
Pn09382	0	0	0.466737	0.249977	0	0.904768	0.122285	0.265593	0.892433	0.215456	0.066912	0.174743	2.56262	1.1746	0	0.41625	0.350527	0.424355	0	0	0.621847	1.12264	0.1721	0	1.87342	0.845195	0.163832	0.120343	0.684938	0.13748	0.615101	0.423466	1.13351	0	0	5.4779	1.58146	1.96021
Pn09381	2.16931	1.2433	2.35224	2.09905	3.14792	1.58337	4.2113	2.00866	3.06081	3.0765	2.36177	3.42516	1.91369	2.24229	2.19073	1.89861	1.96337	1.66398	2.06842	1.99406	1.76333	3.64688	2.45818	2.62394	2.08182	2.64669	2.47795	3.5384	2.68556	2.13721	0.413273	2.57944	2.53956	2.4328	1.68278	4.98653	2.87812	2.81071
Pn09379	0.101075	0	0.267922	0	0.052898	0.064924	0	0.114387	0	0	0.172922	0.050159	0.367816	0.183887	0.280709	0	0.251574	0	0.070674	0.102202	0	0	0.049408	0.647502	0.156147	0.132344	0.282226	0	0.196635	0.177628	0.105914	0	0.27117	0.59829	0.156762	0.076266	0.655373	0.356299
Pn09377	0.833837	1.26176	2.21076	0.355178	0.872812	1.14284	1.50597	1.38402	2.60671	1.1566	1.14118	0.827724	1.55109	1.82082	1.08083	1.01409	1.99256	1.6082	1.47706	0.786986	1.32558	2.12716	0.869602	0.3287	0.801576	1.16471	0.310443	0.399034	1.80255	1.36769	1.51496	1.10329	0.835251	0.383348	0.344412	0.418892	2.3395	2.60894
Pn09374	2.74914	6.11343	6.02834	6.70378	5.38886	4.75172	7.18552	5.88303	8.4864	5.93248	4.56079	6.20108	5.21424	6.54728	5.89968	8.50999	9.40532	8.194	9.15699	9.90611	9.86563	8.4147	7.08564	4.08882	8.85435	6.08657	6.00142	6.45733	5.83441	5.68044	0.733257	6.94363	6.43677	0.295916	3.10136	7.6196	3.07943	5.16935
Pn09372	0.647141	0.519323	1.63802	1.50395	0.61582	3.0997	0.551778	0.599205	2.75915	1.65633	1.00641	0.175218	1.5703	3.10509	0.653688	0.059626	2.57751	1.98569	0.740467	0.118989	1.40295	1.57597	0.690267	1.4494	2.60568	1.77203	1.64276	0.724021	3.20506	1.58531	2.52878	0.583847	1.70489	0.173716	0.546287	0.265768	0.634271	0.930997
Pn09371	1.6015	0.856667	0.900402	0.516511	2.08266	0.124682	0	1.70259	0.184455	0.118753	2.2141	0	0.294325	0	2.83024	0	0.531464	0	3.32549	0	0.12857	0.123782	2.7992	0	0.599765	0.063541	1.7616	0	0.125879	0.341146	1.88136	0	1.19779	0	0	0	12.5941	0.770282
Pn09370	7.81823	28.7967	28.5305	10.1751	7.52994	15.9863	11.4163	11.3248	19.2432	42.2429	19.5227	49.8626	29.9886	51.8395	19.3382	33.604	40.1827	45.5258	36.4106	59.552	60.6121	35.4208	32.4968	24.8032	34.556	98.9453	27.2911	37.8674	33.5773	76.0277	13.0473	70.3479	48.8558	5.05165	20.226	4.68552	29.7593	26.1563
Pn09369	0.3727	1.41005	1.23554	2.51488	0.390135	0	0.647421	2.60096	1.88997	0.152095	0.42503	0	0	0	0	0.125916	0.12371	1.04832	1.73739	0.628201	0.658391	2.06033	2.85466	0.122423	1.40765	0.488117	0.260179	0.127422	0	0.291104	1.62837	0.5044	0.266698	0.183251	0.576305	0	2.47555	1.16392
Pn09367	4.30496	3.40083	5.08723	3.9756	7.05772	5.59739	0	6.75027	4.53486	2.66569	5.08741	0.308882	2.07627	2.83103	6.69839	0.5782	1.44591	3.31356	14.6518	0.472018	1.23675	1.38918	5.73004	0.102235	4.00643	4.6182	4.19995	0.531819	2.48901	3.28142	4.83753	0.187153	2.0595	0.1023	0	3.05154	11.7663	2.19319
Pn09366	0	0.303977	0	0	0.126159	0.154889	0	0.136394	0.15278	0	0.206172	0.239315	0	0	1.33921	0.48861	0.540049	0.29057	0.505647	0.121884	0.159677	0.153747	0.235687	0	0.372429	0.47352	0.336542	0.741655	0.547175	0.353011	0.758188	0.217475	0.77617	0.296448	0	0.090709	0.389656	0.529576
Pn09364	1.54705	0.860535	0.844091	1.54931	1.00014	3.33129	12.4635	1.18438	3.11251	5.12097	0.882289	7.45019	2.42822	7.03478	0.947639	6.04035	0.770052	4.82635	0.445417	12.2375	3.25457	9.86412	1.73476	0.448471	2.71783	8.0422	0.889338	3.6384	2.18332	5.11766	4.05158	9.68579	1.46475	0.629332	1.1306	0.687561	1.67425	17.5891
Pn09359	15.1017	13.2416	13.6874	16.9656	13.3997	9.85509	1.5369	17.0904	10.7676	0	0.403657	0	0	3.32828	19.3363	1.61427	12.159	4.26664	21.1195	3.04247	10.8634	9.63207	26.1862	0.465069	15.4943	2.62665	12.1071	4.83996	6.42756	4.07772	15.3378	3.24651	11.5235	0.05806	0.730333	10.9257	26.7742	3.73394
Pn09357	1.9831	1.48685	0.781499	3.76638	1.23424	0	0	2.24427	0.203762	0.131183	2.26175	0	0.130038	0	3.4983	0	0.426911	0.129213	3.44788	0	0.071002	0	2.25325	0	0.772834	0	1.2721	0	0.347582	0.251177	2.19076	0	0.920334	0	0	0.161637	1.62037	0.188768
Pn00285	20.3119	15.5003	9.62034	16.1137	23.8708	12.4149	7.5616	15.9298	9.81764	15.4747	21.898	9.59157	8.96796	13.8538	15.9559	8.07977	11.0414	12.5098	16.5072	10.8087	11.564	10.7355	17.4612	7.72702	8.16523	15.6872	14.3029	11.8723	7.50954	14.7166	36.0679	12.7361	9.94161	9.55186	8.16469	7.94442	12.4406	11.2203
Pn09355	0.087514	0.220674	0.231906	0.093108	0.183198	0.1124	0.273418	0.049521	0.2217	0.535247	0.249554	0.043419	0.159208	0	0.121503	0.177365	0.087119	0.210968	0.183575	0	0.173874	0.223191	0.256651	0.258773	0.49568	0.229145	0.061089	0.269134	0.113491	0.256327	0	0.078934	0.328662	0	0	0.529206	0.236893	0.38638
Pn09353	2.19221	2.38375	2.70812	1.61249	1.9784	1.45806	2.04973	1.45428	2.68508	2.59297	2.06869	2.25269	1.37629	1.92758	1.6806	1.76245	1.95759	3.73649	2.85445	1.45283	2.9051	2.50815	1.84822	1.26617	1.01244	2.57481	2.00543	2.17183	0.882712	3.09983	1.26927	1.43262	2.02903	1.48118	0.698906	4.08008	1.86559	2.38099
Pn09351	3.56764	5.35471	6.0772	3.976	6.80144	4.41826	4.24595	7.01771	6.83181	6.33782	8.04194	4.21422	4.06919	4.71172	8.13719	3.18482	4.27019	7.06454	5.22667	2.44761	3.8253	4.60335	4.11027	2.8048	3.19283	5.94942	7.05598	5.05023	2.86402	7.01609	4.40393	2.33672	4.32929	1.6798	5.01674	0.963438	3.5423	4.02683
Pn09349	5.66674	5.47215	8.46535	6.9249	5.72077	9.44478	5.60759	6.95901	10.2813	5.40677	4.67601	8.09453	8.38294	4.89656	4.40767	6.80098	9.80139	4.79563	4.43996	8.28886	7.87798	6.61049	4.83213	1.82225	8.02886	5.62945	8.30386	8.77435	10.2147	4.33187	3.24078	6.77818	11.082	1.82913	3.62498	0.912211	6.53402	8.59694
Pn09345	1.8485	1.5983	0.770054	0.899667	3.09579	1.42495	0.44019	1.25517	1.33852	3.10228	3.01179	0.943599	1.66576	3.65162	1.24683	0.909911	0.841335	8.14877	5.02239	4.16559	4.12788	7.00558	5.83476	2.29021	4.89558	5.67082	5.53018	0.324928	2.192	4.57888	11.9556	2.85862	2.09714	0.728987	0.654909	0	1.36891	0.806227
Pn09344	0.26865	4.53936	3.13376	0	0.449927	1.03551	0	0	0.136179	0	0	0	0.06518	2.93297	4.47699	2.50483	4.49367	2.1373	2.70503	3.09691	3.77245	2.39858	2.57402	2.27695	3.04366	3.44749	3.67572	6.83182	3.55413	4.40649	0.732067	3.15059	3.57514	3.01872	2.99748	0	6.61333	4.25765
Pn09343	0	0.108368	0.227763	0.365766	0.044982	0	0.044755	0.291827	0.326608	0.210273	0.294127	0.127932	0.312731	0.468968	0.179001	0.2613	0.385039	0.362608	0.360601	0.130354	0.284618	0.274008	0.336094	0.254161	0.265546	0.168791	0.299995	0.044055	0.111465	0.503511	0.090029	0	0.36891	0.084976	0.267143	0	0.186176	0.126525
Pn09340	2.13642	1.08678	1.688	1.11599	2.00067	1.82885	1.01459	1.52707	1.61368	1.92502	3.33487	1.22707	0.727204	2.52151	3.538	0.797552	1.79077	2.39428	3.14483	1.32621	2.87912	1.62477	2.78438	1.2192	1.08067	3.28723	3.29648	2.03598	1.94406	2.59081	2.47245	1.25069	1.9302	0.668012	1.74986	1.19187	4.55345	2.01149
Pn09339	2.28198	3.65559	3.92554	1.83983	4.06728	3.09135	3.02119	3.21064	4.3003	5.81393	3.02441	0.857294	3.21782	5.50086	2.57002	3.93813	3.3778	6.46822	2.93256	1.55933	3.02339	5.66491	3.67862	3.28194	3.17644	7.26964	4.64993	3.28937	4.7202	4.62455	2.00477	3.00486	3.7734	0.606567	2.86137	0	3.1891	10.4744
Pn09337	53.9735	68.4794	38.109	48.3466	50.7381	40.2708	25.8503	55.8258	34.1398	52.634	50.0584	18.837	42.2129	94.3069	77.9544	46.18	64.0271	35.8552	50.2862	17.43	18.4556	48.1976	55.3263	0.542621	30.3172	54.735	48.1177	29.7116	33.7907	117.9	80.1869	57.5876	57.5298	1.38628	10.1759	2.23946	55.6706	62.9079
Pn09336	0.675787	2.49932	3.40268	3.25969	1.41467	1.27305	4.59828	3.0592	5.59278	3.30674	2.77493	8.31541	2.95066	3.11387	2.56463	3.65235	2.73584	4.28998	3.90619	4.37292	4.17723	4.88335	4.31612	2.08703	3.20136	2.89019	2.51589	5.86552	4.44038	3.80037	1.46302	3.77917	2.80388	0.178057	2.79894	0.204257	2.04805	1.6702
Pn09335	0.218989	0.207106	0.725734	0.233184	0.687671	0.703436	0.684511	0.185872	0.832582	0.670024	0.499513	0.543444	0.929823	1.49432	0.304124	0.721296	0.817647	1.31986	0.459374	0.608974	0.435161	1.3966	0.535264	0.323725	1.01498	1.29043	0.611481	0.898241	1.06514	1.28283	8.09092	1.38289	0.881344	0.269736	1.01781	0	0.8273	2.15242
Pn09333	0.856568	0.755955	0.794409	0.728996	0.672405	0.550049	1.11501	0.775517	1.73588	1.36204	2.00292	2.16731	1.19465	0.311563	0.654066	1.17179	1.53483	2.06488	1.97645	1.08253	1.24799	1.63836	1.256	1.39305	1.41135	1.68207	1.67417	1.71219	1.61066	2.20779	0	1.352	1.28672	0.084686	0.26623	0	2.31926	2.2949
Pn09332	2.90555	3.16681	5.35179	3.04015	4.48456	6.38956	2.61624	3.2325	5.74029	0.482039	3.4263	4.64315	3.82302	2.06056	3.96618	3.34375	8.18777	0.712326	1.1019	1.89221	1.36992	0.879281	3.08127	3.349	2.84024	1.86992	4.60651	5.65501	3.57668	1.03854	0.258001	5.37512	3.9107	1.31224	5.04269	1.04079	4.57855	5.15203
Pn09328	2.21788	2.79673	2.71962	1.18089	2.49566	5.05837	3.46641	1.69423	3.51355	10.9256	1.70739	2.8621	2.75791	11.805	1.23207	2.19157	2.42912	9.55769	2.09361	3.58845	2.42401	9.90133	2.11423	5.7922	1.99881	14.2311	2.39978	1.81948	6.18492	10.9135	2.15037	3.20134	1.66623	1.52953	4.2943	12.0337	2.99181	13.077
Pn09324	0.048913	0.061674	0.259293	0	0	0.125668	0.050951	0.221423	0.061971	0.059846	0.167367	0.339808	0.237321	0	0	0	0.097393	0.176876	0.273612	0.197831	0.323963	0.374282	0.286913	0.096416	0.302251	0	0	0.401192	0.253748	0.057307	0.205001	0.176487	0.262447	0.096554	0	0.147692	0	0.172506
Pn09317	2.74951	4.22985	7.28962	8.54914	3.0507	5.86448	9.16741	7.77902	12.4049	4.77833	3.95111	7.96955	4.73648	1.60103	0.992796	2.28496	2.73759	7.82176	7.84401	4.33735	6.62926	5.33066	5.3764	0.65032	5.83372	1.6562	2.07291	5.69534	1.92576	1.73951	1.21039	5.06006	1.29838	1.8964	1.53339	6.96264	4.74807	4.45271
Pn09315	2.46188	2.88606	5.03577	4.04353	3.52611	4.9924	4.58783	4.44808	6.51004	5.5472	3.49782	5.95706	4.34767	4.79163	3.89768	6.43375	6.4493	5.67444	5.01315	4.45412	6.63604	5.12195	3.96878	3.53338	5.38186	4.86279	3.43697	6.5526	6.49719	4.75657	1.40241	8.33654	3.70748	2.77532	5.23494	13.1914	4.20957	6.38279
Pn09307	0.056384	0.142202	0.074748	0	0.118039	0.072451	0.235009	0.382856	0.214385	0.414065	0	0	0.068404	0.513035	0.31323	0.114288	0.112282	0.067967	0.157703	0.171053	0	0.359602	0.220511	0.388963	0.116149	0.295345	0.236162	0.231285	0	0.066059	0	0	0.181544	1.22176	1.04779	0.339834	0	0.198423
Pn09304	4.53258	6.67955	5.64644	9.88526	7.54533	8.63044	20.768	8.59038	9.27369	15.3717	7.72297	32.958	5.10113	14.9054	5.99131	34.7564	4.83915	8.36002	4.20032	32.5808	5.78753	7.94055	4.43149	9.79494	6.24326	18.5925	7.77674	66.6942	9.63292	22.649	3.72043	25.1249	26.3151	10.2784	28.2587	3.70452	10.1977	4.96715
Pn09303	5.76088	8.8206	0.681745	1.97123	6.08385	0.594733	2.25057	2.79412	0.260703	2.83233	2.81593	0.408418	0.374366	2.52673	3.07137	0.573398	0.307263	5.70409	3.30886	0.572118	0.681374	8.72506	4.47555	0.253466	0.582729	2.69401	11.4181	0.580137	0.533693	2.10919	11.4811	0.695994	0.386397	0.050732	0	0.620831	2.88972	18.5803
Pn09299	0.048234	0	0	0	0	0	2.46183	0	0	0.059013	0	0	0	0.789682	0.870662	1.02647	0.720288	0.058139	0	0	0	1.16873	1.50892	0.047538	0.695443	0.063152	0	0	0	0.05651	0.202143	0.435079	0.051759	0	0	1.67515	1.61692	5.89824
Pn09297	1.29353	1.22332	0.500105	0.918189	1.12831	0.276996	0.112309	1.46388	0.273206	0.263837	2.58174	0.534988	0.261532	0.39228	2.69455	0.273111	0.965924	0.259871	4.97462	0.436006	2.14199	0.137488	3.26705	0.424933	0.832669	0.141152	1.35446	0.994801	0.139811	0.252582	0.112977	0.632077	0.520585	0.849951	1.00222	0	3.78229	0.253076
Pn09296	2.82951	2.55677	2.81217	2.50929	2.86291	6.11817	1.37534	3.57579	3.16638	1.73083	0.914406	1.16999	0.800788	2.65927	0.523836	0.525686	1.2676	4.09269	5.14399	1.14437	2.12386	4.14965	5.99329	0.139439	2.42834	1.48185	1.11925	0.580168	0.611594	1.43651	4.29836	0.255225	2.07479	0.698519	1.17127	0.356147	0.306072	2.63469
Pn09295	2.4749	2.67481	2.14212	2.2581	2.74911	2.59546	4.36712	2.85802	2.11189	2.71929	2.99556	4.51164	2.32814	2.6648	3.086	3.17352	2.46399	2.67879	3.88483	3.11536	2.14101	2.64108	2.96274	1.74226	2.49689	2.90988	3.80783	5.80009	1.57216	2.95875	2.858	3.00705	1.84288	0.697605	1.88006	0	3.49332	2.43332
Pn09285	0.50342	2.88511	1.698	1.16875	0.766431	1.70472	1.2393	1.24304	0.927589	3.63912	3.49742	3.3153	3.27494	1.83136	1.65212	2.27248	2.46025	1.82039	1.79201	1.29563	0.727437	1.34231	1.07375	2.39068	1.03689	3.53515	3.45021	1.78285	4.62941	1.50131	0	2.43551	1.37504	2.03444	2.70057	0.276601	2.03051	2.90792
Pn09284	0	16.2365	1.29446	0.094494	0	0	0	0	0	0.706171	37.0768	0.132194	4.25476	0.403835	14.0572	0.224999	2.47557	0	0	0.044898	0	0.226507	3.82012	0	2.69814	0	0	0	0	0.988502	10.7917	0.48064	8.19567	0	2.48336	0	0	0.104544
Pn09283	14.5352	11.3004	6.37436	9.89152	13.9562	6.95083	7.51536	13.6667	4.50127	23.8077	11.4048	4.33932	5.70096	57.3725	12.142	1.16297	14.1457	19.4312	15.8184	1.43667	1.52018	9.54861	7.26582	0	2.9829	28.5504	19.9119	2.01722	6.804	46.863	83.9631	6.01407	13.7816	22.8849	0.507956	1.07086	25.3627	7.85616
Pn09282	0.64693	0.203901	0.321386	0.602085	0.211597	0.51924	0.25261	0.091519	0.204826	0.543959	0.184483	0.120349	0.196135	0.073527	0	0	0.160993	0.584811	0.282713	0.40878	0.107105	0.618658	0.632381	0.159416	0.333094	0.052931	0.225789	0.290108	0.209727	0.189483	0.084687	0.2188	0.347058	0.280013	0.251498	0	0.306747	0.619446
Pn09281	0.794954	0.551217	0.526547	0	0.45762	1.22502	0.744961	0.359869	0.453031	2.28472	0.68009	0.118307	0.241008	5.13173	0.441433	0.161106	0.356089	3.35355	0.500256	0.241108	0.26322	2.88876	0.699362	0.078357	0.409306	2.91383	0.16647	0.285184	0.515424	3.81856	4.57866	0.681114	0.127939	0	0	0.300762	0.387779	2.43627
Pn09280	4.24268	3.94853	4.95366	6.12913	3.33065	2.07637	1.47324	4.80147	5.95168	0.679822	3.51403	0.701811	2.57321	0.827007	3.50682	0.61423	2.56456	1.70469	7.76966	1.73643	4.54965	1.67483	8.78945	0.497789	7.59472	0.992004	2.39752	4.66078	2.09621	1.00597	5.50431	1.7769	5.36604	0.597947	0.626687	4.49708	26.1999	6.02394
Pn09279	29.8206	25.7763	17.196	23.6441	27.9411	27.3171	17.494	22.4499	18.6934	44.4408	31.1427	17.6161	17.4251	55.8931	28.4449	24.0164	15.6854	52.4766	22.8845	20.9338	21.6751	38.3026	22.3195	50.9983	18.685	52.963	31.8148	21.3136	29.046	57.8221	9.86611	21.2981	25.1974	56.5959	31.8348	54.0111	15.7934	32.2761
Pn09278	0.344042	0.043371	0.136696	0.219458	0.108024	0.485889	0.32233	0.155747	0.174235	0.462719	0.156985	0.273023	0.292013	0.250184	0.095509	0.383459	0.171217	0.373194	0	0.486915	0.182252	0.394752	0.134511	0.169569	0.106277	0.49536	0.096058	0.246806	0.356877	0.403072	0.036017	0.465389	0.55364	0.477326	0.428667	0	0.074703	0.142156
Pn09276	8.26157	11.1467	9.95735	6.76859	10.583	17.0752	9.09074	11.6379	14.5722	12.7288	5.46872	6.42363	12.3362	13.7736	7.22157	7.61189	10.8723	13.232	7.67549	4.32336	6.73545	13.044	10.3936	9.67883	9.52108	11.6513	7.25948	5.86559	14.0133	11.9806	12.7792	3.07518	7.06885	12.6845	10.3745	3.30677	9.47042	24.8957
Pn09274	26.4719	29.6163	15.2721	37.4846	20.9652	6.9069	3.84121	36.8167	16.5483	12.0324	24.7598	4.64951	7.2645	8.52547	26.7616	2.56679	8.33036	7.86291	28.9737	4.19125	6.30439	13.8068	37.7458	0.982791	9.40724	8.5444	18.2132	4.72405	4.18133	12.3161	25.4467	3.67011	10.2979	1.87872	5.20085	3.10515	35.8854	17.7174
Pn09267	2.34668	3.96784	7.06951	4.7699	2.95877	4.11142	6.22343	4.10433	6.35307	6.78788	5.29202	33.2985	8.21675	7.47228	7.0362	30.3226	11.8416	9.19328	9.17398	28.7451	21.5491	11.7683	10.3244	7.20098	17.413	6.84406	6.77596	53.8679	12.3822	7.18583	5.98089	12.6536	17.7437	4.46888	5.62072	13.9138	6.73806	10.739
Pn09265	111.384	107.617	54.3604	77.2676	138.635	39.3242	3.29197	102.523	38.7909	21.4289	42.0894	0.522646	47.8212	16.2896	55.3847	1.06695	37.214	12.4518	23.3702	0.798474	6.71224	26.8602	78.6796	0.648294	58.6907	23.5248	57.4111	7.2211	28.1647	24.2805	29.257	1.95899	63.8435	1.16335	1.62617	68.2342	232.759	136.692
Pn09259	8.66696	11.3865	4.81513	9.06096	12.0596	2.80037	2.43302	11.6879	2.89353	9.52602	13.4956	2.47254	4.09207	10.1978	16.0714	4.41799	7.6989	19.8307	11.6849	3.67345	6.18743	10.0611	13.5472	2.81313	6.46757	10.669	12.4625	1.38356	2.69243	6.14114	5.81939	3.37078	9.41252	2.14957	1.2874	0	9.86706	4.57183
Pn09258	3.59382	5.12749	3.57181	5.33424	4.70203	5.04153	4.38356	3.58553	4.85241	5.20668	3.55972	4.41118	4.24428	4.64492	4.00515	5.17535	5.22546	7.06774	4.09996	4.06404	3.82084	5.66857	4.76147	3.40225	3.31155	5.75781	3.69699	6.05991	3.61824	5.3185	4.6569	6.61129	2.99382	3.82884	4.4041	0.571368	4.50112	3.89314
Pn09257	4.93665	5.39045	3.17029	4.11737	5.22053	3.13835	1.69658	4.66529	2.96635	3.48737	5.10805	2.37408	3.95102	3.98146	4.31099	2.99143	3.69886	3.98749	6.04962	2.62452	2.56186	2.59633	3.78144	2.50791	3.0401	3.19865	6.25269	3.39183	2.64026	2.92168	11.7328	1.28546	4.26006	1.60651	0.947105	0.230386	6.76417	4.33515
Pn09255	2.17381	2.45527	3.18045	2.69851	2.51229	2.85026	3.962	2.87016	4.58942	4.81986	3.25431	3.59522	3.18579	4.44812	3.39545	2.43232	2.8403	3.54816	2.91327	2.9763	4.01909	4.21585	3.63031	1.60691	4.05757	3.37963	3.41418	2.7856	3.70007	3.66103	0.094882	3.51297	1.60364	1.29757	3.23538	0.205311	3.13692	3.91722
Pn09253	2.1119	3.35736	1.94674	2.34495	2.64297	2.71264	1.86486	2.18223	2.9661	5.3918	1.09969	2.96137	2.22736	5.84558	1.97609	2.55885	2.23954	6.47459	2.69654	2.64592	1.58112	3.68845	2.96218	1.76476	2.36404	5.59007	2.17925	1.74145	2.44114	3.71141	4.90575	1.73926	2.06911	2.13152	3.42195	6.17368	1.93752	3.07909
Pn09251	0	0	0	0	0	0	0	0	0	0.068079	0	0.055217	0	0	0	0	0	0	0	0	0	0	0	0	0	0	0	0	0	0.06517	0	0	0	0	0	0	0.060025	0
Pn09250	0	0	0	0.328253	0	0	0.160478	0	0	1.31956	0	0.152849	0.560298	0	0.213809	0	0.153258	0	0	0	0.101955	0.490907	0	0	0	0.503951	0.214843	0	0	0.450687	0.161485	0.138864	0.330411	0	0	1.61428	0	3.94744
Pn09247	0.667477	0.120227	0.63181	0.405915	0.499032	0.428701	0.695244	0.539565	0.604012	0.52497	0.815692	0.993613	0.346971	0.346911	0.463401	0.579782	0.094929	0.229871	0.600062	0.674892	0.252614	0.851222	0.745748	0	0.638312	0.374537	0.399371	0.488795	0.370992	0.279289	0.399608	0.602075	0.306968	0.188292	0	5.9042	3.50642	1.96239
Pn09243	2.10028	3.34538	3.22382	1.76567	4.33903	3.47984	5.52855	2.81472	2.94196	5.20861	3.52999	3.29188	3.21847	4.82762	4.37524	4.1451	3.96225	5.06343	3.16905	3.57701	2.63594	5.28737	3.29633	6.5908	3.24484	5.93486	2.77797	4.30748	3.29767	3.95003	1.50625	5.1856	2.31342	8.65832	7.53423	0	5.18943	7.52325
Pn09242	0.275825	0.834749	0.731285	0.469942	0	0.141763	0	0.49944	0	0.202545	0.188746	0.05476	0.267693	0	0	0.111816	0.164778	0	0.154293	0	0	0	0.323611	0.054366	0.056818	0	0.385092	0.226276	0.143103	0.064631	0	0	0.296025	0	0	0	0	0.388403
Pn09241	0	0	0.830963	0	0.201944	0.433715	0	0	0.244432	0	0	0	0.585045	0	0	1.17311	0.624249	0	0	3.36512	0	0	0	0	0.298047	0	0	0	0	0	0	0	0.67287	0	0	0	0.104318	0.085071
Pn09240	0.711245	1.13591	0.628349	1.21107	1.04224	0.730892	0.839601	1.18056	1.26148	1.33424	0.919401	1.74107	1.20775	1.12128	1.9093	0.48051	0.755279	0.514383	0.7294	0.671201	1.13054	1.33032	1.0198	0.560801	0.976647	1.55203	1.05917	1.45836	1.66033	1.11105	0	0.256621	0.966748	0.280914	0	0	1.38475	1.22686
Pn09239	5.92539	6.22564	3.62825	4.87176	7.0477	3.17109	3.83358	6.75667	4.77641	6.36983	7.98743	6.90437	4.19216	5.63361	6.66878	6.73236	4.60279	7.03389	6.15193	6.44484	7.4323	7.09811	5.57306	5.66324	5.91722	8.75668	8.96172	7.45487	4.89	7.6784	11.1444	5.62796	6.0691	4.25809	5.29895	2.30663	7.87137	6.97393
Pn09236	0.707611	0.780634	0.468788	0.564646	0.277739	0.454419	0.921169	0.650664	1.12039	0.757384	1.31157	0.263309	1.07276	0.321748	0.859637	0.358529	0.704419	0.746294	1.60801	0.894295	1.28873	0.902331	1.38346	0.435903	0.637623	0.3474	1.23486	0.861394	0.401472	0.3627	1.20447	0.957357	0.759277	0.611906	0	0	0.718192	0.885051
Pn09234	2.16934	2.66871	1.8936	0.337995	1.60611	1.15565	0.330748	1.91613	1.34097	1.48923	1.02588	0.630219	0.320926	1.92543	2.2778	1.9304	3.21346	1.78581	1.92384	2.03311	1.61212	1.61963	1.96572	0.625745	0.817424	2.28634	2.21612	1.24784	1.23526	2.10766	2.49532	1.00235	2.32812	0.36515	0.65609	0.239393	2.05706	2.79582
Pn09231	0.159903	0.06721	0.141303	0	0.223166	0.547853	0	0.241283	0.270177	0.260911	0.060791	0.158718	0.193977	0.193966	0.296079	0.216071	0.106137	0.321246	0.298157	1.72472	0.494265	0.47588	0.104223	0	0.713661	0.139589	0.148831	0.109309	0	0	0.111723	0.62508	0.114405	0	0	0	0.057555	0.09387
Pn09229	18.4667	23.7995	40.432	23.4593	19.2226	38.2077	32.1515	21.4762	53.6494	19.9124	21.2948	60.8588	33.2296	21.3464	22.8099	54.2309	45.3542	34.3731	35.1703	47.2494	66.0893	35.3282	30.3227	14.6806	61.8383	18.2351	23.574	65.015	48.8937	20.9183	1.9779	49.9287	80.3105	11.3723	28.3209	13.7783	21.6073	13.515
Pn00374	3.04576	1.01455	0	0.856872	1.68431	1.91999	1.49709	0.845455	0.655543	0.28136	3.27696	2.33902	0.557761	0.209166	2.15497	7.04734	0.05722	0.069273	0.803664	4.35854	0.532933	2.49233	1.01138	27.1837	1.00625	0.225769	4.17213	2.88776	1.78896	0.201985	0.240971	4.25131	0.061678	47.7007	27.9361	6.75216	2.54121	11.3216
Pn09228	54.5196	53.1195	38.3546	57.0579	46.3479	49.113	18.4553	51.0968	56.479	20.2077	60.9763	33.7233	30.5152	23.4811	52.5118	27.5937	44.8961	30.693	58.7817	30.2888	32.9969	37.294	59.0379	19.0089	45.1191	13.0063	46.2788	40.8321	38.539	13.5068	15.5468	21.2429	39.5424	17.8606	21.4406	39.8035	54.9945	34.791
Pn09224	0.458879	0.525939	0.607942	0.177501	0.261977	0.964339	0.347522	0.047211	1.16237	0.408186	0.190336	0.206957	0.455322	0	0.11583	0.084544	0.332211	1.75985	0.116674	0.126528	0.331517	1.11705	0.244673	0	0.128877	0.436896	0.232955	0.726935	0.378678	0.439868	2.18454	0.1505	0.402841	0	0.518785	0.820287	0.361561	0.294862
Pn09219	0.932196	1.0585	1.23785	2.58858	1.65916	1.67928	0.875644	2.21526	2.72216	1.82869	1.80666	1.01918	1.35835	3.22856	2.0734	1.22867	1.48599	2.9223	1.17338	1.13182	2.22421	2.14219	2.18852	0.918281	0.576372	1.466	2.0827	0.574209	0.967846	2.51203	3.91712	0.504918	1.50178	0.545301	2.28792	0	2.98588	2.10987
Pn09216	7.08764	7.46867	8.52144	9.26914	8.53153	9.17041	3.37529	8.2503	6.54293	6.56634	11.0863	2.41183	6.69369	9.57888	11.8104	2.61657	8.71972	5.12599	7.5754	3.12263	2.68252	6.71497	6.38476	3.9417	4.79689	9.61178	7.20936	2.7511	5.90937	9.13421	5.72939	1.64404	6.84546	2.39729	1.57033	0.611178	9.5193	10.5885
Pn09965	0.300599	0.189512	0.199197	0.639936	0.262199	0.193083	0.156569	0.226793	0.571302	0.49041	0.514273	0.348064	0.364625	0.18229	0.48698	0.406174	0.598544	0.483114	0.420373	0.303949	0	0.447266	0.489794	0.197507	0.567575	0.524787	0.13989	0.35957	0.844697	0.704358	0.787453	0.090386	0.483874	0.049432	0	0	0	0
Pn09214	0.380756	2.02685	1.84966	1.35015	0.885608	0.488999	1.10139	1.38849	1.71467	3.20827	3.42621	3.90391	2.25753	1.15409	1.93825	1.07176	2.23205	1.27481	4.25968	1.75369	2.07329	3.34463	5.41762	0.333595	3.0061	0.22154	0.413438	3.20911	0.438899	1.68522	3.5005	4.96046	1.18023	1.33866	0.13151	0.255926	2.29133	5.68062
Pn09213	2.8844	2.68994	5.02487	2.43738	2.48133	4.76954	3.70271	3.3538	4.80367	6.42691	4.73246	6.15467	4.83951	8.26266	4.60758	4.28405	3.77578	10.0487	10.3327	8.86814	10.1001	15.3154	8.07226	5.25783	9.80583	8.94832	5.62647	9.35529	9.01773	5.87909	10.8408	12.0449	4.45132	2.69796	3.19578	0.2392	5.69697	8.17427
Pn09208	142.695	247.235	77.7444	176.469	168.764	37.1606	31.7792	163.834	72.3691	45.0201	119.715	60.8431	87.6068	1.03323	12.6206	4.15359	4.16109	1.27183	10.8401	1.8464	1.29007	47.0907	151.467	272.901	26.0786	74.6462	180.967	154.458	85.3628	88.3919	0.467528	116.655	167.516	0.240899	86.9617	0.307026	120.822	5.1652
Pn09206	1.54329	0.941576	0.197937	0.5299	0.885849	0.767448	0	0.732425	0.252305	0	1.87377	0.296454	0.483095	0.181137	3.24906	1.76579	1.68516	0	0.20886	0.302029	0.329731	0	0.730051	0.294391	0.102544	0	0.764539	0.153127	0.193699	0	0	0	0.373968	0.343868	0	0	0.053811	0
Pn09204	0	0	0	0	0	0	0	0	0.062823	0	0	0	0	0	0	0	0.049365	0	0	0	0	0.063237	0.048475	0	0	0	0.069225	0.050838	0.064308	0	0.10391	4.74111	0.05321	0.09786	0	0.598766	0.535989	0.174838
Pn09195	0.841246	3.6725	1.80222	1.51711	1.15157	0.831771	1.07927	1.75757	2.87169	3.72399	1.77109	2.89154	2.12012	3.88758	4.3148	3.93537	4.12424	5.85067	4.43443	5.30117	2.91516	7.10004	3.10056	1.59416	2.26641	3.64449	3.34295	3.11973	1.59497	4.16988	20.699	3.32812	5.41812	3.24305	1.99992	0.681063	2.15916	4.3543
Pn09190	0.046904	0	0.124308	0	0	0	0.048853	0.106163	0	0.114764	0.160494	0	0	0	0	0.190125	0.093388	0.169607	0	0.094848	0.248514	0.059814	0.137558	0.138685	0.048304	0.184228	0.065482	0	0	0.109904	0.196554	0	0	0.092639	0	0.425094	0.10148	0.027586
Pn09189	0.482078	0.540338	0.923018	0.228124	0.672807	0.206462	0.837105	0.666804	1.15394	1.96653	1.71054	0.425343	0.779745	0.389852	0.967016	1.19426	0.63997	1.1622	1.87269	1.08328	1.20629	1.91294	1.46633	0.105578	1.0482	2.03405	1.19653	1.5379	0.833682	1.56889	1.29119	2.89925	1.32216	0.527989	0.830099	2.26154	0.809695	0.817499
Pn00248	15.8601	11.7297	5.45727	13.5281	14.4726	7.96728	7.89041	11.5057	6.89188	6.34453	18.3791	7.76976	5.48794	7.02873	19.9061	9.68499	7.54088	7.16907	19.5494	10.4858	8.95599	8.62269	20.6244	4.00796	12.9838	8.51972	20.2974	18.138	7.05443	8.457	12.0919	12.2892	12.3833	3.20931	5.83373	0.690358	13.5677	7.04768
Pn09187	34.247	56.506	16.1463	42.8274	35.7493	14.2876	16.0079	35.4149	15.4943	18.9719	37.2723	31.1913	16.7382	22.8353	43.0007	34.9856	22.7444	15.3547	29.0453	37.1001	32.5856	19.4822	41.3304	13.0104	21.9125	24.8361	46.8456	42.538	14.8445	17.0335	24.9497	49.7496	21.6927	9.89297	12.1831	33.6107	27.2177	12.5439
Pn09186	21.9682	24.3741	39.3007	25.1261	24.7496	55.0657	52.1105	27.3397	49.1723	62.7095	16.4566	60.771	40.5715	67.5527	22.999	69.9331	56.0704	72.2249	21.6229	34.7926	38.9231	95.7516	41.1984	67.4819	61.9819	80.918	27.344	69.2529	65.2692	64.2319	14.0529	38.3643	64.5891	75.9731	79.0489	14.3365	33.0779	128.135
Pn09185	0.178941	0.451501	0.237572	0	0	1.15108	0.18673	0	1.13574	1.09677	0.612021	0.355659	0.434531	0.326124	0	0	0.356535	0.215746	0.500525	0.18104	0.711543	0	0	0	0.368775	0.468975	0.249863	0	0.696649	0.209651	0.187937	0.323052	1.34519	0.174637	0	0	0	1.03958
Pn09184	2.78468	2.38259	2.70202	2.43474	3.01884	1.85254	2.79719	2.30731	3.08719	2.92048	4.19698	5.72486	1.44762	3.52811	5.86921	5.19051	2.87139	3.35659	6.39769	3.31851	4.61093	4.18562	4.37528	1.61729	4.3019	2.60436	3.47119	6.78085	2.64418	3.37903	0.364732	5.24812	3.20176	1.8646	1.85134	0.075057	4.13877	3.36053
Pn09182	11.1439	7.70394	9.3741	13.8559	14.1517	12.2115	17.2707	11.4591	19.4294	6.78517	5.03211	9.26556	7.13727	5.55889	6.67786	5.27441	5.01285	9.88733	12.8947	6.92165	8.76808	20.925	18.6387	1.8954	14.6826	7.92626	10.2671	10.2098	11.1526	8.48316	1.77891	11.5845	9.8961	2.22852	3.32867	11.3358	6.65186	5.73954
Pn09180	0.088996	0.056103	0	0	0	0	0	0	0	0.108865	0.10151	0	0.053968	0.080933	0	0.090184	0	0	0	0	0.117879	0.283716	0.130499	0	0.045825	0	0.186369	0	0	0	0.046612	0	0	0	0	0.807088	2.02316	0.419025
Pn09179	2.91851	4.7972	5.11174	5.54831	5.78242	3.14696	5.53808	5.95698	6.86808	5.48461	3.86361	7.75922	4.48862	6.16344	7.5991	5.70417	5.50012	6.0936	6.34077	4.26859	4.97078	5.05172	5.24807	3.85221	4.13305	3.88976	5.74812	6.19879	5.94827	4.88472	0.710011	4.13718	4.58624	2.98075	4.52459	5.26724	2.92734	2.20357
Pn09177	0.190081	0.29958	0	0.404576	0.049739	0.183124	0.692954	0	0.240809	0.232551	0.216803	0.471592	0	0.172884	0.131965	0	0	0.229116	0.132909	0	0	1.33323	0.139368	0	0	0.24887	0.199029	0	0.246515	1.16916	0	0.600095	0	0.04692	0	22.7507	35.0019	36.466
Pn00845	4.87179	7.60391	3.50703	4.9345	4.84094	6.9034	19.0371	5.32621	6.60139	15.4819	3.20098	7.7939	3.80914	24.9736	6.65582	6.86415	1.97406	16.9239	4.96575	7.1003	3.83026	14.7547	11.2259	2.52185	2.89266	12.7664	3.4589	4.06771	8.25021	19.8325	4.59451	17.3649	2.57131	2.82591	2.03216	30.5231	11.6723	15.093
Pn09175	0.514975	0.259738	0.136511	0.109643	0.754646	0.860081	0.321893	0.23312	0.848293	4.28506	2.46686	5.77577	1.62418	3.46667	1.43024	2.60945	0.922885	1.92431	0.648154	2.81192	1.56902	1.37928	0.453122	10.5059	0.689498	4.18069	2.5164	1.05605	4.07424	3.49938	0	5.71393	1.49216	3.75853	16.7685	0.077695	0.111273	3.62966
Pn09170	3.80781	7.35415	8.85465	5.60127	3.73107	7.75115	0.632707	7.10593	12.723	110.68	7.43932	1.84881	5.01078	141.803	8.66044	2.29868	6.20981	108.343	16.1447	4.58689	8.04785	45.8663	10.6122	2.99463	10.3035	67.0295	13.9119	0.747387	4.35997	38.4895	0.424229	1.35179	10.1269	0.761438	1.51177	15.2003	10.9316	9.2611
Pn09166	0.222357	0.210293	0.66323	0.118393	0.23275	0	0.752986	0.25164	0.211355	0.476248	0.570589	0.055182	0.337193	0.101157	0.694818	0.056338	0	0.067008	0.466439	0.33728	0.073643	0.283621	0.543501	0.109567	0.515299	0.363971	0.465665	0.228019	0.144204	0.521024	1.45669	0.501493	0.477286	0.109528	0.344412	0.50267	0	0.163059
Pn09165	4.67019	7.24276	0.66953	5.64862	4.95476	0.32446	1.0525	5.85653	0.88014	1.39083	4.60617	0.50131	1.3784	1.83813	4.90922	1.40725	1.44545	2.28236	6.00168	0.510611	0.668939	0.966163	7.09668	1.11943	1.04014	3.22361	3.70082	0.51786	0.736807	2.07034	1.85307	3.07489	1.55809	0.496352	0.97563	3.70218	4.89301	2.43831
Pn09159	0.754601	1.2978	0.636951	0.438754	2.01073	0.705507	0.572161	0.776325	0.782955	10.1653	1.64277	1.43066	2.33099	18.2364	0.857728	2.57275	1.29805	11.2471	0.767504	2.08151	0.999879	5.25169	1.74415	5.47523	1.69605	6.82907	4.11859	0.63337	1.33494	6.42979	0.071961	1.11422	0.589143	1.88546	0.423595	0.103037	4.13025	2.96695
Pn09158	0.879285	0.069298	0	0.234074	1.66819	0	0.17178	0.870698	0	0.941608	7.01975	0	0.333343	2.90002	1.14481	0	0.437737	2.64976	1.76763	0.055572	0	0.210287	2.04174	1.89557	0.622624	5.4692	4.06646	0	0	1.15894	0.057601	0.793231	0	5.36076	5.61892	0.082837	2.1353	0.354705
Pn09157	0.437702	0.344958	1.01538	0.233036	0.229079	12.1618	1.82421	0.371509	3.74425	0.73656	0.249599	1.0862	1.39385	0.49779	0.075983	0.554493	0.762656	0.593564	0.229542	0.165979	0.072481	1.4655	0.909374	0	0.507169	3.22403	0.611095	0.112209	9.15441	0.256405	5.8493	0.888442	0.528473	0.161741	0	0.742287	1.59452	3.46742
Pn09156	0.107062	0.135001	0.070957	0	0	0	0.22309	0.363487	0.135673	0.131021	0	0	0.129877	0.584417	0.29736	0	0.213192	0.258107	0.299445	0.324783	0	0.204831	0.628038	0.105513	0.220537	0.56077	0.149474	0	0.555445	0.313584	0.392726	0	0.574498	0	0	0	0.0578	0.251385
Pn09154	0.617415	1.34479	1.26496	0.71728	0.881285	0.865467	1.75456	0.889286	0.782508	0.824369	1.53633	1.89442	0.817128	1.02141	0.70157	1.02393	1.17362	1.28552	1.02043	0.681111	1.7846	0.859132	1.04268	1.16161	1.09842	1.32303	1.33219	1.61165	0.655222	1.644	1.94156	1.72164	1.50601	0.939882	0.695411	0	3.39136	1.58031
Pn09150	6.53457	7.85626	9.60062	11.1079	10.4983	8.39485	8.97087	9.57364	16.1743	12.0867	14.0393	10.7088	7.92653	8.93938	15.5454	8.62434	6.35449	13.6773	27.2024	10.6539	18.1176	12.9856	18.6207	2.94552	12.1557	15.7858	13.2249	17.0876	10.7088	16.0239	1.80475	9.2303	11.3614	7.3959	10.3701	5.19801	18.3379	10.416
Pn09149	0.057277	0	0	0.122004	0	0	0	0.129641	0	0	0	0	0	0	0	0	0	0	0	0	0	0	0.056002	0	0	0	0	0	0	0	0	0	0.061475	0	0	0	1.11203	0.470202
Pn09148	0.959051	1.20919	2.66265	1.26347	1.29063	1.8771	2.4258	1.91233	3.23971	2.06713	1.77108	3.48959	2.16023	2.07669	1.52182	1.8049	3.36435	2.09179	1.4689	1.93935	1.63329	2.97015	1.74116	0.450122	3.1041	2.1525	1.14765	4.12	2.13215	2.78228	1.1482	2.01845	2.59726	0.992549	1.70208	0.138013	4.94218	3.54674
Pn09147	1.65595	2.44583	4.45153	2.31613	1.78279	5.22661	4.23811	2.46305	4.85506	1.27344	2.21254	15.4476	6.3699	2.84011	2.56207	8.39057	8.19573	1.19761	3.30822	11.2898	10.7794	1.56876	2.22015	8.02062	9.40407	1.42475	3.23663	10.7198	5.03149	1.44121	2.03231	14.9369	10.1541	8.08226	9.84111	7.00303	1.5353	7.37312
Pn09144	0	0	0.81775	0	0	0.54877	1.08773	0	1.38313	0.406519	0	0.895042	0.11515	0.690778	0	1.05828	0.42531	0.801027	0	0.335968	0.188631	0.363211	0	0.233923	0.097772	0.93224	0	0.973304	0.246245	0.722973	0.944903	0.642255	0	0.234348	0	1.21875	0.154027	0.753655
Pn09142	0.180023	0.283718	1.25232	0.191547	0.235533	1.44515	1.31243	0.40747	1.02618	1.37638	0.205337	1.1165	0.21834	0.491152	0.499895	1.00335	0.716853	1.9529	0.755252	1.27411	0.953804	1.66435	0.791933	2.2623	1.20506	1.17844	0.691152	1.6148	1.63423	0.843651	0.28287	1.62376	0.627803	0.088938	0.559214	3.74087	0.77941	1.93334
Pn09141	6.16122	6.46248	3.28263	8.4632	8.19722	3.10771	4.56025	7.68941	14.0858	3.38306	8.60273	1.25759	4.19155	2.93417	3.83871	2.10091	3.61207	3.88701	7.81106	1.68866	2.21226	2.71765	4.44767	8.28484	3.49924	5.12763	11.8982	3.18878	3.88381	2.96835	0.96581	4.67537	3.09007	0.453563	5.34857	6.59193	3.2293	5.19922
Pn09139	1.88882	1.12084	1.32561	1.4198	2.44231	3.28356	1.33135	2.13757	3.52032	5.71131	2.97784	0.772047	2.56102	5.45897	2.77749	0.788228	3.87194	4.21882	1.24304	0.674127	1.32473	5.95223	2.28124	1.25921	2.97538	4.87408	1.3961	0.569682	1.87346	5.7276	0.116461	1.40328	2.80226	0	0.344194	11.7216	2.15818	5.63829
Pn09137	0.104862	2.77673	1.6679	1.1164	0.329285	0	1.09248	2.37346	1.59454	0.192483	0.896987	0.676537	0.127205	1.43095	3.13084	1.4878	0.88743	1.95921	2.49298	4.61251	2.8477	0.334361	0.512603	0	0.324003	0.343272	0.439205	0.322568	0.272011	0.491424	0.219789	0.378382	0	0.051698	1.13789	5.14047	2.15195	0.831257
Pn09132	1.97339	0.760348	1.38064	2.21806	2.00824	2.04255	2.51305	1.11664	2.36197	1.14048	1.12532	1.30592	1.064	2.39393	1.52255	1.27775	1.85568	0.925072	1.45652	0.554313	1.81547	0.978857	1.50063	1.72871	1.75023	1.72275	1.53063	0.899378	1.77748	2.05513	0.574551	1.58245	1.11778	0.054014	1.01908	0	0.591663	0.868473
Pn09131	2.39744	3.61319	3.25612	3.98609	3.6725	3.00571	4.0827	4.169	5.48474	3.72196	3.66779	4.52798	2.97963	4.46967	4.71045	2.7854	5.2984	4.01778	5.56069	4.84892	3.79596	6.11641	8.00423	2.18973	4.27628	4.28829	4.24526	5.33719	3.79238	3.69945	1.47125	5.01169	2.32214	0.40292	3.25814	0	5.80048	4.35302
Pn09128	3.14354	4.07188	3.65145	3.39008	4.01139	4.81159	4.48445	3.70382	5.50884	1.89622	4.61713	13.3741	5.11808	3.21099	4.42413	9.33823	7.11595	1.97235	5.72086	10.8409	12.8903	2.96517	3.78857	2.46176	7.80484	2.59328	4.32851	16.0678	5.08174	1.56398	4.01425	8.00098	9.28728	3.40572	4.55035	0.065112	3.21784	4.76668
Pn09127	1.19774	3.17191	4.04964	4.84837	2.75826	1.69317	4.61849	3.7953	4.55484	3.66551	3.75635	4.57814	2.47045	5.12295	4.82443	2.00298	4.83021	3.9705	4.7738	3.33097	6.26802	6.1116	5.56277	1.65244	4.13293	3.60774	2.50838	3.80803	3.88409	4.13965	0.753461	5.07888	2.63542	1.64997	3.15032	5.31911	25.0439	21.8257
Pn09126	0.494734	0.383818	0.302463	0.323765	0.398313	0.58641	1.26793	0.387627	0.144573	1.16347	0.868218	0.377554	0.415338	1.45314	1.10941	1.04117	1.25007	1.00912	0.478968	0.538633	0.403221	2.81426	2.15756	0.15005	3.13505	0.946523	0.690672	0.273036	0.838916	0.445862	4.90144	0.686435	0.04083	0.263729	0.236861	0.979512	0.701645	1.25663
Pn09124	0.354167	0.446532	0.293292	0.188408	0.463371	0.113721	0.691583	0.100204	0.729001	0.541542	0.55546	0.922524	0.805391	0.563635	0.491723	0.269171	0.440712	0.373528	0.18573	0.179042	0.527748	0.33872	0.17311	0.392713	0.273546	0.405715	0.618058	0.272297	0.172235	0.72614	4.68369	0.678821	0.522536	0.350013	1.10038	3.47974	3.73836	1.32891
Pn09122	0.403595	0	2.13963	0.214806	0.475253	2.39801	0.840873	0.513845	2.10943	0.80249	0.69048	4.10582	5.5076	1.46852	0.210164	1.43154	2.26022	1.03378	0.493858	0.612143	2.47267	2.3163	0.542536	0	1.03916	1.25507	0.4226	1.24143	2.87894	0.531955	1.16301	1.82034	2.59869	0.398174	0.156492	22.8403	0.599725	2.07484
Pn09121	0.091724	0.115648	0.425399	0	0.384026	0.235632	0.143299	0.259515	0	0.953786	0.993903	0.910225	0.55625	0.834198	0.827807	0.929506	0.821819	0.552799	1.02617	0.741929	1.27571	0.350909	0.179336	0.813645	0.661232	0.600447	0.256112	1.78663	0.951631	0.752243	1.44134	0.082734	0.590548	0.181217	0.284865	0	0	0.242832
Pn09119	6.67131	9.23569	6.81712	9.18511	7.43904	10.1363	9.44508	8.78372	12.0401	10.4005	6.36612	9.56187	7.03334	7.93028	5.93268	10.2068	7.20543	9.72292	8.84156	9.25787	8.54758	12.6771	7.71504	9.88476	6.60077	8.90519	7.60921	11.7108	8.99073	12.618	5.48066	9.55673	7.71976	7.88729	9.07826	0.791047	6.13783	14.8368
Pn09118	9.11942	10.7506	13.2318	10.0918	9.54513	10.7177	13.5345	12.0751	17.6747	15.0048	11.5979	20.1352	8.57197	15.675	13.3582	18.2978	11.5297	12.8057	10.6487	14.6605	14.2536	12.6759	11.9906	10.4713	14.9325	14.6855	14.0047	19.0249	12.891	13.2484	8.07247	14.8471	19.8157	13.4686	13.737	15.0889	18.5537	20.8986
Pn09113	1.09425	0.965883	0.217582	1.16518	0.744507	0.351496	0.228026	1.54795	0.554704	1.20528	1.80959	0.814651	0.199122	1.29425	1.67163	0.221797	0.381328	0.329758	0.918168	0.44261	0.289925	1.39572	0.909374	0.215681	0.338113	1.00303	0.916642	0.336627	0.283858	0.897417	0	0.345505	0.234877	0.323482	0.678117	2.39181	5.96467	2.34372
Pn09112	0.521872	0.369966	0.280563	0.13851	0.187737	0.460338	0.220524	0.369153	0.557017	0.159385	0.27911	0.58204	0.474378	0.148121	0.316771	0.545204	0.373231	0.294805	0.296464	0.362606	0.647759	0.270173	0.494032	0.241192	0.436504	0.320081	0.364246	0.534534	0.317104	0.32481	0.477539	0.161727	0.629641	0.503568	0.816647	4.54444	1.26364	1.55807
Pn09103	8.11505	17.1357	29.1539	26.0155	10.1314	10.927	29.5858	23.347	31.4637	24.7025	26.0388	34.2527	20.7538	28.636	32.5828	21.1044	24.4319	23.9238	35.1393	22.6883	30.5001	17.8307	18.6388	3.0354	15.0033	8.44896	10.5788	34.9843	14.075	21.5351	0.102442	11.9502	18.0986	0.868505	10.0124	0.14761	27.3785	10.9193
Pn09102	26.4492	32.1504	44.6597	38.9624	28.7985	49.8318	36.5823	35.8307	48.3429	12.6973	40.1668	84.011	35.5691	17.587	39.7316	68.7624	46.1326	22.2202	47.8624	75.6697	73.0413	17.8182	37.006	24.7088	46.4641	13.3844	33.673	100.063	42.3857	17.5287	51.3022	46.9251	67.5138	16.5248	44.8234	8.12546	46.947	23.9191
Pn09101	0.535348	0.562473	0.886676	0.949333	0.980588	0.802197	0.604005	0.656351	0.678125	0.654873	1.11949	0.575498	0.270537	0.243425	0.86716	0.316456	0.754993	0.75282	0.998199	0.315741	0.354548	0.227557	0.785006	0.263827	0.367543	0.408847	0.560543	0.686001	0.404984	0.679474	0.093464	0.885255	0.90953	0.176339	0.138596	0.741711	0.579512	0.472599
Pn09098	1.63326	0.265736	1.18718	1.23402	1.10295	2.84297	1.70158	1.01362	1.40202	2.38551	0.721074	2.82391	1.53389	2.30067	0.292658	2.13576	0.681923	1.77821	0.442075	1.97118	0.907321	1.94873	0.824153	5.81548	1.08526	1.93167	1.54469	2.32299	2.46	2.40733	9.60743	1.33078	1.13084	14.6487	6.86006	32.1031	17.9239	25.8613
Pn09097	0	0.343441	1.15533	0	0.684216	0.699896	1.07835	0.493169	0.966454	1.39996	1.05614	1.62213	1.18947	0.396478	0	0.386438	0.922008	1.44455	0.457066	0.826244	0.865948	1.59801	0.639088	0.3221	1.00988	0.570639	0.304204	1.17301	0.847827	1.14875	0.456746	0.393126	0.993834	0.644165	0.337589	0	0.823209	1.63031
Pn09095	0	0	0	0	0	0.059033	0	0	0.058221	0.056224	0	0	0	0	0	0.046574	0	0	0	0	0	0	0	0	0	0	0	0	0.059603	0	0	0	0	0	0	0	0	0
Pn09092	1.11359	1.23553	1.65257	1.32701	1.77166	1.88797	0.974194	1.71397	2.59547	3.59624	1.98149	2.07744	1.51267	6.23826	2.783	1.62498	2.74926	5.20793	3.17686	1.17095	1.475	3.46489	2.35139	0.395131	3.99087	3.03247	3.42027	3.37905	1.96403	2.97464	6.20573	1.68743	2.24642	0.660267	1.10708	0.067326	0	0.262156
Pn09086	1.18023	2.55133	3.35276	1.43643	1.41188	2.96085	3.86505	2.3533	3.41902	1.37573	3.84579	9.70754	4.70458	2.3523	4.29294	9.22734	5.03631	1.96465	2.82946	7.21777	6.17976	1.43374	2.14302	1.44004	4.34149	2.2815	2.04011	17.6359	2.3327	2.10705	0.471292	6.9462	5.8509	0.553577	1.04445	0	5.09353	4.41733
Pn09084	0.762133	0.13729	0.072163	1.15931	0.398875	0.139891	0.283598	0.369645	0	0.066623	0.18626	0.324221	0.06604	0.198114	0.453607	0.055171	0	0.262481	0	1.04592	0.288468	0.555481	0.319343	0.05365	0	0	0	0.390757	0.141216	0.127559	0	0.687538	0.116848	0	0	0.082068	0.763936	2.97108
Pn09082	0.772714	0.229235	0.060229	0.19346	0.380605	0.875736	2.46168	0.411526	0.863679	0.945273	0.10369	0.180421	0.606419	1.15745	0	0.276367	0.316748	0.767023	0.127129	0.965102	0.481653	2.08668	0.533214	0.0448	1.45111	0.833131	0.126915	0.512569	0.294734	0.958555	0.142847	0.819969	0.292642	0.134717	0.282357	0.068685	0.196767	5.34884
Pn09081	1.01452	0.930877	1.22463	1.18193	0.772477	0.712012	1.73259	0.939307	1.63928	1.80917	0.946307	1.92495	1.11989	0.67244	1.79489	1.58963	2.02149	3.66962	3.35373	3.17269	4.64557	2.82582	1.44348	1.81706	1.61567	1.08779	0.515139	1.5149	1.31662	0.756403	0	0.83257	0.990527	0.899419	1.13209	0	1.47748	1.82034
Pn09078	8.72437	5.07226	1.17715	4.56061	8.74921	0.939653	0.435408	5.38011	2.05216	0.831071	8.69914	0.777795	1.07733	1.23566	10.0115	0.952986	3.95299	0.755664	6.50216	0.686734	1.73013	0.266521	3.77955	1.64757	0.91469	0.34203	7.95005	0.107134	0.067757	1.65256	2.08043	0.942534	2.52291	0.618172	0	0.078802	1.58	0.153389
Pn09077	5.45166	8.49307	7.14473	8.06466	6.57955	9.89249	8.75788	9.94381	12.3603	13.4284	8.41123	7.06905	6.53731	13.3103	9.26565	10.3361	8.81392	12.448	8.43139	6.746	6.45838	13.1738	12.8565	9.54337	9.51368	8.14826	6.17883	7.17082	6.48963	8.34091	18.1606	9.25913	11.7727	8.13152	7.92988	0.385784	5.73062	10.2467
Pn09075	1.63272	1.75396	0.561272	2.19028	1.89899	1.70973	0.94534	0.889648	1.22651	4.36763	1.86201	2.52159	1.68752	3.52209	1.93183	1.65481	1.80644	5.68587	2.28334	1.10078	1.12164	3.1628	2.30597	3.33711	2.0555	4.98931	1.94186	1.79859	2.03945	5.03022	1.9021	1.9641	1.81738	4.1645	1.87093	25.0306	6.45135	9.60043
Pn09073	1.95433	2.09455	2.9785	1.97606	2.40358	2.94987	3.35897	2.87526	3.46648	2.63026	2.61913	3.83065	2.84463	3.3775	2.91723	3.71348	3.64812	2.06123	1.50317	1.82787	1.35911	1.99392	1.86283	1.30015	1.40891	3.83827	2.9331	4.70869	2.91481	2.97658	1.07504	4.27498	2.67394	2.55584	1.51619	5.82734	1.4791	3.33141
Pn09072	34.5539	32.9413	74.1721	34.6566	38.2577	41.5718	19.6821	39.1027	52.8332	6.63364	63.0011	85.662	70.1649	12.7635	38.9453	200.162	114.437	10.0787	63.246	140.622	144.344	8.33217	17.9875	61.4979	154.873	16.7941	56.5849	155.482	47.4175	8.76841	23.1493	181.438	177.986	61.4742	78.927	24.0872	14.7626	6.49401
Pn09071	2.48348	1.5657	1.84317	0.951628	1.92361	1.33995	2.01787	2.75436	2.70606	2.61326	2.7759	2.41549	2.77143	2.5301	2.41396	2.11409	3.41205	1.31715	1.25029	1.60713	1.64487	1.20357	1.94234	1.56649	1.1254	3.18669	2.35771	3.412	1.80371	2.67685	1.35316	2.37463	2.98489	3.97006	2.15746	0.599781	2.46972	2.53944
Pn09070	1.1176	1.40949	1.22065	2.242	0.756996	0.929543	2.6727	1.85993	1.66716	3.46144	1.87422	2.67653	1.51571	4.30868	1.09589	2.66536	2.88058	3.24928	3.21786	5.18614	3.39713	3.10336	2.37853	1.36039	1.76074	2.49708	1.28503	4.51819	2.47321	2.77281	1.379	3.61842	1.97595	1.93748	0.812481	2.86568	2.97099	4.19155
Pn09069	1.11036	3.78043	3.53269	2.71953	2.03395	1.49806	3.52871	3.58128	4.7142	3.32946	3.2292	3.41687	3.03085	5.45546	4.24067	2.41944	2.98501	4.34997	5.04662	2.30179	4.26583	4.81538	4.50528	1.03955	3.88838	3.78045	4.18562	3.70056	2.80838	3.18719	11.5222	0.951616	3.51548	1.0939	2.23585	0.502036	3.29514	2.80108
Pn09067	10.4125	11.4662	8.03325	9.72255	16.3707	7.22276	3.01981	11.4857	4.89721	10.9634	11.977	3.70562	5.64815	6.55233	19.7023	4.8973	6.99778	7.20197	20.9509	2.70963	5.23736	6.38674	22.4191	2.07857	6.96765	8.34019	11.4699	4.45873	3.87432	7.20624	6.53484	3.72494	8.48558	1.25928	3.00331	0.929819	13.7472	11.2498
Pn09066	4.5481	7.40202	15.1823	3.129	9.52233	11.1297	4.81919	3.73565	5.67592	5.84063	5.77162	7.14046	5.43097	4.94306	9.37695	4.53589	5.99099	7.60546	13.4394	5.26816	13.5119	17.5982	20.5173	1.30101	17.8353	8.55253	7.06727	5.56959	4.85384	5.5005	20.5514	8.67202	5.04038	0.79103	4.29789	9.79403	7.79745	14.814
Pn09065	0	0.078505	0	0	0	0	0	0	0	0	0	0	0	0	0	0.063093	0	0	0	0	0	0.079414	0	0	0	0	0	0	0	0	0	0	0	0	0	0	0	0
Pn09063	4.866	8.96886	4.79809	9.57139	4.70182	3.36754	9.94839	9.38973	5.69444	5.42275	3.13033	8.23819	4.54172	14.5354	13.2581	15.3016	15.4062	4.43698	15.8785	3.34384	3.05821	7.16273	7.50296	13.1557	3.47006	27.2075	27.3496	23.291	21.0404	22.6579	40.5584	11.4824	23.5708	0.73611	1.92917	3.37872	6.38309	4.85804
Pn09061	15.0715	24.1168	8.93088	38.7908	19.7799	4.18145	0.951818	29.267	7.88697	6.63822	18.8814	2.09691	4.43268	10.2854	39.5647	3.00867	8.29916	5.23008	19.9594	1.90513	2.64711	5.31593	23.3318	1.35025	6.58575	6.13036	16.1005	2.16618	2.66577	7.62492	13.8242	1.90564	4.96305	0.337308	1.0607	0.17201	7.32794	2.6447
Pn09060	10.5998	11.8024	10.2758	10.0584	10.134	12.2004	9.94065	10.2822	14.8226	14.3705	10.9911	18.9427	12.6892	12.4361	11.0857	14.9265	11.5116	15.2653	14.5023	15.3568	16.1675	11.235	10.9902	15.6936	14.6493	15.68	15.8233	18.3932	13.5084	16.1818	6.63368	19.0804	14.4269	4.48746	10.973	0.762641	7.39844	9.61037
Pn09058	0.274183	0.172904	1.54565	1.46135	0.28702	1.85049	0.071463	0.155142	1.9993	0.503666	0.781651	1.63375	1.49731	0.499232	0.190455	1.73697	2.32098	0.165267	0.479311	1.73322	2.81561	0.174918	0.402179	0.472794	1.34164	0	0.861349	3.09403	1.77851	0.72278	0.503324	2.22668	2.50188	0.067286	0	3.60351	1.03176	0.320503
Pn00183	0.338304	0.071101	0.373742	0	0.354118	0	4.64142	0	0.071462	0.138022	0.385828	4.8136	0.136808	0.205214	0.31323	7.02872	1.01054	0.475768	0.315406	5.87282	1.19515	0	0.110256	1.22245	0.232299	0.221509	1.73186	2.19721	0.146268	0	0	4.73064	0.363088	1.33283	1.74632	0.169917	0.243325	0.760621
Pn09057	0	0	0	0	0.103564	0	0.1546	0	0	0.544773	0.6771	0	0.060008	0	0	0	0	0.357788	0.138366	0.200089	0.131064	0.126185	0.338552	0.048758	0.713301	0.259098	0.138135	0.710105	0.256644	0.927362	0.622036	0.133876	0.530886	0.04882	0	2.83774	0	0.407038
Pn09056	58.7236	35.7537	35.2982	45.7643	54.1126	40.2681	26.7614	53.2461	34.9431	72.0177	74.3192	36.0757	40.2989	74.3318	84.5114	43.3581	49.5327	96.9271	110.82	62.7709	61.2921	76.5986	88.6941	144.009	46.0079	76.4508	73.8947	34.6621	46.0887	89.5265	36.3601	33.0387	40.5512	147.435	74.2378	31.6556	9.49887	22.2205
Pn09055	1.07235	3.43639	4.02582	2.66225	1.35624	2.35293	1.07028	2.2755	2.7733	3.38875	7.95042	8.77884	6.44873	3.9821	7.01005	4.75418	6.71648	4.09305	9.87245	4.65309	7.57538	2.90584	5.45986	1.2331	6.57999	2.10589	2.12088	5.35908	3.0131	3.55966	5.94413	0.967226	3.30814	0.971347	1.9433	9.79202	3.09545	2.28771
Pn09054	5.99607	5.85231	7.73778	8.63948	7.00453	5.21587	7.41107	7.66154	8.91575	9.69816	10.3257	8.55854	7.27117	7.80783	9.93477	7.83969	7.81677	15.7129	19.9617	9.34703	12.0914	10.999	13.0834	5.83404	8.00682	9.82407	8.74886	12.0138	7.17326	9.78952	2.43048	9.21053	5.68611	5.66697	8.54589	13.82	9.52188	6.1348
Pn09051	13.2326	22.5295	31.5684	27.3727	10.6236	20.4647	33.9585	25.6314	41.1019	24.6705	14.0694	23.7127	17.5417	14.6421	15.4561	18.7639	23.2892	2.25111	1.70305	2.95647	2.36699	17.8213	12.0688	8.71795	16.3105	27.3356	22.8975	20.5783	28.7574	16.7401	13.6355	35.9758	18.9159	2.30291	8.24442	2.18768	17.1334	20.2814
Pn09050	8.47581	11.2771	9.61825	9.06949	9.80281	4.33081	6.09674	9.64518	6.76281	11.8015	11.6971	7.71415	2.66947	9.02903	11.4434	12.1008	7.45895	6.32172	7.00698	11.5054	5.27236	6.80778	6.86677	36.5074	1.83258	12.9977	11.5062	4.99279	2.36847	11.6858	4.21906	6.71596	3.71844	19.4231	18.3197	0.282942	7.70014	3.24991
Pn09049	2.36086	3.46019	2.36928	2.17571	2.00378	2.29634	3.12592	2.31068	3.15503	2.42183	2.474	1.39384	2.24529	1.16154	1.41813	2.00484	1.14372	2.23063	1.60621	1.67781	1.18357	3.74455	1.24783	0.817388	1.44599	2.42352	3.29622	1.83254	2.15206	2.24269	0	1.84228	1.98624	1.69334	2.36692	0.287873	1.85475	3.36097
Pn09046	0.282491	0.356177	3.99301	0.501038	0	1.99575	1.96157	0.586114	10.3783	3.97442	4.29608	0.654128	8.96562	4.11085	1.17671	3.76923	9.46808	9.98806	0.790095	3.42752	3.43005	6.54456	1.28876	0	2.66682	8.7533	2.49777	3.86148	4.51842	4.63349	1.67708	2.29328	5.25431	0	0	0	8.60718	11.8509
Pn09043	11.4749	2.80763	3.48153	9.24169	3.76475	5.06176	4.93756	3.94103	3.03902	58.2766	2.21368	3.68376	3.53229	98.4907	3.17151	3.76084	2.10321	53.4019	2.47496	9.12153	2.64711	30.1479	3.1816	10.0143	3.64568	57.7151	4.22438	9.48436	7.03467	73.1725	5.56559	11.7428	4.10524	31.2572	15.5569	0.68804	2.83265	10.3444
Pn09042	1.40883	2.50018	2.07483	1.4443	2.18467	1.20667	0.543604	1.53533	1.25626	1.14933	2.14242	0.414324	1.26592	0.759492	1.88395	0	1.81826	0.817651	3.72147	0.105524	0.552974	0.931701	2.24459	0.102849	1.07481	1.84474	2.91394	0.107004	0.947455	1.22265	0.109364	0.18828	1.00795	0.205813	0	0	6.08708	2.78837
Pn09040	5.49144	8.21394	8.89136	8.16495	5.88207	7.22238	5.59087	7.00942	11.2531	7.58356	8.51975	13.2513	7.82557	8.25305	7.362	11.9085	11.4456	6.7738	8.84065	10.3972	10.8292	8.47217	9.55296	8.4945	11.4449	7.94496	7.31052	12.6408	7.37209	5.76048	4.88832	10.14	14.2567	7.71968	6.71112	18.1491	6.11824	4.29767
Pn09035	1.9657	0.295052	0.806256	0.597664	2.20444	0.961883	0.38998	1.00637	0.177872	0	1.01427	0.046446	0.397366	0.085134	0.974766	0.047429	0.605713	0.507721	2.55257	0.851792	0.557949	0.059685	0.686307	0	0.481997	0.306384	0.522726	0	0	0.054833	0.147097	0	0.451999	0.092442	0	0.070698	0.708846	0.302797
Pn09034	0.04285	0.16207	0.113543	0.273509	0.313944	0.330193	0.133868	0.38795	0.054273	0.157236	0.24438	0.127552	0.155901	0.233788	0.416429	0.043421	0.042655	0.051648	0.419455	0.129968	0.056755	0.382474	0.46076	0.042235	0.264759	0.224387	0	0.263544	0.333404	0	0.538568	0.425125	0.275862	0.296547	0.26636	0.647938	0	0.25231
Pn09030	2.48544	4.22416	4.15407	3.45182	3.50649	4.92895	5.06653	2.69047	5.40929	6.54626	3.14277	4.45148	4.32604	6.78373	1.87588	4.59969	4.14231	5.14525	3.24911	3.33283	3.14941	4.96192	4.80715	3.88717	5.39802	4.03285	3.39458	4.21075	2.73311	4.36789	2.43507	4.53305	3.42123	6.01751	4.85597	16.8629	7.05816	6.94496
Pn09205	0.612265	1.96526	1.77089	0.711272	0.81567	1.35887	1.39192	2.14168	3.10386	1.90744	2.60268	1.32606	2.16081	1.01287	1.31412	0.733335	1.16382	0.939321	1.40111	0.562855	0.737378	1.63292	1.14282	0.877657	0.802606	1.02043	0.699394	1.8265	1.87706	1.49987	1.10851	1.20513	0.597374	0.109666	0.344847	1.84545	1.02107	1.37142
Pn09029	0.930639	0.782596	3.08729	2.31637	0.48713	1.99463	1.13241	1.93079	2.95173	1.71028	0.265285	1.07858	0.564814	3.67293	1.07766	1.25786	3.70782	0.467488	0.650769	3.29487	2.46662	0.791782	0.758473	0.764096	2.07743	1.62564	0.866288	1.51203	1.40875	1.36294	0.651162	1.53981	3.08093	0.227813	0	9.41337	3.65945	5.96773
Pn09027	1.69118	4.59244	2.18325	2.21441	2.63246	3.45299	3.92882	2.7973	3.68	3.23557	2.4731	2.02232	2.57697	2.28711	4.63574	3.91085	2.71954	3.34511	2.72885	2.27981	2.92924	3.20712	4.62051	1.79512	2.59006	3.29268	3.75341	3.33387	3.26159	3.04825	0.999249	1.9947	2.51256	1.80037	1.75188	0.85231	3.09921	3.19123
Pn09026	6.97203	9.9701	12.5472	14.8566	9.12274	11.921	7.59117	10.4262	14.3632	20.9583	11.6425	10.0128	8.38406	32.4074	10.5491	9.33783	12.7076	22.4373	22.5476	7.74352	14.9282	16.4388	16.8605	2.6991	18.5312	18.833	9.47354	12.0673	8.64028	23.0467	28.3948	9.09877	17.1055	4.3461	7.31533	3.0906	11.8005	8.52916
Pn09025	0.530708	0.446076	0	0.188215	0.18516	0.113605	0	0.250255	0	0	1.0089	0	0.107276	0.080437	0.491221	0.089632	0	0	0.123693	0	0.058579	0	0.345866	0	0	0	0.246971	0.13601	0.057353	0	1.01917	0.03989	0.142364	0	0	0	2.05882	0.156185
Pn09023	6.5618	5.12471	6.23006	5.42041	9.99484	6.10181	8.67147	7.81397	7.07273	7.24959	7.93099	5.58888	4.51419	8.37377	9.11145	6.69936	4.04638	11.4509	12.8058	4.45623	6.48658	8.36841	11.3937	2.84749	5.39623	8.27094	7.86205	13.3045	5.01717	9.7531	7.18315	5.69813	6.2533	4.68809	7.90177	6.8014	8.31199	8.17436
Pn09021	8.45179	10.242	15.742	13.5912	8.89555	13.6911	6.74905	10.6278	20.5814	11.3165	11.0325	13.9324	15.8324	10.5909	8.99701	10.3254	13.4157	7.86694	5.58136	11.679	7.09032	7.72441	7.80342	5.50713	8.31729	8.29926	7.21083	7.17252	11.9962	9.2969	2.70555	10.6306	10.4298	3.57041	3.79035	37.0936	12.9525	27.1181
Pn09020	7.20203	9.00827	9.31579	5.8625	5.88393	9.70652	12.4477	7.68661	8.4609	8.52909	8.34713	10.5796	6.03836	10.763	7.96979	11.6314	8.1624	11.5049	7.20591	6.27659	5.89557	11.9506	8.93104	12.8099	7.41821	8.20478	8.82899	9.36773	9.64565	8.8495	16.8195	12.6254	9.30111	17.2333	17.0373	24.9541	8.39661	15.1357
Pn09017	8.56259	3.40598	9.67588	12.7307	9.98554	18.1661	27.0075	7.8042	17.9182	14.3494	17.499	17.5712	9.83054	17.1516	16.6013	12.9298	12.0735	11.6379	12.8586	18.5383	15.9119	20.3052	12.9232	9.06125	16.396	17.3842	14.1211	31.8243	20.8712	18.5826	14.639	23.7969	19.7371	11.034	11.7438	3.54921	21.1974	37.3006
Pn09016	18.7602	14.0127	3.02104	18.9036	17.4489	12.5066	3.75969	16.5549	14.0796	20.6276	25.8938	4.05347	13.1919	25.4864	19.9817	2.4065	5.9576	18.2047	14.4127	2.83328	2.2019	11.5686	7.80032	1.07663	3.42388	45.8914	17.1072	2.53198	21.9894	31.7726	8.11072	6.85447	10.3459	0.37516	0	0.573839	9.40073	24.9958
Pn09015	1.13986	1.31743	2.1399	0.606531	0.79539	1.89124	3.75969	1.23625	2.58727	2.73098	1.30011	5.0904	1.49777	2.76463	0.725407	6.06437	2.45869	2.23265	2.52388	4.8502	3.46012	1.75648	1.90365	2.10645	4.01083	3.66882	1.9892	8.52108	3.94208	1.94753	1.89084	6.72595	3.05791	1.40685	2.94876	0.07173	2.97947	1.87119
Pn09013	4.39375	5.84875	11.3284	3.64066	6.13235	4.62721	3.87963	3.93643	6.49823	4.03416	9.46472	3.75645	9.69953	5.77588	10.341	5.38095	14.9484	2.64825	6.99802	5.73944	7.84248	1.7905	2.32707	1.44326	15.7145	7.67236	11.4169	2.00283	7.995	6.00567	3.83911	3.08324	17.3577	0.600276	3.02043	7.89818	3.48479	2.46635
Pn09012	1.79749	3.60525	3.95078	2.60718	2.86478	3.25269	4.2964	3.09763	5.43249	4.39684	2.42312	4.17486	3.66612	4.23451	3.85654	2.0284	4.06654	4.1361	3.4277	2.68461	4.65324	3.75044	4.71215	1.0872	3.3234	2.51354	4.1063	2.8893	3.54935	3.25459	0.12835	3.1318	2.71758	1.69728	3.30298	11.6813	4.24989	5.29512
Pn09011	6.73962	6.24847	5.71387	6.01315	6.79505	10.8861	6.91733	7.73945	8.91581	8.125	5.19999	5.80358	5.40995	7.30244	5.78026	5.52425	3.00955	8.42244	4.71252	3.1067	2.56014	8.59531	7.99384	8.44951	4.95063	6.22903	4.84301	4.77603	4.37042	6.90907	3.94633	4.9619	5.84977	10.7097	9.37915	19.2245	4.01765	9.72717
Pn09005	2.83698	2.46695	2.07434	3.0195	3.22546	5.46657	2.5985	2.10352	3.47039	2.21431	2.00841	1.11651	2.43254	2.31353	1.69798	2.62715	1.85047	4.18607	3.28334	4.40174	3.82276	2.37045	2.43876	1.73549	1.91426	2.04939	1.98037	2.4573	1.52249	2.23495	2.61376	2.38257	1.73215	1.83453	1.66967	0.443076	5.28837	3.88138
Pn09000	0	0	11.694	0	0	0	0.41465	0	0	0	0	0	0	0	0	0	0	0	0	0	0	0.169161	0.129651	0	2.39017	0	0	0.136007	0	0	0.139063	1.91416	1.13862	0.130231	0	2.09229	0.142643	1.74472
Pn08999	0.09086	0.057279	0.421381	0.290038	0.427956	0.408462	0.189261	0.257069	0.863226	0.444601	0.414543	0.180327	0.330601	0.247896	0.315383	0.506407	0.316582	0.109517	0.317655	0.275599	0.36105	0.231732	0.532935	0.223883	0	0.297391	0.570819	0.5123	0.471328	0.266126	3.61688	0	0.584977	0.538591	0	1.71623	0.639162	0.374225
Pn08998	2.63255	5.04295	5.43493	1.94005	3.65637	5.46322	5.22116	4.5835	8.14659	6.13272	3.57997	3.71825	5.15844	4.14471	4.35862	4.05312	5.29232	5.24804	4.38949	3.99287	5.23091	4.26143	4.40499	2.24527	4.48405	5.30305	5.44236	5.13885	5.58108	4.38917	1.75065	4.33845	3.85736	2.99661	4.23988	12.0708	2.68072	4.01528
Pn08996	23.677	26.1978	35.3897	33.3993	28.7024	34.0185	5.15461	34.5669	37.6166	21.2724	23.3954	8.53953	28.3917	26.1142	34.7924	17.4413	29.9179	24.669	32.6742	14.2011	38.0943	21.8342	31.1661	5.22988	49.455	24.0512	22.846	10.7418	23.8818	22.4111	41.3363	7.15884	45.8359	5.9925	6.92626	10.2439	26.3544	23.6705
Pn08992	1.75669	2.33147	2.14403	2.75479	2.27419	2.37518	2.74449	2.98212	3.2795	2.60151	2.10914	3.02779	2.46708	2.60673	2.31073	2.62343	2.02496	2.39604	2.77988	2.61752	2.51059	3.83194	4.06734	1.0024	2.80891	2.72363	2.58159	3.03314	2.57797	2.9247	1.64661	2.50189	2.62912	1.09588	1.72269	0.139684	3.30129	3.91595
Pn08987	7.83437	25.5665	2.93391	7.64472	7.07393	3.61223	4.42512	10.558	8.94546	5.34425	6.95672	5.52181	6.74807	3.70084	8.14036	2.72757	2.0247	7.35332	5.1854	2.9635	1.90158	8.77329	1.87119	0.64828	2.95682	3.83772	7.76525	2.63741	3.87873	3.01287	7.08527	5.44956	3.53044	2.29505	1.48049	8.73311	1.0958	12.51
Pn08982	2.73404	3.74761	4.17665	3.79868	2.79968	3.97181	2.72538	4.17027	6.02722	4.21986	5.42263	3.00938	3.74982	6.49051	4.45781	3.61433	3.66931	4.80033	6.48333	3.72659	4.96084	4.77656	4.1842	4.97857	4.53031	5.99347	5.97473	4.20598	5.31961	5.15297	0.997017	6.11302	3.70003	3.39246	4.41451	0.089485	5.25357	6.26933
Pn08981	2.17062	3.519	3.69901	2.0907	3.51624	2.92147	2.31517	3.15836	3.73276	5.75496	3.24195	2.20573	3.44806	3.57312	4.37785	2.40928	2.7271	6.22965	4.77012	2.19487	2.94388	3.29575	3.08214	1.37524	2.92754	4.66935	2.59755	1.80171	4.89318	2.78529	0.758231	1.53849	2.32944	1.5291	1.2821	0.155937	2.73579	3.64244
Pn08980	2.36782	1.85627	7.63808	3.13686	3.75142	12.5849	2.93505	1.37602	13.7123	0.156709	8.46561	30.2469	39.0593	0.116498	6.48936	9.08085	16.8241	0.617163	5.54882	24.9826	23.1478	0	1.93985	0.126123	16.8757	0.25145	3.30595	13.0627	43.1683	0.224931	1.00668	34.6448	20.7454	0.062898	1.78034	4.90804	6.06264	4.83134
Pn08971	0.657382	0.62171	0.290477	0.466664	0.401395	0.422329	0.513708	0.68196	0.347129	1.13976	0.062479	0.489409	0.465205	0.996841	0.456475	0.111039	0.599987	0.594314	0.842717	0.110792	0.217718	0.978238	0.482042	0.215953	0.33854	0.071736	0.152967	0.786458	0.355271	0.577639	1.43547	0.296522	0.705521	0.053981	0	0	0.768684	1.06081
Pn08968	1.54218	0.064819	0.34067	2.73619	1.12996	1.51897	1.07107	0.930821	0.977055	1.76129	1.70028	2.39803	1.18479	0.654688	0.285539	0.729347	0.255901	9.91427	0.862668	1.35148	0.953358	4.72054	0.452316	4.05306	0.794159	19.1835	1.14831	1.05417	2.00016	13.4306	0.700306	0.649209	0.606835	1.06474	0.318839	0.155117	1.44402	2.50612
Pn08967	6.94201	4.80753	5.50687	9.09005	6.31355	5.92254	3.20183	7.59864	6.13016	2.85549	7.78738	7.11737	5.72976	5.07403	8.614	6.28594	8.44189	4.6642	9.70822	8.6888	9.57371	3.84683	9.29095	1.68228	7.09162	4.02381	9.53325	9.51155	5.38785	3.53329	4.7122	6.57083	8.30566	1.2328	1.93833	0.171454	15.7135	7.84176
Pn08964	0.540986	0.477517	0.358557	0.23041	0.283134	0.139017	0.394556	0.244893	0.959807	0.264826	0.246799	0.644392	0.196884	0	0.150258	0.767572	0.700224	0.391266	0.15131	0.218819	0.358334	0.41401	0.105783	0.213261	0.445753	0.495881	0	0.554738	0.701672	0.507053	0	0.780854	0.580594	0.213271	0	0	0.934456	0.88903
Pn08962	2.1881	2.03314	2.2902	2.69841	1.86848	3.32969	5.04027	2.28076	4.52498	2.81922	2.29844	3.8871	3.00394	4.29647	2.0793	4.49361	3.3254	3.40113	2.81842	2.09627	1.83084	4.33355	3.20908	0.794437	2.96546	2.71463	1.60786	7.02712	3.65974	2.76596	4.5876	5.66239	2.47206	2.09773	5.52686	0.260208	6.1481	8.74415
Pn08959	0	0	0	0	0	0	0.078493	0	0	0	0	0	0.274061	0	0	0	0	0	0	0	0	0.096048	0.073608	0	0	0	0	0.077228	0	0	0.315935	0	0	0	0	1.80566	0.646147	0.526864
Pn08958	1.89756	2.60989	3.42835	2.29402	3.43057	3.7664	5.34447	3.27008	5.46244	1.68805	2.01686	1.84008	1.25528	4.07856	3.17336	2.88431	3.47742	3.79464	2.77423	1.96212	3.19882	5.71922	5.81782	0.807641	4.66324	1.80671	1.08374	3.00616	2.40485	3.38526	0	2.95622	2.31372	1.19376	0.804187	4.1733	1.44783	1.49813
Pn08956	0.082104	0	0.21794	0	0	0	0.25695	0	0.104187	0	0	0	0	0.149586	0	0	0	0	0.68896	0.166116	0.544069	0.209583	0.803026	0	0.845947	0	0.114642	0.252785	0	0	10.6019	0	0	0.160584	0.252608	0.73733	0.967299	0.286802
Pn08950	2.31777	2.49502	8.61854	3.85304	3.31372	4.21314	6.83307	4.03047	10.0308	5.95044	3.67492	6.95867	5.34946	6.27538	3.92559	6.81788	6.13533	6.26925	5.13871	4.00165	5.99136	5.2639	3.75847	2.00559	6.28843	4.81188	3.31489	9.10164	5.05941	5.23229	1.65923	7.75197	5.88525	2.61683	4.02685	0.766591	7.92833	7.82465
Pn08948	28.6552	34.4251	21.2047	23.3883	34.109	20.9001	12.6667	30.0515	20.2745	27.0746	25.4899	11.5186	15.624	23.6195	29.1766	16.6542	23.9114	31.5787	34.5885	16.8043	25.1605	28.0768	30.5295	15.5524	24.2619	27.506	30.4556	14.9892	14.804	32.6109	31.6327	15.7345	27.9325	16.2016	19.3279	16.0796	37.2409	38.5773
Pn08947	0.634027	0.513894	0.660092	0.867379	0.805829	0.232675	0.4245	0.410023	0.51631	1.05261	0.309934	0.943745	0.439419	0.98847	0.314394	0.413035	0.405758	0.982568	0.759984	0.228946	0.359919	1.32828	0.619809	0.312455	0.279833	1.77875	0.316128	0.324986	0.352388	1.64481	0.094882	0.612728	0.388762	0.089488	0.140669	0.752806	1.12733	1.46563
Pn08946	0.697369	1.13054	1.84847	1.37854	1.40775	1.34381	0.67456	1.01471	1.89338	2.0113	0.738576	2.91681	0.543794	1.72179	1.17587	3.07929	1.98368	1.68119	1.18422	1.35991	1.45165	1.33408	1.26615	0.29456	1.12863	1.04354	0.625891	3.83039	1.03365	1.05047	0.104389	1.48279	1.38982	0.294911	1.08178	0.225555	6.7302	5.29816
Pn08945	0	0.191393	0.201176	0.215435	0.529599	0.260001	0	0.286302	0.256435	1.54776	1.15415	1.30565	0.429619	0.644355	0.351296	0.256377	0.654857	0.121976	0.141514	0.051161	0.335119	0	0.593585	0.199464	0.312658	0.066249	0.070639	0.259386	0.524971	0.118557	0.636227	0.456412	0	0	0.156942	0.534473	1.42161	1.18903
Pn08943	0.392192	0.989014	1.10449	0.417428	0.307881	1.51144	0.357465	0.443847	2.04969	0.6598	0.447321	1.31366	1.54607	1.6053	0.272291	0.695534	1.12255	1.24093	0.959806	0.297418	1.10397	2.00069	0.718905	0.434853	0.757336	1.41214	0.410658	0.301575	2.35247	1.49334	0.513664	1.2382	0.894339	0.483847	0.152127	0.518075	0.901027	1.18142
Pn08941	0.114404	0.288532	0.606684	0.121843	0.658637	0.294017	0.35764	0.517879	0.362505	0.140029	0.391422	0.567856	0.416387	0.416397	0.556115	0.231894	0.455649	0.413718	0.319982	0.462764	0.606253	0.437791	0.838921	0	0.53026	0.449451	0.798629	0.645276	0.296783	0.402105	0.239855	0.619268	0	0.168982	0.354255	0	2.22117	2.64984
Pn08939	3.95045	3.57059	6.63649	5.05219	6.4787	8.37862	7.20667	6.70592	10.7695	8.30399	6.53218	11.9646	6.95093	6.11326	5.57926	7.74127	6.819	3.80981	3.03859	3.12973	4.44915	7.47617	4.44237	4.93077	7.39278	10.0897	10.2959	10.4009	10.3349	8.17678	0.345275	9.1489	6.71432	4.01009	9.76432	0.197928	3.7547	6.43148
Pn08935	1.7004	1.34008	2.11304	0.9052	2.05796	2.32123	3.76459	2.28517	2.89548	2.79619	2.96962	1.95152	5.4147	4.83426	2.65654	4.20047	4.5499	3.97124	1.78347	2.57915	2.81571	3.99869	1.55855	3.14213	2.07969	6.4014	3.19006	3.43268	8.95959	5.10498	0.11138	0.6711	3.42163	2.09539	1.97659	24.5213	10.7304	11.636
Pn08933	0.347429	0.328525	0.115081	0.184812	0.545466	1.00399	0.723629	0.491492	0.880129	0.424976	0.148609	0.215464	0.210681	0.473908	0.542654	0.264049	0.172929	0.680495	0.182196	0.395176	0.69027	1.77211	0.594352	0.171221	0.626126	0.568557	0.18189	0.311629	1.57693	0.559685	0	0.156682	0.186396	0.085859	0.26992	4.33354	0.564328	1.86644
Pn08930	6.85884	11.6616	8.68875	7.95956	7.43608	9.12974	11.6801	8.9402	13.0425	14.2445	8.72987	9.30273	10.4769	12.2615	5.61407	10.1792	11.5863	11.7377	9.07815	11.891	12.2515	12.8122	7.00587	12.0696	8.57889	12.8325	8.20817	9.73552	12.6307	11.408	2.95374	11.3267	9.99129	11.746	6.06185	0.921583	9.10506	16.32
Pn08927	0	0	3.7339	0.249977	0.307077	2.33732	2.0177	0.331991	3.94158	1.93911	0.066912	2.97064	4.12867	1.28138	0.162979	1.90286	3.33001	1.41451	0.328206	2.78867	6.91805	0.972957	0.229466	1.44548	4.53248	0.691523	0.163832	1.74498	3.80521	0.3437	0.861142	1.9056	3.46352	0.173254	1.08966	12.9879	0.885617	3.43897
Pn08926	2.36226	2.51532	3.20069	4.9181	3.51663	3.84429	3.71893	3.80213	6.98459	2.11988	1.49679	2.03207	1.46463	1.24166	1.60377	2.128	1.88154	3.60678	3.37694	2.86641	3.9638	5.55712	4.51637	0.413884	5.13626	0.206212	0.146579	2.96046	0.612767	3.75164	0.990253	5.54054	2.14078	0.10352	0.16275	1.66275	0.623675	1.84944
Pn08918	0.090105	0.113605	0.119392	0.28762	0	0	0.281527	0.101973	0.057069	0.055112	0	0	0	0.163888	0.062552	0	0.13455	0.325821	0.252012	0	0.119349	0.114902	0.044042	0.044405	0.278379	0.530852	0.188692	0.230926	0	0.211132	0.660717	0.365726	0.048343	0	0	0.340428	0.048763	0.212089
Pn08917	9.43097	13.6286	7.12247	11.7258	7.74705	10.4388	10.2407	12.4516	8.6364	15.4774	7.39392	4.16219	7.94728	10.0155	11.0995	3.98293	6.00028	13.6586	4.30482	2.71575	2.95041	12.1158	10.3747	3.09773	2.63113	11.9235	7.13245	4.36674	10.79	12.3538	0.755575	4.60935	3.02303	1.02949	3.6426	0.492249	22.7637	43.7142
Pn08916	9.38639	9.13388	14.1309	9.01445	6.46092	17.957	23.1704	8.1979	19.456	16.0423	11.6365	25.6701	14.3562	15.1281	12.6092	25.9006	15.6429	17.6477	13.6972	26.6165	16.0831	15.0942	9.02699	20.0099	18.3361	19.9718	12.3924	22.0204	33.2795	17.4518	32.8758	25.1715	18.011	5.18295	40.6618	3.30986	18.5206	18.6693
Pn08915	1.43959	0.876288	0.131579	0.422703	1.29899	5.03789	0	0.561792	0.377373	7.41012	0.39633	0	1.62577	19.1454	1.10289	0	0	2.57296	0.069421	0	0	20.8288	0.873553	0	0	4.5498	0.623742	0	2.18897	11.6318	0	0	0	0	0	0	7.99524	41.9501
Pn08910	4.56406	9.22355	10.0853	6.10783	7.96245	5.03796	7.68311	7.08545	8.75185	4.87047	6.27281	7.02893	6.31825	4.79217	6.82664	6.87924	5.47677	6.48921	9.73778	4.91137	5.50399	7.91191	11.9	7.66923	8.55833	7.50958	10.4569	12.3018	9.71504	6.44412	0.368062	3.69532	8.5412	3.39829	5.07158	1.32178	3.28071	2.57238
Pn08908	11.667	16.6674	7.64122	15.2924	10.4008	8.48957	11.9658	12.8022	12.0813	11.7213	12.7005	11.4451	10.4377	12.4254	9.36187	8.90083	7.59576	10.3732	7.25827	4.61976	3.81931	13.9725	14.1373	8.35128	9.45665	13.0094	13.0677	19.0089	12.2537	15.3321	19.3308	9.72301	10.0437	3.55104	11.5773	13.0754	15.752	9.73893
Pn08901	0.412376	0.594319	0.390536	1.255	0.616657	0.908463	0.982275	0.666688	1.04543	1.51436	0.671849	2.04699	1.00064	1.17939	0.900044	1.55238	0.586595	1.70434	1.7301	0.953204	1.639	1.87871	1.44001	0.928875	1.15291	1.62014	0.740247	2.23544	1.91037	2.0706	0.802901	0.903535	0.948448	1.15966	1.27637	1.06449	2.73101	3.17652
Pn08900	0	0	0	0	0	0	0.866632	0	0	0.381728	0	0.412832	0	2.55405	0	1.21186	0	2.56947	0	0.893728	0	0.663105	0	0	0	0.136155	0	0.426476	0	0.974602	0	0.093801	0	0	0	0	0	1.61824
Pn08897	0	0	0.354688	0	0	0.515641	0.278784	0	0.762981	1.39175	0	0.531123	0.162258	0.852046	0	3.11716	0	1.69249	0	2.7047	0	1.36478	0	0	0	0	0.373379	0	0.780573	0.234985	0.560987	1.4478	0	0	0	0	0	3.75302
Pn08895	0.255582	1.39633	2.76539	1.26883	0.535018	1.42239	2.83899	1.01237	4.04644	1.77149	1.94352	2.74732	2.11809	2.63395	1.53761	2.5899	1.86577	2.77253	1.42966	1.80882	2.36965	2.28131	2.29022	0.671775	1.66692	2.17488	1.07044	7.16104	1.98863	2.39549	1.11539	1.88257	2.01106	0.758109	2.11847	0	2.30689	2.5335
Pn08892	3.21219	2.37919	3.19151	4.35607	3.9504	2.7844	2.59215	3.8171	3.35612	2.1607	5.35869	3.82441	1.99641	2.33649	6.57751	2.60395	3.67711	2.08102	4.21125	2.35446	2.87173	2.30385	2.8652	1.66225	2.10873	2.62815	2.69065	5.35027	2.03064	3.38702	2.18655	1.37611	2.15404	1.27127	2.24793	0.121517	7.74661	5.46578
Pn08889	10.6118	8.34898	13.0008	9.58936	9.06082	24.0271	15.9511	9.84251	23.3918	22.0531	6.0068	28.8544	13.1591	29.5981	9.91344	13.2593	10.6426	19.7145	10.7114	14.2777	18.0705	29.6044	10.646	13.4091	15.0768	28.7756	10.3591	16.9696	16.5543	29.025	30.0382	22.0918	15.9228	10.066	12.6571	25.1748	8.77839	45.5169
Pn08888	0.923142	1.0186	10.403	2.82672	0.603939	9.1935	58.8006	1.24059	12.7245	12.0057	0.526405	72.1696	24.6395	7.98012	1.20199	52.2182	14.8218	58.352	2.33993	45.5682	34.091	36.5776	1.46671	336.319	18.1848	18.587	1.44996	39.7027	37.3441	13.9926	0.967744	41.2254	20.8687	185.019	96.1062	129.317	6.16016	27.0958
Pn08887	0.263474	0.332185	0.349094	0	0.229809	0.451194	0.32012	0.646053	0.667463	0.537147	0.801401	0.174294	0.532574	0.39933	0.914506	0.756472	0.262284	0.423431	0.614084	0.088795	0.290817	0.279978	0.600974	0.346253	0.633102	0.287447	0.551746	1.08036	0.341679	0.514471	0.045997	0.712926	0.565419	0.130205	0.545782	0	0.332811	0.930556
Pn08883	10.7071	9.8916	14.941	13.9281	13.5538	14.3212	14.4686	14.0895	19.2562	9.90755	11.4295	17.0589	9.51704	13.3709	14.5266	15.2055	16.1789	13.4324	16.1055	14.9834	16.5777	11.9122	15.9475	7.85192	13.8503	13.9413	14.2538	24.5178	19.7031	12.9091	4.504	14.8838	14.2991	2.877	12.5131	2.52867	17.7678	20.1565
Pn08882	1.69482	2.92083	2.09706	3.3692	4.49426	1.96001	1.47168	3.89997	3.86649	3.38815	3.73696	2.41151	1.85053	2.15897	3.13842	1.31688	1.91253	3.54118	3.08122	0.914067	1.42202	2.45008	4.52932	1.00214	1.62927	0.739806	2.83948	2.20151	0.806047	1.91946	0.710633	0.866431	1.63709	0.556415	0.699873	0	1.27991	0.728949
Pn08880	5.68001	8.36812	8.57373	4.31209	9.53639	8.81606	4.98096	8.78286	5.70207	10.6	7.18347	4.01952	5.93572	5.73105	5.7797	6.04156	5.03957	12.609	8.57252	3.69653	4.39569	7.96244	8.41267	6.09643	5.67655	10.973	8.00869	5.59409	8.38858	8.56544	1.82744	4.97203	3.68182	2.21572	2.4386	3.89811	4.5507	4.71702
Pn08879	1.71145	1.18676	1.19044	1.54758	2.14957	2.08812	1.24758	1.21055	1.89674	2.30271	3.36745	2.4199	1.71237	2.33441	2.43547	2.42797	1.57591	2.88798	2.75234	1.94663	2.09682	3.98275	4.05705	1.72906	3.52489	3.36083	2.15038	2.76311	2.10843	2.05523	1.12035	2.54697	2.61681	1.01524	2.92568	0.970486	4.49498	5.49232
Pn08878	0	0	0	0	0	0	0	0	0	0	0	0	0	0	0	0	0	0	0.155879	0.056358	0	0	0	0	0	0	0	0	0	0	0.233672	0.100557	0	0.054903	0	0	0	0
Pn08877	0.337208	0.425222	1.04308	0	0.117657	0.577727	0.234246	0.890438	0.569836	1.58209	0.576869	0.892648	0.681824	0.613642	0.624427	0.911342	1.45493	0.948452	1.17894	0.568329	0.44673	0.286749	0.329695	0.553862	0.115773	0.883161	0.156931	1.61374	0.437381	0.855989	0.117823	1.52106	0.723822	0.110715	0.348149	0.846874	0.727647	1.02192
Pn08876	8.99042	13.11	11.612	12.9482	10.3606	7.93168	8.18123	13.8231	14.0344	5.72123	6.93996	6.80376	5.61726	2.39507	7.06087	3.58901	6.46392	2.13447	2.92089	0.780455	1.44345	9.72765	14.8256	4.65434	11.6902	7.84701	13.1854	15.0816	8.83276	9.52232	2.56854	11.4266	11.8883	0.538313	8.60299	6.72416	11.9904	4.40823
Pn08874	0.625019	0.722432	0.207108	1.10899	0.436147	0.53533	0.108525	1.061	0.527996	0.82857	0.53464	0.361879	0.695002	0.18953	0.433973	0.105569	0.103713	0.251132	0.509871	0.105334	0.068997	0.46501	0.916588	0.615984	0.268218	0.613804	0.872607	0.213623	0.81064	0.488179	0	0	0.223585	0.205448	0.484491	0.70712	0.562618	0.458805
Pn08873	0.337208	1.2048	0.149012	0.239405	0.941256	0.288864	0.234246	0.508822	0.213689	0.687867	0.640966	0.278952	0.681824	0.613642	0.624427	0.455671	0.223836	0.40648	0.314384	0.170499	0.074455	0.716872	0.164847	0	0.115773	0.883161	0.470794	0.230535	0.728969	0.921835	0	0.152106	0.241274	0.055358	0	0.846874	0.606373	0.395581
Pn08869	0.671165	0.604461	0.508247	0.204083	0.652327	0.554238	0.199741	0.271273	0.364414	0.351918	0	0.095154	0.116297	0.697664	0.266266	0.291494	0.381817	0.808997	0	0.387785	0.254011	0.30569	0.140601	0.283498	0.098745	0.69045	0.401579	0.933849	0.683914	0.78633	0	0.605405	0.514443	0	0.297612	0.072395	0.311076	0.591926
Pn08867	4.60515	5.2848	5.76089	3.74574	6.87839	6.84706	6.84599	6.44137	7.14663	10.1307	7.02277	6.36831	6.27669	8.56691	5.96386	7.91817	4.94556	6.79842	3.47331	5.49373	3.22157	4.68555	4.24933	9.48514	4.26332	9.34985	6.28489	8.75404	7.38208	9.27516	1.95207	7.65496	7.66302	11.7369	8.34348	1.24897	4.91904	9.08642
Pn08866	3.43823	4.47317	5.64288	3.13804	3.54179	7.08231	3.58235	4.50866	7.40044	9.15038	4.73046	4.92976	4.17102	5.56119	3.41062	5.80752	5.05345	7.56534	6.63996	5.40832	4.33792	8.21399	6.0828	2.74301	6.68901	5.50278	4.87645	5.42843	4.4595	6.52187	11.0971	4.03715	6.09141	3.22681	3.72039	0.740446	4.59497	4.96407
Pn08861	0	0.315867	0.553207	0.444182	0.262229	0.26813	0.695715	0.094514	0.846172	0.715015	0.619186	0.082863	0.557041	0.30375	0.637678	0.380815	0.083133	0.654286	0.408754	0.084433	0.110612	0.585683	0.448999	0.041158	0.086	0.437317	0.34977	0.128406	0.433192	0.244606	0.043733	0.112983	0.224016	0.371662	0	3.09479	2.26191	1.99221
Pn08860	0.092359	0.232898	0.734312	0.491402	0.338349	0.533846	0.38478	0.679408	0	0.734424	0.316035	0.27496	0.448083	0.419991	0.44883	0.467971	0.367782	0.500963	0.452056	0.373533	0.244675	0.29445	0.045145	0.409636	0.190232	0.362763	0.064471	0.473423	0.179666	0.270517	1.59647	0.333229	0.743298	0.182455	0.143406	1.39537	0.299802	0.298821
Pn08858	1.76528	2.226	2.77888	1.17485	1.67456	3.8276	7.01243	2.18505	5.24345	1.62036	1.88746	22.2872	3.48001	1.50575	2.83465	9.61617	3.35049	1.86191	0.540026	15.229	7.52732	2.04054	2.04953	1.95716	7.04546	1.37252	2.31055	19.7426	4.93706	2.39135	4.51009	13.7853	7.40064	0.815288	1.88002	12.888	5.65598	5.89078
Pn08857	4.51638	6.90613	6.36719	5.01116	4.67699	5.67811	3.20295	4.02374	5.174	5.23171	5.42529	3.29008	3.90459	3.49606	4.33641	4.08996	3.2048	4.05395	4.70334	3.15774	4.07318	2.02203	2.39551	2.69919	1.73186	3.397	5.56748	1.0837	4.79801	1.68873	6.1414	5.72076	1.75299	1.04353	3.57916	6.60238	3.48128	4.32202
Pn00073	12.514	11.9733	19.9355	10.8706	9.24961	31.6644	34.3124	11.429	25.9451	47.9611	8.4506	24.0811	25.1688	35.7548	9.68042	20.4143	21.7499	43.2688	10.1318	26.3632	27.0483	39.974	11.591	24.8817	23.7428	38.8109	6.89657	18.0666	30.4689	43.3409	12.5986	29.8075	24.1511	5.35409	18.7064	1.15827	14.8692	57.133
Pn08852	1.83571	1.12901	3.67819	4.76387	1.26531	5.69321	4.28997	1.87482	7.82667	5.03887	1.48101	1.59945	7.168	6.84057	2.11358	1.81486	5.30406	10.1998	0.626128	1.3128	2.19428	10.22	0.393922	0.30891	3.78093	10.434	0.312538	4.54398	19.3353	10.7535	5.72193	0.726918	6.67799	0.044242	0.278181	13.8721	1.30855	5.32252
Pn08850	0.85018	17.8682	16.9065	1.32796	1.30522	1.23812	1.35838	1.15457	1.86774	31.1482	25.6623	45.0122	24.2043	32.6968	31.4869	34.1211	31.3777	32.453	33.5285	33.3006	38.1446	2.3135	2.16123	6.81447	1.86811	12.1725	17.8048	21.2734	14.5563	16.8668	8.91203	17.1808	11.9229	0.669845	0.351063	4.18441	3.36292	30.2156
Pn08849	6.81379	10.2859	10.1346	4.73517	7.08339	13.6343	7.67616	5.98017	9.45382	14.9704	4.12381	7.26774	7.53349	18.4646	8.49535	8.07921	9.82885	18.9961	6.67656	10.0763	9.94642	17.3194	7.15953	8.54315	9.35623	18.3274	8.4126	10.8345	12.7439	19.4415	12.4798	8.06925	9.69904	10.3925	10.3634	0.840315	6.21877	11.5607
Pn08846	43.0378	34.2761	13.0041	35.8536	38.319	15.004	7.19107	35.3874	13.642	34.9011	30.3657	8.01527	11.2714	31.9098	32.6798	8.09749	9.51109	34.967	20.163	8.34261	7.01774	29.129	29.7176	11.5574	12.6567	38.1502	29.4055	10.9961	13.2349	44.4695	23.6997	11.1244	21.2957	10.3889	12.6862	24.2284	21.8677	23.9569
Pn08841	0.299434	0.226565	0.397024	0.382766	0	0.153924	0	0.271093	0	0.439862	0.204892	0	0.14532	0.653993	0.16636	0.121393	0.119265	0.72191	0.167502	0.302816	0.158684	0.30558	0.468444	0.354095	0.185057	0.470574	0.167225	0.429939	0.155363	0.140327	0.251154	0.540306	0.064279	0	0	0	0.258184	0.140358
Pn08839	0.454508	0.729297	0.60214	0.175805	0.821689	1.16739	1.07564	1.12228	1.36059	1.16233	0.659832	1.06591	0.450981	0.751404	0.803078	0.837385	0.740351	1.49407	1.50232	0.668386	1.36816	0.842967	1.21171	0.936715	0.978637	1.2441	0.980628	1.3553	0.696556	1.1134	0.346189	0.447195	0.753668	0.899097	1.15627	0.187513	1.34309	1.07098
Pn08838	3.53395	1.48564	1.12832	4.18462	1.71266	1.34593	2.18303	1.25903	1.16171	58.4973	0.970187	0.714835	2.62062	93.2884	0.818194	1.06131	0.782054	28.9534	0.457614	2.44895	2.16778	28.3045	1.47185	1.48321	1.68535	77.83	3.10667	3.75927	1.69793	90.2452	1.3041	5.8459	1.967	4.3721	1.2133	0.983768	0.492966	13.1696
Pn08837	4.06175	2.92665	8.39035	4.38052	4.47239	10.0303	5.7155	4.3579	8.35554	19.0428	3.54959	8.90091	5.95105	20.4433	6.95909	12.6163	10.6615	21.0466	12.0981	14.4018	20.4046	15.3397	7.78741	4.4189	9.99656	12.9856	5.96532	7.78878	6.97849	15.9448	9.72972	10.4212	5.94411	3.01647	4.57886	1.98896	9.45692	8.61011
Pn08834	0	0	0	0.132172	0	0	0.193948	0	0	0.075939	0	0	0.075262	0	0	0	0	0	0.086745	0	0	0.23739	0.060651	0	0.063893	0.324946	0.173205	0	0	0.072672	0.195124	0	0.133158	0	0	0	0	0.145286
Pn08831	7.92695	8.11344	7.00157	9.61159	8.5645	9.74269	6.34648	9.74282	10.9038	13.2406	9.33349	7.654	7.95965	14.1063	8.81605	8.24857	10.8607	8.68126	8.82054	6.72177	7.11244	8.20587	5.95749	6.25897	6.84652	10.266	7.67523	7.07719	6.30042	11.9334	3.571	7.57243	8.18537	5.64644	5.96108	0.064448	10.0168	9.98834
Pn08830	26.0078	30.3341	39.0646	29.1455	27.5706	36.9503	28.922	24.8596	39.3939	36.4725	32.4841	51.5733	35.294	37.8824	28.52	36.8116	40.7549	19.6001	19.2158	42.642	33.1906	24.1327	17.3376	29.2415	24.4831	39.5298	35.7122	45.2357	41.6838	37.3222	30.4362	35.4679	37.9596	23.2381	29.2244	62.8316	41.3976	53.5963
Pn08828	0.231247	0	0.306585	0	0	0	0.240975	0.13085	0.073276	0.141526	0.263728	0.688706	0.140278	0.210424	0.321173	1.05466	1.15128	0.069689	0.323394	0.116925	0.612722	0.221232	0.452199	0	1.07184	0	0	0.592879	0.5999	0.135464	0.121211	1.46038	0.868683	0.056918	0.536964	0	1.24692	0.745666
Pn08824	4.71484	5.77306	7.9294	7.04279	5.93141	8.73443	9.96259	4.87411	10.1647	7.59784	8.58379	13.4512	8.08277	7.25637	5.2244	8.72874	8.07851	5.95622	4.37447	9.02991	6.84561	6.59054	3.01365	7.19398	5.69588	5.34184	5.94942	13.989	8.23098	6.16122	2.70698	10.5499	7.05369	0.62706	9.01211	1.71269	5.24994	8.56275
Pn08823	0.077507	0.048856	0.154006	0	0	0.099528	0.121049	0	0	0	0	0	0.046995	0	0	0.039269	0	0	0	0	0	0.049411	0.037881	0	0.039906	0.05073	0	0.03972	0	0	0	0	0	0	0	0	0.252124	0.54831
Pn08821	0.593655	1.24755	1.96692	1.26375	0.776727	1.33459	0.515334	0.671844	0.940196	1.27114	1.01565	0.441887	0.780099	2.24998	1.44259	1.80484	1.62533	1.9082	1.38366	1.05047	1.11405	1.7035	0.870562	0.487576	1.2228	2.20234	1.17415	1.06516	0.962414	2.0286	0.414691	1.38339	1.43339	0.341741	0.613987	0	1.28348	0.959447
Pn09133	2.61875	7.5055	9.62741	8.24183	2.55432	2.60052	11.0406	7.07225	11.6938	5.82851	7.66997	12.645	5.70466	10.6158	9.25853	9.34984	8.47471	17.5058	3.74552	2.10661	2.91751	1.13884	1.33845	2.93258	1.41	9.43125	7.39556	20.6926	8.33778	7.39141	3.86876	10.5245	8.43233	1.87423	1.10512	3.49465	2.18125	6.1034
Pn08820	46.6688	61.4969	35.8215	44.6579	45.7355	30.3075	31.4681	49.1008	33.2711	57.7338	43.2255	42.2479	38.9433	19.9673	17.8039	13.0972	16.2368	66.3921	50.7053	41.0707	41.8485	55.0734	56.506	29.9723	45.3712	61.7119	60.7163	45.6952	30.8626	59.3634	44.6595	34.9743	51.0186	15.4786	32.2867	0.773775	39.2855	21.3578
Pn08819	0.246272	0.724464	3.09947	0.523911	0.343682	4.37504	3.41922	0.557424	3.119	0.401607	0.234094	1.46609	2.63817	0.298567	0.341894	2.32914	1.79775	0.643139	0.975778	1.5769	1.90272	1.25607	0.48147	4.49074	2.45151	0.698526	0.286509	2.01947	4.25809	0.096176	0.902712	1.99904	1.32119	3.53224	2.29738	7.20301	0	2.65994
Pn08816	1.98144	2.05774	1.93164	2.35875	1.58607	2.24669	1.82192	2.70404	1.84671	3.78076	4.18718	4.85988	2.8282	5.30312	4.6946	5.78833	5.22256	3.16127	3.83051	3.00565	3.62879	2.00716	2.62112	1.14862	1.92086	1.75534	2.27823	1.793	2.26778	2.66285	5.62079	0.841237	1.43864	1.49161	1.62368	3.15968	1.88521	1.70813
Pn08815	3.01691	2.95859	3.80763	2.34436	3.90964	2.33753	2.84316	3.90202	4.24679	3.4567	4.2057	1.94849	3.36888	2.43912	3.32464	3.59112	4.00464	5.71445	7.03164	4.35777	8.24624	3.90851	6.27323	1.8407	6.11541	3.95002	4.88048	2.35659	2.67053	3.36627	1.35465	3.45564	3.34018	1.98568	4.31067	7.30396	4.19496	3.12534
Pn08814	1.72173	1.37506	2.73913	1.22248	1.68208	2.06494	1.79413	1.23403	2.1095	2.66938	1.96358	3.19053	2.92436	3.65555	3.34774	3.25726	2.80009	5.46532	5.2169	3.134	4.86608	4.17279	2.52509	1.69674	3.2512	3.30689	2.08331	5.88558	1.48883	3.63092	3.85042	2.89949	3.63421	2.5995	3.7318	8.47243	4.8282	3.76895
Pn08812	31.0144	43.3386	26.0968	32.9083	33.2123	28.4039	24.0072	34.6633	31.9182	40.3803	34.6192	22.7077	25.5503	36.8236	32.4568	30.5961	30.6611	40.8985	30.8377	25.5236	28.7753	36.4729	40.9144	25.9586	32.6802	35.6444	38.771	24.0783	28.0306	34.2103	22.8822	24.4073	29.6857	34.8938	24.5342	28.7623	22.0192	17.714
Pn08811	2.11428	2.07917	1.51262	3.6886	2.61127	3.2584	2.55399	3.87631	3.15988	2.53433	2.41165	3.02091	2.76926	2.69156	3.52237	2.52811	2.94655	2.44645	4.73067	3.24916	3.36045	2.10285	3.22418	1.66716	2.35146	1.55002	1.88908	4.07445	2.4676	2.5266	5.0046	3.43249	2.08709	0.710819	0.657234	0.575555	2.88568	2.19147
Pn08807	1.24783	1.93642	1.71724	1.83879	1.35633	0.678152	1.0498	2.49848	2.24971	0.528463	0.711624	0.238148	0.523916	0.785742	0.799681	0.680905	1.00338	2.37183	2.41618	1.06759	1.71647	1.34652	1.31373	1.70287	0.939114	1.13108	1.47409	0.688862	0.995885	1.06834	2.11191	0.952404	1.28753	0.947625	0.297937	3.69619	0.622832	0.846531
Pn08806	0	0.062485	0	0	0	0	0	0	0	0.060634	0	0	0	0	0	0	0	0	0	0	0	0	0	0	0	0	0	0	0.064271	0	0	0	0	0	0	0	0	0
Pn09573	0.4126	0.416146	0.437294	0.087777	0.863701	0.21195	0.601499	0.420255	0.261279	0.908353	0.658891	0.40938	0.250187	1.42563	0.343685	0.459905	0.410719	0.596774	0.115398	0.166858	0.109296	1.0522	0.443658	0.488024	0	1.18831	1.32484	0.084585	0.642057	1.35351	0.432117	0.111639	0.885402	0.408104	0	0.748995	0	0.680575
Pn08805	0.902996	0.827958	0.435014	2.79419	1.41769	0.527113	0.170961	1.85808	1.5595	0.502009	1.12365	0.325797	0.398214	0.149284	1.25361	0.166367	0.858018	0.494723	2.18115	0.082995	0.706726	0.209345	1.72527	0	1.18349	0.698526	2.29208	0.084144	0.479035	0.384704	0	0.111058	0.836751	0.081201	0	1.61447	1.9125	0.435262
Pn08803	7.21436	7.39098	7.03828	9.81235	7.60378	6.1143	9.65507	9.97889	11.1721	7.54005	8.45694	13.475	6.6848	7.74733	11.9658	7.15882	10.4246	8.57527	7.98709	9.77703	8.29567	6.45341	9.50201	7.35712	4.747	5.77266	7.69397	11.3008	9.22669	7.86533	6.03714	5.10678	6.98929	3.70738	5.43976	8.31749	7.90562	3.76808
Pn08797	0.488725	0.448134	0.941905	0.756344	0.744053	0.513582	0	0.703944	0.506506	1.19567	0.456096	0.17635	0.538854	0.56566	0.740232	0.090046	1.0615	1.0175	1.67756	0.224605	0.529641	0.736527	1.25955	0.043791	0.366036	1.04701	0.496219	0	0.518559	0.884902	2.60623	0.320591	0.476737	0.043906	0	0.13431	1.20243	0.836779
Pn08796	5.21934	10.2824	13.0298	6.54595	7.17022	12.4506	13.9788	10.1787	13.342	13.9677	7.86668	18.1284	15.3176	11.7826	8.41163	12.3728	14.6138	13.9304	9.90572	18.9416	15.5554	14.7382	8.79251	12.4931	16.9413	12.0196	7.54695	15.6703	11.8455	10.4281	10.643	18.8734	13.1516	12.2886	13.4571	27.8071	11.5455	23.381
Pn08795	0.448868	0	0.099259	0.159571	0	0.384783	0.312069	0.338642	0	2.38275	0.59713	0.445863	0.090801	1.77131	0.519743	0.15167	0.745118	0.360762	1.15089	0.227018	0.594827	0.859206	0.438978	0.221131	1.31025	1.07805	0.313369	0	0.388252	1.5777	0.785049	0.60762	1.84736	0.146617	0.922418	5.60928	2.7299	1.74584
Pn08793	0	0	0	0	0	0	0	0	0	0	0	0	0	0	0	0	0	0.103808	0	0.087075	0	0	0.042095	0.042444	0	0.056376	0	0	0	0	0.045104	0	0	0.80886	0.267668	1.23713	0.746166	0.557802
Pn08790	0	0.067045	0.211434	0.226439	0.222619	0.751447	0.110791	0.240691	0.336891	0.26027	0.181925	0	0.258001	0	0.073838	0.269426	0.264691	0.128183	0.148713	0.107531	0	0	0.207934	0.052401	0	0.348116	0	0.109041	0.137924	0.062294	0.612967	0.143895	0.513559	0	0	1.20275	0.229666	0.187287
Pn08789	0.960179	1.13518	7.87742	0.25571	0.690995	7.71223	11.195	0.475397	7.22683	4.62816	1.64253	14.7163	8.88297	3.60445	0.583469	8.0894	6.03537	3.40002	0.923172	16.9929	8.1097	5.35876	0.997511	18.8651	5.93411	4.79411	0.502717	7.20107	16.9698	5.48411	0	9.475	11.2721	37.6134	12.4413	34.69	2.52243	21.4131
Pn08788	0.820173	1.51686	1.52212	1.74667	1.88871	1.47535	2.10791	2.04201	0.970118	1.8737	1.30957	2.49668	1.32664	1.29344	1.21496	1.77326	2.39541	1.64775	1.52931	1.2717	2.17306	1.3251	1.44339	1.72436	1.63318	2.864	2.82453	1.73814	2.62403	1.7937	4.6421	0.591921	3.2862	0.700444	1.86366	3.13215	0.826273	0.898404
Pn08781	3.91349	3.55457	1.89553	2.68584	4.05206	2.59406	3.06742	3.42889	3.83739	4.52933	4.17593	3.67429	2.75581	4.3621	2.97948	4.98904	2.63902	4.56484	3.94272	2.68031	3.90149	5.90233	5.42983	4.43804	3.51007	5.78437	5.11103	4.31347	2.61933	4.93009	3.74622	3.87127	2.16726	4.24447	4.8402	12.0923	2.91744	4.7089
Pn08780	1.16791	1.10459	1.85813	2.73673	1.03914	0.750413	2.31244	2.44516	4.14501	0.714795	0.99896	1.2754	0.566784	2.12554	1.6221	0.710207	1.62808	0	0.16333	0	0	0	0	0.517923	0	0.841208	1.14142	3.47348	0.605963	3.14714	1.16317	0.105367	2.25633	0.057484	0.723071	4.83688	0	3.4915
Pn08774	19.089	19.8587	18.2972	21.6449	15.4941	15.5587	11.8376	18.1624	22.9862	17.2583	18.9298	16.2248	16.0209	15.0517	20.0012	17.1226	23.2224	9.67238	12.2672	16.6811	14.8549	12.5222	13.3509	12.2313	11.0875	17.8157	17.9525	11.7533	12.6695	17.985	14.7796	18.5231	20.378	7.77038	10.3601	35.4323	21.2256	16.3721
Pn08771	2.17495	1.73739	2.88541	1.85531	2.27683	2.23712	1.36075	2.78947	3.12649	1.77602	2.81074	3.67238	2.28771	2.64056	1.91385	6.17301	2.67159	2.27241	4.05562	3.81318	7.39733	2.03523	2.97774	3.0002	5.97506	0.569819	3.03677	3.86788	1.97523	1.6988	0.608537	3.40201	4.51433	0.426524	1.11804	0.108782	0.622877	0.507896
Pn08768	0.470184	0.862245	1.18926	1.81889	1.47637	1.15282	0.623174	1.30611	1.35348	1.15022	0.682578	0.848249	0.933102	1.08832	0.890148	1.12616	1.0212	0.824325	1.07594	1.55577	0.849224	1.14459	2.00563	0.716221	1.2325	1.28705	0.537064	1.31447	1.49662	1.10172	6.13346	1.42644	1.42177	1.05652	1.1957	1.68054	1.24996	1.08229
Pn08766	1.65931	0.98456	3.49256	2.59714	2.55413	2.25693	5.08361	3.97665	4.45187	1.37336	1.50292	3.43886	1.36152	2.48588	3.52384	4.7479	5.29597	3.76487	5.73292	6.11895	7.30508	2.61407	3.29207	1.15439	3.56858	1.91698	2.79353	6.40461	2.72164	3.48783	0	5.23865	3.50887	0.38536	1.81741	0.147364	4.64344	3.90145
Pn08762	13.9872	10.2495	6.15667	9.32834	13.2043	6.44229	7.75363	11.9467	15.116	175.366	22.5747	12.1545	9.22014	142.422	12.0942	7.97025	11.0884	160.777	16.6081	14.4639	10.4183	93.2386	11.4044	17.5823	7.06709	197.529	27.0445	8.71359	9.5157	149.465	5.19972	11.1894	9.06321	13.7384	16.3629	0.39803	7.69548	3.87377
Pn08760	2.42457	3.5273	2.40965	1.68699	2.14734	3.71325	3.39946	2.84945	2.83523	2.62393	1.43591	1.75829	1.52693	4.15581	2.13641	2.03175	2.5994	5.11431	3.65144	1.98003	2.90276	3.03248	2.59815	0.551462	2.54497	2.86916	1.69247	1.86424	1.935	1.80269	3.37046	2.85987	2.00132	0.368393	0.86866	0	1.51332	3.07158
Pn08759	5.66604	3.80573	5.4716	4.72425	6.70471	4.27424	6.09796	5.78489	7.02683	3.54371	6.25094	6.17597	3.13852	8.18349	8.98227	6.80391	5.3968	5.19692	6.28745	5.73017	4.89583	6.2854	6.98547	16.6899	5.77291	7.01733	6.62103	11.5596	5.11294	8.5144	39.9091	9.50187	7.00723	13.6893	14.4773	6.02377	6.3693	5.37416
Pn08758	2.8928	6.04723	2.63279	3.17522	3.46111	2.65769	0.862231	4.20891	2.93676	3.03857	4.05215	0.246358	1.40471	5.42115	2.98649	1.67578	2.05828	2.98941	6.242	0.919738	1.0954	4.9581	7.84135	0.977131	2.55478	3.89854	3.23139	1.0179	0.857982	4.26078	0.607403	0.895185	1.95251	0.969785	1.52554	0	3.98291	5.29226
Pn08757	0	0	0	0	0	0	0	0	0	0	0	0	0	0	0	0	0	0	0	0	0	0	0.042646	0	0	0	0	0	0	0	0	0	0.09362	0	0	0	0.094475	0.102728
Pn08756	0	0	0	0.105373	0	0	0	0.056019	0	0	0.225829	0	0	0	0.137468	0	0.049281	0.119331	0	0.050051	0	0	0.193569	0	0.101958	0.129623	0.207321	0.253754	0.25679	0	0.051866	0	0.106238	0	0.307167	0	2.14034	1.39634
Pn08753	0.057812	0	0.229938	0	0.181544	0.148579	0	0.13085	0	0	0.065932	0.172177	0.070139	0.105212	0	0.058592	0.057564	0.139377	0	0	0.07659	0	0.11305	0	0.059546	0.075708	0.080715	0.237152	0.074988	0.135464	0	0	0	0	0	0.174155	0.062346	0.067788
Pn08752	4.94016	2.6233	5.25861	2.07813	4.42286	6.01574	4.06549	2.72177	5.10993	5.81016	5.18888	5.16367	5.52135	8.63856	4.06334	5.9296	5.30796	6.66058	3.54532	4.73336	6.71782	6.05392	3.623	9.80009	8.10204	9.27994	4.17479	5.66749	8.68532	7.00643	23.1785	6.09969	6.76824	19.9913	15.6683	4.10443	2.65839	4.18335
Pn08751	2.23529	2.24056	2.88748	3.78464	1.79984	4.34536	5.43498	2.59453	4.57664	1.54338	2.68001	6.25882	2.29467	2.29473	3.34331	5.86694	3.59535	3.03995	3.36647	3.47761	3.49287	2.41263	3.13819	5.30942	3.66015	1.35103	4.00106	6.40679	3.56846	2.35026	4.56631	4.44689	2.3991	5.47442	6.74399	0.690726	2.28732	5.37722
Pn08750	0	0	0	0	0.202916	0	0	0	0	0.237347	0	0	0	0	0	0	0	0.311571	0.090364	0.065349	0	0.164871	0	0	0.06656	0	0.180431	0.132557	0.167641	0.075703	0.406585	0.058301	0.069359	0	0	0	3.33832	1.77698
Pn08743	0.429043	0.811511	0.142179	0.456814	0.785912	0.137812	0.111752	0.789015	0	0.131264	0.122332	0.053234	0	0	0	0.054352	0.053397	0	0.225001	0.216924	0	0	0.419469	0	0.110473	0.140453	0.374377	0	0	0	0.224832	0	0	0.105726	0	0	1.44764	1.66847
Pn08742	29.878	31.1528	35.957	28.6626	36.7006	37.9361	26.5397	25.7409	36.8538	40.9234	36.7221	33.8541	32.0729	40.4715	31.8143	38.5814	35.0671	42.3553	35.906	31.9686	43.7718	38.2235	32.964	28.4027	47.5645	53.6961	42.9754	36.0487	49.5763	46.9671	22.688	31.5703	53.2757	17.5801	32.857	3.37699	32.3058	35.8672
Pn08740	0.184817	0.116511	0.122451	0.393332	0.096723	0.059348	0	0.31374	0.468251	0.169573	0.052701	0	0	0.252129	0.44907	0.280932	0.183989	0.389845	0.452297	0.093433	0.244805	0.353528	0.135506	0.273236	0	0.665421	0.258022	0.094735	0	0.324794	0	0.166704	0.099159	0.319463	0.286963	0	0	0.761035
Pn08736	4.80066	5.13445	2.41728	7.50952	6.80628	1.71813	0.379995	6.46438	2.31101	0.743917	4.22737	0.301664	1.03223	1.21667	8.27171	0.369539	1.63378	2.1976	10.113	0.368729	2.09327	1.47289	9.56622	0.059883	1.69003	1.5121	4.7512	0.7479	0.472953	0.711956	2.1026	0.109652	1.43495	0.239118	1.69196	2.10357	4.05971	1.99341
Pn08730	0.174131	0.219587	0.384773	0.618221	0.182273	0	0	0.197063	0	0	0.19859	0.115246	0.211262	0.105635	0.40308	0.058827	0.346771	0	0.243519	0.117395	0	0.222122	0.28376	0	0.298928	0.380062	0.243116	0	0.225867	0.068004	0	0	0.560683	0	0	0	0.062592	0.034028
Pn08729	0.189148	0.178866	0.18799	0	0.247475	0.728896	0.394027	0.214062	0.239625	0.231408	0	0.469275	0.229421	0.430085	0	0.19168	0	0.227991	0	0.047812	0.18791	0.241216	0.092456	0.093212	0.097398	0.371472	0	0.921106	0.551935	0.554011	0.297249	0.213267	0.101485	0.793784	0.880819	0	0.204596	3.50382
Pn08726	0.328681	1.06564	0.622215	0.999354	0.540614	0.18094	0.489062	1.00964	0.951741	0.114888	0.214223	0.232984	0.113902	0.512463	0.521566	0.475826	0.560937	0.396177	0.393978	0.522231	0.124392	0.838308	1.42298	0	0.870414	0.430332	0.393318	0.673928	0.487155	1.04521	1.86929	0.508237	0.655009	0	0	0.070925	0.711117	0.883684
Pn08723	0.297676	0.250225	0.131504	0.316845	0.31158	0.127468	0.413448	0.39303	0.125719	0.485631	0.45269	0.393914	0.240718	0.180514	0.413348	0.301668	0.345753	0.119604	0.485667	0.100331	0.262879	0.506186	0.291018	0.831247	0.459862	0.45472	0.27706	0	0.128689	0.69751	0.62382	0.44753	0.212962	0.685409	0	0	0.214516	0.349873
Pn08722	0	0.123001	0.129281	0.103827	0.102108	0	1.01615	0.1104	0.061797	0.775809	0.111265	0.242037	0.059163	0.887312	0.541824	0.346006	0.582715	0.411551	0.272842	0.394549	0.646104	0.933072	0.095369	0.384581	0.100467	0.894085	0.20429	0	0.189775	2.40011	0.408846	0.131993	0.261709	0	0	0.073641	0.73832	9.03145
Pn08720	3.60217	5.40403	4.7127	3.00813	4.39076	6.09095	5.74624	4.07663	5.42949	4.40662	2.60042	2.17189	2.54394	7.13254	4.11508	3.23445	5.08395	7.14483	6.37647	3.64208	4.52974	5.87278	3.3431	1.07859	3.94444	2.38789	2.54631	2.05675	1.95138	3.57921	4.15565	3.70151	3.32708	1.80183	2.69075	0	4.93449	10.3286
Pn08719	1.82546	3.89632	2.88719	1.79643	1.69045	2.07606	1.53728	2.9398	1.78087	1.97775	1.20092	0.767023	0.852069	2.6848	1.26807	0.569336	1.11878	1.69281	1.17828	1.5623	0.837304	1.61254	0.686587	2.1446	1.30192	3.86266	3.13695	1.58465	2.82369	5.1823	0.073656	3.10443	2.86419	2.47995	2.16678	0	2.11263	1.47657
Pn08718	53.4733	53.5585	71.526	59.4794	64.5186	58.0759	72.0002	69.0836	92.2249	56.1162	53.3605	84.858	48.5864	42.5247	64.6579	58.932	66.0855	73.6577	84.8737	73.458	78.5241	63.8359	73.6256	37.4818	62.512	41.444	61.7745	103.979	57.8525	48.0265	16.8681	71.6182	57.6478	29.9813	57.4851	44.3544	73.7787	69.5404
Pn08717	2.97629	1.97594	1.55903	1.00265	2.62384	2.0145	0.32677	2.48177	1.78869	2.87887	2.50056	1.01151	1.90145	3.8522	2.61212	0.952775	2.26241	3.49378	1.9717	0.316917	1.03798	1.49936	2.60444	0.617341	0.726261	3.181	3.60893	0.160746	1.82926	3.21178	0.164415	1.27237	1.34554	1.22681	0.482424	7.51009	5.20658	2.96718
Pn08716	1.07269	0.85432	1.64661	0.481	1.18193	2.10382	4.11802	1.7251	2.14665	4.83706	2.57553	5.15615	2.80823	4.93156	1.09773	2.34596	1.68642	5.85276	1.8949	3.59679	4.11369	6.55329	1.32479	1.05713	2.96567	4.65774	2.12823	3.99487	3.22209	4.76246	13.5524	6.7232	1.03009	0.444847	2.27313	3.48777	2.68	10.6623
Pn08715	1.58414	0.591906	0.777895	1.74984	2.70228	2.7897	1.10056	1.72636	2.45419	1.36456	1.53899	1.80568	1.92196	2.34919	1.5483	1.54607	2.86264	0.990161	0.656412	0.830667	1.47689	0	0.114733	0.462554	0.120866	0.691523	0.655326	0.481373	0.761042	1.3748	0	1.05866	0.881622	0.866271	1.08966	12.2811	6.51561	4.95211
Pn08706	14.191	6.85377	8.56746	25.2173	11.8837	3.88033	0.251739	17.6315	2.52615	2.7352	6.61127	1.73867	3.4436	3.51718	7.63268	1.22408	7.45623	2.62059	10.303	1.22139	2.32016	0.924408	8.67961	0.059508	5.53591	4.66601	4.46849	0.867074	4.30821	1.20274	15.702	1.90688	4.66676	0	0	0.181791	16.4642	4.31605
Pn08703	4.69681	6.27873	7.67044	2.32559	7.7553	5.45966	1.1805	1.83293	2.25625	8.76507	13.7171	26.3533	11.7846	5.81675	9.66818	10.011	7.8997	4.73384	8.21016	9.78353	11.4762	6.81478	8.5491	5.62728	7.88037	10.1239	13.2271	10.2095	9.76598	4.79115	11.8729	10.0424	7.64597	3.20457	7.55538	0	15.5341	9.82942
Pn08702	0.52909	0.833841	3.15465	1.31348	0.415338	4.3038	4.86728	0.299391	4.52373	1.1326	0.704076	2.53755	2.56676	2.7265	0.367291	1.96589	2.94075	2.17891	0.678239	2.09518	3.0368	3.59831	0.818926	0.260745	1.99784	0.86585	0.246218	2.84748	1.3151	1.13644	0.461841	3.14168	1.56123	0.392183	0.821964	0.79979	0.668294	3.34788
Pn09480	0.463385	0.389459	0.306913	0	0.646664	0.644623	0.482469	0.349618	0.195601	0.708355	0.616676	0.919456	0.515099	0.561723	1.17933	1.13473	0.461252	1.39628	1.56601	1.75677	0.716007	0.738526	0.830413	0.799326	1.35198	0.303296	0.808637	1.02905	0.901319	0.633376	0.161743	0.55722	0.248583	0.267561	0.720915	0	0.75371	0.682974
Pn08701	0.753153	0.678357	2.21062	1.14559	1.91456	4.56191	2.01779	1.21763	4.77219	0.658361	0.98169	6.3011	5.93877	0.880984	1.27006	3.16219	5.03488	1.36179	1.20372	2.88316	16.1775	2.05848	1.20972	0.053018	9.91802	1.19755	1.12661	3.03401	5.79135	1.07147	2.02978	4.36777	15.2421	0.106049	0	1.13561	2.09097	7.54681
Pn08700	0.052622	0	0	0	0	0	0	0	0	0	0	0	0	0	0	0.053329	0	0	0	0	0	0	0	0	0	0	0	0	0	0	0	0	0	0	0	0	0	0
Pn08699	7.49436	7.89757	10.076	7.52343	10.9824	12.7927	6.91579	7.87555	14.4492	11.8574	8.97478	10.2551	10.9746	7.88962	7.80569	6.61864	11.6189	12.9053	12.2773	14.4529	14.7502	14.2016	13.2411	8.28275	13.7836	9.1826	11.36	13.7227	8.6094	9.09394	31.0254	11.6381	10.6282	8.07332	13.9372	8.63704	3.98821	4.2107
Pn00512	6.08181	7.56261	11.6998	5.76046	7.10678	19.045	24.1613	6.93008	12.029	13.7564	4.65651	4.33982	14.8524	7.12096	2.89157	1.60403	4.47839	15.4141	5.94182	5.05384	5.79319	31.3384	13.8448	8.95086	15.0139	14.7785	6.04812	3.11704	27.0094	12.0057	23.6898	15.3288	3.53095	9.72267	4.5329	36.6713	15.7055	41.2955
Pn08698	0.262676	0.331179	0.812083	0.558928	0.778984	1.46193	4.3769	0.49546	1.60814	1.4459	0.599232	6.25555	1.80526	0.477742	0.850951	7.49745	1.39461	3.00781	0.795892	4.60337	3.82716	1.7306	0.599154	3.7541	2.79524	1.03167	0.672315	5.11613	2.15741	1.38487	0.366856	2.88255	3.28828	1.81742	1.0883	1.91933	0	0.206172
Pn08697	0.189665	0.47828	0.754019	0.807377	0.694825	0.730892	0.790213	0.697601	0.901055	0.406073	0.811236	1.08229	0.460097	0.086253	0.658379	0.961019	0.472049	0.742998	0.596782	0.767087	0.942121	0.786096	0.880732	0.2804	0.683653	0.807058	0.926773	0.486119	0.307469	0.388867	0.794835	0.898173	0.407052	0.234095	0.294399	1.14582	1.33346	0.808609
Pn08696	0.645483	1.2789	1.09971	0.196246	0.723877	0.059222	8.88382	0.417431	0.876099	11.2808	0.683651	8.18988	2.125	7.88322	0.576147	6.96164	0.367195	20.0621	0.709241	10.3956	0.854996	11.2888	1.93812	9.13396	1.47194	15.091	2.18852	9.35881	2.92987	8.31865	2.31843	17.6746	0.692638	12.524	17.7544	7.24449	0.698437	7.4859
Pn08695	1.59057	1.16098	3.04999	1.95913	1.62098	2.04271	2.22295	1.98957	3.81698	1.48468	2.00527	3.48863	1.67516	2.05527	2.73121	2.12075	2.33334	1.66489	2.69258	1.65043	2.21759	1.28094	1.39117	1.73279	2.1121	2.95902	1.51933	5.19157	2.98538	2.64812	3.02487	2.30287	1.93119	1.20043	1.43142	5.44464	2.2673	3.77203
Pn08692	8.24794	5.92272	5.99894	9.27233	7.85413	2.79686	1.2534	7.58398	3.99284	3.71568	12.4114	0.739189	2.84908	2.8144	12.728	0.406351	4.84767	4.62596	20.4258	0.463375	3.49056	4.45676	15.2325	0.225784	4.77865	5.40054	9.51624	0.528651	3.19463	2.34871	7.20519	0.516739	5.47124	0.676808	0.88679	6.81649	19.3369	5.97828
Pn08689	24.7362	19.8511	14.3633	16.9335	28.0969	10.0004	6.31679	16.5046	14.1671	74.0896	39.2067	11.9095	16.0694	62.9042	26.8768	17.9604	14.8601	54.3933	19.4918	9.91675	9.97153	34.1205	18.1251	28.6638	21.5306	79.4669	34.6538	8.95199	14.728	68.8983	16.6719	13.9684	16.6636	33.1307	43.5871	5.65918	13.7905	18.5161
Pn08688	0.850696	1.97577	3.38157	1.42916	1.73395	2.93286	4.3366	2.17885	6.06851	2.40989	2.04278	3.55434	3.25818	2.60593	1.80276	3.08526	4.36805	2.48249	2.88019	3.89313	4.74439	2.34089	1.96961	0.39717	3.82704	1.23098	0.875107	6.60943	3.42578	2.04578	0.046901	3.14998	3.1228	0.884843	2.9209	0.406014	3.78026	2.18698
Pn08687	20.2921	35.5123	30.8683	24.3033	31.1517	26.4072	28.4455	28.6816	34.4998	44.225	29.8129	29.8016	35.1477	35.5062	27.7535	42.1176	40.1857	50.7662	35.8951	45.5984	51.4472	44.4263	38.2809	32.5566	36.691	46.2368	38.301	41.3193	43.1895	44.4482	15.4073	36.9182	38.41	31.1556	39.5025	0.600536	47.1865	35.5546
Pn08686	5.49417	4.35319	3.45723	4.95632	4.12925	4.2562	1.02819	3.2682	6.70003	5.08988	3.7751	3.42786	3.84678	5.13057	5.38236	3.07013	5.89267	2.97205	3.84185	1.56738	1.68005	2.87607	3.65074	1.3881	4.35383	3.59842	3.93393	3.68547	3.7467	3.79619	1.69962	2.9874	3.93217	1.31303	1.30421	6.76784	4.16302	5.6782
Pn08684	0.840738	1.43889	3.18501	1.40738	0.942919	2.00657	3.75511	2.03882	3.04499	1.54379	1.5067	1.90788	3.4245	1.20232	1.33457	1.82594	2.4517	0.506737	0.503897	0.668041	1.82993	1.45553	1.87897	1.00605	2.4124	1.10105	1.76073	1.66294	2.80429	0.844294	5.6037	2.60066	1.61142	2.48169	1.85818	5.96641	2.20054	1.97036
Pn08680	10.7254	7.37804	4.13792	10.9448	12.2479	1.33683	0.067758	12.1376	2.96705	1.03469	6.52316	0	4.73259	0.946692	4.60511	0	2.91291	1.09704	6.99973	0	1.72252	1.16102	10.7419	0	6.96373	0.59596	4.90084	0	0.758912	0.685411	7.43075	0	4.11677	0	0	1.1727	3.49788	0.836671
Pn08679	0.194666	0.245449	0.257981	0	0.305635	0	0	0.055076	0	0.476347	0.111015	0.048299	0.236121	0.619722	0.270303	0.098637	0.581406	0	0.136115	0	0.193396	0.12413	0.190309	0.047965	0.300724	0.254879	0.135887	0	0.378698	0.285086	0.203963	0.087797	0.261121	0	0	0.955212	0.736686	0.572157
Pn08677	0	0	0	0	0	0	0	0	0	0	0	0	0	0	0	0	0	0	0	0.02745	0	0	0	0.026772	0	0	0	0	0	0	0	0	0	2.9394	1.01701	0	0	0.064255
Pn08676	2.49708	5.18215	10.0671	5.53828	4.19288	3.60913	8.67153	5.35753	9.88802	5.0291	4.21266	7.5387	4.92228	5.11116	6.64626	4.32315	6.42252	4.9539	4.80158	4.41872	6.06446	7.63028	5.54379	1.64065	5.73299	5.8582	4.21254	5.06745	6.54481	6.27776	0	3.37887	4.57798	0.820819	2.25828	23.4643	8.76647	12.1898
Pn08675	0	2.67068	2.73188	0	0	0	0.119292	0	0	2.24195	2.74176	3.40939	2.49997	3.33338	2.86191	3.59673	2.7357	0	0	0	0	4.23477	2.79825	1.63585	4.83445	2.54857	2.07781	3.63941	1.4849	2.2801	0	4.90578	2.76453	0.901825	2.4814	10.951	2.84001	6.3436
Pn08673	3.8234	3.14432	5.72959	3.18635	6.26417	7.04871	2.71362	3.88796	4.35401	16.344	6.31964	4.07038	5.04172	11.0916	3.92471	3.76259	4.85513	10.8207	4.72698	5.8275	4.47788	8.69346	5.58017	4.36868	4.85116	12.9885	5.02859	3.63664	7.18717	15.9703	35.4875	2.84937	5.23337	10.5908	6.17989	3.84167	4.6643	8.67999
Pn08672	1.74287	2.46405	2.66019	4.72325	2.26656	2.17136	1.76076	3.46665	1.47237	2.13281	3.79485	1.52024	1.53763	2.40238	3.37377	1.07048	2.15592	2.8648	3.84065	1.76236	2.86852	1.95348	2.11704	1.61356	2.01263	2.48963	2.65448	2.2745	1.644	3.15572	0.05535	1.52459	1.07691	1.09348	0.654909	0.159308	0.855566	0.837236
Pn08670	0.403169	0.451838	0.059356	0.857941	0.421988	0.345221	0.046654	0.101394	0.397211	0.493188	0.715341	0.488974	0.48898	0.488865	0.373177	0.363159	0.133785	0.21598	1.50348	0.634093	0.474684	0.342747	0.175167	0	0.553593	0.410537	0.43778	0.459225	0.522846	0.209932	0.985432	0.565673	0.624883	0.132794	0.278323	0.067704	7.07949	2.34627
Pn08669	1.53583	1.10666	0.727114	1.16814	1.77985	0.281909	1.31448	1.17942	0.764651	6.37733	1.81417	0.762267	0.731962	9.78143	2.28526	1.72328	1.69301	6.87631	1.38074	1.55306	2.2526	4.61754	1.55521	3.89206	1.12989	3.37585	2.75688	2.5311	0.213432	6.04075	0.977357	1.38552	1.4717	2.16192	2.71923	1.40559	2.42733	2.41393
Pn08667	0.982799	1.38515	1.60957	1.97036	1.27081	0.297159	0.903656	0.850525	0.95259	1.20297	1.31864	0.631314	0.490972	1.26254	1.04381	0.234368	1.26641	2.29972	1.85951	0.292314	1.22544	1.17991	0.960923	0.227889	0.535918	1.13562	0.565002	1.18576	0.5999	1.62557	1.39392	0.104313	0.682537	0.626102	0.357976	0.435387	0.935193	1.08461
Pn08666	0.9805	1.23639	2.31065	0.928031	1.14036	2.16968	1.5324	1.29457	2.62323	3.73324	1.86377	2.16284	2.1807	1.68503	1.73992	3.86438	2.54908	2.49514	1.29502	1.43216	2.09271	1.94541	2.13029	0.214733	2.74911	2.06857	1.06472	5.36233	3.39131	2.2975	0	1.5725	3.50765	0.858886	0.675178	0	4.58645	5.88191
Pn08665	2.57782	3.19215	5.30678	3.52679	4.14362	2.95635	4.21908	3.85509	4.84002	2.81569	2.57274	3.24332	2.67993	1.84207	1.72568	2.05251	1.60392	3.10717	3.34744	1.67554	1.58532	4.87229	4.41007	1.90555	3.17623	4.27902	3.72742	2.68991	4.05947	4.04484	1.68782	3.86145	2.56856	3.13745	6.14707	0	4.68214	2.65386
Pn08664	10.4623	11.3787	12.8143	14.0387	9.70534	11.9752	4.23542	13.7482	13.6955	4.9142	16.0613	9.25167	10.8261	7.48703	15.9048	12.6628	13.8222	6.15608	22.1892	14.9407	21.6094	6.45017	14.5426	2.15023	18.2308	6.81689	11.6299	11.6419	9.196	6.68065	31.1212	13.0604	13.8878	1.46791	2.61533	0.149692	9.8086	5.27428
Pn08656	3.56967	3.60227	3.78974	3.04669	3.82007	4.28476	2.31678	2.51353	3.42205	5.05416	5.78867	4.49199	3.85167	5.49127	3.08656	4.18159	4.50382	5.92943	5.54706	4.17273	5.88717	7.49172	5.66355	2.65726	5.47589	8.83395	7.3103	3.25617	4.52882	4.46111	5.1624	4.72516	3.91803	1.39744	0.488474	1.30698	2.38078	3.09674
Pn08654	0.311761	0.262073	0.413221	0.663795	0.598265	0.200267	0.27066	0.17641	0.263364	0.699414	0.53336	0.722022	0.126061	0.661763	0.505087	0.263291	0.103465	0.501059	0.508649	0.210163	0.275327	0.132541	0.558794	0.204836	0.588666	0.544295	0.580344	0.639331	0.673914	0.365257	0.925688	0.234362	0.223049	0.307444	0.161115	0.862216	0.224516	0.274634
Pn08652	0	0.142759	0.150084	0	0	0	0.589828	0.256237	0.645679	0.484972	0.387338	0.561916	0.343362	0.824077	0.157229	0	0	2.18346	1.5832	1.14482	1.12485	1.22744	1.32825	0.948319	1.16604	0.741256	0.474174	0.87072	0.073421	0.663179	0.237343	0.919195	0.364511	0.390241	0.175306	7.59048	1.95409	2.82182
Pn08649	0	0	0	0	0	0	0	0	0	0	0	0	0	0	0	0	0	0	0	0.051251	0	0	0	0	0	0.132731	0	0	0	0	0.106224	0.091443	0.054393	0	0	0.305942	0	0.119108
Pn08647	1.95097	1.22992	0.307769	1.7795	2.33377	1.13366	1.25792	2.78621	2.41266	2.15945	2.70211	3.0885	2.70435	1.09842	1.9994	1.50633	2.40468	1.23179	0.909437	1.1272	0.79988	1.36246	1.08985	1.19036	1.6265	2.67595	2.26978	4.04783	2.04822	2.61226	0.583964	3.43574	1.94397	1.37637	1.87513	6.3157	6.38268	3.30613
Pn08645	162.742	303.884	163.614	192.424	159.378	204.636	140.482	186.142	215.944	143.943	172.417	257.487	170.286	157.105	167.414	209.674	209.451	118.41	139.576	240.672	239.404	169.482	251.596	102.589	186.186	136.88	251.548	192.494	178.402	135.764	116.674	201.238	240.221	61.5957	109.21	81.7837	145.728	208.228
Pn08641	10.4281	12.1615	12.6077	14.6075	14.1892	15.3464	13.8916	17.3583	18.1618	23.3322	12.2416	12.417	12.1729	21.6527	14.297	12.3284	15.2686	25.2957	17.9249	13.3988	17.5531	25.376	18.8589	8.0514	22.1491	21.8435	14.5585	16.391	14.3685	22.9077	45.8757	19.2032	14.4529	7.77407	13.9078	34.9482	16.6089	19.262
Pn08639	0.160387	0.303305	0.26559	0.682355	0.335738	0.205965	0.334006	0.635301	0.761695	0.588464	0.457373	0.477387	0.291752	0.145828	0.890627	0.771975	0.478958	0.628273	0.224289	0.405377	0.318639	0.306753	0.627117	0.15809	0.206451	0.15747	0.335865	0.780877	1.1439	0.375814	0.083981	0.072326	0.688336	0.079346	0	0.060675	1.86881	2.15023
Pn08637	1.6987	2.7785	3.04179	1.66101	3.26768	1.29735	0.095634	1.55874	1.33765	1.01096	4.08455	0.774512	2.39441	0.918591	2.16733	0.837441	2.87941	0.774738	1.99031	0.742714	2.37168	0.585468	1.52597	0.181001	0.567371	0.901624	3.65346	1.45906	1.42896	1.93639	0.288574	0.745398	6.05953	0.317461	0	2.15038	2.08656	1.08038
Pn08636	2.01795	1.83427	0.870629	1.09869	1.228	0.421964	0.488796	1.32776	0.594515	9.64537	2.03402	1.21086	1.13841	5.29258	1.62901	1.09381	0.327036	3.73336	1.44381	0.664298	0.372972	5.80513	4.08311	1.61887	2.02987	5.52984	0.982763	0.529228	0.85206	3.68376	0.540818	1.98952	0.503581	0.648818	0.145705	0.21266	3.75675	2.78764
Pn08632	3.59315	5.22208	5.59729	3.49973	4.25222	7.83526	5.9474	4.68494	8.42369	4.78512	1.95942	4.57826	3.41334	5.26464	3.58195	4.11753	6.76889	5.08526	2.62183	2.68651	3.20903	4.48591	3.20856	2.0779	3.94339	5.52611	3.70825	4.24823	4.96617	6.04013	0.737858	2.32637	4.78053	3.3648	4.08975	13.459	4.85781	5.82763
Pn08629	5.04956	3.82137	0	0	7.09845	0	0	5.55112	0	0.26507	2.87898	0.214942	0.787941	4.07238	0.701577	0.146243	0	1.2175	2.623	0.875571	0	0.644337	0.352723	2.77201	0.222946	0.472477	6.84899	0	0	0.507096	1.96784	5.01242	0	21.5756	135.733	0	0.077479	0.21059
Pn08625	3.05904	2.36193	4.30484	4.39006	1.89515	4.09211	5.59594	4.02706	7.67721	3.66873	3.55975	9.79378	4.16624	3.63647	4.76943	8.35233	5.71933	4.66594	6.28612	9.02856	10.5874	4.53967	4.57827	7.38235	4.7587	3.107	5.2298	14.9196	5.74979	3.65713	4.18969	6.13965	4.75777	5.89304	5.98467	0.751358	4.90837	4.5325
Pn08622	8.47657	7.89973	5.37287	5.96831	10.4884	2.60312	0	11.2272	3.91409	0.708706	12.4086	0.191497	1.98857	1.05365	10.4453	0.195329	2.97517	0.232285	16.84	0.097465	0.638447	0.983868	18.0921	0.094883	1.58825	0.757463	8.47391	0	2.37531	0.225714	2.53021	0.173922	3.10379	0	0	5.31483	32.1623	4.74739
Pn08620	0	0	0	0	0.103741	0	0.206488	0	0.062787	0.121269	0	0	0	0	0	0	0	0	0	0.100216	0	0	0	0.146523	0.20415	0	0	0.558897	0	0	0.051925	0	0	0	0	0.374018	0	0
Pn08619	2.15943	3.08138	2.93816	6.29414	2.73625	1.53346	6.69132	6.17384	7.85071	4.31239	3.75897	3.0463	2.48194	3.72296	3.47265	2.41893	2.77255	9.24767	5.80141	5.80409	6.09806	0.072487	0.055561	1.00805	0	4.16737	3.33227	5.01178	2.43241	5.45944	0	0	2.56162	0	0	1.79795	2.32946	0.266609
Pn08615	2.69615	2.88943	2.38165	4.01621	2.91607	3.63611	3.22916	2.54273	3.2445	4.28761	3.43405	3.21052	2.2345	5.2308	2.99471	3.4152	2.41562	5.14548	3.64471	3.45293	3.33312	5.3291	2.94317	2.12591	3.00795	4.94177	4.32867	3.68524	3.6713	5.79108	4.70716	4.53946	4.19491	1.33202	2.93136	6.72323	2.9183	3.88718
Pn08614	13.1743	15.6515	16.0581	16.1763	13.0701	23.0479	18.0536	15.6888	15.5473	40.3498	14.3231	14.4564	16.5486	42.9704	17.029	11.2584	19.6066	26.9637	11.569	12.3966	13.5	26.8805	12.0603	21.6587	12.4682	34.2175	16.149	9.82435	18.0871	39.2162	9.24424	18.1107	13.5692	14.7787	14.1596	0.229613	22.6772	39.2593
Pn08611	10.7004	16.0459	17.9986	2.78131	14.2747	21.8054	2.92459	2.28898	7.85926	1.75761	2.30657	2.26762	5.46297	24.8256	38.2486	22.5512	40.8043	11.0116	18.3407	8.84246	12.5353	0.582699	3.06243	0.578642	4.97361	1.19641	2.82403	21.4168	8.46409	23.0858	7.80094	9.18398	41.5328	7.37215	0.806474	0.588515	5.47683	1.71769
Pn08610	25.0659	31.6273	18.5548	15.2442	28.0074	30.6024	17.7902	19.7319	23.2774	25.8807	12.0848	16.645	16.6045	13.5484	7.5761	8.33785	12.5371	6.92869	7.75974	6.41608	6.8297	22.897	17.0585	19.2251	13.4777	31.5549	21.444	26.3482	29.1902	38.074	21.3435	29.16	27.0305	38.1887	19.7273	4.57685	12.4616	27.7821
Pn08609	0.684917	1.19581	0.768179	0.673104	0.772067	1.82763	2.79938	1.25212	2.00289	1.74078	0.120179	2.30096	1.21433	1.24619	1.0243	3.89777	1.62612	1.77821	1.3999	2.71703	1.53547	1.47835	1.23623	1.86926	1.62789	1.65572	0.441339	2.70115	3.14334	1.35798	2.65033	6.70141	1.92242	0.883079	4.08337	0	1.59323	1.51579
Pn08608	1.48583	0.62449	1.64098	0.3163	0.622092	2.67224	0.103185	0.672611	2.3218	0.302998	1.01681	0.540702	1.32168	0.360408	3.23234	0.301151	1.52857	0.537295	4.50204	0.550873	1.70578	0.947471	2.61467	0.488132	3.36654	0.259394	0.622318	0.507798	1.34892	0.174079	4.09976	0.402087	1.54133	1.31963	0.922019	0.074761	0.053539	0.116427
Pn08607	5.22386	8.45157	9.00493	6.0999	5.6129	2.96898	3.75561	6.06887	5.27063	5.59889	6.6438	3.7618	4.54168	9.41785	10.7192	5.90272	8.42199	9.19411	11.6367	6.45032	7.28684	9.78617	9.80681	2.41487	8.23629	5.38673	5.61496	5.35539	4.97607	5.90357	46.4441	5.29566	4.0677	3.05933	3.15826	9.63819	9.05353	6.9345
Pn08606	3.02968	4.23778	3.76391	4.43328	2.9234	2.49312	2.21883	3.10728	3.77822	2.89576	3.40162	3.89924	2.18188	2.23889	4.66683	3.454	3.29893	2.39652	2.78042	3.35051	4.38936	2.71664	3.05437	2.75276	3.46142	3.78076	4.22974	3.93111	2.21015	3.66046	1.78544	2.8182	3.30188	1.26207	2.05746	13.5131	6.60534	5.42842
Pn08605	0.390427	0.12307	1.61692	0	0	4.51386	4.27023	0	1.42213	1.19423	0.278318	12.4477	2.95982	0.355125	0	9.44634	2.67228	2.64717	0.614241	12.3859	7.04649	1.05808	0.429401	12.073	2.3623	3.19496	0.749483	11.4082	6.01293	2.45864	1.27836	5.63486	4.13733	4.04628	2.42321	8.10501	0.211066	1.03274
Pn08603	0.683631	1.10825	0.517708	1.03944	0.306668	0.752735	1.22076	1.43682	0.989863	0.71694	0.779729	0.533081	0.177689	1.24364	2.03413	1.08867	1.16674	0.647451	3.20951	0.789987	1.09961	0.560474	1.43214	0.14438	0.55319	0.639352	0.409039	1.90244	0.316648	0.915356	2.55817	1.27737	0.838412	0.192787	0	4.05476	1.47828	1.32034
Pn08602	3.68069	5.11382	5.29444	5.98212	3.85288	5.21167	7.60759	6.42455	8.93711	8.09594	6.04723	8.11431	5.45006	7.94904	7.62559	5.56421	7.95161	8.72355	9.77137	5.67822	7.76951	9.62989	9.63795	3.44262	5.97622	7.27168	6.09705	9.85389	7.60692	6.94355	2.02792	8.21783	6.56233	3.43518	5.40168	18.9584	6.38309	9.09513
Pn08599	0.175472	0.165924	0.116247	0	0	0	0.09137	0.099292	0.222262	0.214641	0	0.304705	0	0	0.121811	0.088907	0.08734	0.79313	0	0.221764	0.232418	0.223756	0	0	0.090352	0	0	0.089938	0.113778	0.10279	0.22975	0	0	0	0	1.52527	0.569963	0.490637
Pn08598	2.8251	2.71383	3.981	3.53075	4.27118	1.72789	3.59609	3.65396	4.31704	2.79763	5.11486	4.44982	3.48079	3.91497	4.1092	5.90744	3.97306	3.35115	6.39641	5.25935	7.18703	2.05861	3.24394	2.7845	4.75659	4.28575	4.25711	5.42447	3.48925	3.99284	3.75792	7.36136	5.87035	2.88014	4.87562	9.62372	4.56268	2.85006
Pn08597	0.482791	0.996051	1.74459	0.466956	1.1944	1.74749	0.822749	0.645727	1.50103	1.02006	1.10137	0.871027	1.11784	0.798254	1.21872	1.1119	1.31076	1.21675	1.22755	0.532503	1.39522	1.45515	0.68648	0.389337	0.67798	0.976825	1.04166	1.84467	2.16287	1.23411	0.367786	1.62306	1.31864	0.563939	0.818264	0.132698	1.90083	3.04863
Pn08596	18.0836	20.7764	21.5128	17.5706	16.5351	22.3473	14.905	18.5145	22.597	33.5915	23.0516	23.5909	23.0484	36.5298	20.7071	15.9271	19.7969	32.3319	33.0265	26.0252	33.935	38.9577	29.5529	16.9947	36.2941	38.5277	23.0067	16.9738	29.6893	37.2055	16.9222	21.0831	29.8566	14.917	14.7162	3.27645	24.2945	23.1564
Pn08595	3.75775	2.70901	3.91994	0.764226	7.49362	7.02157	5.22844	2.42992	5.79229	3.8387	2.44809	3.11202	4.77984	3.91349	2.61163	6.25888	6.23936	0.970857	1.37644	5.97432	2.72758	4.34011	2.36294	3.26113	7.3755	5.04148	4.37261	1.745	5.92152	2.41099	0.751748	3.23052	0.672597	3.66737	0.824256	0.400977	10.2321	9.77207
Pn08593	0.079169	0	0.104876	0	0.041431	0	0.412165	0	0.100259	0.290466	0.090306	0.078547	0	0	0	0.160444	0.157612	0	0	0.240117	0	0.403774	0.077388	0	0.040762	0.310913	0.110524	0	0.307984	0.371012	0	0.142803	0.084942	0	0	0.718895	0	0.303297
Pn08591	30.5784	31.5182	26.5446	37.4879	30.9939	28.6089	22.008	31.971	28.7711	31.1703	40.1906	24.0647	26.5889	37.7957	39.1607	25.2434	33.5019	29.92	40.0586	22.6543	23.8591	31.9897	34.4876	21.9116	28.8207	36.4668	38.1511	29.3646	27.2342	31.1927	40.8197	27.9767	35.1209	23.1446	24.436	51.8042	28.969	26.7151
Pn09089	0.521475	0.854811	0.483834	0.888265	0.818759	0.401981	0.543276	1.06228	0.859027	1.40389	0.892137	1.34574	0.506064	0.379517	0.289664	1.05696	0.415353	0.628584	0.291705	0.949147	0.828962	1.06416	1.01966	0.308362	1.02046	0.955955	0.436828	1.92492	0.811616	1.71068	0	1.31717	1.17523	0.205691	0.323377	3.9331	0.450628	1.50054
Pn08588	1.08182	0.738818	2.50854	0.479616	0.28308	1.62109	10.6567	1.32634	4.05402	2.42621	1.38818	6.12798	12.3008	0.737879	1.1891	2.05551	2.01929	0.977972	1.63893	4.05617	2.50764	3.50634	1.23382	0.533135	1.90324	1.77043	0.629299	4.34367	2.57208	1.16183	3.06921	7.15569	2.07982	0.489909	1.12015	0.408724	1.36607	13.3154
Pn08585	11.4216	12.4178	9.83746	16.9293	9.0702	11.4751	13.2063	11.8113	13.5667	18.4062	14.522	25.8121	15.9307	14.938	13.0396	25.5487	14.2504	10.6035	15.606	20.8459	22.1783	17.5869	14.057	23.8678	16.4312	18.3988	14.3889	29.5594	25.7164	14.689	6.54029	18.7754	17.8271	15.7347	18.4564	5.8215	19.0003	20.0051
Pn08583	0.716007	0.722468	0.759886	1.06879	1.04936	0.73645	0.597268	1.13439	1.63464	0.350792	1.0614	2.20453	0.521386	0.521553	0.298438	0.290311	0.427861	2.24427	0.801082	0.506952	1.3283	1.64454	1.68048	0.423298	1.32773	0.656547	0.599832	0.514216	1.67207	1.00666	0.075122	0.904572	0.153737	1.26405	1.76713	0.214921	32.7659	22.5364
Pn08582	1.70033	1.70058	1.78795	1.49884	1.4116	2.48643	1.95523	1.26072	2.37821	0.430621	0.936141	1.57162	1.20931	1.60064	1.30295	1.30733	3.15261	2.96847	4.0998	1.36374	4.19463	1.86981	3.89829	0.635583	3.38196	2.76422	2.21023	1.62353	1.74921	1.30518	2.21286	1.74562	2.20256	0.461704	1.63341	2.03077	1.39076	1.30594
Pn08578	0.536451	1.91635	3.79096	1.99772	0.935818	1.09094	3.63151	1.77074	4.53017	2.67959	0.509905	1.06465	1.95188	0	0	0	0.222515	1.18544	0.500128	0.677984	1.06584	3.30638	1.92286	1.14561	1.70339	0.994962	1.1234	2.70384	2.89871	4.18999	0.702425	1.12901	2.20656	1.59028	1.11102	13.3104	0.774255	3.13076
Pn08575	2.81025	3.04608	3.33234	3.88323	3.45755	3.48343	5.34116	4.3521	4.31012	6.33397	3.0928	5.67598	3.40876	10.0454	5.06606	7.19474	5.9392	13.0147	6.54999	8.92342	7.96764	6.22485	4.19336	3.69295	5.99159	5.87437	5.64422	7.98668	4.34805	7.68241	3.4095	4.93651	4.65585	5.49812	9.17881	0.223278	3.19791	3.88284
Pn08574	0	0.380785	0.133416	0.321459	0.842933	0.129321	0.262162	0.683536	0.446413	0.492691	0.114813	0	0.122107	0	0.629027	0.153023	0.200441	0.546026	0.915036	0.203574	0.066674	0.32096	0.738104	0.248028	0.103675	0.263613	0.351349	0	0.195835	0.53072	0.210965	0.090805	0.108027	0.297947	0	0.07596	0.271979	0.561883
Pn08573	0.046853	0	0.18626	0.299156	0.147122	0.180548	0.195201	0.318145	0.296775	0.229279	0.213761	0.278976	0	0.340903	0.065055	0.09496	0.279862	0	0.393127	0.142119	0.062061	0.05975	0.549639	0.092357	0.386014	0.306715	0.196234	0.288201	0.546864	0.054892	0.589024	0.464877	0.502764	0.18508	0	0.141547	0.304115	0.468457
Pn08571	0.72917	0.344757	0.966199	0.678896	0.763209	0.936576	1.04422	0.567335	2.07829	0.613257	0.987641	1.26627	0.994931	1.07761	0.885858	0.969826	1.81474	0.439451	0.254925	0.737249	0.241459	0.348695	0.623718	0.673766	1.12639	0.954653	1.27249	1.26143	1.41844	1.01447	0.954819	1.64425	1.51596	0.180089	1.13236	0	0.295916	0.750778
Pn08570	196.644	222.107	210.167	221.181	185.756	246.828	182.052	207.726	289.696	264.308	181.92	318.643	227.716	216.771	169.315	288.637	228.047	222.008	143.981	207.099	158.201	213.217	167.024	399.175	178.372	241.657	218.241	280.208	231.073	252.8	311.642	219.949	257.491	365.451	352.806	266.733	139.466	331.793
Pn08567	1.02787	0.4093	0.932249	1.49766	0.679521	0.417051	0.507286	0.673456	1.09692	0.132413	0.431899	0.590693	0.721908	0.492189	0.225387	0.986878	0.807951	0.391266	0.680895	1.31292	1.43334	0.41401	0.846267	0.479838	0.835787	0.850081	0.679764	0.610212	0.491171	0.316908	0.113401	0.87846	0.580594	0	0	0	0.116807	0.127004
Pn08565	0.402338	0.16909	0.947741	0	0.421118	0.861271	0.838041	0.657704	1.58556	1.53119	0.764858	1.64134	0.325314	1.70749	0.86895	0.498314	0.489533	3.34079	0.875225	0.316393	0.888197	3.30638	0.30591	0	2.30188	4.21396	0.561699	0.595761	7.07285	2.19975	4.40186	3.62897	1.05531	0.441746	0.555511	23.8507	1.20977	2.76244
Pn08563	2.87185	4.33151	5.30024	1.19936	4.71545	3.90727	6.33698	3.31378	4.13938	6.34073	2.95418	6.93152	4.71376	7.37808	4.84875	4.22317	5.38253	7.67028	7.00867	5.3527	6.714	5.74616	5.39551	1.8313	5.85793	5.53052	5.26744	6.12108	5.84312	5.47581	2.95133	5.68971	4.41183	2.99504	3.48817	10.9456	2.85541	6.01114
Pn08561	0.466524	0.261446	1.03058	0.441468	0.271288	0.732553	0.864037	0.293315	0.919565	4.9476	0.532086	2.16088	0.691676	7.92213	0.431896	1.57597	2.9933	4.18634	0.144981	1.25796	3.09002	4.42951	0.658814	0.204347	2.34903	8.21276	0.796066	2.07285	1.81522	8.86668	0.434573	2.15097	1.5576	0.15336	0.964412	11.7298	1.28793	2.00924
Pn08560	0.415432	0.130958	0.61946	0.110566	0.434841	0.733871	0.216398	0.587682	0.394809	0.508359	0.473814	0.206168	0.629927	0.472404	0.072112	0.210506	0.413611	0.438164	0.217862	0.315056	0	0.264924	0.355383	0.153535	0.588313	0.407977	0.289998	0.585702	0.134702	0.365038	0.217678	0.281066	0.89166	0.153631	0.16102	3.44683	1.3463	1.09789
Pn08556	18.4563	15.1965	11.9177	9.50364	24.0595	17.1016	17.5001	15.2904	16.0754	19.7888	21.7609	5.25679	12.5092	18.6423	14.2236	9.31858	9.017	21.1582	10.8116	8.0305	8.39803	19.9058	8.10474	11.2546	7.103	18.7931	20.032	7.85952	15.4507	18.8492	12.3476	10.3697	8.52351	10.8669	15.2629	1.67329	10.4052	29.6653
Pn08555	1.87974	4.48414	3.63605	2.27138	4.04146	3.3939	6.29804	4.48461	4.76355	3.97855	3.76637	6.10123	3.32781	4.1593	3.24519	4.6852	3.03482	6.2463	3.62339	4.16103	5.4512	6.54422	3.9238	3.80533	5.02305	4.98909	4.46849	7.55308	5.6007	3.51177	11.3395	3.02468	3.59832	4.20979	2.52123	0.766622	4.83103	6.11839
Pn08554	0.926222	1.825	1.45823	1.60307	1.51489	1.63656	1.62876	1.57229	2.78822	3.33032	0.9903	0.689627	1.54512	3.58199	1.28641	1.52543	2.19035	3.34951	2.99538	1.69768	0.766926	3.69213	1.41501	1.14096	2.02728	3.48723	0.969868	1.42481	1.72702	2.17032	2.18471	1.14898	1.73969	1.42483	0.358446	0.348768	3.18383	3.46172
Pn08550	3.35227	2.56402	4.37099	2.80889	4.08419	4.8722	2.17588	1.49263	3.90019	5.64965	6.45566	11.2921	3.60011	6.20004	5.64771	7.63026	5.36228	7.61807	9.99093	11.7812	14.1237	4.13565	3.65364	3.5745	4.81118	6.54865	5.14062	13.9194	5.20339	4.24944	3.39847	9.32047	6.54676	2.92405	3.06486	0.082837	7.17698	9.73826
Pn09064	0.262543	0.220674	0.405836	0	0.183198	0.280999	0.637975	0.198084	0.997652	0.588771	0.349376	0.173677	0.318415	0.71625	0.121503	0.35473	0.348476	1.21307	0.795491	0.707854	0.521622	0.781168	1.28325	0.474417	1.21667	0.744721	0.244355	0.448557	0.680943	1.43543	0.504172	0.355204	1.07989	0.173001	0.543877	0	1.08971	1.9319
Pn08545	0.047494	0	0	0	0.049712	0	0	0	0	0	0	0.1414	0	0	0.065946	0	0	1.14495	1.06269	0.624283	0.377468	1.27194	1.16076	0	0.538039	0.062183	0	0	0	0	1.0947	0	0.10193	0.046895	0	0	0.10274	0.307211
Pn08544	0	0	0	0	0	0	0	0	0	0	0	0	0	0	0	0	0	0	0	0	0	0	0	0	0	0.085073	0	0	0	0	0	0	0	0	0	0	0.419437	0.532036
Pn08543	0.15349	0	0.203435	0	0.160661	0.32865	0.3731	0.636921	0.064829	0.125212	0.466832	0.406247	0.310314	0.093085	0	0.207401	0.101877	0.616718	0.1431	0.051735	0.271102	0.326267	0.30012	0.403395	0.368858	0.334963	0.142861	0.052459	0.331786	0.419599	0.268074	0.646143	0.603969	0.151399	0.158678	0.154395	0.165843	0.210377
Pn08541	12.9429	4.57207	6.47442	6.54014	14.9708	27.1731	11.0697	6.95332	10.9116	18.3634	6.14607	8.8471	10.2629	16.5836	5.45474	9.3398	8.17273	16.9366	11.2685	4.12477	9.87343	6.80831	3.34801	7.59407	6.48344	11.8035	5.41392	14.613	12.6714	12.9217	3.06077	9.72182	12.2682	1.4409	3.43691	1.21606	3.32004	6.3322
Pn08539	12.1233	13.91	12.4511	9.76896	11.4895	10.8056	6.14505	10.4444	12.8724	9.89132	13.2038	5.25811	15.1046	10.0363	15.4712	8.46772	15.7136	8.62333	15.5794	8.22804	12.6602	9.61225	12.1733	11.3557	15.0738	14.874	16.7734	8.00778	17.6367	9.3411	15.8548	6.74925	18.2271	4.7894	12.691	0.411614	7.2504	5.06329
Pn08533	9.92018	9.27874	9.39295	10.9112	8.27281	16.3879	10.2224	9.43778	13.7461	13.6749	9.57336	16.1774	12.1006	12.7945	8.93216	15.6882	10.9625	12.0893	8.30858	10.3621	12.3475	17.7978	14.2819	16.6523	19.8734	17.0586	14.3827	27.611	22.4815	14.4323	16.2247	14.7515	17.0228	28.9516	57.0879	0.493019	25.5941	30.6432
Pn08532	1.48725	1.87626	2.20667	1.86789	2.56455	1.46309	2.09957	2.77202	2.22088	3.00255	1.29665	2.34728	4.2487	1.43487	1.33758	1.5078	2.44029	3.79722	2.20238	1.41615	3.24677	2.68018	3.59404	3.18885	4.05657	2.52204	2.80966	1.34699	2.83822	2.87	0.734985	2.44803	4.60355	1.19599	2.68794	2.22294	1.40337	1.88163
Pn08531	4.27637	5.85884	25.1399	17.7695	4.86264	21.0461	26.5258	15.1022	33.6686	4.69641	10.1728	7.03049	21.3874	6.04259	10.4493	2.61584	30.9891	3.55547	6.80554	7.83072	37.3229	6.11557	16.3678	0.072646	29.624	3.28394	9.88288	3.93376	25.7323	3.36896	3.09463	13.0412	6.96592	1.15634	0.227336	61.0488	2.69128	23.4937
Pn08527	0.726258	0.626454	0.810127	0.650392	1.28022	1.52158	1.27352	1.08149	1.50052	0.888141	0.566827	1.2135	0.648931	0.556021	0.53062	1.23942	0.608767	0.737137	0.641438	1.23659	1.26562	0.877242	0.523087	0.527487	1.69252	0.75055	0.960529	1.41038	1.4374	1.2987	1.9212	1.37892	0.943238	0	1.07052	0	0.248718	0.856431
Pn08525	0.535642	0.675423	0.710014	0.684372	0.560672	0	0.334842	0.363711	0	0.131102	0.366544	0.106336	0.194936	0.292389	0.446315	0	0.213323	0.581099	1.12361	0.054164	0.42575	0.614872	0.942639	0.105578	0.606851	0.420837	0.598264	0	0.347368	0.188267	0.056138	0.386566	0.459882	0.158397	0	0.161538	0.289177	0.251538
Pn08523	0.74268	0.416146	1.25722	0.614438	0.950071	0.741825	2.10525	0.65373	2.29925	54.2489	1.12953	1.76033	0.550411	78.7847	2.29123	1.88143	1.15001	47.1451	1.90407	1.41829	1.25691	21.5702	1.00831	0.61003	1.06222	27.0071	2.30407	1.22649	1.55164	26.2484	2.41986	1.26524	1.10675	0.652967	1.28293	2.74631	0.670599	1.43407
Pn08520	0	0	0	0	0	0.134642	0.054591	0	0	0.064122	0	0	0	0	0	0.053104	0	0	0	0	0	0	0	0	0	0.068613	0	0	0	0	0	0	0	0.051668	0.324918	0.632296	0.113193	0.799993
Pn08519	3.04143	1.79544	2.40295	4.96508	2.2354	3.65979	2.15853	3.58837	3.77422	1.90161	3.02561	5.20477	2.04159	1.53147	2.60686	4.65685	3.80203	3.82244	4.34394	3.99224	4.88718	2.47676	4.04971	2.29559	5.26607	1.27133	2.7105	4.77917	1.84681	1.97121	1.90024	3.38651	4.44563	0.317946	1.39994	6.42145	2.99496	3.40771
Pn08516	0.898066	0.647003	1.24651	0.181979	1.0295	0.659081	1.15789	1.01636	0.974984	1.41233	0.926813	0.975968	0.57051	0.699978	0.890587	1.21339	0.76628	0.824731	1.01667	0.648556	0.849643	1.63594	1.42136	0.632271	0.660592	0.895778	1.8508	1.40279	0.776408	1.25257	5.64378	0.540001	0.963611	0.591938	0.797523	0.840678	0.694762	0.629546
Pn08515	0.519577	1.36047	1.64134	1.10524	0.501983	0.923851	1.5814	1.44743	2.17647	2.34625	2.27949	2.37923	2.03567	1.88963	2.4968	1.61997	1.94943	1.92691	3.35348	3.59622	2.8585	2.44611	5.35236	0.07879	3.95107	1.41266	1.61811	1.18802	1.19203	1.45158	2.42758	4.5058	2.22987	0.514101	0.621578	3.93129	2.12278	1.319
Pn08511	0.570903	0.079998	0.672966	0.811096	0.39841	0.815311	0.991781	0.502506	0.402118	0.931981	0.651055	1.38567	0.461822	1.38567	0.793027	1.9931	1.51603	0.305873	0	1.02645	0.756412	0.971116	0.558238	0.312542	1.43752	0.332321	0.531395	1.43142	1.56345	0.445915	0.598688	0.171702	0.680901	0.374135	0.392217	1.24027	0.4781	0.482686
Pn08507	0.199363	0.251376	0	0.106102	0.104337	0	0.051919	0.11281	0.063149	0.060984	0.056846	0.197863	0.120913	0.453364	0.138417	0.101018	0.099241	0.240308	0.2788	0.100792	0.066022	0.127129	0.438534	0	0	0	0.139167	0.408809	0.129281	0.175179	0.940044	0.179836	0.481369	0.04918	0	0.150455	0	0.087864
Pn08498	0	0.110504	0.290323	0	0.183476	0.168855	0.319472	0	0	0.643271	0.149959	0.347882	0.318898	0.079704	0	0.310859	0	0.316931	0	0.487387	0.116092	0.167647	0.08568	0.259165	0.04513	0.458985	0.061181	0.269543	0.227325	0.770146	0.091807	0.158108	0.235115	0.25989	0	0	0	0.361161
Pn08497	0.591967	0.746403	0.392264	1.26015	0.877788	0	0.102773	0.893246	0.687513	0.362147	0.562647	0.39167	0.418858	1.43588	1.30149	0.299951	0.392898	0.535156	0.689864	0.399039	0.588111	0.943695	1.20567	0.583428	0.558856	1.67935	0.964196	0.556351	0.255913	1.15591	0.206754	0.26699	0.370563	0.389466	0	0.148935	0.69327	2.81229
Pn08496	0.413699	0.652055	3.42705	0.440411	0.433026	1.46161	1.50845	0.351138	0.982893	1.07574	3.00797	4.10613	3.95196	0.846771	1.36441	2.3059	3.9129	0.498669	1.37403	2.82366	3.56217	0.131909	0.404457	0	3.94122	0.677121	1.58834	2.54511	2.01209	0.908788	1.02964	4.94477	11.3212	0.560998	1.76393	0	6.64797	7.01582
Pn08495	27.8257	49.3639	58.2568	37.9056	40.6773	38.2125	55.7534	47.9497	73.3424	58.0898	38.06	65.8082	48.7779	51.3086	45.9804	37.9628	68.3007	60.313	62.0081	51.6688	65.642	72.175	69.1267	23.1942	56.8964	41.5113	37.1834	58.8239	57.6135	56.3106	0.884596	50.3453	43.6766	17.5802	49.8756	66.04	52.8577	56.3594
Pn08494	0	0	0	0	0.067188	0	0	0	0.081378	0	0	0.127465	0	0	0	0	0	0	0.179524	0	0.170083	0	0	0	0	0	0	0	0	0	0	0	0	0	0	3.28155	0	0.901465
Pn08493	7.27442	8.51737	8.47104	7.08048	7.94061	8.94525	11.4218	9.11453	12.5098	11.6993	7.58556	11.6039	9.26547	10.9664	10.679	10.5316	10.4499	13.5912	10.0276	11.6115	9.42994	14.1819	7.97552	11.266	7.11751	11.022	10.3737	12.3604	10.7152	10.3489	9.74695	11.3431	9.75837	2.15211	11.1169	15.755	9.82258	12.8468
Pn08492	0	0	0.078535	0	0	0	0	0.134066	0.150165	0	0	0	0	0	0.411349	0	0.05898	0	0	0	0	0	0.115831	0	0	0	0	0.364487	0	0	0	0	0.063576	0.058294	0	0.089185	1.91559	2.81173
Pn08491	7.43323	11.3671	13.2067	8.30669	7.55982	10.0919	12.0831	7.87524	12.1583	14.6444	11.5442	20.1457	12.2146	16.2104	14.9346	28.3695	19.3679	17.4752	14.2287	28.9993	27.5854	19.7681	18.297	20.0028	25.4649	18.6381	14.6466	36.7039	19.0766	16.5528	14.6409	21.9236	21.4424	4.47002	21.4097	1.74923	8.65417	12.3193
Pn08487	0.196651	0	0	0.209308	0.257295	0.442087	0.614537	0.389466	0.809746	0.842131	0.224294	0.927048	0.238532	0.983804	0.273064	0.398575	0.489451	0.533336	0.137504	0.397681	0.58611	0.940483	0.720943	0.775261	0.253161	0.643704	0.205911	1.0081	0.637607	0.979179	0.206049	0.975632	0.738604	0.58224	0	0	0.212599	0.606805
Pn08484	2.24035	2.44434	3.31078	2.84175	2.93112	3.81799	4.30721	1.9991	3.21963	4.95371	3.19428	3.80475	4.18011	5.79833	2.99076	2.0956	3.47397	3.73894	2.16898	1.30678	2.62499	5.16416	3.03236	1.23149	3.28321	4.45588	2.52622	3.17983	5.08427	3.18	0.270759	3.69161	1.84913	1.15	2.67799	0.390863	4.15259	6.92522
Pn08482	0.332257	0.139658	0.587274	0.707624	0.753539	0.924996	0.807794	0.501352	0.140362	1.01661	0.947342	0.824549	0.13436	1.6123	0.230718	0.5051	0.441093	1.00127	1.23907	0.279989	0.146722	0.706334	0.59556	0.654884	0.342216	0.725151	0.309254	0.681433	0.359129	0.259514	1.50914	0.549528	0.237728	1.03659	0.686223	0.083462	0.717133	0.974667
Pn08480	0.317304	0	0.210541	0.338521	0.16609	0	0.248226	0	0.201297	0	0.180896	0.315228	0	0.144507	0	0.643321	0.395072	0	0.110941	0.320979	0.105128	0.303718	0.077583	0.312618	0	0	0	0.081404	0.308783	0.18588	0.416323	0	0	0.155271	0	0	0.42514	0
Pn08479	1.95335	3.06045	1.64811	2.52204	2.41645	2.28203	1.97396	3.21538	1.50062	1.95636	2.02517	1.99802	2.2263	2.69328	2.30198	1.37982	1.65032	2.06925	0.331117	1.61622	1.25473	1.81218	2.37291	2.74159	1.76812	3.4108	3.80156	0.546356	1.38204	2.28854	1.24115	0.106806	1.71537	2.67974	1.46557	0	3.57336	3.81584
Pn08478	0.151789	0.637975	1.07294	0.107718	0.10592	0.065	0.368957	0.229041	0.57698	1.11439	0.461662	0.803475	0.490993	0.828457	0.281037	0.512754	0.503736	0.548893	0	0.255804	0.335119	1.097	0.395723	0.648257	0.729536	1.58999	0.777027	0.207509	1.70616	0.829898	0	0.456412	0.325784	0.049915	0.941654	0	0	0.535063
Pn08475	86.9262	79.9363	54.0538	93.4579	91.4144	111.019	14.5698	91.9051	71.5963	10.8677	79.8151	26.4958	81.7298	10.308	109.935	16.8634	71.1459	9.10593	87.0853	19.7676	54.9717	13.9313	146.762	0.301834	95.3092	14.8373	101.976	37.8911	83.0822	12.0201	2.83487	21.4567	88.9578	0.956633	8.39038	69.6244	164.134	37.3603
Pn08474	0.267986	0.135168	0	0.228266	0.392713	0.206589	0.335049	0.485248	0.475445	1.44301	0.305642	0	0.260076	0.877711	0.372159	0	0.426911	1.80898	0.599631	0.379382	0.355011	0.751975	0.471611	0.158465	0.386417	0.912378	0.299317	0.549589	0.625648	1.50706	0.954946	0.145052	0.172563	0.52831	0	0.323273	0.057871	0.314614
Pn08473	0.836619	0.904063	0.844413	0.59321	1.29262	0.818558	2.40595	0.721391	1.21086	2.33869	1.40874	0.909102	1.69093	2.60799	0.55306	0.484427	0.317251	1.29648	0.389982	0.724985	0.422119	3.65735	0.700969	0.628298	1.23074	3.28559	1.33482	0.612514	1.4465	1.91366	13.1418	1.94025	0.598419	0.433626	0.12392	0.422023	1.81374	10.1428
Pn08472	0.740918	2.23148	2.99925	1.40109	1.55097	1.95588	2.10024	1.95654	3.90986	3.37306	2.30065	2.45044	3.09495	3.29361	1.77149	1.91867	3.23698	1.58762	0.978556	1.37331	1.14489	1.4171	0.804736	0.405722	0.678206	1.02383	1.09184	1.64549	1.38782	1.30207	0.517307	1.26224	1.36911	0.895724	0.639958	2.17944	1.87328	1.86719
Pn08469	0.984883	0.718977	0.480937	0.331101	0.813865	0.93234	1.51206	0.997269	0.591149	1.77606	1.24153	0.514495	0.503037	1.50898	0.791809	0.525322	0.877347	0.999723	1.15985	1.31038	0.412002	1.32224	0.810848	0.613041	0.427097	2.1041	0.868436	1.1693	2.2186	1.39681	0.434573	1.02873	0.556287	0.613439	0	0.390992	0.391978	0.30443
Pn08463	3.88938	3.17549	4.55402	2.92466	3.95584	5.44583	4.05798	5.44198	6.08953	8.26338	6.5213	2.49998	4.16861	7.07913	6.99513	2.32017	4.55846	8.14261	6.40222	3.23991	6.82944	5.54523	3.80444	2.36849	3.88947	6.29582	7.0343	2.11265	4.15702	5.36712	1.67796	3.72072	5.16161	4.65734	6.28045	26.8087	10.6885	11.0235
Pn08462	10.194	21.8572	1.37058	13.3138	11.4949	0.189789	0.102598	14.9921	1.55986	115.027	9.09936	0.782004	1.43363	158.304	14.1552	0.44916	2.35337	107.027	6.95576	0.995898	0.91328	43.4616	8.66606	0.097073	1.01437	91.6263	37.9521	0	1.97995	57.1776	3.09602	0.044422	2.95945	0	0	9.59018	22.2539	7.61227
Pn08460	0.594607	0.963848	0.506434	0	0.800169	0.654556	0.088457	0.624864	0.968288	0.935088	0.726681	0.884986	0.515087	0.849654	0.235861	0.68861	1.09926	0.819077	0.950304	0.901751	1.35011	1.40809	1.03795	0.920978	1.26839	1.16764	1.008	0.348292	0.716006	0.597114	0.266905	1.07259	1.276	0.503939	0.264039	0	0.82807	0.575262
Pn08459	0.215847	0.326562	0	0.275557	0.22592	0.221774	5.57458	0.635124	0.273395	0.316825	0.393925	3.25547	0.314133	0.235536	0.179803	2.93093	0	1.50896	0.482955	3.79721	0.228715	0.385331	0.379801	0.382947	0.044456	0.28258	0.54241	3.93845	0.055982	0.202307	0.045216	2.29725	0.231602	2.47522	2.68326	0.195816	0.0935	0.177919
Pn08458	0.979033	1.42941	7.51259	1.97476	1.07871	2.91277	1.23466	0.874718	7.83505	1.57633	1.41047	4.04033	9.56336	2.06249	1.07332	1.72326	11.0299	3.04346	1.58532	1.97993	6.07504	1.84013	1.76319	1.11724	7.42977	2.09159	1.22297	1.53218	7.01721	1.56962	2.8619	9.52888	7.07815	0.457386	0.798967	0.777403	2.3381	2.63305
Pn08455	0.446977	0.72476	0.592757	1.22474	1.00263	0.98487	0.532464	1.37298	0.728621	0.781811	0.655365	0.507226	0.929771	0.813681	0.620891	0.582479	0.953799	1.2316	1.16089	0.322894	0.507618	0.896095	0.374626	0.188767	0.526202	1.00357	2.94204	0.065496	1.65665	0.598492	1.94193	0.748978	0.616875	0.439331	0.197386	0.576163	0.618698	9.60437
Pn08452	4.8146	4.02395	6.01154	5.48489	4.80525	5.0355	5.77508	4.62502	7.02435	8.3594	6.00176	7.00233	5.77303	8.65952	7.77508	5.44687	7.35796	9.3803	9.00354	6.22739	10.4575	9.78307	8.10096	1.71033	9.80257	7.47777	3.82993	5.62619	5.59131	7.67407	7.80479	7.1718	6.48915	0.716907	2.42775	0	10.5711	9.98322
Pn08448	0.085446	0.053864	0.056604	0.272698	0.089433	0.109738	0.266943	0.193402	0.108225	0.209028	0.194926	0.339132	0	0.155397	0.059314	0.216463	0	0.20598	0.179235	0.475139	0.113174	0.163432	0.083527	0.08422	0.21998	0.167793	0.298222	0.262764	0.166209	0.050054	1.74516	0.077067	0.275046	0.12672	0	0	0.647814	0.704406
Pn08447	6.27025	6.23138	5.42347	5.54435	7.50879	7.30504	5.81297	4.75074	5.99298	11.5749	7.51495	4.95792	5.47916	11.6022	4.57515	6.67767	6.71904	8.26275	5.12746	4.08366	4.15318	9.62397	5.35101	8.48376	4.15938	10.5066	4.59962	5.88459	5.37575	12.0776	1.89346	4.60182	6.33001	4.66224	6.58865	6.6512	4.76269	9.04677
Pn08446	0.522732	1.25235	0.90072	1.55822	0.930164	0.402952	0.381212	0.946523	0.596148	2.23885	2.02705	0.466958	1.01457	0.665759	1.81477	0.317854	0.572488	1.19719	1.68135	0.42286	0.969455	1.00006	1.32875	0.257587	0.538378	1.1636	1.16768	0.321595	0.745776	0.796159	2.02691	0.660172	0.953674	0.257724	0.486218	3.62706	4.00882	2.82403
Pn08443	1.41753	2.36189	0.134196	0.215561	3.55039	0.39023	0.685606	1.8334	0.192439	0.991146	1.73224	2.66307	1.16679	1.28946	1.68721	3.7966	0.806448	1.22047	1.20357	4.76073	1.14007	0.903939	1.38584	2.44485	4.22335	1.19319	2.61516	4.41214	1.31319	0	3.44825	9.40758	2.93377	4.6947	4.23988	3.51428	0.109417	1.01126
Pn08438	0	0	0	0	0	0	0	0	0.065526	0	0	0	0	0	0	0	0	0	0	0.05229	0	0	0	0	0	0	0	0	0	0	0	0.046649	0	0	0	0	0	0
Pn08437	0	0	0	0	0.112551	0	0	0	0	0.065795	0	0	0	0	0	0	0	0	0	0	0	0	0	0	0	0	0.075061	0	0	0.062989	0	0	0	0.052992	0	0	0.058047	0.189344
Pn08435	18.2842	15.8809	28.355	49.3818	20.6026	12.0033	6.62969	32.5461	24.9913	4.58387	14.9849	4.39037	9.7465	6.24073	18.3659	4.48344	8.94372	10.6657	36.239	7.75984	28.3447	11.2839	41.9712	1.95788	35.7067	5.85154	12.9838	26.1953	11.1241	7.40499	8.98559	14.1301	28.2425	3.61307	5.6094	0.136451	59.1734	20.9603
Pn08433	0.666643	0.140106	0	0.473266	0.814103	0.571054	0.231539	0.125739	0.140813	0.543934	0.823657	0.661755	0.606559	0.808736	0.30861	0	0.33188	0.803585	0.62152	0.168532	0.441576	0.708598	0.543153	0.437986	0.228875	1.30946	0.930733	1.31027	1.58523	1.04138	0.232921	0.200469	1.01358	0.109459	0.344194	0.083725	0.119899	0.488869
Pn08430	39.2285	35.4827	30.5737	40.7611	30.4402	37.4971	19.5626	38.9492	41.8218	6.97663	48.9171	37.4831	25.7603	15.8927	42.4185	26.2918	33.1723	15.3837	49.2273	29.195	23.9738	8.40555	50.3696	43.8677	33.7766	6.09548	28.4064	36.1476	32.2912	8.08895	25.3243	30.9996	31.9954	41.2604	45.8939	34.872	38.4736	23.312
Pn08429	3.23315	4.22272	3.36793	5.0423	3.86779	3.41276	3.30899	3.92028	3.87845	4.31079	6.32106	4.06941	3.082	7.67023	5.61303	4.33003	4.65647	6.4724	7.83186	5.37141	5.88959	6.18625	7.0562	5.86033	5.47098	6.2754	5.88432	4.08541	3.36994	6.02014	17.6731	5.99	4.15173	1.13688	2.50255	8.08759	4.48305	3.18186
Pn08422	28.7103	30.3042	25.1674	28.46	33.104	31.3896	19.1938	31.4272	32.7597	24.1581	28.666	14.7344	27.2297	28.9043	29.8685	15.7911	33.9326	21.6071	36.2173	14.1448	17.9093	25.6338	33.5	12.4772	22.5279	19.7967	32.4915	8.95815	24.2316	18.9075	18.9249	9.317	23.4793	1.00604	10.9365	0	52.0823	48.5613
Pn08421	0	0	0.069623	0	0	0	0	0	0.06656	0	0	0	0	0	0	0	0	0	0	0	0	0	0	0	0	0	0	0	0	0	0.550475	0	0.112741	0	0	0	1.58848	0.493478
Pn08420	0.401737	0.578974	1.97826	0.366743	0.120148	2.94992	1.79413	0.454643	2.32773	1.47518	0.589073	2.165	1.32293	1.77555	0.637665	2.44295	1.31433	0.345906	0.4013	2.2054	2.28097	0.878482	0.392793	1.24427	1.30048	1.27766	0.480763	4.59075	3.0521	1.14307	1.20326	2.95126	1.53992	0.056511	4.97573	0.51872	0.4333	0.403817
Pn08419	5.50863	6.80325	5.79718	7.01577	6.53893	4.45141	6.98281	6.94103	7.26973	10.1483	6.86535	7.44162	5.92518	11.5749	6.15202	4.60447	6.16347	13.0067	10.2451	7.06372	9.85584	11.228	8.38429	4.47727	7.37014	8.77548	6.4223	6.46445	6.26119	8.91569	14.4659	5.94311	6.39985	3.41163	5.27613	0.171123	8.883	11.7233
Pn08418	11.0528	14.4554	15.5369	13.2728	14.5194	16.7993	10.0593	15.1042	22.0889	20.0903	15.4813	13.6133	14.4059	14.5599	10.594	11.771	15.1181	25.2389	15.2461	13.3404	15.5347	20.3234	18.9251	3.29811	18.9303	14.2223	15.6402	13.3318	17.0134	14.0064	9.64431	13.7993	17.2632	0.521125	9.59461	30.3416	17.983	16.7831
Pn08412	4.30893	5.96514	2.63052	2.69634	6.05755	3.68926	1.27575	3.05978	2.94278	3.87529	8.62531	6.45508	3.27888	2.15115	2.81515	2.61126	1.76621	3.36059	6.32111	7.0045	4.92385	1.7776	2.35384	7.9946	1.95764	5.91753	11.4414	6.14902	4.93039	3.16755	5.92887	5.71524	5.12197	6.14058	4.07093	0.063889	7.82503	4.60263
Pn08411	5.61554	4.61772	2.45911	3.74199	5.46891	3.13639	22.8892	4.6973	4.63998	20.4328	7.96438	5.42774	9.83215	27.0936	6.64482	4.30521	3.11131	15.9508	5.87272	4.3943	2.71669	11.0227	5.82404	6.88212	2.36363	14.1297	4.02222	0.901156	2.3432	8.00936	1.73955	8.10467	1.04801	6.60295	2.12149	0.810951	3.74849	11.3951
Pn08405	14.9674	16.3367	23.4685	14.1322	16.2236	47.6586	30.0606	13.3655	33.861	20.3121	15.2953	26.2018	23.9697	24.3848	14.7445	25.5548	22.6547	21.5001	11.1822	23.5481	22.2137	28.3393	13.6688	16.6122	21.9161	22.6001	16.9453	38.7959	44.9867	21.5711	14.6015	28.071	27.5866	15.8599	13.2613	1.05463	20.8401	42.2052
Pn08404	26.7576	22.6399	19.2249	24.7598	28.1291	23.9578	10.2537	20.7086	25.1626	14.6502	39.2444	8.51165	16.8947	14.6611	29.4904	13.8801	21.4289	22.821	30.1774	13.1512	18.2962	16.8823	27.0059	14.9709	21.5149	12.6598	27.0745	7.7306	16.7938	11.9329	17.1317	9.75984	17.0459	24.6464	10.6902	41.346	14.6465	12.1461
Pn08403	16.4162	14.5524	13.9536	17.2237	18.0489	9.15497	9.96177	22.2734	14.4464	3.65652	33.5675	18.9373	12.8277	3.8475	35.4986	19.1986	19.7302	3.32559	18.3271	20.1317	19.9782	7.79912	13.1263	2.4474	12.7388	3.79285	22.3408	30.9718	8.82593	3.50181	6.93681	20.5725	19.8358	1.81691	4.99819	26.6094	18.6592	15.3384
Pn08402	1.33499	1.61328	1.25357	0.947752	3.72639	1.28652	0.115918	2.14031	0.704969	2.17853	2.47414	0.331302	1.68705	3.44155	4.63509	0.563742	1.93845	6.77219	7.39002	1.06874	2.3581	2.48328	3.80695	1.75419	1.60418	2.62227	3.02876	0.228166	0.721484	2.67196	1.74916	0.401452	1.43278	1.04117	0.689258	0	3.1213	2.38216
Pn08401	0	0	0	0	0	0	0	0	0	0	0	0	0	0	0	0	0	0	0	0.06124	0	0	0.05921	0	0	0	0	0	0	0	0	0	0	0	0	0	0	0
Pn08395	0.427471	0.462069	0.728766	0	0.383542	0	2.16394	0.55287	0.851559	1.04663	0.835709	1.81892	0.296378	0.444612	1.44197	3.89929	6.08088	0.294457	1.36643	3.82899	4.04537	1.01274	2.98553	6.25853	7.48538	0.719791	2.47257	1.69108	0.871356	0.715464	0	2.47935	5.3093	6.6076	0.944539	0.91903	0.921146	0.822685
Pn08393	0	0	0.143244	0.230121	0	1.52728	0.562948	0	0.68472	0.132248	0	0	0.786553	0.39326	0.225106	0.109517	0.322778	0.13026	0	0.109273	0.28631	0.206747	0.105652	0	0	0	0	0.110809	0.280319	0.253211	0.226518	0	0.115974	0	0	0.081463	0	0.126849
Pn08392	2.39773	1.94374	2.80036	1.94562	2.62935	2.05405	2.37955	2.58428	4.26909	4.05281	3.71117	1.75687	4.29416	3.84405	1.74433	1.96721	3.69483	5.98707	2.87415	1.6742	3.47906	3.1313	2.28852	1.12521	5.46853	3.5885	3.58673	2.22472	2.81387	2.87607	3.23163	3.24473	5.75958	1.91141	0.530349	0	1.60106	4.05074
Pn08772	0.319413	0.939786	0.141129	0	0.167169	0	0.388246	0.301233	0.472228	0.195443	0.30358	0.052841	0.193739	0	0.221786	0.107903	0	0.256681	0.297792	0.484482	0.141045	0.407396	0	0	0.109659	0.557669	0.594592	0.436699	0.552375	0.561334	0	0.192096	0.399925	0.104959	0.33003	0.401402	0.919773	0.468784
Pn08388	18.9442	20.3454	21.1491	18.7499	19.2546	27.881	24.0113	18.1192	23.3182	29.7752	20.2105	33.6737	23.8752	27.5854	18.8437	33.8177	25.8619	34.4021	23.1602	29.4175	23.4797	34.1455	26.9484	17.1026	22.5979	28.5719	24.5725	33.4694	24.0188	24.1997	24.4128	30.6553	25.6469	14.9075	18.5258	41.2011	23.9005	38.1918
Pn09196	0	0	0	0	0	0.055141	0	0	0	0	0	0.042602	0.10414	0.078084	0.119216	0.217535	0	0.05175	0.120081	0.043408	0.227469	0	0	0	0.088428	0.112416	0	0	0	0.050301	0	0	0.046068	0.084893	0	0	0	0
Pn08383	0.114858	0.434518	0.152275	0.122329	0.060114	0.147594	0.718128	0.389952	0.436739	0.140587	0.523967	0.570115	0.278696	0.627082	0.319044	0.582039	0.800555	0.138454	0.401566	0.522679	0.456497	0.219766	0.280752	0.452763	0.414064	0.376032	0	1.1779	0.372454	0.53827	0	1.13984	0.616376	0	0	0.692078	0.247761	0.471426
Pn08381	5.03134	7.98702	10.3595	9.07935	5.63839	7.60676	11.7821	8.64134	15.4564	6.81101	8.77572	21.3318	10.0543	3.33967	5.59052	17.5777	8.60523	6.56451	6.12567	10.9544	9.72419	6.49366	6.65571	3.73323	8.84058	5.27124	7.60311	53.6643	7.44765	7.76716	0.310288	14.2587	13.6594	3.9031	16.3045	14.0817	12.5068	11.5169
Pn08379	2.60967	3.34913	3.89042	3.47134	4.2436	8.4401	5.77598	3.2171	6.78908	5.41606	2.17928	8.7867	4.8044	5.59462	4.85286	7.93374	5.38158	4.94305	5.9304	8.10435	7.3456	10.7565	5.96797	1.19419	5.32716	5.5522	3.44818	9.69836	6.40623	5.95113	4.39389	6.89363	5.30065	1.47279	2.3152	6.89899	6.55423	11.7864
Pn08374	0.291672	0.612935	4.2519	0.206953	0.101764	7.36865	7.84863	0.550146	3.88007	2.91435	0.221782	4.6797	8.37289	6.0134	0.2025	7.53727	2.22622	7.03143	0	5.11188	5.21583	7.37745	0.85543	1.91644	3.30425	4.20079	0.135735	8.17367	12.483	4.78407	0.967734	6.05123	2.92128	2.15926	2.71556	36.4781	3.46911	25.4614
Pn08978	0.269475	1.47228	0.119021	1.05132	0.188036	0.28843	0.701628	0.60994	0.682699	0.164822	0.204912	0.356539	0	0.326755	0.187072	0.637174	0.536526	0	0.125615	0.181639	0	0.973632	0.878103	0.088534	0.601279	0.1176	0	0.460416	0.232978	0.157857	0	0.526629	0.096385	0	0	0	0.291681	0.317159
Pn08373	76.5469	108.463	76.8185	61.8227	95.9421	69.1895	46.8657	75.6032	102.049	6.62701	85.0193	69.5826	60.2484	13.2703	89.473	65.4815	88.6836	15.746	109.306	61.4018	91.4351	14.0398	67.397	37.2071	76.9392	6.69236	109.915	90.1579	42.7212	5.83543	39.0828	61.1997	112.654	21.9815	29.4613	42.6695	93.2913	49.28
Pn08371	3.65705	4.73077	7.30085	5.15551	4.07637	6.03978	9.1024	3.11749	6.01692	7.90241	3.68364	26.3947	11.6942	5.70204	3.69298	8.66339	6.28858	4.52256	6.77464	9.65237	8.55594	10.66	7.10387	0.748962	9.58687	5.16122	1.52506	11.8808	8.62329	8.4022	27.7158	15.3797	6.98222	1.96959	2.21157	29.7679	7.50003	24.2417
Pn00455	15.1827	12.1429	14.7166	16.5259	15.0689	15.6536	10.8507	16.2927	16.497	32.1632	14.8511	14.6293	17.5818	21.1845	13.3043	7.36945	19.4202	31.6859	25.836	17.6868	22.8453	36.4074	25.3148	18.7894	28.844	24.5755	9.80952	3.52636	15.6762	27.5166	21.211	18.1719	22.251	17.6999	15.0942	0.148352	13.8112	16.0858
Pn08366	2.41045	2.96378	2.39707	2.31102	2.7755	3.485	1.9469	2.45508	2.9792	1.99179	1.85555	2.63247	2.04722	3.0711	1.84141	2.87058	3.48032	2.3972	3.03388	3.41276	2.79435	4.76614	3.41747	1.06892	1.738	2.52544	2.94474	1.85414	2.89221	2.25927	0.379094	3.75144	1.87574	0.711476	0.559361	2.9934	1.62357	3.10684
Pn08363	12.9318	13.8002	8.47945	12.6786	14.413	12.1309	8.36555	13.8859	12.0197	19.2739	12.1828	7.35763	9.68868	16.5362	16.116	8.72135	9.70998	23.4072	18.5163	11.3344	12.335	17.1656	16.8698	13.964	11.4538	17.9702	17.9306	9.00358	13.5078	18.2532	8.1367	11.1862	11.8395	17.1862	12.2047	1.20089	16.3897	22.0558
Pn08361	9.98518	12.6669	8.51091	11.7759	13.314	10.7697	7.18508	13.7888	10.5476	21.7541	14.0988	5.66472	8.65342	23.5822	11.4747	6.02388	10.3569	24.7181	14.0472	5.16914	7.55938	23.5795	14.819	10.7771	9.73403	23.5847	13.3602	7.3757	10.0995	21.8653	14.6437	10.7782	9.05869	11.7566	9.1969	2.86354	12.4292	21.6292
Pn00649	0.09679	0	0.128269	0	0.10131	0.746004	0.806558	0.109538	1.47151	0.532895	0	0.864516	1.76102	1.05644	0	0.196173	0.19272	0.700004	0	0	0.256422	1.97499	0.141935	0	1.79427	0.570276	0	0.496167	3.20097	1.19068	0	0.742112	0.98672	0.095545	0	0.073073	0.627971	5.6332
Pn08355	0.712088	0.577209	0.269653	0.649729	0.532395	0.392064	1.00675	0.805874	0.386688	0.809092	0.754157	1.36303	0.123397	0.37015	0.423783	0.515461	0.303838	0.858341	0.853563	1.02862	0.539022	1.16766	0.099453	0.651675	0.10477	1.06559	0.710116	1.25163	0.197904	1.07264	0	1.74353	0.764177	0.301047	0.315519	0	0.274808	0.179282
Pn08354	0.518807	0	1.48933	0	0.135755	1.6658	32.6871	0.146786	1.97139	3.06723	0.098628	39.2958	1.67788	5.66134	0	4.03058	1.37722	2.50133	0.241839	5.98846	2.97774	10.2541	0.253579	0.468746	4.27417	2.15082	0.060358	33.9923	2.24264	1.72218	0.31699	10.3726	1.71642	0.726567	2.14978	1.69958	0.608647	17.3854
Pn08353	16.8277	22.3861	20.2325	23.7764	18.1241	17.7947	21.4408	21.9145	23.9153	20.8872	28.4838	30.545	21.0029	25.6433	32.2385	33.3649	34.3802	30.9251	39.9714	42.9072	42.1259	23.389	26.1787	33.8912	28.5828	23.4378	24.3105	27.1543	24.1647	22.4581	33.9342	36.8699	26.642	27.6824	27.246	2.65108	16.6649	12.1853
Pn08352	2.86359	2.40697	3.25236	5.51362	3.66332	3.91162	3.3138	3.96094	4.60629	2.6134	3.78468	2.07484	2.75645	4.13376	3.9128	3.04004	4.43447	5.6431	7.05563	1.88425	3.43178	4.92689	7.42057	1.7472	5.85124	3.09449	3.68054	3.12201	2.41682	3.03543	3.42832	2.6649	4.34086	1.61661	0.564715	0.412109	5.80463	5.40233
Pn08346	16.7859	15.5279	19.4056	21.5286	18.4827	17.8386	24.6949	18.0104	23.0432	23.4615	23.8467	36.9035	21.1404	25.2638	28.4765	45.9161	32.9075	20.1644	25.0993	33.95	32.2419	22.8198	23.3407	13.9091	37.8098	22.819	22.9493	39.135	24.6359	25.1783	58.3329	34.3227	31.2946	18.355	25.3538	41.2028	37.8307	24.5842
Pn08341	0.696028	1.98917	5.16498	1.18506	2.137	2.14568	0.483295	2.83574	4.40867	0.454133	0	0	1.01304	2.02568	0.901987	0	1.01627	0.559306	0	0	1.10634	1.06513	0.181448	0	0.812379	0.729023	0.906941	0	1.80532	2.50074	0.291669	0	1.59334	0	0	0	0.200817	0.109178
Pn08338	1.00217	1.48681	0.468963	1.38144	1.04903	0.303027	5.71336	1.73457	0.89669	9.95827	1.14292	0.468203	1.64503	18.6686	0.409389	0.119495	0.293497	8.52748	0.659534	0.059616	0.546706	7.89593	2.82434	1.16188	0.364325	9.34142	2.05764	0.423208	0.458799	10.4982	21.1369	1.59556	0.632729	1.16043	2.00707	11.6285	0.635542	8.46486
Pn08337	0.207096	0.456984	1.02935	0.110235	0	0	0.161813	0	0.196814	0.950323	0.767651	0.51388	0.439631	1.41297	0.790863	1.15433	1.18558	2.24669	1.52048	2.56527	2.94916	3.49975	3.23952	1.17359	3.57266	1.55924	1.7348	4.08766	2.75315	2.12304	0.16277	3.50283	1.61131	1.42968	1.28437	4.99881	1.11862	1.52036
Pn08336	17.8258	18.8116	20.6007	21.102	17.3638	19.0917	25.2881	21.2938	23.9324	25.7637	16.9406	24.8275	18.1743	30.9826	26.2219	30.9902	26.256	26.189	22.5055	24.2872	21.0753	24.6356	20.6375	15.4313	21.6769	25.0482	24.1103	26.536	24.6487	23.4228	16.6148	21.6676	25.7773	18.2608	23.737	43.5842	20.5351	22.7619
Pn08333	8.69276	10.7663	19.4297	9.74665	14.2674	47.1161	1.50038	10.8854	27.1783	0.755288	4.98654	1.12315	8.11126	2.24598	12.714	1.3553	14.5438	1.86003	12.8758	0.468097	5.17844	7.01941	29.1665	0	18.2235	1.07761	6.96574	0.210959	5.00337	1.56683	1.40145	1.29919	9.93592	0	0	0.388019	2.11172	6.34449
Pn08331	3.0481	3.09943	2.93195	3.13961	3.80796	4.54718	1.74119	4.22849	3.23898	4.09035	3.14011	0.48792	2.02752	2.86198	2.86717	0.697506	2.44726	4.14817	4.81263	1.19304	1.88858	4.82781	4.32566	0.581446	3.79742	3.476	1.51001	1.66337	2.67795	4.37751	0.875709	1.68518	2.8489	0.53372	1.22042	8.75769	5.26182	6.90602
Pn08330	16.9123	20.9689	17.3049	13.1761	22.396	26.0346	11.2953	17.0201	23.1616	25.2152	21.6182	12.8453	15.7672	23.3413	18.444	15.99	15.3138	27.1594	14.3655	12.1095	12.3305	19.039	12.8179	12.696	12.3924	24.3026	22.0276	12.6876	21.6422	23.7375	13.4451	10.8544	21.0752	11.3461	15.6424	48.2255	17.2648	21.3013
Pn08325	0.094215	0.11879	0.249699	0.200524	0.295841	0.36306	0.294395	0.159936	0.477424	0.288158	0.10746	0.420739	0.285685	0.171379	0.457858	0.381902	0.140691	0.738155	1.05403	0.666825	0.623985	0.300372	0.506573	0.046429	0.436626	0.246706	0.526133	0.772716	0.488743	0.165571	0.246763	0.212456	0.657145	0	0.292504	0.355765	0.560531	0.387854
Pn08321	0.187965	0.158031	0	0	0.131172	0	0.522438	0	0	0.153417	0.285808	0.746523	0.152048	0.684307	0.348122	0.127008	0.249566	0.151058	0	0.12673	0.332051	0.479588	0	0	0.129078	0.328235	0	0.385585	0.081276	0.146813	0.262805	0.339184	0.134506	0	0	0.942534	0.269905	0.146728
Pn08320	13.4028	23.8474	23.4532	21.4326	21.7922	20.7591	23.5119	23.1416	30.4102	30.4046	22.9594	22.9786	19.1506	24.3865	21.5552	24.1058	25.9501	22.2221	22.2993	19.7131	26.1763	24.5945	18.9044	15.4539	20.0241	26.9147	23.3716	23.1948	21.506	26.5641	30.9244	15.3881	20.1828	13.788	19.8706	36.2717	12.3572	15.1778
Pn08319	5.051	7.08506	52.2157	8.34086	6.53465	340.856	29.8645	6.87226	160.261	29.1052	6.79614	15.6622	66.0982	17.7641	5.59625	12.539	6.66801	25.4491	3.73027	10.2156	6.76675	35.7614	6.43669	7.4386	9.82043	14.1951	3.64485	9.95222	82.4464	14.8276	10.3515	9.83043	8.10117	7.71314	7.55758	45.4038	16.4077	66.6331
Pn08315	0.58273	0.400796	0.77241	0.451213	0.554508	0.748688	0.49673	0.959237	1.20835	0.518629	0.241678	0.368078	0.514109	0.771114	0.588537	0.69794	0.316465	0.446997	0.740842	0.428545	1.61409	0.337836	0.466135	0.208836	0.927546	0.971149	1.10941	1.24937	0.824512	0.930986	0	0.382314	0.966498	0.156681	0	3.19575	0.858139	1.6173
Pn08313	0.477362	0.267524	0.492136	0.225883	0.555186	0.408876	0.552598	0.360154	0.268852	0.519264	1.20987	0.789704	0.386054	0.579044	0.736572	0.64504	0.42247	1.21476	0.815922	0.750872	1.19448	0.5412	0.41485	0.313637	0.764796	0.416716	0.296205	0.326321	0.41276	0.994266	1.22293	1.48328	0.683069	0.15687	0.493255	0.95988	0.687338	0.871904
Pn08727	0	0	0	0	0	0	0	0	0	0	0	0	0	0	0	0	0	0	0	0	0	0	0	0	0	0	0	0	0	0	2.54311	0	0	0	0	0	0.24348	0.066183
Pn08312	2.33961	2.09784	2.27408	3.21027	2.55775	5.07647	6.44557	2.00052	4.54575	5.47143	1.60104	12.7462	2.14432	5.48647	2.45475	16.0704	2.74346	6.76836	2.98102	11.8813	4.27012	5.90163	3.5581	6.60992	3.37347	5.51429	2.1776	10.6086	3.30416	6.03035	4.90365	12.1003	3.8499	2.05084	4.19147	7.92139	5.16692	6.93096
Pn08311	26.9515	39.2843	13.0065	27.8815	29.1726	15.3095	4.24441	26.2859	12.2675	7.93368	32.6411	10.3495	17.4862	10.6804	27.9273	10.7024	22.0309	8.76843	26.6587	12.7164	20.1419	10.1706	27.5461	7.68856	22.0235	14.8596	55.6138	9.74845	18.7543	9.13907	12.0726	10.9094	26.615	2.12243	5.71927	0.596248	39.9051	10.2931
Pn08310	1.13332	1.0562	2.48151	2.09785	1.4957	7.59588	21.3011	0.836467	10.9252	3.61735	0.281004	12.4703	3.46659	2.77885	0.478949	9.5376	1.42264	3.44487	0.206724	15.2459	4.1121	17.6585	1.30065	1.16553	3.24783	4.38714	0.619136	1.86923	6.58228	4.6761	6.0923	9.06734	2.96113	1.55612	0.917366	2.00837	2.92978	26.0063
Pn08307	22.3976	29.5973	31.9808	23.7365	20.1433	31.2142	23.8412	24.5968	34.3553	48.3964	33.165	172.763	38.3795	49.1793	34.3767	62.792	34.5581	49.0429	35.5555	127.773	95.2036	43.3675	32.4763	28.7812	43.7374	37.9003	35.3798	74.6993	31.0347	41.6449	73.0218	58.096	46.1052	21.0035	25.921	30.2411	31.4573	34.23
Pn08306	80.7688	67.1135	33.553	39.4342	94.4558	45.7006	41.7408	47.1789	47.3093	152.809	97.4397	79.1661	55.5886	128.124	50.5722	62.5492	35.1677	96.8516	37.1705	36.453	32.6414	102.183	35.6006	58.1252	57.9431	168.403	95.7382	76.739	55.0218	134.727	54.5273	45.004	61.6817	37.4302	87.6733	41.6481	29.4251	69.3535
Pn08305	2.13954	9.52315	9.42959	6.43674	7.9046	6.14681	6.23102	7.76231	10.2118	11.6336	6.38688	11.5591	9.46804	5.95655	6.2061	6.37804	8.02089	8.42023	9.85643	6.61866	10.0049	15.7348	10.0911	3.22452	8.23217	6.67573	5.88656	4.5181	9.14253	6.56163	0.131976	9.76564	4.18786	2.47468	1.94569	0.283971	4.67577	6.15208
Pn08300	1.93239	2.74151	2.24195	2.57319	2.97094	2.63862	0.377608	1.98184	2.67924	2.95697	2.89243	1.97848	3.29706	4.06674	3.35502	1.22408	3.48759	2.475	4.64478	1.77101	4.72032	3.3895	2.71607	1.19017	2.30145	4.03333	3.28814	1.36254	2.19327	2.40549	0.379888	2.61515	4.92602	0.950582	0.373674	0	6.70282	6.04955
Pn08295	5.63524	9.74641	12.2933	11.8903	7.36001	10.1222	10.9093	10.836	13.2057	11.5325	11.9446	15.3432	9.19465	13.6995	13.0879	10.0066	12.7598	13.7054	14.3664	8.32014	13.5423	12.3386	10.4334	6.09457	9.50166	9.40268	8.77256	11.2487	10.6071	11.3932	25.5526	14.5301	10.2216	5.216	8.97354	0.07527	9.27125	8.20533
Pn08294	0	0	0	0	0	0	0	0	0	0	0	0	0	0	0	0	0	0	0	0	0	0	0	0	0	0	0	0	0	0	0	0	0	0	0	0	0.107319	0
Pn08291	7.39973	6.17573	13.8307	10.8825	5.90665	23.5287	7.48761	7.71157	12.4803	12.9644	6.8609	12.6819	12.7222	15.595	12.5679	7.12158	13.8869	8.4063	8.78485	14.2115	11.2836	8.55532	7.07843	2.15107	8.11477	18.8213	6.39186	10.0441	21.5426	14.7194	29.4587	13.7349	13.7117	1.41695	5.77553	12.0421	15.9236	15.1574
Pn08289	14.5896	14.556	11.4973	12.4819	11.3465	12.3484	9.40318	14.19	17.8245	14.9898	12.4289	16.1128	11.5873	17.0619	13.4276	15.4992	13.7688	10.2414	7.70242	13.5097	8.07308	13.7525	12.4317	15.3592	11.8289	14.4256	14.2341	12.7391	14.9723	14.0727	11.5482	16.1228	12.4518	13.5535	16.1418	0.352943	9.79202	15.3861
Pn08288	36.3705	39.633	31.2339	43.6879	38.0716	19.7637	0	46.0631	23.5174	13.9701	44.7486	0.302939	28.3582	11.9961	46.3648	2.7214	33.6036	8.60682	40.6227	9.8743	9.86374	7.6291	29.7149	0.481087	21.4975	20.06	45.4121	0.500708	17.8898	16.0151	11.1334	0	37.3354	0.360166	0	0	30.9028	13.6543
Pn08287	2.97213	1.92559	2.89845	2.72238	2.98119	6.30851	4.16952	2.4293	3.86877	2.57489	2.16596	3.68617	2.65325	3.82851	2.75079	4.43392	3.90369	5.27401	4.50267	5.21679	8.14645	6.68468	4.84221	3.17366	7.65161	4.86358	4.03404	6.09303	4.97831	3.62719	2.29131	5.54738	4.60628	4.49126	4.74907	0.686902	4.2044	9.82434
Pn08286	2.04112	2.57372	2.28921	0.891493	2.46517	4.23611	3.54411	3.13914	3.05066	1.92134	2.68609	2.80514	1.84113	1.42835	1.96232	2.0155	1.51111	1.76641	1.75656	1.05843	0.970625	2.73679	2.30254	3.19793	3.9888	1.71325	2.04591	3.43449	3.52974	1.53292	4.05872	3.5409	4.66179	2.4771	3.08305	0.473658	1.69588	1.75175
Pn08285	0.971352	3.13015	0.643793	3.10276	1.07323	0.554682	7.25297	5.55746	0	29.1903	7.32402	15.4804	3.46962	11.4885	2.62297	14.9304	4.0297	58.0234	22.64	29.0305	7.86373	9.91148	1.53004	0.319096	5.83594	32.7879	10.8491	19.5888	3.7796	18.0821	1.24429	23.1725	9.84552	5.15914	9.53278	12.6114	5.18518	5.22609
Pn08283	4.74109	2.36848	3.55586	3.04572	4.82195	7.92779	4.70477	3.18898	6.28886	3.72053	3.67321	7.989	5.69593	4.31162	2.67029	4.71377	5.16501	3.45034	1.6888	4.47701	4.32479	4.22067	2.71088	4.09986	3.73097	4.04046	3.99636	8.75762	5.97442	6.23583	0.843346	4.63941	4.99132	3.71256	4.44636	16.9676	4.55107	13.3454
Pn08280	19.5891	26.7973	23.5162	23.592	22.0171	29.2682	12.4138	24.55	34.3047	21.1743	33.9908	17.1332	25.2461	24.6286	45.8762	15.0989	32.8501	27.573	48.4759	16.837	36.1045	48.7853	45.6245	8.898	34.8405	27.5391	32.1813	11.8599	25.7446	22.2316	16.617	23.2418	31.5994	6.97371	6.67248	0.1325	22.0641	40.2953
Pn08279	0.732247	0.750128	1.45543	1.16875	1.05384	0.470267	1.04864	0.673316	1.7972	1.79157	1.61821	1.13538	1.11015	1.16541	2.03337	2.92176	1.36681	2.37202	2.49601	2.59127	2.72789	1.8092	2.01328	0.676608	2.40369	1.85745	1.66121	2.67428	1.36508	1.23322	2.15743	1.77503	1.86612	0.858987	0.568542	1.03725	1.63431	1.53473
Pn08278	2.13151	1.48539	2.82571	1.07522	1.87886	4.61283	3.15617	1.26959	4.97637	3.98187	2.49492	2.39433	5.64814	3.2664	2.88237	3.06981	3.18347	4.66545	2.35331	3.11974	4.97879	3.79204	1.75496	6.41235	3.23535	3.45233	4.77712	3.04865	6.91176	3.02301	3.8218	4.95916	3.91309	5.91196	5.21226	1.77504	2.29982	5.29726
Pn08277	8.59573	0	0	0	10.6429	91.4246	0.344893	0	0.943958	44.0592	2.63861	1.23179	17.1575	78.4561	3.56082	1.5082	0.658648	29.8941	0.46237	1.50503	0	9.07227	1.4551	0.162855	0	35.8449	2.53895	1.0179	34.7483	27.8887	15.966	0.223796	0.532504	0	0	0	53.725	558.815
Pn08274	21.0788	49.1997	32.4074	57.1942	26.006	26.2178	27.3985	56.4601	60.8387	53.8907	42.0646	18.0108	34.3006	39.0031	36.0342	17.1342	31.1475	58.1647	44.027	23.5345	24.2123	52.4797	47.3822	39.3824	29.6105	49.3934	52.9372	11.0928	35.9579	42.0155	24.8392	27.0485	26.3751	45.0116	33.8088	18.7092	47.3877	60.9614
Pn08272	3.28313	3.57222	2.64656	3.29277	5.32361	4.30269	4.22747	3.20548	3.26483	7.0939	4.55156	4.85806	5.15555	6.21116	8.67412	7.17734	6.53883	8.22598	8.37265	5.07829	9.80884	9.28059	8.1832	3.55238	7.02913	8.26284	5.84224	4.35811	7.34882	7.61764	7.89889	5.16952	7.11748	3.16324	2.78558	30.6849	10.8793	12.5066
Pn08271	159.411	144.997	112.618	165.419	131.003	170.402	95.0746	153.958	137.996	139.261	141.627	121.508	122.532	182.373	122.432	112.877	112.279	149.431	96.3143	93.4285	87.1337	182.061	137.188	168.191	124.331	150.706	145.851	95.2143	141.047	152.071	45.7909	94.1457	146.493	86.8017	153.262	136.672	126.406	271.431
Pn08270	7.95861	7.75602	10.8295	12.8146	8.9604	11.8789	3.53919	10.078	12.8049	13.4708	17.5179	5.71996	5.26952	22.4546	16.6039	4.83885	9.03599	13.7409	12.5734	3.26209	5.92594	19.9676	13.1207	1.73849	10.1894	18.9797	16.3359	4.36575	9.98604	24.9485	14.509	5.39336	16.4789	3.23227	4.41219	13.3999	25.438	27.0269
Pn08269	0.99737	0.57159	0.600712	0.482383	1.28118	0.349377	0.283296	0.615677	0.459423	0.942798	0.982482	0.809771	0.439878	2.06147	0.69239	0.918815	0.631839	1.20217	1.01437	1.00842	1.86153	1.61873	1.41819	1.02771	0.933751	1.48384	1.13925	0.743604	1.05827	1.16851	1.51971	1.79922	0.486461	2.28429	0.563257	0	4.75929	3.52113
Pn08268	9.85724	1.05028	3.18882	12.6068	8.28302	11.2942	13.0623	9.21776	14.6563	1.47199	1.79468	6.01612	1.6839	1.26267	1.92767	5.20556	2.67211	6.74954	7.70135	16.1898	19.861	11.7441	9.59108	9.16805	14.9174	8.8461	12.3403	26.4734	14.1639	10.41	0.824185	37.6518	15.146	5.30233	2.58675	0	27.1892	14.2647
Pn08267	0.225243	0.284034	0	0.359809	0.235772	0.289427	0.117352	0.573539	0.285474	0	0.642213	0	0	0.204947	0.156411	0	0	0.135757	0.078749	0	0	0	0.220225	0.055494	0.115999	0.14748	0.471711	0	0	0.131947	0.295133	0	0.060436	0	0	0	10.5711	1.2881
Pn08266	1.62959	2.05498	0.617293	0.49591	1.58394	1.86973	2.42596	0.790366	1.47538	0.78363	5.04443	1.73334	0.847321	19.2774	42.3563	149.823	1.73852	0.701562	1.70921	2.29536	0.154209	142.614	78.3573	51.1599	2.15806	1.14325	15.5199	0.358118	4.37848	2.45472	11.7756	2.78286	0.062465	457.092	7.02665	0.087653	0	26.9528
Pn08265	7.54089	9.98424	10.1387	5.391	8.79537	9.41199	7.85675	6.21764	16.7234	6.98732	11.1192	9.40994	14.0486	1.76416	8.07862	29.8597	10.9403	11.7519	8.73784	18.4098	16.9112	1.85494	9.63709	178.68	11.5392	9.7334	20.7555	11.4331	21.3778	4.92228	4.79852	13.2654	24.2789	278.136	97.8237	0.324857	2.44245	1.01169
Pn08260	1.2301	1.4218	1.56244	1.63685	1.6631	1.18524	1.0679	1.79814	2.46788	4.57834	1.75372	2.03484	1.98953	4.6625	2.06403	0.675249	1.47984	2.78015	3.0821	1.50296	2.98741	2.02644	3.4575	0.252568	1.74198	4.42935	1.71737	1.94444	1.26302	7.62622	1.45017	1.38705	4.95033	0.202217	0.95373	0.773324	0.830662	0.33117
Pn08259	0.395304	0.398692	0.523663	1.00903	0.827487	0.710682	0.4116	1.0737	0.45055	0.145034	1.26256	0.627514	0	0.646938	1.48168	0.560786	0.983725	0.714688	1.9348	0.279754	0.314135	0.504027	2.16389	0	0.814133	0.672724	0.99336	0.405176	0	0.648384	2.31818	0.071304	0.466542	0	0	0.478615	0.171415	0.139794
Pn08255	7.30906	7.20697	13.4772	7.49037	6.15505	11.086	8.87529	8.76918	11.4916	13.6533	7.1451	8.07359	8.20025	12.1001	9.08213	8.07582	10.834	11.1952	7.68533	11.0032	11.5028	13.6687	7.14608	6.76988	11.8865	16.4076	8.90018	8.73483	11.0483	14.1004	2.82246	7.08951	13.3294	6.66035	9.19459	0.082837	6.4059	12.2857
Pn08253	116.751	148.204	22.521	112.081	106.591	19.0444	21.6771	107.069	20.359	11.1576	152.291	29.4673	56.3899	36.8338	126.93	34.6972	41.6059	20.442	102.4	24.4196	49.5567	18.0892	175.253	73.6426	43.7035	15.31	164.338	34.5619	14.384	18.2692	14.6887	22.7631	58.6442	30.6577	5.87497	55.0975	59.2418	26.3592
Pn08252	0	0	0	0	0	0	0	0	0.097777	5.00439	0	0	0	92.9347	0	0	0	17.0965	0	0	0	13.5731	0	0.075935	0	0	0	0	0	0	0	0	0	0	0	0	0	0.898703
Pn08250	87.8315	86.5561	106.849	108.873	89.7244	107.996	48.6857	93.1664	114.346	126.695	88.1808	191.217	98.9285	179.669	71.1487	159.765	121.015	604.401	123.141	246.147	188.058	138.709	130.959	215.162	145.694	134.027	127.053	200.501	83.9086	126.886	151.244	149.039	191.574	120.721	87.7081	58.0112	111.467	70.9428
Pn00027	21.5148	20.507	10.2034	17.1499	21.8795	11.0036	7.86053	18.3479	12.8554	52.4654	31.9234	10.1203	11.9977	40.4414	26.2656	8.11178	9.89795	43.9398	19.3929	9.07314	7.56406	31.7962	20.3362	30.4495	10.7116	50.2673	35.3046	6.11608	13.2907	51.6676	10.1508	6.02472	12.4197	45.7143	22.2957	0.615431	17.6284	35.6399
Pn08249	18.6446	18.2989	7.61354	14.268	19.621	11.5877	10.7086	20.1307	13.9826	35.8234	17.127	7.95202	11.0635	49.0465	17.2834	13.6348	13.6459	38.2055	15.0099	14.6744	10.6802	30.7195	16.9961	16.2399	12.2997	50.6725	28.9145	6.87158	13.0709	53.1927	11.7222	15.4549	11.6805	18.8419	13.2866	26.6164	12.5254	16.8758
Pn08248	3.41138	5.26216	20.9479	5.63465	2.7304	10.1532	7.10421	3.36112	14.6889	2.06153	5.49355	12.1847	7.83592	7.15217	10.6974	13.8271	23.7703	12.2869	55.2261	32.2979	37.8468	7.06186	20.6356	10.7205	35.8317	8.3011	6.27528	8.80329	13.3752	2.96227	12.819	30.1518	10.4638	4.28858	2.49655	25.3854	4.56754	2.62521
Pn08245	1.07593	1.56022	0.998344	2.5203	1.35146	0.414719	1.68149	1.09587	2.31792	1.97508	1.84067	1.60197	2.0231	2.54507	3.43662	1.8537	1.60688	3.11265	2.70838	1.79518	3.8484	2.60741	3.20838	1.21941	4.59886	1.902	2.47855	3.91662	1.39551	2.01689	1.24042	2.03829	2.48261	3.39358	1.6673	0.324459	1.85864	3.06293
Pn08244	2.37177	2.8775	1.60097	2.66639	2.3888	1.89675	2.28369	2.43095	2.09737	2.7371	3.21571	2.35353	1.84535	2.36041	2.9202	2.13136	2.04925	2.53515	2.2529	1.62884	3.14154	2.79621	2.05609	2.16125	2.53468	3.39808	3.37367	2.33963	3.65614	2.83116	2.6251	2.38145	3.12119	1.68034	1.11216	21.8459	11.2866	8.45376
Pn08242	5.64733	8.11131	4.42548	5.85395	6.37368	5.99294	10.1795	6.27998	6.7817	8.35167	6.77721	11.1607	6.37351	9.38021	7.09162	9.45542	6.89344	9.52998	8.10353	10.4273	9.10694	9.08103	8.44949	4.35591	8.95175	9.51602	8.50134	7.5522	8.47056	10.4711	7.97534	9.61237	9.32748	4.89504	4.57145	0.14827	8.7599	12.0071
Pn00058	31.4682	30.6429	31.5851	35.1816	32.2022	36.5111	31.4104	30.2074	48.5261	41.7635	34.9844	49.9561	33.1696	42.5046	31.3394	40.1937	34.6375	36.9708	29.0102	37.2624	34.1153	39.1746	27.6044	29.1229	30.6233	35.4371	35.4992	54.0566	34.0695	42.1895	36.8432	45.0265	39.1442	31.6319	31.2598	1.06103	25.4814	35.0329
Pn08240	1.96867	1.65487	4.95077	3.65384	1.90212	8.75458	24.2944	2.39934	6.07613	3.4589	1.78478	15.3306	3.91879	4.77547	4.06554	6.13872	5.22665	3.58992	2.6825	6.78854	6.35243	8.30489	1.43115	5.12424	5.19883	4.89103	1.76186	7.3494	7.33248	5.32264	2.75055	16.8024	4.71286	6.62344	4.69745	27.5764	4.09138	50.3289
Pn08238	2.12134	2.61113	1.87436	3.22586	2.5905	2.46569	0.89447	3.0295	2.04789	13.2874	2.53471	1.10285	2.51194	7.44306	2.03395	1.12609	2.51428	12.4198	2.89596	1.43	1.87339	11.2729	3.45653	0.995577	2.13276	14.9462	3.31422	0.725011	1.31013	14.4387	3.54604	1.45797	1.51767	2.5911	3.13344	0	5.56747	7.2406
Pn08237	0.39392	0.638661	23.276	1.67802	1.35481	31.8163	3.45962	1.7195	31.5957	2.82392	1.66867	24.1887	29.9709	1.5361	1.79756	10.1518	34.9637	2.30637	0.708282	35.6236	63.2198	8.25474	1.26547	0	59.1788	4.34785	0.785675	17.9474	18.5399	5.1426	2.35953	22.0841	80.9318	0.221713	0	0.339183	19.5501	11.7836
Pn08234	175.325	246.93	359.698	282.375	162.431	341.727	131.221	248.422	349.323	94.6522	298.264	91.9398	275.067	111.981	446.696	133.369	319.906	84.2473	482.691	52.8478	225.144	136.389	378.044	45.127	289.006	110.938	267.158	106.306	373.303	90.3322	111.306	74.9809	342.679	52.3058	77.1006	218.934	438.966	218.233
Pn00300	11.5968	11.1811	13.4381	9.96845	14.185	0.58413	0.947297	11.3744	2.07392	3.05984	25.9879	0.541548	13.1276	2.72972	24.6257	1.84341	4.98007	6.35867	31.926	1.01159	0.421667	1.8558	25.3854	13.5367	6.18215	1.19081	32.5073	0.27973	4.42333	2.45092	9.09935	1.88692	6.5879	57.3295	28.3916	0.274882	14.0269	1.95334
Pn08232	6.40004	6.63096	5.39166	5.28075	5.81615	8.73158	10.0778	5.33397	9.55463	4.37068	3.90445	9.40469	6.01794	4.33233	7.02692	9.8042	6.12477	5.14297	5.89738	9.53142	4.73182	5.4415	6.6449	8.70365	6.48917	3.70272	7.41136	8.6474	4.89018	4.24319	2.91116	6.44444	6.22915	5.48327	5.84934	6.51526	11.5839	14.578
Pn08229	14.7742	10.9732	9.58939	17.4502	9.90351	13.7151	8.01164	10.4786	10.8344	4.58137	14.4846	4.41911	11.1701	6.99586	13.1385	2.87142	9.26874	8.11142	19.4581	4.80912	10.6568	8.00164	11.7233	2.44343	9.32763	6.09495	12.5031	3.11263	8.66202	5.03867	4.45359	5.02053	8.14459	0.798638	1.72637	9.46781	18.1528	10.1662
Pn08224	3.53187	5.71734	6.52826	4.26783	3.87926	9.6883	6.99299	4.19447	9.60997	4.58689	5.17247	3.72091	6.39875	4.75817	4.66139	4.90455	6.20708	6.09654	6.82934	3.96766	5.94865	4.11449	4.47557	3.48115	4.53522	4.22426	4.93077	4.33567	8.53837	3.83138	2.14659	4.16878	5.5208	3.3187	6.09734	1.51617	3.3522	4.97983
Pn08221	1.80028	1.42686	1.63619	0.876103	2.0459	2.11461	0.535851	0.873162	0.847284	1.57352	1.64263	3.06314	0.873521	2.24598	2.21424	1.98083	1.89479	1.36402	1.51056	1.66434	1.56716	1.24644	0.452584	0.912478	0.423803	2.76137	1.65167	4.74658	1.46765	1.68735	5.17457	0.788793	2.26318	0.405853	1.59513	0.465623	3.50101	4.16924
Pn08220	2.10922	2.35024	2.34024	2.50599	2.20773	0.88217	0.868621	3.66381	2.23729	1.68044	2.57355	1.36308	2.49892	1.60621	1.90712	0.596509	3.02773	1.30076	3.29262	1.19034	1.94928	1.68904	1.82226	1.59536	2.52588	1.66984	2.46534	0.804656	3.18082	2.52861	2.36419	1.3274	2.47398	0.774588	0.608847	0	4.34855	1.03792
Pn08219	0.060853	0	0	0	0.063699	0	0.507373	0	0	2.30939	0.138797	0	0	0.110762	0.169048	0.123353	0.242381	1.39377	0	0.123082	0.161247	1.3197	0.178503	0	0.125363	1.35483	0.509771	0.124825	0.552553	0.64166	0	0.109806	0	0.119724	0	5.31197	0.065569	2.60213
Pn08218	0.210914	0.106365	0.111773	0	0.397361	8.77627	3.03096	0	2.56449	0.30957	0.384926	1.84162	2.55789	0.767144	0.117127	0.683921	0.041991	0.355906	0.471917	0.597073	0.391099	0.26894	0.206176	0	0.217198	0.717902	0.765574	1.47015	1.03934	0.345946	0.353445	1.06529	0.090522	4.7135	2.09809	8.61257	1.82778	4.69537
Pn08217	1.89345	0.682167	1.07567	2.88012	1.13254	1.11214	1.63459	0.857126	1.09692	0.926892	2.71479	2.63127	0.525024	1.77188	1.50258	0.877225	0.969541	1.1738	2.57227	1.03939	2.15001	1.58704	1.42808	1.33288	1.05866	1.84184	0.981881	1.77516	1.26301	0.823962	3.45872	1.95213	0.812832	2.34598	2.34714	6.36196	4.9643	2.12732
Pn08216	1.09682	0.976417	1.28346	0.687532	0.94553	0.829291	1.07605	0.657129	0.572624	0.868973	1.10364	0.832843	0.391445	1.29199	0.896237	1.50407	1.02799	1.16665	0.902294	0.978776	0.769363	0.740814	1.19868	0.381461	1.32921	1.09854	0.450406	0.794154	0.334783	0.982676	0.473642	0.698571	1.24661	0.634034	0.199407	1.9402	1.45838	1.51012
Pn08214	6.79497	5.50346	1.74585	5.25657	6.24994	2.27413	8.19056	5.1267	2.08625	8.56257	5.1202	1.92043	2.39723	12.3569	4.51658	1.41882	0.737889	6.00604	5.18305	3.37245	0.709076	13.1276	3.01919	0.324732	0.593712	8.57192	6.55412	0.717607	1.28167	9.64956	25.3601	4.49422	0.972091	0.692475	1.40857	8.41036	9.41539	22.344
Pn08213	0.108944	0.274753	0.433248	0	0.456144	0.139979	0.510799	0.246584	0.552259	0.26666	0.497005	0.162213	0.066082	0	0	0.441644	0.271179	0.393969	0	0.440664	0.216487	0.55583	0	0	0.336625	0.14266	0.152102	0.111715	0.282609	0.255278	0.799305	0.491407	0.350765	0.214722	0	0.985428	0.235202	1.40654
Pn08212	1.34011	1.75004	2.02962	1.42621	1.90365	1.29108	2.59233	2.49158	2.66794	3.10345	1.96522	2.2324	1.79962	3.74372	1.86077	2.95861	2.4777	2.59604	1.74021	3.00036	2.72609	3.11287	1.87157	1.50949	2.02092	3.13321	1.80411	4.21989	1.42763	2.35509	1.40404	3.58324	2.46524	0.756037	0.742814	9.61284	3.46802	6.6694
Pn08210	0.394421	1.18113	0.6534	0.839618	0.928894	0.443345	0.719002	0.557961	0.499724	1.20647	0.674793	0.978618	0.956844	1.25568	0.547682	1.4989	0.34359	1.60456	1.1721	1.14658	1.30617	0.754527	1.20499	3.35281	0.761643	0.968302	0.825984	0.505486	0.767304	1.8484	0.206636	0.489203	0.899427	1.6543	1.22384	0.223278	0.106597	0.202835
Pn08209	0.5245	0.440945	1.39078	1.24145	0.488021	1.87224	1.82192	1.05524	2.06832	2.21139	0.930485	4.68631	1.69692	0.848499	0.485649	6.31991	2.26311	1.26451	1.87451	3.53606	5.25016	1.04075	0.455847	0.344587	2.76123	1.67902	1.22048	6.57434	1.81422	1.43384	0.244382	2.52371	2.62708	0.458958	2.16491	2.8086	0.565564	1.16153
Pn08205	4.08863	5.62333	4.54125	3.60229	5.74908	5.40988	5.33265	5.0946	5.33517	11.8199	6.45385	5.85971	5.96013	9.23786	5.27485	6.06815	5.50887	8.61168	3.81176	5.30279	4.64952	6.26658	2.13966	9.28128	3.70004	11.2997	5.708	4.48729	4.92712	9.19326	3.33048	6.25774	4.87435	7.59788	5.52179	0.312375	3.4009	3.91698
Pn08204	1.7201	2.39354	2.202	1.89543	1.9868	2.97273	2.41071	2.48361	2.70667	2.54123	2.02932	2.17879	2.30284	1.61929	1.48288	1.62311	2.36244	3.00299	3.48387	1.85947	2.82895	4.4641	3.07371	1.16903	3.66568	2.408	0.745309	3.04155	3.15444	2.01526	0.435297	1.33782	1.84622	1.22583	0.5507	0.089305	2.04604	3.02407
Pn08203	5.68926	6.49487	13.4988	7.9105	10.4061	23.0887	42.6898	5.5574	21.6355	28.8109	3.48316	9.21574	12.6429	18.4208	6.32166	12.4428	5.60543	23.8952	2.42878	11.7492	9.9971	29.5649	7.43655	3.24587	10.3015	31.2148	4.26424	10.5028	17.9445	25.8903	4.8975	14.9124	8.22766	7.24808	7.78315	0.180309	25.1084	20.4221
Pn08202	10.6987	5.59484	1.50282	6.19219	10.4759	1.20337	2.31108	7.36509	1.68657	0.603235	15.0704	2.74013	2.2725	1.43506	10.4744	1.4989	2.35605	1.12913	7.65314	1.09673	0.653085	1.69769	5.06095	0	1.16785	2.06571	11.9079	1.81975	1.59855	1.27077	6.56071	3.02416	1.53432	0	0	0	16.8423	5.82426
Pn08201	0.272704	0.275099	0.216897	0	0.228359	0.350389	0.681923	0	0.345597	2.33622	0	0.595529	4.23456	25.4066	0	0.2211	0.108608	7.75781	0.22882	0.661827	0.505772	9.60015	0.799865	0.053751	0.786448	2.99963	0.076147	0.559279	3.67854	1.27799	0	0.393621	0.234138	0.107494	0	0	0.588734	15.6512
Pn08200	2.00075	2.16256	1.74307	1.70467	1.67543	1.17529	0.953076	2.32892	1.95623	1.81918	2.02101	0.794473	1.45639	1.97658	1.90542	1.27458	1.5368	1.72269	1.59885	1.44518	1.28744	1.82292	1.06193	2.19704	0.824305	1.79662	2.07507	1.05521	2.59514	1.60736	0.838938	0.773575	1.59518	0.394037	0	0	0.554933	0.838013
Pn08196	2.66412	4.38777	3.09909	6.25238	5.12197	2.79431	3.56885	7.38363	5.9256	2.79465	2.7904	2.05082	1.84681	6.03489	4.90791	1.87346	3.35629	4.98089	5.32241	2.85892	4.17754	4.43827	4.99677	1.2324	2.57594	3.55978	3.03632	3.79116	3.45545	5.79665	1.25368	2.35432	3.6761	2.35756	2.35874	6.88521	3.11066	3.86084
Pn08192	0.415184	0.327199	0.687876	0.441998	0.977807	0.60008	0.108134	0.352399	1.44676	0	0.651105	0.721156	0.755459	0	0.576551	0.420761	0.103341	0	0.290309	0.052478	0.274997	0.264765	0.304432	0.102296	0.962118	0.135911	0.57965	1.91569	0.269243	0	1.79477	0.655428	0.222781	0.05118	0	3.28821	0.560629	1.03628
Pn08191	11.9413	5.7553	2.25115	19.8899	6.49965	0.409126	0	7.32761	0.269017	0.259791	8.83743	0	0.772581	0.2897	13.2664	0	1.69091	0	10.1682	0	0.773373	0.338457	13.0758	0	2.51444	0.347476	9.11388	0	0.275342	0.373078	8.34326	0	4.38571	0	0	38.5785	379.868	30.2857
Pn08188	0	0	0	0	0	0	0	0.062114	0	0	0.062597	0	0	0	0.152448	0.055625	0	0.06616	0	0	0	0.070007	0	0	0.226122	0.071872	0.076629	0.056282	0	0.128608	0.115056	0	0.058905	0.054082	0	0	0	0
Pn08185	4.1629	9.51292	10.7439	3.96748	5.67341	8.74385	11.1994	6.62519	10.6555	6.89548	7.12253	13.0375	7.7309	7.96546	7.22452	10.0188	9.66949	8.36277	6.3673	10.7414	8.61542	9.2343	6.61284	6.06923	9.24382	6.01766	6.78036	13.9133	7.08553	7.16339	0.408784	11.2642	6.421	8.87323	10.646	0.196687	7.18452	11.3863
Pn08183	18.9525	19.1653	17.1477	20.1886	20.1507	17.616	12.298	20.9087	20.0957	130.374	18.3516	16.5084	20.8977	208.486	18.4598	18.6046	20.8302	119.332	16.5029	17.9609	21.6351	53.5231	15.6173	32.7726	21.486	115.36	19.7209	16.748	20.7958	118.495	11.9347	18.4971	28.6582	26.6265	20.6568	78.7808	15.1609	42.5021
Pn08181	1.36649	1.10763	1.29354	2.28548	1.63464	1.12847	0.406689	1.6017	1.05114	2.44816	2.50486	0.096869	1.06554	1.86441	2.57511	0.247286	1.74913	1.47065	2.18397	0.296078	0.258587	1.68047	1.62218	0.096199	0.703664	2.49207	1.09016	0	0.379764	2.68735	5.93161	0.088045	1.25691	0.09634	0.302902	0.073682	0.897029	1.23355
Pn08180	13.5176	9.82859	6.71957	21.0099	12.6089	5.88283	7.72359	13.9408	6.07868	9.47239	15.3547	11.0374	5.28987	12.8936	14.6094	10.2747	7.70632	11.498	16.0836	10.2519	8.37609	6.11798	6.3416	6.49976	5.05256	12.9902	9.28406	15.5941	6.99897	11.9417	25.5939	13.5714	8.24816	1.39655	7.26266	0.493019	10.9437	7.83673
Pn08179	0	5.20399	3.50666	1.68998	0	0	2.53574	2.57481	1.67622	4.3382	1.93107	4.72664	1.34789	6.0651	1.91041	3.75355	1.79111	0.191336	0	0.107006	0.070092	0.134969	0.206918	2.08582	0.10899	3.87985	1.47741	5.42539	2.19601	4.58726	0.110903	0	2.66882	0.312986	2.29632	0	2.17134	1.4911
Pn09601	0.084613	0	0.448404	0	0	0.597666	0.440557	0	1.12525	1.19016	0	0.083955	0	1.23103	0.058735	0.04287	0.336913	1.42779	0.118325	0.128319	0.336209	1.72626	0.165423	0	0.174267	1.27385	0.118125	0.260198	0.384037	2.28001	0.930514	0.305259	0.453936	0.125499	0	0	0.779052	6.07926
Pn08178	1.35194	1.60114	3.20216	3.92189	2.78714	3.1567	6.86816	3.19914	6.12242	3.55752	2.1496	4.14606	2.53381	3.35252	2.78686	2.49079	3.09934	1.97515	1.776	2.48513	2.496	4.70135	2.00233	1.00952	2.65782	6.16759	3.54601	2.81351	5.8438	1.29592	0.429049	6.87256	1.18682	0.567345	1.91091	0.185937	2.70801	6.6857
Pn08177	0	0.242589	0.127485	0.204765	0.201384	0.247149	0.501018	0.21774	0.121876	0.706183	0.219446	1.52753	0.350053	0.174997	0.267152	1.16986	0.287316	0.231911	0.13453	1.60494	0.509713	0.981465	0.517253	0.56888	0.445831	0.818703	0.53722	2.71225	0.374286	0.16906	0.705535	0.867744	0.619387	0	0.597179	0	0.208065	0.113118
Pn08174	1.52618	0.893508	1.44507	0.928617	2.11099	1.12054	1.53336	1.11033	1.31244	6.20375	3.48122	4.4366	1.71921	5.85173	3.86051	5.9107	1.24821	5.19052	2.13431	8.37787	2.09402	6.32655	2.71783	15.1482	3.25609	6.28098	3.42445	1.73267	2.1209	6.89683	0.514163	5.31054	2.10591	13.0524	10.134	0.739528	1.64743	5.85356
Pn08173	11.5146	14.765	29.3464	13.0242	13.8042	32.3289	32.5206	12.0844	29.5247	53.5585	15.1117	39.2189	31.3006	39.9326	23.5904	47.7265	45.2254	40.3239	21.9507	40.8564	45.0872	36.2741	15.4737	17.9389	34.1256	50.7198	16.9748	38.7979	33.3789	48.9127	40.9492	30.2976	35.1467	19.0288	30.2214	1.54764	17.8651	27.4041
Pn08169	1.17357	1.67041	1.9557	0.885679	1.82264	0.729169	1.0642	1.67092	1.67784	1.7592	1.20914	1.65253	1.14767	0.550674	0.99849	1.1508	1.35657	1.50575	1.95878	1.60743	1.25346	1.35149	1.70221	0.746321	1.44236	2.1309	1.69121	1.59083	1.52177	1.24188	0.75316	2.18508	1.34034	0.524724	1.29598	1.71959	0.287416	0.870624
Pn08977	2.01991	0.975315	0	1.00586	1.25951	5.96116	0.268533	1.36186	1.85078	4.83627	0.245106	0	1.45941	12.7403	0.477336	0	0	3.21167	0	0	0	11.4535	0.336094	0	0	4.55736	0.359994	0	1.89491	5.74003	0.090029	0	0	0	0	0	3.53735	17.0556
Pn08168	6.60503	8.90048	9.22176	6.76245	7.12465	13.3433	9.50683	6.6761	13.5436	14.9916	7.01581	6.40535	8.99051	10.5488	5.81115	6.33597	10.9933	9.96717	6.34591	5.65903	6.07789	10.2887	6.21089	5.41644	7.42568	9.4406	6.33532	6.46201	13.34	8.80169	4.75501	6.27651	9.90172	6.76508	8.44572	5.17416	4.30465	10.0128
Pn08166	2.32284	4.1844	4.91213	4.35809	2.89453	3.55313	3.5728	2.69133	3.50457	6.09188	4.6676	10.4858	4.36113	5.03198	4.14762	10.7617	7.10355	4.53332	3.09373	8.10933	7.03366	4.51476	3.08215	3.59727	3.70261	4.92473	4.01517	13.3844	6.74301	3.75816	0.811574	5.2388	6.35111	0.217956	2.39876	4.58465	3.04399	1.97934
Pn08164	1.93356	3.47275	3.80652	1.74746	2.51463	2.78593	2.93086	3.11651	3.7877	5.52256	3.47475	2.32676	3.55438	5.75839	3.41793	2.31597	2.85877	4.59096	3.44151	2.48863	3.88129	4.78346	4.01023	2.07868	2.65546	5.14104	2.78137	2.82424	2.43204	4.59935	4.91414	3.43601	3.52172	0.692096	3.08327	7.85298	2.90602	3.57178
Pn08162	8.33601	8.89644	14.3665	11.3946	11.4861	11.3586	13.4464	10.2398	16.9885	11.1698	11.6179	14.0818	12.0191	13.6231	13.2644	10.6885	12.2758	13.571	15.2452	15.2777	18.2212	15.2733	16.7916	4.70356	15.3404	11.2929	11.9375	18.4204	15.7139	11.9369	5.00824	15.4304	10.5555	2.09657	7.03431	5.7748	24.8768	22.1364
Pn08158	0	0.099311	0	0.08378	0	0	0	0	0.049879	0	0.089856	0	0	0	0	0	0	0	0	0	0	0	0.0385	0	0.081117	0	0	0	0	0	0	0	0	0	0	0	0.597797	0.417877
Pn08157	7.37155	16.0009	67.1399	16.481	13.2274	24.4888	44.2143	25.5635	67.6564	25.3871	33.99	56.3916	43.6892	4.59854	4.53344	7.15046	6.65782	25.8319	45.9479	34.7676	64.7294	20.8857	19.1499	2.38705	34.8157	25.3722	21.392	21.0021	43.98	6.47735	2.9798	24.6044	15.2005	12.5115	39.6666	23.7452	59.4831	22.6306
Pn08155	0.663335	0.152094	5.27724	0.12848	0.946853	6.89736	12.1295	0.341221	4.58659	5.75806	0.275087	5.6877	5.41428	5.37817	0.335035	4.03383	4.26335	2.83503	0	6.34239	3.35555	10.6159	0.176888	0.356554	7.88856	6.16004	0.589357	12.4314	7.97866	4.52168	0.569037	7.83454	4.98389	1.1866	4.66453	4.26625	0.454909	6.57123
Pn08153	2.37917	2.68458	1.82655	2.26811	1.70401	2.97737	4.82905	2.6216	2.69877	11.1914	1.71361	3.48125	3.34263	17.5512	2.78296	2.72869	1.80804	10.4155	2.10142	3.03932	2.65449	7.74773	2.08148	3.33164	3.03115	9.75794	2.36021	2.63292	3.97963	12.2501	2.88876	4.85813	2.41936	5.10948	5.03366	14.128	4.248	9.45726
Pn08152	35.2377	73.7679	83.0031	27.0569	34.6792	57.6093	63.7411	39.7806	61.2359	29.4121	30.5415	59.8666	39.0863	32.3345	28.4214	64.3365	48.234	26.8965	21.8638	40.5213	48.831	2.04933	1.23978	2.91375	1.56725	0.885784	1.29792	5.03034	1.31584	0.594033	0.354902	2.36445	2.17781	55.2484	113.286	73.3124	57.7941	71.8274
Pn08151	4.28651	3.3263	3.2054	7.02222	4.19924	3.38935	3.89368	5.0998	3.96983	11.232	5.64087	9.71013	5.93351	21.0001	5.41875	4.67841	5.63587	7.68431	7.0705	10.8921	14.9246	7.28996	5.64164	0.162477	3.50933	24.8993	3.14575	6.08621	4.63316	26.72	0.115202	5.70135	23.1201	0	0	4.059	13.227	13.8335
Pn08150	0	0	0	0	0	0	0	0	0	0	0	0	0	0	0	0	0	0	0	0	0	0	0	0	0	0	0	0.047292	0.059825	0	0	0	0	0	0	0	0	0
Pn08147	9.32204	7.71275	5.34806	12.2181	10.8459	6.84105	3.20686	8.47767	6.43036	3.66485	11.725	6.35896	3.83571	4.69229	13.8084	6.03041	8.32678	3.16012	9.60255	4.96484	4.96083	3.29002	10.8618	4.63522	5.52839	3.4323	10.574	4.13785	2.96819	4.1931	13.5552	3.71592	6.7872	6.1738	3.88166	0.377696	7.84532	5.54007
Pn08146	0.125855	0.158719	0	0	0	0	0	0	0	0	0	0	0	0	0	0	0	0	0	0	0	0	0	0.12402	0.194461	0.082416	0.087859	0	0	0	0.791859	0	0	0	0	0	0	0.221033
Pn08145	8.99714	8.50755	9.57085	10.4001	13.537	8.72202	11.6669	11.455	13.9162	13.1745	11.3479	15.2369	7.55423	17.3858	12.191	12.6238	7.75074	21.324	17.8445	11.0208	12.8336	15.0579	19.4508	4.30609	13.1853	13.1945	13.0438	19.2882	8.91896	17.7878	9.78628	11.158	10.5357	7.56857	16.1313	6.60547	10.8674	14.5417
Pn08142	0.810302	0.408861	1.6131	0.345839	0.25449	1.14638	0.676207	0.550182	1.02819	0	0	0.241513	0.393458	0.147623	0.45043	0.164288	0.645712	0.195383	0.566624	0.163941	1.18128	0	0.317006	0	0.667898	0	1.01828	0.5821	0.315425	0	0	0.292534	0.696058	0	0	0	0	0.09438
Pn08140	4.22438	7.02888	4.74516	3.49967	3.07077	6.48417	5.86967	4.97987	6.39577	5.45823	4.08166	4.95106	5.55234	4.91195	3.34108	3.74625	6.07581	7.56766	3.93847	3.50067	4.43066	6.58617	5.85139	3.70043	5.01595	4.76383	6.96284	3.85098	5.55561	5.43046	2.76796	3.54653	4.84892	0.981774	4.17704	3.62248	4.93415	5.77746
Pn08138	180.773	93.8581	17.6047	59.7975	174.533	80.0782	133.396	84.8896	93.1593	63.6593	356.801	110.95	54.4063	43.0323	215.564	388.384	34.8516	79.5404	205.731	242.411	52.1577	135.355	53.1274	2097.07	94.2987	51.252	328.739	102.073	125.702	74.6462	263.388	223.986	31.8163	2331.69	813.647	62.7132	48.3552	149.397
Pn08137	2.30611	1.08201	4.26536	1.25624	3.36819	3.99653	1.84391	1.82081	3.60203	2.69092	3.48647	4.95074	2.40719	3.12268	3.20255	4.5112	3.04362	3.87879	6.15002	4.23002	4.76009	3.00976	3.98496	1.47992	4.03227	3.65177	3.89352	6.70914	3.06062	2.89032	5.39598	6.09595	4.8923	1.90307	3.15822	3.55818	4.16921	2.70733
Pn08136	0.156631	0	0	0	0	0.26831	0	0	0	0.06389	0.178642	0	0.126669	0	0	0	0.103963	0	0	0.105588	0.138327	0.13318	0.204177	0	0	0.13673	0	0	0.135432	0.061169	0.273576	0.094197	0.280154	0	0	0	0.451162	0.245276
Pn08132	2.48708	3.01964	3.78385	2.6465	2.79602	3.54951	2.92614	3.17953	5.19266	2.92988	3.3621	3.70209	4.07789	3.43477	2.74977	2.7537	4.67677	3.60846	3.99329	3.63227	4.27044	3.28908	2.83655	3.44997	2.79846	3.5577	2.5077	3.82453	4.71865	3.72323	2.75021	4.81899	3.26182	2.3202	2.57454	0.487099	1.54492	1.78823
Pn08127	1.16917	0.897355	0.53899	0	0.851332	1.56733	0.953204	0.115057	0.901741	1.18182	0.985627	1.41268	0.493298	1.94215	0.494123	1.03032	1.0122	1.28676	1.35068	0.976615	0.875397	1.68564	1.8388	0.651294	0.523541	1.53089	0.85164	0.729691	0.263717	1.42935	0.958827	0.733686	0.654625	0.702037	0	0.230119	1.31831	1.3737
Pn08124	1.89643	2.80408	3.03548	3.62392	2.05364	2.94199	5.79428	3.62624	5.05792	4.404	3.57953	9.61052	2.53929	5.00019	2.72525	5.10372	4.88415	5.99127	6.58467	11.508	10.0509	4.83901	2.74964	2.44868	6.66895	4.71082	3.28693	10.196	3.98713	4.36712	8.43591	6.37254	8.07265	1.92744	2.82893	2.5559	7.74088	13.8867
Pn08123	1.63257	2.4548	1.49879	2.1409	2.16904	1.61406	0.785363	1.5633	1.75134	3.22878	2.64946	0.872839	1.75235	2.40029	0.697759	1.27284	0.937905	1.74094	1.22938	1.71457	1.91345	1.522	1.96472	4.64067	1.29359	3.86515	3.06839	1.03046	2.36212	2.57481	0.5926	0.736496	0.404396	1.0495	1.35908	0.188909	1.0143	1.87477
Pn08122	3.74487	0.683425	168.547	7.44736	2.37249	85.8967	3.38765	2.45364	115.371	5.42603	6.74409	126.17	125.694	19.2727	31.4738	349.146	282.173	3.86063	45.1348	455.832	323.942	4.46174	1.15613	173.567	78.8614	21.8067	0.206379	274.575	431.299	17.088	7.95097	378.428	216.586	31.3655	48.6204	62.7802	20.615	18.3318
Pn08121	2.16342	5.27757	5.79603	3.60355	2.55979	3.86633	6.41715	5.21608	6.43472	5.92638	3.64771	9.14784	4.33534	3.42199	3.3957	5.71921	5.47803	9.01352	7.95815	8.4644	9.71833	7.91692	7.17244	1.76144	7.02308	3.01723	3.47996	9.64322	4.33054	4.46316	0.197089	4.58158	4.23926	1.30041	2.19026	0.071039	5.44369	5.47657
Pn08117	1.35639	1.20708	0.475639	1.61237	1.50318	0.819688	0.913863	1.30932	1.26306	0.780642	1.27417	0.395808	0.919203	0.362721	1.55071	0.485096	1.38989	0.817431	1.00419	0.564656	0.951078	1.11907	1.36488	0.550519	0.944868	0.835589	0.891108	0.817813	1.13811	0.701086	0.584887	0.539701	0.984475	0.315795	0.372268	0.060371	2.98379	1.48118
Pn08115	2.6515	2.96378	2.39707	2.5678	3.28014	3.63989	1.63288	3.81902	3.51393	1.84425	4.6045	2.6923	2.92461	3.40015	5.02203	1.83229	3.24029	2.17927	5.64639	2.43768	3.59273	2.22932	4.36022	2.316	3.60015	2.44652	3.70196	3.46106	2.4232	1.83566	8.5928	2.88154	3.29872	2.60874	2.05099	0.544255	4.61093	3.35398
Pn08746	0.086684	0	0.172276	0	0.090729	0.278327	0.270818	0	0.329387	0	0	0	0.157695	0.157653	0.120348	0.04392	0.172583	0.417929	0.121221	0.175283	0.114815	0	0.254213	0.085439	0	0.340452	0.060509	0	0	0	0.181591	0.078184	0.093011	0.128534	0.269387	0.06553	0.187738	0.510345
[truncated: 49,701 more rows]

## Sheet: FPKM_all_Matrix
Supplementary Table 21: Levels of gene expression (FPKM) of all transcripts in 11 different tissues with the three biological replicates in P. notoginseng
[truncated: 51,041 more rows]
