# Supplementary material for: SMRT- and Illumina-based RNA-seq analyses unveil the ginsinoside biosynthesis and transcriptomic complexity in Panax notoginseng
Source: Sci Rep. 2020 Sep 17;10:15310. doi: 10.1038/s41598-020-72291-1 (PMC7499265; doi:10.1038/s41598-020-72291-1)
Supplement: Supplementary file 7 — Supplementary table 22. [file 41598_2020_72291_MOESM7_ESM.xlsx]

## Sheet: Sheet1
Supplementary Table 22: Statistical tests of differential expression of genes involved the ginsenoside biosynthesis with the three biological replicates in P. notoginseng.
Gene	F_2_vs_F_3_logFC	F_2_vs_F_3_logCPM	F_2_vs_F_3_PValue	F_2_vs_F_3_FDR	F_2_vs_L_1_logFC	F_2_vs_L_1_logCPM	F_2_vs_L_1_PValue	F_2_vs_L_1_FDR	F_2_vs_L_2_logFC	F_2_vs_L_2_logCPM	F_2_vs_L_2_PValue	F_2_vs_L_2_FDR	F_2_vs_L_3_logFC	F_2_vs_L_3_logCPM	F_2_vs_L_3_PValue	F_2_vs_L_3_FDR	F_2_vs_R_1_logFC	F_2_vs_R_1_logCPM	F_2_vs_R_1_PValue	F_2_vs_R_1_FDR	F_2_vs_R_2_logFC	F_2_vs_R_2_logCPM	F_2_vs_R_2_PValue	F_2_vs_R_2_FDR	F_2_vs_R_3_logFC	F_2_vs_R_3_logCPM	F_2_vs_R_3_PValue	F_2_vs_R_3_FDR	F_2_vs_S_1_logFC	F_2_vs_S_1_logCPM	F_2_vs_S_1_PValue	F_2_vs_S_1_FDR	F_2_vs_S_2_logFC	F_2_vs_S_2_logCPM	F_2_vs_S_2_PValue	F_2_vs_S_2_FDR	F_2_vs_S_3_logFC	F_2_vs_S_3_logCPM	F_2_vs_S_3_PValue	F_2_vs_S_3_FDR	F_3_vs_L_1_logFC	F_3_vs_L_1_logCPM	F_3_vs_L_1_PValue	F_3_vs_L_1_FDR	F_3_vs_L_2_logFC	F_3_vs_L_2_logCPM	F_3_vs_L_2_PValue	F_3_vs_L_2_FDR	F_3_vs_L_3_logFC
ACAT_Pn41793	-0.670289	2.9394	0.230408	1	0.242769	2.41967	0.867222	1	5.07764	2.05059	0.000492515	0.00430768	5.05004	2.03552	0.000500263	0.00798647	4.97872	2.03673	0.000491057	0.00402869	2.33122	2.16291	0.0130223	0.0639526	2.30614	2.13941	0.0131848	0.108678	1.18096	2.31656	0.143866	0.47261	1.78472	2.21028	0.035389	0.194897	2.36844	2.16389	0.00745773	0.0575605	0.911473	2.71372	0.240216	0.846569	5.74615	2.44504	1.95e-06	2.98e-05	5.71685
ACAT_Pn16798	-0.368791	1.66361	1	1	-0.444942	1.56361	1	1	1.16035	1.41191	0.625098	1	1.11092	1.40974	0.625276	1	0.978059	1.40176	0.625064	0.982449	-0.535788	1.66128	1	1	-0.860492	1.74282	0.508613	0.963951	0.384767	1.49937	1	1	0.31919	1.49505	1	1	1.18402	1.41385	0.62513	1	-0.0696478	1.63862	1	1	1.52028	1.49795	0.375159	0.794254	1.46734
ACAT_Pn16988	-0.13187	6.23491	0.667121	1	0.632727	5.65504	0.231615	0.800274	0.399005	5.90682	0.198898	0.574842	0.274585	5.92865	0.57002	0.989475	0.559492	5.74353	0.0421149	0.176126	0.492467	5.8639	0.122826	0.374959	0.376025	5.88498	0.500461	0.963951	0.905467	5.73103	0.00297621	0.0232499	0.420485	5.8723	0.235043	0.713225	0.62643	5.83133	0.072344	0.321043	0.777612	5.7388	0.136963	0.644373	0.522399	5.98462	0.0946602	0.334946	0.388183
ACAT_Pn03703	-1.12203	1.87471	0.344037	1	-1.33337	1.79217	0.361571	0.944548	3.09794	1.31803	0.250098	0.645582	3.07282	1.31198	0.250277	0.693686	3.00821	1.30744	0.250064	0.613529	1.15093	1.41224	0.625103	0.975385	1.1284	1.39622	0.625305	1	3.10887	1.31796	0.250089	0.656323	3.07748	1.31356	0.250131	0.720795	3.11022	1.31972	0.25013	0.698105	-0.220407	2.0306	1	1	4.21395	1.65531	0.0156669	0.0822925	4.18571
ACAT_Pn10920	-0.628676	7.87525	0.0516331	1	-0.236782	7.40147	0.832393	1	4.65178	6.52979	3.83e-27	9.18e-25	1.6187	6.83055	0.0632448	0.316818	4.15924	6.46909	9.36e-32	1.47e-29	1.31933	6.93608	0.000101479	0.000953635	1.94587	6.76133	0.0027682	0.0329633	1.70515	6.85705	8.89e-06	0.000148072	2.54858	6.66834	1.54e-10	8.86e-09	1.96944	6.80092	1.22e-05	0.000248359	0.409123	7.72909	0.715184	1	5.26679	7.12188	5.29e-31	2.03e-28	2.20609
ACAT_Pn02056	-0.610622	2.54402	0.40551	1	-0.0893172	2.19053	1	1	2.62838	1.86849	0.021565	0.108578	0.338805	2.16606	1	1	4.46839	1.788	0.00783132	0.0447343	1.30843	1.99573	0.146329	0.42026	2.59517	1.84717	0.0394066	0.233259	0.967278	2.05342	0.267218	0.682042	1.27335	1.99055	0.227012	0.697409	0.672162	2.11272	0.424522	0.928457	0.531951	2.41388	0.620701	1	3.23102	2.15843	0.00184669	0.0138373	0.926954
ACAT_Pn04983	-0.307133	2.7007	0.701561	1	1.02869	2.1807	0.303222	0.870308	0.586175	2.36411	0.481206	0.933344	0.343225	2.40747	0.824449	1	0.829438	2.25636	0.332663	0.737062	1.33143	2.21588	0.118848	0.367421	0.758016	2.32116	0.482307	0.963951	1.74325	2.16359	0.0575758	0.246623	1.29569	2.20948	0.118949	0.4668	1.07197	2.26878	0.210749	0.64959	1.34787	2.32175	0.0974294	0.53524	0.88434	2.49537	0.286959	0.68062	0.637733
ACAT_Pn02920	-	-	-	-	-	-	-	-	-	-	-	-	-	-	-	-	-	-	-	-	-	-	-	-	-	-	-	-	-	-	-	-	-	-	-	-	-	-	-	-	-	-	-	-	-	-	-	-	-
ACAT_Pn12411	-0.550031	4.71823	0.101072	1	-0.30126	4.35959	0.793093	1	3.97941	3.59999	1.49e-12	6.02e-11	1.74163	3.79997	0.0330071	0.204383	4.28302	3.55516	9.04e-13	2.89e-11	1.43633	3.8911	0.00037707	0.00305921	1.96741	3.75138	0.000149077	0.00304341	1.634	3.85929	2.18e-05	0.000330735	2.61462	3.6842	3.52e-08	1.32e-06	2.24873	3.75353	3.03e-07	9.51e-06	0.263024	4.62036	0.830329	1	4.52023	4.05158	6.99e-16	4.53e-14	2.25795
ACAT_Pn16705	-1.66476	1.50289	0.375146	1	-1.18284	1.30222	1	1	-	-	-	-	-0.166406	1.22022	1	1	-	-	-	-	-	-	-	-	-	-	-	-	-	-	-	-	-	-	-	-	-	-	-	-	0.449	1.55532	1	1	3.46378	1.40967	0.125096	0.401333	1.46734
HMGS_Pn14895	-0.323978	4.62117	0.43831	1	0.0490906	4.21346	0.965108	1	2.24361	3.77254	2.98e-06	4.29e-05	2.18092	3.74754	0.000145653	0.00293726	2.46651	3.69315	2.76e-07	4.22e-06	1.89309	3.82144	2.46e-05	0.000269076	2.09434	3.76007	0.000434432	0.00741602	0.907116	4.06203	0.0309481	0.153873	2.32571	3.74415	8.54e-06	0.00017676	1.83753	3.84164	0.000162203	0.00234084	0.389658	4.38176	0.569181	1	2.55516	4.01309	1.58e-07	2.97e-06	2.48939
HMGS_Pn13539	-0.180847	6.92702	0.658507	1	0.0397632	6.56816	0.966658	1	2.48407	6.02113	2.34e-09	5.86e-08	2.3087	6.00887	3.03e-05	0.000781883	2.2348	5.97381	4.04e-10	9.35e-09	2.38884	6.02613	7.13e-09	1.61e-07	2.7861	5.94601	9.72e-06	0.000303307	0.979095	6.3694	0.0291612	0.146809	2.24807	6.03347	3.03e-06	7.13e-05	2.05686	6.09764	0.000180662	0.00256674	0.24136	6.66977	0.786889	1	2.64921	6.17001	1.02e-09	2.84e-08	2.47406
HMGS_Pn50898	-0.168049	3.34805	0.776077	1	-0.0599023	3.09662	1	1	0.641792	2.9973	0.244097	0.645582	1.2686	2.81907	0.0782563	0.362245	0.420843	2.98465	0.500209	0.892296	0.864541	2.93272	0.122321	0.374959	1.46471	2.78313	0.0223572	0.158378	0.208664	3.14075	0.755807	1	0.960398	2.89959	0.0810081	0.355795	0.783097	2.9666	0.182904	0.593523	0.119666	3.16966	0.886573	1	0.801027	3.08109	0.109004	0.373434	1.42083
HMGS_Pn35827	-0.633957	2.0597	0.581348	1	-0.465528	1.85859	0.754398	1	0.51918	1.73404	0.726706	1	0.0914081	1.79836	1	1	-0.365974	1.86395	0.754012	1	0.508577	1.73417	0.726713	1	-0.834451	2.03882	0.582075	1	-0.131286	1.8704	1	1	0.473982	1.73035	0.726753	1	-0.58605	2.00151	0.774649	1	0.17557	2.03365	1	1	1.14301	1.93291	0.226891	0.601757	0.712925
HMGS_Pn24433	-0.707692	2.58594	0.308139	1	-0.760729	2.40601	0.265094	0.825328	0.644443	2.11	0.424382	0.882451	-0.0547795	2.26453	1	1	-0.524592	2.36057	0.647878	0.999443	-0.00867418	2.27072	1	1	-0.705295	2.47394	0.397342	0.903022	-0.648999	2.50035	0.28691	0.71466	0.350171	2.16018	0.790783	1	-0.645929	2.50451	0.405818	0.907241	-0.0418729	2.63803	1	1	1.34248	2.40612	0.0638853	0.248295	0.642431
HMGS_Pn27570	0.127601	2.54569	1	1	0.0819468	2.38963	1	1	1.04415	2.26951	0.210593	0.598271	0.341817	2.41289	0.829624	1	0.369364	2.35555	0.647878	0.999443	2.21936	2.1082	0.0225766	0.100258	2.19383	2.09633	0.0228032	0.16027	0.427484	2.41021	0.647981	1	1.29565	2.21392	0.210752	0.67103	1.07204	2.27002	0.144053	0.510855	-0.0314843	2.34574	1	1	0.908464	2.2175	0.302225	0.701484	0.204113
HMGS_Pn25305	0.447624	2.36978	0.647976	1	1.80747	2.00719	0.146963	0.623493	0.117762	2.40929	1	1	1.54096	2.09454	0.0930577	0.407298	1.90421	2.03931	0.0386712	0.165042	0.269603	2.36554	1	1	0.644501	2.23479	0.469466	0.963951	1.24568	2.16262	0.179927	0.54585	-0.0766507	2.44859	1	1	1.24864	2.16522	0.118946	0.456284	1.37587	1.83571	0.180466	0.744152	-0.337328	2.27022	0.80382	1	1.08383
HMGS_Pn16703	0.00612754	3.54582	1	1	0.352316	3.21291	0.502814	1	1.20522	3.10769	0.0168696	0.0889045	1.4328	3.03012	0.022697	0.157393	0.984433	3.09333	0.0536485	0.213685	1.47343	3.04802	0.00521126	0.0296998	1.29791	3.06217	0.0253863	0.172973	0.618788	3.26894	0.185119	0.55852	1.28975	3.07316	0.0141638	0.0955512	0.895921	3.19046	0.0765105	0.3348	0.359506	3.21301	0.488465	1	1.19048	3.10628	0.0240468	0.116687	1.41438
HMGS_Pn30927	-	-	-	-	-	-	-	-	-	-	-	-	-	-	-	-	-	-	-	-	-	-	-	-	-	-	-	-	-	-	-	-	-	-	-	-	-	-	-	-	-	-	-	-	-	-	-	-	-
HMGS_Pn39592	-0.126787	2.46069	1	1	-0.334945	2.3525	0.648869	1	0.54322	2.2187	0.607598	1	1.40866	2.04118	0.146887	0.529253	0.576269	2.15507	0.607475	0.982449	1.07765	2.1105	0.267279	0.616952	0.75283	2.14806	0.42529	0.933813	0.568128	2.21821	0.454932	0.915009	0.743184	2.16271	0.607718	1	0.818083	2.16694	0.302393	0.778353	-0.195361	2.3966	0.824496	1	0.661356	2.2689	0.454966	0.879407	1.52411
HMGS_Pn30917	-0.240375	1.9405	1	1	-0.164748	1.79081	1	1	-0.155619	1.87145	1	1	0.463723	1.72744	0.726965	1	0.313576	1.72441	1	1	-0.166491	1.87242	1	1	-0.834543	2.04045	0.582075	1	-0.589091	1.99915	0.774574	1	-0.2018	1.86737	1	1	-0.375293	1.93979	1	1	0.0860775	1.85566	1	1	0.0755604	1.93556	1	1	0.691904
HMGS_Pn31026	-0.394617	2.46213	0.664016	1	0.0804725	2.15109	1	1	0.186466	2.21779	1	1	0.592629	2.10162	0.606806	1	-0.377618	2.31229	0.814673	1	0.386242	2.16639	0.790729	1	-0.345249	2.35224	0.648891	1	-0.135637	2.32081	1	1	-0.0451034	2.26634	1	1	0.214433	2.22163	0.803892	1	0.485991	2.29672	0.632406	1	0.571845	2.36549	0.481193	0.897351	0.984363
HMGS_Pn29056	0.00595864	2.32185	1	1	-0.131139	2.19523	1	1	0.644375	2.11083	0.581384	1	0.586645	2.10319	0.581979	0.993043	0.730915	2.04349	0.581271	0.963232	1.30845	1.99397	0.226918	0.572449	1.28238	1.97866	0.227611	0.695339	-0.415044	2.41288	0.647981	1	0.349986	2.16372	1	1	0.672118	2.11218	0.424522	0.928457	-0.123614	2.19625	1	1	0.63014	2.11048	0.581375	0.966034	0.569315
HMGS_Pn40096	-	-	-	-	-	-	-	-	-	-	-	-	-	-	-	-	-	-	-	-	-	-	-	-	-	-	-	-	-	-	-	-	-	-	-	-	-	-	-	-	-	-	-	-	-	-	-	-	-
HMGS_Pn32741	-	-	-	-	-0.364924	1.1995	1	1	-	-	-	-	-	-	-	-	-	-	-	-	-	-	-	-	-	-	-	-	-	-	-	-	-	-	-	-	-	-	-	-	-	-	-	-	-	-	-	-	-
HMGS_Pn15356	-0.45448	3.98615	0.525254	1	6.33189	2.86127	4.27e-07	4.11e-05	0.317716	3.57385	0.491966	0.933344	0.639346	3.44047	0.42433	0.89863	2.33973	3.08232	7.82e-05	0.000773252	-0.0497202	3.71539	1	1	0.325553	3.55503	0.754403	1	2.57635	3.104	4.44e-05	0.000622042	0.169955	3.60476	0.753268	1	0.125519	3.66099	0.867783	1	6.79534	3.20574	9.74e-06	0.00062709	0.772336	3.81012	0.2884	0.680901	1.08582
HMGS_Pn30746	-1.29045	1.4158	0.625088	1	-1.70189	1.4052	0.6253	1	-	-	-	-	-0.166249	1.21631	1	1	-1.09822	1.31117	1	1	-0.130252	1.22035	1	1	-0.150633	1.20539	1	1	-0.899386	1.31875	1	1	-	-	-	-	-0.100384	1.22149	1	1	-0.438141	1.56872	0.687871	1	3.09169	1.31763	0.250096	0.622016	1.09629
HMGS_Pn48786	-0.783635	1.32268	1	1	-	-	-	-	-	-	-	-	-	-	-	-	-	-	-	-	-0.929127	1.31998	1	1	-0.15054	1.2034	1	1	-	-	-	-	-0.157891	1.21504	1	1	-	-	-	-	2.47571	1.19412	0.500198	1	2.58895	1.21855	0.500064	0.897351	2.56413
HMGS_Pn39152	-0.783635	1.32268	1	1	-	-	-	-	-0.121731	1.21915	1	1	-0.166249	1.21631	1	1	-	-	-	-	-	-	-	-	-0.15054	1.2034	1	1	-	-	-	-	-0.157891	1.21504	1	1	-0.896891	1.32203	1	1	2.47571	1.19412	0.500198	1	0.645488	1.31811	1	1	0.595019
HMGS_Pn50431	-0.550491	2.16968	0.60756	1	0.978387	1.70297	0.453781	1	0.089588	1.93385	1	1	0.331302	1.86219	0.754359	1	0.178171	1.86153	1	1	0.377043	1.87107	0.754076	1	-0.401331	2.02681	0.777761	1	0.788305	1.80277	0.508046	0.935038	-0.204173	1.99041	1	1	-0.129901	1.99894	1	1	1.5373	1.89732	0.227581	0.841904	0.630177	2.10887	0.581375	0.966034	0.86904
HMGS_Pn37733	-	-	-	-	-	-	-	-	-	-	-	-	-	-	-	-	-	-	-	-	-	-	-	-	-	-	-	-	-	-	-	-	-	-	-	-	-	-	-	-	-	-	-	-	-	-	-	-	-
HMGS_Pn42244	0.512316	1.5039	1	1	0.0735514	1.4825	1	1	0.362151	1.49896	1	1	0.309308	1.49456	1	1	-0.349822	1.57383	1	1	0.352061	1.4995	1	1	-0.184211	1.57248	1	1	-0.125536	1.58232	1	1	0.319115	1.496	1	1	0.387521	1.50195	1	1	-0.415403	1.40003	1	1	-0.153594	1.41264	1	1	-0.207797
HMGS_Pn27232	-0.291281	1.80854	1	1	-0.457871	1.72313	0.727	1	-0.451289	1.80444	1	1	-0.208918	1.73244	1	1	-0.659888	1.79752	0.507982	0.892296	-0.16369	1.73526	1	1	-0.487881	1.79208	1	1	-0.427273	1.80629	1	1	0.178699	1.65672	1	1	0.249959	1.66226	1	1	-0.157469	1.79137	1	1	-0.16962	1.87166	1	1	0.0693661
HMGS_Pn09934	-	-	-	-	-	-	-	-	-	-	-	-	-	-	-	-	-	-	-	-	-	-	-	-	-	-	-	-	-	-	-	-	-	-	-	-	-	-	-	-	-	-	-	-	-	-	-	-	-
HMGS_Pn42347	0.00521054	1.41562	1	1	2.47299	1.1919	0.5002	1	0.657286	1.31809	1	1	0.609358	1.31364	1	1	2.51022	1.20843	0.500043	0.892296	-0.150809	1.41336	1	1	0.626273	1.30156	1	1	2.60518	1.21844	0.500059	0.935038	-0.182717	1.40656	1	1	-0.11624	1.41428	1	1	2.47571	1.19412	0.500198	1	0.645488	1.31811	1	1	0.595019
HMGS_Pn38392	0.00523105	1.41621	1	1	2.47304	1.19327	0.5002	1	-0.140916	1.41246	1	1	0.609418	1.31512	1	1	0.480082	1.30964	1	1	0.648131	1.31971	1	1	-0.174079	1.39406	1	1	0.677735	1.31976	1	1	0.618385	1.3142	1	1	2.60647	1.22104	0.500087	0.972484	2.47571	1.19412	0.500198	1	-0.153614	1.41203	1	1	0.595019
HMGS_Pn50376	-	-	-	-	-	-	-	-	-	-	-	-	-	-	-	-	-	-	-	-	-	-	-	-	-	-	-	-	-	-	-	-	-	-	-	-	-	-	-	-	-	-	-	-	-	-	-	-	-
HMGS_Pn43051	-	-	-	-	-	-	-	-	-	-	-	-	-	-	-	-	-	-	-	-	-	-	-	-	-	-	-	-	-	-	-	-	-	-	-	-	-	-	-	-	-	-	-	-	-	-	-	-	-
HMGS_Pn41001	-	-	-	-	-	-	-	-	-	-	-	-	-	-	-	-	-	-	-	-	-	-	-	-	-	-	-	-	-	-	-	-	-	-	-	-	-	-	-	-	-	-	-	-	-	-	-	-	-
HMGS_Pn05457	0.923208	1.80751	0.508042	1	1.79653	1.62171	0.219313	0.779176	2.07356	1.65693	0.125172	0.411334	1.22072	1.7263	0.289788	0.748186	3.91563	1.56753	0.0625537	0.239927	2.0638	1.65741	0.125181	0.374959	2.04053	1.63917	0.125534	0.492918	4.02272	1.57933	0.0313055	0.154025	1.23108	1.72647	0.289406	0.788239	2.09796	1.65863	0.125228	0.464258	0.898149	1.38595	0.625297	1	1.14821	1.41015	0.625096	0.990067	0.293214
HMGS_Pn12467	-0.891515	3.34555	0.0508609	1	-1.0245	3.17729	0.0725346	0.409359	0.581441	2.69333	0.442881	0.90768	-0.103733	2.89121	1	1	-0.68452	3.05442	0.200345	0.552035	0.202928	2.8032	0.855834	1	-0.769622	3.16476	0.200751	0.656277	-0.794343	3.21866	0.0970058	0.35999	0.4002	2.72372	0.572534	1	-0.50022	3.08976	0.338421	0.832521	-0.116217	3.49901	0.923285	1	1.4638	3.15465	0.00642853	0.0398166	0.786379
HMGS_Pn37786	-	-	-	-	-	-	-	-	-	-	-	-	-	-	-	-	-	-	-	-	-	-	-	-	-	-	-	-	-	-	-	-	-	-	-	-	-	-	-	-	-	-	-	-	-	-	-	-	-
HMGS_Pn30835	-0.875921	1.58551	0.68761	1	-	-	-	-	0.657273	1.31772	1	1	-0.192409	1.40759	1	1	-	-	-	-	0.648106	1.319	1	1	-0.174168	1.39199	1	1	-	-	-	-	0.618349	1.31315	1	1	-0.626436	1.50206	1	1	3.33983	1.37995	0.125297	0.609743	1.52032	1.49739	0.375159	0.794254	0.66475
HMGS_Pn46365	-	-	-	-	-	-	-	-	-	-	-	-	-	-	-	-	-	-	-	-	-	-	-	-	-	-	-	-	-	-	-	-	-	-	-	-	-	-	-	-	-	-	-	-	-	-	-	-	-
HMGS_Pn37273	-1.29048	1.41651	0.625088	1	-	-	-	-	-0.91997	1.32002	1	1	-0.166258	1.21651	1	1	-1.09823	1.31132	1	1	-0.929127	1.31998	1	1	-0.951026	1.30325	1	1	-0.102739	1.21971	1	1	-0.157891	1.21504	1	1	-0.896903	1.32236	1	1	2.97155	1.29096	0.250297	0.846569	0.349134	1.5004	1	1	1.09633
HMGS_Pn32574	-	-	-	-	-	-	-	-	-	-	-	-	-	-	-	-	-	-	-	-	-	-	-	-	-	-	-	-	-	-	-	-	-	-	-	-	-	-	-	-	-	-	-	-	-	-	-	-	-
HMGS_Pn38278	-	-	-	-	-	-	-	-	-	-	-	-	-	-	-	-	-	-	-	-	-	-	-	-	-	-	-	-	-	-	-	-	-	-	-	-	-	-	-	-	-	-	-	-	-	-	-	-	-
HMGS_Pn38830	-0.501571	1.5033	1	1	2.47304	1.19327	0.5002	1	0.657302	1.31858	1	1	0.609418	1.31512	1	1	2.51023	1.2089	0.500043	0.892296	0.648131	1.31971	1	1	0.626315	1.30256	1	1	2.60519	1.21889	0.500059	0.935038	0.618385	1.3142	1	1	0.680272	1.3216	1	1	2.9715	1.28965	0.250297	0.846569	1.14821	1.41015	0.625096	0.990067	1.09625
HMGS_Pn28597	1.50585	2.22316	0.0770854	1	4.82325	1.93677	0.00198851	0.0326634	0.239108	2.45235	0.824033	1	4.93711	1.97406	0.00115867	0.0157612	4.86701	1.97731	0.000981187	0.00739286	0.081211	2.49898	1	1	1.6837	2.13165	0.0617558	0.321991	4.9776	1.99082	0.000982939	0.00905735	0.0446058	2.49049	1	1	3.05288	2.05109	0.00345111	0.0309642	3.33987	1.38099	0.125297	0.609743	-1.27039	2.05827	0.267246	0.648335	3.43675
HMGS_Pn36133	-	-	-	-	-	-	-	-	-	-	-	-	-	-	-	-	-	-	-	-	-	-	-	-	-	-	-	-	-	-	-	-	-	-	-	-	-	-	-	-	-	-	-	-	-	-	-	-	-
HMGS_Pn19824	-0.242423	3.27621	0.668956	1	0.173895	2.91975	0.884522	1	-0.164295	3.16682	0.878555	1	0.262811	2.98568	0.788037	1	-0.317104	3.13498	0.533435	0.923781	-0.175709	3.169	0.881358	1	-0.499117	3.28022	0.375714	0.878885	-0.0697533	3.1444	1	1	0.0893615	3.04624	1	1	-0.0674205	3.14392	1	1	0.430238	3.03306	0.590502	1	0.0707883	3.27125	0.888283	1	0.500715
HMGS_Pn48118	-	-	-	-	-	-	-	-	-	-	-	-	-	-	-	-	-	-	-	-	-	-	-	-	-	-	-	-	-	-	-	-	-	-	-	-	-	-	-	-	-	-	-	-	-	-	-	-	-
HMGS_Pn50326	-	-	-	-	-	-	-	-	-	-	-	-	-	-	-	-	-	-	-	-	-	-	-	-	-	-	-	-	-	-	-	-	-	-	-	-	-	-	-	-	-	-	-	-	-	-	-	-	-
HMGS_Pn20412	-0.240375	1.9405	1	1	0.216051	1.71528	1	1	-0.402735	1.9365	1	1	0.976025	1.65222	0.453729	0.920811	0.313575	1.72438	1	1	0.508586	1.73388	0.726713	1	-0.439776	1.92212	1	1	-0.131409	1.87308	1	1	0.0968486	1.8	1	1	-0.128389	1.87527	1	1	0.466786	1.78357	1	1	-0.171625	1.99824	1	1	1.20465
HMGS_Pn34069	-	-	-	-	-	-	-	-	-	-	-	-	-	-	-	-	-	-	-	-	-	-	-	-	-	-	-	-	-	-	-	-	-	-	-	-	-	-	-	-	-	-	-	-	-	-	-	-	-
HMGS_Pn26094	-	-	-	-	-	-	-	-	-	-	-	-	-	-	-	-	-	-	-	-	-	-	-	-	-	-	-	-	-	-	-	-	-	-	-	-	-	-	-	-	-	-	-	-	-	-	-	-	-
HMGS_Pn36938	-	-	-	-	-	-	-	-	-	-	-	-	-	-	-	-	-	-	-	-	-	-	-	-	-	-	-	-	-	-	-	-	-	-	-	-	-	-	-	-	-	-	-	-	-	-	-	-	-
HMGS_Pn23445	-0.501606	1.5031	1	1	-0.421788	1.39105	1	1	2.59484	1.21859	0.500065	0.933344	0.609196	1.31736	1	1	2.51022	1.20843	0.500043	0.892296	-0.150767	1.41224	1	1	-0.174693	1.40584	1	1	-0.629221	1.50018	1	1	2.57552	1.21439	0.500087	0.999483	-0.116228	1.41398	1	1	0.0807121	1.47671	1	1	3.09169	1.31763	0.250096	0.622016	1.09608
HMGS_Pn49920	-	-	-	-	-	-	-	-	-	-	-	-	-	-	-	-	-	-	-	-	-	-	-	-	-	-	-	-	-	-	-	-	-	-	-	-	-	-	-	-	-	-	-	-	-	-	-	-	-
HMGS_Pn37929	-	-	-	-	-	-	-	-	-	-	-	-	-	-	-	-	-	-	-	-	-	-	-	-	-	-	-	-	-	-	-	-	-	-	-	-	-	-	-	-	-	-	-	-	-	-	-	-	-0.179628
HMGS_Pn33846	-	-	-	-	-	-	-	-	-	-	-	-	-	-	-	-	-	-	-	-	-	-	-	-	-	-	-	-	-	-	-	-	-	-	-	-	-	-	-	-	-	-	-	-	-	-	-	-	-
HMGS_Pn45852	-	-	-	-	-	-	-	-	-	-	-	-	-	-	-	-	-	-	-	-	-	-	-	-	-	-	-	-	-	-	-	-	-	-	-	-	-	-	-	-	-	-	-	-	-	-	-	-	-
HMGS_Pn15565	-	-	-	-	-	-	-	-	-	-	-	-	-	-	-	-	-	-	-	-	-	-	-	-	-	-	-	-	-	-	-	-	-	-	-	-	-	-	-	-	-	-	-	-	-	-	-	-	-
HMGS_Pn26055	-	-	-	-	-	-	-	-	-	-	-	-	-	-	-	-	-	-	-	-	-	-	-	-	-	-	-	-	-	-	-	-	-	-	-	-	-	-	-	-	-	-	-	-	-	-	-	-	-
HMGS_Pn29335	-	-	-	-	-	-	-	-	-	-	-	-	-	-	-	-	-	-	-	-	-	-	-	-	-	-	-	-	-	-	-	-	-	-	-	-	-	-	-	-	-	-	-	-	-	-	-	-	-
HMGS_Pn18916	-0.291279	1.80847	1	1	0.441963	1.55655	1	1	0.734414	1.58139	0.687623	1	0.680822	1.57477	0.687845	1	1.34755	1.48814	0.375107	0.786875	0.212998	1.66033	1	1	-0.188824	1.71127	1	1	0.247056	1.66039	1	1	-0.497084	1.80062	1	1	-0.126184	1.73661	1	1	0.742084	1.63369	0.687871	1	1.01674	1.65897	0.453334	0.879407	0.959814
HMGS_Pn23271	-0.335991	2.62634	0.725365	1	4.70241	1.87958	0.00198851	0.0326634	0.280933	2.36271	0.814748	1	1.16963	2.151	0.221734	0.66656	1.90422	2.03996	0.0386712	0.165042	-0.173098	2.5004	0.832067	1	0.156716	2.37299	1	1	2.9288	1.99322	0.00638207	0.0435864	-0.076633	2.44902	1	1	0.145983	2.41392	1	1	5.04717	2.05414	0.00192056	0.0370083	0.614067	2.49592	0.443448	0.875136	1.52054
HMGR_Pn27761	0.616686	7.36992	0.0678336	1	-0.0808259	7.43429	0.956746	1	7.30269	6.59694	1.51e-35	8.18e-33	5.43895	6.58129	2.38e-14	6.99e-12	8.41248	6.51254	5.42e-44	2.1e-41	4.20892	6.6525	3.15e-21	4.09e-19	3.48726	6.6715	0.00109962	0.015928	5.70443	6.62468	3.87e-32	1.83e-29	7.75606	6.57063	2.88e-30	2.32e-27	8.63187	6.59891	2.9e-33	3.37e-30	-0.680715	7.17303	0.642778	1	6.67284	6.0026	5.64e-30	1.95e-27	4.80037
HMGR_Pn35000	0.874096	4.249	0.0115889	1	-0.268045	4.4777	0.622712	1	0.408772	4.34293	0.301293	0.725641	1.0223	4.10675	0.0623545	0.314899	0.158234	4.34183	0.674131	1	-0.899555	4.9763	0.0155881	0.0743769	-0.563673	4.76358	0.280223	0.765045	0.0693823	4.49005	0.8866	1	-0.346517	4.65074	0.361782	0.890409	0.0974642	4.48014	0.84507	1	-1.12903	4.15906	0.0210732	0.201812	-0.473129	3.94563	0.244045	0.622016	0.13671
HMGR_Pn31334	0.406498	4.56707	0.258154	1	1.49185	4.02731	0.0143676	0.138124	3.17278	3.93043	2.9e-11	9.83e-10	1.5978	4.11652	0.0109902	0.0926011	2.76781	3.91945	9.44e-10	2.08e-08	1.69088	4.12313	2.6e-05	0.00028333	1.21692	4.21176	0.0358551	0.219548	1.80639	4.112	3.91e-06	7.04e-05	2.26158	4.01222	4.92e-07	1.4e-05	1.73228	4.12669	8.73e-05	0.00136817	1.09635	3.77508	0.0822287	0.481584	2.75744	3.62252	1.96e-08	4.44e-07	1.16659
HMGR_Pn11984	0.45973	5.69695	0.184824	1	1.75094	5.07988	0.0172689	0.15672	3.42325	5.01293	4.9e-14	2.46e-12	2.26818	5.10504	0.000861564	0.0125028	3.67603	4.93737	2.14e-17	1.09e-15	1.75429	5.22802	2.13e-06	2.97e-05	1.32147	5.30546	0.0285592	0.189142	2.00612	5.19494	9.65e-07	1.98e-05	2.49095	5.08754	2.23e-08	8.72e-07	2.0364	5.18739	4.4e-05	0.000758798	1.30138	4.76366	0.0725413	0.447517	2.9543	4.62962	2.69e-11	9.55e-10	1.77964
HMGR_Pn26413	0.620618	4.33149	0.0933055	1	0.368253	4.21169	0.729392	1	7.38561	3.67094	9.13e-17	6.55e-15	4.07114	3.69586	2.19e-08	1.4e-06	7.28429	3.64385	1.35e-15	5.63e-14	4.12704	3.72359	3.9e-12	1.49e-10	3.43769	3.7256	1.79e-07	9.54e-06	4.16389	3.73166	2.26e-13	1.38e-11	7.36269	3.65527	1.02e-15	1.41e-13	5.472	3.69072	8.1e-15	1.02e-12	-0.237716	3.9255	0.860332	1	6.76545	3.17049	1.83e-12	7.66e-11	3.43857
HMGR_Pn31690	0.429716	3.606	0.3074	1	2.00715	3.05324	0.00189932	0.0318214	3.74354	3.01369	2.41e-07	4.27e-06	6.4518	2.92506	3.42e-09	2.76e-07	6.37851	2.93216	8.24e-09	1.6e-07	2.54662	3.09895	1.5e-05	0.000173751	1.85214	3.17839	0.00330665	0.0380995	2.12522	3.15737	7.15e-05	0.000949308	2.80879	3.063	4.55e-06	0.00010187	1.78135	3.21149	0.000407607	0.00515727	1.59025	2.80059	0.0232545	0.214789	3.30649	2.72258	5.83e-06	8.14e-05	6.01949
HMGR_Pn31429	0.54889	1.87464	0.75405	1	0.978608	1.69878	0.453781	1	4.0111	1.57859	0.0313114	0.146322	3.98438	1.56868	0.031423	0.197582	3.91563	1.5675	0.0625537	0.239927	4.00597	1.57841	0.0313147	0.129458	3.99365	1.55977	0.0314411	0.199726	2.09528	1.65782	0.125155	0.42558	3.98936	1.573	0.0313318	0.177091	4.02414	1.58017	0.0313314	0.174734	0.449	1.55532	1	1	3.46378	1.40967	0.125096	0.401333	3.43666
HMGR_Pn10310	0.616025	6.57138	0.0862734	1	-0.126007	6.6592	0.929998	1	7.79975	5.81256	1.24e-27	3.19e-25	5.72691	5.79074	4.17e-14	1.13e-11	7.60156	5.74685	2.21e-31	3.4e-29	4.37737	5.86097	1.88e-17	1.48e-15	3.27776	5.90255	0.00141391	0.0194899	5.84477	5.83893	6.21e-25	1.52e-22	9.7157	5.78497	1.5e-26	8.33e-24	9.74703	5.81216	3.86e-27	2.34e-24	-0.726051	6.40377	0.604044	1	7.17096	5.22965	2.19e-25	4.75e-23	5.09498
MK_Pn03210	0.00591352	2.11658	1	1	-1.18525	2.36182	0.272064	0.832375	1.48488	1.80414	0.179945	0.532646	0.540409	1.93404	0.549658	0.969522	0.386875	1.92553	1	1	0.288194	1.99752	0.774601	1	0.560611	1.92197	0.549745	0.998491	0.323784	1.99575	0.774574	1	1.44038	1.80027	0.180031	0.605814	0.624813	1.93739	0.549219	1	-1.18375	2.36096	0.261723	0.868376	1.47136	1.80244	0.179939	0.515472	0.523179
MK_Pn00171	-	-	-	-	-	-	-	-	-	-	-	-	-	-	-	-	-	-	-	-	-	-	-	-	-	-	-	-	-	-	-	-	-	-	-	-	-	-	-	-	-	-	-	-	-	-	-	-	-
MK_Pn02241	0.00452376	1.2238	1	1	-0.36487	1.20088	1	1	-	-	-	-	-	-	-	-	-	-	-	-	-	-	-	-	-	-	-	-	-	-	-	-	-	-	-	-	-	-	-	-	-0.35914	1.2006	1	1	-	-	-	-	-
MK_Pn23065	-	-	-	-	-	-	-	-	-	-	-	-	-	-	-	-	-	-	-	-	-	-	-	-	-	-	-	-	-	-	-	-	-	-	-	-	-	-	-	-	-	-	-	-	-	-	-	-	-
MK_Pn28108	-0.267386	2.84149	0.72059	1	-1.14124	3.0281	0.113765	0.547274	0.617981	2.49819	0.524072	0.951173	0.395517	2.53545	0.681757	1	0.236341	2.53051	0.831971	1	-0.27153	2.77213	0.711628	1	-0.473013	2.82415	0.486347	0.963951	0.333596	2.5824	0.839048	1	0.570106	2.49279	0.524272	1	0.20376	2.62291	1	1	-0.86265	3.10643	0.241305	0.846569	0.876465	2.6175	0.230268	0.606832	0.650164
MK_Pn19591	-0.450531	2.00086	0.774572	1	-1.52289	2.21897	0.135206	0.597216	0.519192	1.73439	0.726706	1	0.463575	1.73084	0.726965	1	0.31358	1.72435	1	1	-0.166509	1.87296	1	1	0.106039	1.7942	1	1	0.54296	1.73412	0.726692	1	1.78722	1.57652	0.218995	0.684184	1.05607	1.66158	0.45341	0.956343	-1.06859	2.31154	0.318309	0.939809	0.960124	1.86958	0.344064	0.757092	0.900863
MK_Pn04348	-	-	-	-	-	-	-	-	-	-	-	-	-	-	-	-	-	-	-	-	-	-	-	-	-	-	-	-	-	-	-	-	-	-	-	-	-	-	-	-	-	-	-	-	-	-	-	-	-
MK_Pn20264	0.189351	2.17032	1	1	-0.477858	2.2072	0.804246	1	0.780385	1.9961	0.388075	0.835045	0.424324	2.05185	1	1	0.569117	1.98566	0.77453	1	-0.170991	2.22032	1	1	-0.360923	2.26036	0.630262	1	0.804852	1.99507	0.388039	0.838746	0.435276	2.05064	0.77465	1	0.2628	2.11398	0.790781	1	-0.652301	2.15867	0.608323	1	0.583397	1.93449	0.549116	0.936645	0.224293
MK_Pn14672	-0.644872	4.19629	0.0683013	1	-1.58398	4.53298	0.0356742	0.258545	0.269591	3.69946	0.596236	1	0.142079	3.72206	0.87065	1	0.208391	3.62919	0.705481	1	-0.35431	3.95832	0.420881	0.822237	-0.390208	3.9551	0.464638	0.963951	-0.0208559	3.82312	1	1	0.381602	3.63776	0.42889	0.964658	0.461145	3.6407	0.29956	0.777012	-0.929221	4.71851	0.202625	0.800092	0.903476	4.0456	0.0211626	0.105813	0.76515
PMK_Pn16350	0.0278398	4.67354	1	1	0.444902	4.27217	0.379651	0.965181	0.884994	4.2723	0.0180963	0.0942353	0.252413	4.46906	0.635787	1	0.843066	4.20529	0.0191232	0.094392	0.75737	4.30914	0.0517365	0.194645	0.4911	4.37427	0.382165	0.888999	0.64605	4.35883	0.0696201	0.28237	0.789403	4.27925	0.0477312	0.244017	0.759245	4.32452	0.0541083	0.263263	0.431348	4.26182	0.384226	1	0.851024	4.25973	0.0177836	0.0915622	0.206642
PMK_Pn12349	-0.0980399	2.7015	1	1	-1.67107	3.23301	0.0107352	0.112395	-1.84227	3.50027	0.000231212	0.0022232	-1.35271	3.1811	0.0247216	0.167142	-2.24139	3.6266	7.57e-08	1.27e-06	-0.375321	2.73493	0.572337	0.946127	-0.305363	2.68521	0.702679	1	-0.24138	2.69705	0.701567	1	-0.41241	2.73403	0.572534	1	-0.426509	2.7746	0.459396	0.960232	-1.55278	3.25616	0.0161159	0.167257	-1.75048	3.52299	0.000429289	0.00387869	-1.26363
MDD_Pn17131	-0.212383	3.90815	0.597261	1	-0.257549	3.70775	0.748487	1	1.95613	3.2112	0.00017711	0.00175653	1.73211	3.22254	0.00332026	0.0371621	1.73638	3.1936	0.000960136	0.00728713	-0.744405	4.09174	0.0888849	0.2953	-0.0185117	3.71696	1	1	-0.357955	3.90822	0.352839	0.803965	0.14286	3.66054	0.820875	1	0.125442	3.70085	0.913323	1	-0.0370467	3.80051	1	1	2.16144	3.35081	9.84e-06	0.000130586	1.92648
MDD_Pn43083	0.00551343	1.58598	1	1	0.0738878	1.4758	1	1	3.09794	1.31803	0.250098	0.645582	1.11092	1.40974	0.625276	1	3.00821	1.30744	0.250064	0.613529	-0.159133	1.5832	1	1	0.328003	1.48208	1	1	-0.501686	1.66013	1	1	-0.192948	1.5801	1	1	-0.498814	1.6632	1	1	0.0807121	1.47671	1	1	3.09169	1.31763	0.250096	0.622016	1.09608
MDD_Pn14595	-	-	-	-	-	-	-	-	-	-	-	-	-0.166346	1.22174	1	1	-	-	-	-	-0.130196	1.2202	1	1	-	-	-	-	-0.899362	1.3195	1	1	-	-	-	-	-	-	-	-	-	-	-	-	-	-	-	-	-
MDD_Pn10508	-0.182994	6.06877	0.603134	1	-0.311662	5.89029	0.700576	1	1.97275	5.26403	9.03e-08	1.73e-06	1.44481	5.34384	0.0130262	0.104733	1.82409	5.21506	5.02e-08	8.62e-07	-0.616067	6.21483	0.0827327	0.277972	0.12748	5.80451	0.811305	1	-0.41868	6.12011	0.179438	0.54585	-0.000724461	5.86802	1	1	0.0797509	5.86996	0.870182	1	-0.111639	5.9786	0.905365	1	2.14351	5.40602	2.72e-08	6e-07	1.59981
IPI_Pn20968	0.00209052	8.72262	0.998149	1	0.884835	8.09875	0.096454	0.494402	1.21969	8.1574	2.56e-05	0.000306656	1.32119	8.09579	0.00338943	0.0377501	1.09325	8.08969	9.78e-07	1.36e-05	0.790145	8.29288	0.00643479	0.0356623	0.835013	8.25105	0.123287	0.492918	1.24597	8.16125	4.72e-06	8.37e-05	1.00793	8.19705	0.00280628	0.025588	1.4013	8.12015	4.1e-05	0.000713086	0.892441	8.09915	0.110578	0.57576	1.20804	8.15705	0.000452659	0.00407099	1.30269
IPI_Pn01920	0.607492	5.13686	0.183028	1	2.7917	4.44292	3.38e-07	3.37e-05	1.40911	4.81979	6.88e-05	0.000750239	2.51059	4.58016	1.04e-05	0.000312443	2.17358	4.60385	2.8e-09	5.81e-08	1.80356	4.72919	2.68e-06	3.65e-05	2.49748	4.59015	5.82e-05	0.00140369	2.8224	4.59098	4.47e-12	2.26e-10	1.50325	4.77482	0.00017756	0.00247255	2.28931	4.65685	4.7e-08	1.74e-06	2.19181	3.98312	0.000969186	0.022298	0.793265	4.43257	0.121725	0.401333	1.90338
IPI_Pn09403	-0.627298	5.17154	0.0579184	1	0.150397	4.54184	0.807902	1	1.44047	4.27881	5.35e-05	0.000598702	0.568309	4.50101	0.289647	0.748186	-0.0486839	4.68001	0.94739	1	1.42617	4.27857	0.000114654	0.00106627	0.77845	4.43248	0.199027	0.652084	0.449471	4.58676	0.194517	0.577014	1.38946	4.26935	0.000307163	0.00398047	0.564953	4.54617	0.140366	0.50307	0.791776	4.89279	0.143618	0.66505	2.05733	4.72607	4.37e-08	9.25e-07	1.19289
GGR_Pn31991	-0.878485	9.05226	0.00558045	0.697471	-1.78996	9.44726	0.21166	0.771368	7.83323	7.48466	1.36e-52	4.47e-49	0.683713	8.13095	0.587615	0.998481	7.31744	7.39693	1.6e-66	3.24e-63	0.081513	8.41691	0.773506	1	-0.379578	8.6322	0.567145	1	0.991736	8.06742	0.0443196	0.201041	1.83414	7.80079	2.54e-07	7.75e-06	2.16642	7.77545	4.84e-06	0.000112192	-0.894392	9.69907	0.526222	1	8.70068	8.347	2.3e-50	6.16e-47	1.51422
GGR_Pn34014	-2.36667	3.39145	7.36e-07	0.00131375	-0.570181	2.24699	0.775909	1	4.38939	1.72807	0.0185683	0.0964121	-0.138653	2.1784	1	1	4.29988	1.7175	0.0285475	0.130906	1.14187	1.9326	0.268282	0.618935	-1.2088	2.55284	0.230849	0.702439	2.48524	1.79898	0.067908	0.276419	4.36688	1.72139	0.0309476	0.177091	1.17981	1.93384	0.287915	0.758909	1.77168	3.32188	0.00945749	0.116706	6.76626	3.17255	1.01e-12	4.34e-11	2.25886
GGR_Pn37448	0.00149739	6.21796	1	1	0.945679	5.59629	0.133142	0.591344	0.846506	5.78842	0.00967877	0.0559421	0.761299	5.78669	0.114573	0.466364	0.623947	5.76861	0.0276463	0.127336	2.91755	5.35715	5.65e-13	2.43e-11	2.69888	5.35131	7e-06	0.000230939	1.67802	5.56836	7.56e-07	1.59e-05	1.84401	5.49906	1.14e-05	0.000227618	1.86354	5.52952	5.04e-06	0.000116508	0.957967	5.59973	0.126488	0.613131	0.836733	5.79038	0.00900975	0.0524165	0.742705
GGR_Pn13193	-0.537984	5.06446	0.130298	1	-0.75789	4.94445	0.298185	0.864865	-0.0715197	4.74225	0.889347	1	-0.266957	4.80373	0.664989	1	1.15987	4.22135	0.00186745	0.0130203	0.655891	4.44295	0.091695	0.302882	0.266056	4.56238	0.638953	1	1.11396	4.31742	0.00334773	0.0256478	1.19322	4.26273	0.00557034	0.0449538	1.07394	4.32794	0.011357	0.0807171	-0.205143	5.16617	0.791949	1	0.456602	5.01805	0.264476	0.647084	0.25364
GGPS_Pn38320	0.109278	7.70014	0.732899	1	2.13904	6.81347	0.00317903	0.0461434	1.8274	7.03916	3.8e-08	7.75e-07	1.81478	7.00804	0.000283021	0.00504373	1.78571	6.95141	4.46e-11	1.17e-09	4.72292	6.73931	1.44e-27	4.2e-25	4.57029	6.71523	3.99e-12	6.93e-10	2.88523	6.88051	5.28e-15	4.13e-13	3.62273	6.77697	1.41e-13	1.34e-11	3.13054	6.85465	1.82e-13	1.82e-11	2.04015	6.73139	0.00522041	0.0762165	1.70924	6.95724	7.65e-07	1.28e-05	1.69373
SS_Pn04656	0.00939762	4.78953	1	1	-1.08596	5.15204	0.149634	0.631796	0.80568	4.40378	0.0210863	0.107165	0.134834	4.62415	0.845209	1	0.698735	4.35243	0.0319509	0.141792	1.16994	4.29338	0.001057	0.00751331	0.586308	4.44795	0.269834	0.745383	-0.301819	4.86835	0.40663	0.863817	0.221007	4.59332	0.645437	1	0.268368	4.61122	0.566387	1	-1.08154	5.15068	0.152681	0.683269	0.787741	4.40092	0.0283372	0.133654	0.0995938
SS_Pn05767	-0.126787	2.46069	1	1	1.67548	1.95479	0.146963	0.623493	1.46515	2.05327	0.0925596	0.335829	1.40866	2.04118	0.146887	0.529253	1.77209	1.982	0.0655544	0.24692	2.7644	1.93143	0.0117781	0.0589453	2.74047	1.91902	0.0217355	0.154994	1.48936	2.05368	0.0925333	0.348479	1.93121	1.98818	0.0656827	0.30541	1.49232	2.05459	0.0926487	0.383895	1.81461	2.01272	0.146952	0.667163	1.58369	2.10931	0.0925525	0.329662	1.52411
SS_Pn14179	-0.259867	4.18509	0.467159	1	0.518385	3.64611	0.378905	0.964239	1.93328	3.44611	3.5e-05	0.000411031	1.74832	3.44561	0.00211004	0.0256577	1.45669	3.47204	0.0015336	0.0109448	2.41551	3.37445	1.71e-06	2.43e-05	1.64014	3.46755	0.00226055	0.0281897	1.05664	3.636	0.00936744	0.0593636	2.03052	3.4154	3.53e-05	0.000606599	1.59596	3.51168	0.000671857	0.00786228	0.789327	3.79105	0.138047	0.647712	2.18455	3.62495	6.12e-07	1.04e-05	1.99666
SS_Pn37084	-0.126773	2.46034	1	1	-0.171132	2.30278	1	1	-0.294311	2.4579	0.664064	1	-0.590866	2.55225	0.425112	0.89863	-0.0684787	2.31024	1	1	0.532104	2.21837	0.607618	0.975385	-0.0523389	2.34294	1	1	0.173466	2.31827	1	1	0.284831	2.26489	1	1	0.176541	2.3205	0.814818	1	-0.0315699	2.34837	1	1	-0.176378	2.50054	0.832048	1	-0.47724
SS_Pn38303	-0.78361	1.32197	1	1	-1.70156	1.39827	0.6253	1	-	-	-	-	-0.968172	1.32052	1	1	-	-	-	-	-	-	-	-	-	-	-	-	-	-	-	-	-	-	-	-	-0.896879	1.32173	1	1	-0.931147	1.48238	1	1	-	-	-	-	-0.208085
SS_Pn13512	-0.267383	4.97724	0.427161	1	-0.0981379	4.65537	0.892633	1	1.44161	4.28109	8.71e-05	0.000925585	1.08217	4.34035	0.0262599	0.174834	1.39322	4.2204	9.97e-05	0.000970507	1.60531	4.23927	2.22e-05	0.000245697	1.25545	4.29885	0.0175689	0.133441	0.683597	4.50531	0.0586074	0.250192	1.0001	4.3753	0.0118634	0.0829237	1.0485	4.39118	0.00718783	0.056	0.183788	4.78863	0.766613	1	1.69961	4.46657	3.42e-06	4.99e-05	1.33526
SE_Pn17206	-1.1439	4.5269	0.015272	1	-0.352478	3.84095	0.609794	1	0.584724	3.61987	0.239581	0.645582	0.757886	3.53518	0.273446	0.728426	0.878895	3.45675	0.0600021	0.233725	2.99966	3.17666	9.79e-07	1.47e-05	2.67709	3.17905	4.68e-05	0.00116728	0.747083	3.57595	0.113159	0.403062	2.66319	3.19861	6.48e-06	0.000139284	1.78947	3.33293	0.00110918	0.0119313	0.817769	4.42152	0.198637	0.788846	1.71032	4.32598	0.00133271	0.0104569	1.90319
SE_Pn00232	-	-	-	-	-3.41392	1.31884	0.2503	0.800274	-	-	-	-	-	-	-	-	-	-	-	-	-	-	-	-	-	-	-	-	-	-	-	-	-	-	-	-	-	-	-	-	-0.438251	1.57001	1	1	-	-	-	-	1.09627
SE_Pn46867	-0.113792	4.94829	0.760567	1	0.359346	4.50599	0.454968	1	0.586053	4.57561	0.0872099	0.322779	0.598831	4.53852	0.20263	0.638862	0.655139	4.46307	0.0473102	0.193845	-0.113507	4.85994	0.796003	1	0.0845712	4.74531	0.907097	1	0.187266	4.74083	0.588905	1	0.102467	4.74107	0.790686	1	-0.104445	4.87568	0.809254	1	0.486406	4.57135	0.32894	0.955876	0.690617	4.64367	0.0482444	0.201888	0.701759
SE_Pn09177	-2.66036	1.22331	0.500058	1	-	-	-	-	-	-	-	-	-	-	-	-	-	-	-	-	-	-	-	-	-	-	-	-	-	-	-	-	-	-	-	-	-	-	-	-	0.402359	1.29683	1	1	2.58895	1.21855	0.500064	0.897351	2.56413
SE_Pn17285	-	-	-	-	-	-	-	-	-	-	-	-	-	-	-	-	-	-	-	-	-	-	-	-	-	-	-	-	-	-	-	-	-	-	-	-	-	-	-	-	-	-	-	-	-	-	-	-	-
SE_Pn16223	-1.02491	3.19951	0.0319632	1	-1.00952	2.98881	0.402396	0.987753	5.18156	2.10835	0.000123532	0.00126338	3.19398	2.15285	0.00357315	0.039322	5.0824	2.09376	0.000245782	0.00216947	3.23409	2.16185	0.00184796	0.012295	3.21409	2.14293	0.00253059	0.0308684	5.19358	2.10933	0.000123391	0.00151817	5.15904	2.10109	0.000247478	0.00329283	3.26889	2.16499	0.000989969	0.010814	0.00951069	3.34762	1	1	6.20444	2.756	7.82e-09	1.88e-07	4.20491
SE_Pn48011	0.634724	5.22516	0.0832095	1	3.08108	4.50502	7.36e-05	0.00258476	6.41313	4.52672	5.23e-20	5.61e-18	3.73565	4.56149	3.75e-09	2.99e-07	8.24754	4.4746	1.52e-22	1.19e-20	4.71411	4.55242	6.52e-17	4.76e-15	2.07341	4.74755	0.0170826	0.13095	3.99906	4.59487	6.78e-15	5.2e-13	5.04745	4.53115	1.24e-15	1.69e-13	4.20893	4.58012	4.21e-14	4.68e-12	2.4524	4.01562	0.000857297	0.0203053	5.76857	3.9698	1.89e-16	1.3e-14	3.08839
SE_Pn30025	-	-	-	-	-	-	-	-	-	-	-	-	-	-	-	-	-	-	-	-	-	-	-	-	-	-	-	-	-	-	-	-	-	-	-	-	-	-	-	-	-0.359149	1.20035	1	1	-	-	-	-	-0.179628
SE_Pn11883	-0.996008	4.50528	0.0154581	1	-0.908327	4.22321	0.438963	1	6.7194	3.12807	1.17e-08	2.62e-07	3.00027	3.21867	0.00110261	0.0151542	6.61378	3.1047	1.14e-08	2.18e-07	3.46212	3.2052	3.92e-06	5.14e-05	3.45045	3.18052	3.94e-05	0.0010029	6.73051	3.13107	6.47e-09	2.01e-07	3.93677	3.17152	1.2e-06	3.12e-05	3.49692	3.20995	6.87e-06	0.00015133	0.0946084	4.62906	0.93418	1	7.70795	3.94927	1.77e-19	1.84e-17	3.9897
SE_Pn05038	-0.737828	2.70288	0.248537	1	-0.25594	2.34226	0.875356	1	4.71193	1.86894	0.00196466	0.0142722	2.72368	1.92615	0.0263119	0.17505	4.6139	1.85555	0.00391835	0.0248116	2.76452	1.93233	0.0117781	0.0589453	2.74047	1.92353	0.0222857	0.158091	4.72382	1.86949	0.00196355	0.0162882	4.68965	1.86272	0.00196849	0.0190842	2.79911	1.93528	0.0117934	0.0827355	0.463383	2.61575	0.661086	1	5.44764	2.26147	3.1e-05	0.000368241	3.4492
SE_Pn14678	0.667909	4.05891	0.0553476	1	1.43292	3.65031	0.00434862	0.0585702	2.53578	3.6036	2.48e-08	5.23e-07	1.58572	3.72293	0.00424768	0.0446963	1.87161	3.64362	1.83e-05	0.000204882	1.74278	3.71832	2.47e-05	0.000270645	1.38123	3.75754	0.00714781	0.0689236	1.14032	3.86429	0.00309208	0.023989	1.34683	3.7869	0.00150711	0.0153745	1.4291	3.79292	0.000364927	0.00467642	0.778422	3.26634	0.152851	0.683672	1.85984	3.15403	0.000445339	0.00401104	0.904445
SE_Pn15398	0.380047	1.66427	1	1	-0.0704791	1.638	1	1	3.47027	1.41189	0.125098	0.411334	3.44445	1.40602	0.125277	0.480287	3.37773	1.40052	0.125064	0.392076	3.46528	1.41156	0.125103	0.374959	3.45349	1.39762	0.125305	0.492918	3.48152	1.41178	0.125089	0.42558	3.4492	1.40734	0.125131	0.475308	3.48292	1.41365	0.12513	0.464258	-0.43786	1.56111	1	1	3.09167	1.31679	0.250096	0.622016	3.06533
SE_Pn14123	0.793363	1.32218	1	1	2.47299	1.1919	0.5002	1	2.59484	1.21859	0.500065	0.933344	2.5711	1.2131	0.500184	0.936026	2.51022	1.20843	0.500043	0.892296	2.59027	1.21853	0.500069	0.880068	2.57935	1.20366	0.500204	0.963951	2.60518	1.21844	0.500059	0.935038	2.57552	1.21439	0.500087	0.999483	2.60644	1.22023	0.500087	0.972484	-	-	-	-	-	-	-	-	-
SE_Pn08722	-0.875914	1.58647	0.68761	1	0.396189	1.29622	1	1	0.657284	1.31977	1	1	2.57116	1.21475	0.500184	0.936026	2.51023	1.20893	0.500043	0.892296	2.5903	1.21925	0.500069	0.880068	2.57944	1.20583	0.500204	0.963951	2.6052	1.21919	0.500059	0.935038	-0.182736	1.40899	1	1	2.60647	1.2211	0.500087	0.972484	1.26649	1.47081	0.625297	1	1.52031	1.49878	0.375159	0.794254	3.43673
SE_Pn07428	-1.9617	1.58568	0.218914	1	-0.364924	1.1995	1	1	-	-	-	-	-0.166406	1.22022	1	1	-	-	-	-	-	-	-	-	-	-	-	-	-	-	-	-	-	-	-	-	-	-	-	-	1.55962	1.54953	0.375494	0.99978	3.75932	1.49691	0.0625798	0.24426	1.76241
SE_Pn13281	-1.1317	6.65758	0.0159846	1	-0.383724	5.94724	0.545916	1	0.468172	5.71206	0.304015	0.728075	0.683388	5.59655	0.329662	0.805021	0.834146	5.48143	0.0187694	0.0927856	2.75558	5.16091	3.68e-10	1.02e-08	2.61755	5.14878	0.000134006	0.00279669	0.713493	5.63083	0.121307	0.424331	2.74305	5.14984	8.66e-08	2.96e-06	1.58496	5.37388	0.00421372	0.0364033	0.774606	6.55226	0.269761	0.872514	1.58214	6.45199	0.00258825	0.0184595	1.82137
SE_Pn30118	-	-	-	-	-	-	-	-	-	-	-	-	-	-	-	-	-	-	-	-	-	-	-	-	-	-	-	-	-	-	-	-	-	-	-	-	-	-	-	-	-0.359149	1.20035	1	1	-	-	-	-	-0.179628
SE_Pn02018	-2.66035	1.22299	0.500058	1	-	-	-	-	-	-	-	-	-4.24046	1.60347	0.0335924	0.207056	-	-	-	-	-3.25223	1.32209	0.250103	0.592039	-	-	-	-	-	-	-	-	-	-	-	-	-2.72267	1.22313	0.500087	0.972484	2.47567	1.19327	0.500198	1	2.58895	1.21833	0.500064	0.897351	-1.68793
SE_Pn38470	-	-	-	-	-	-	-	-	-	-	-	-	-	-	-	-	-	-	-	-	-	-	-	-	-	-	-	-	-	-	-	-	-	-	-	-	-	-	-	-	-	-	-	-	-	-	-	-	-
SE_Pn26213	-0.946334	2.32149	0.291821	1	0.459846	1.77592	0.727	1	0.0895631	1.93803	1	1	-2.05801	2.75106	0.0617056	0.314899	1.8855	1.6471	0.218871	0.583486	1.26494	1.7325	0.289334	0.650488	2.04076	1.64036	0.125534	0.492918	1.29861	1.73442	0.289296	0.714916	3.98943	1.57504	0.0313318	0.177091	4.02417	1.58112	0.0313314	0.174734	1.42306	2.12114	0.228382	0.843713	1.01732	2.26594	0.270638	0.654675	-1.161
SE_Pn08777	-	-	-	-	-	-	-	-	-2.73578	1.22091	0.500065	0.933344	-2.76366	1.22344	0.500184	0.936026	-	-	-	-	-2.74108	1.22248	0.500069	0.880068	-	-	-	-	-	-	-	-	-	-	-	-	-	-	-	-	-	-	-	-	-2.74257	1.22073	0.500064	0.897351	-2.77214
SE_Pn16858	-3.16717	1.32286	0.250088	1	-	-	-	-	-	-	-	-	-	-	-	-	-	-	-	-	-	-	-	-	-	-	-	-	-	-	-	-	-	-	-	-	-	-	-	-	0.0807121	1.47671	1	1	3.09169	1.31763	0.250096	0.622016	3.0654
DXS_Pn40151	-0.387771	2.1162	0.790699	1	1.79659	1.62305	0.219313	0.779176	4.01114	1.57979	0.0313114	0.146322	2.02255	1.65284	0.125484	0.480287	3.91565	1.56802	0.0625537	0.239927	4.00599	1.57914	0.0313147	0.129458	3.99378	1.56282	0.0314411	0.199726	2.09531	1.65883	0.125155	0.42558	3.98941	1.57453	0.0313318	0.177091	4.02417	1.58107	0.0313314	0.174734	2.19338	1.76188	0.0707456	0.439178	4.39687	1.72949	0.00784044	0.0465343	2.39914
DXS_Pn28078	-0.632603	6.45084	0.0670171	1	2.69446	5.12792	2.83e-05	0.00120361	2.93071	5.25091	2.46e-11	8.42e-10	3.12641	5.19765	2.16e-07	1.05e-05	3.7553	5.12897	5.45e-16	2.37e-14	0.468694	5.81292	0.231724	0.57958	1.50157	5.44981	0.0197379	0.144977	3.38449	5.21951	1.16e-13	7.46e-12	2.13528	5.33365	9.77e-06	0.000199195	2.21216	5.35821	7.62e-07	2.17e-05	3.34085	5.66887	1.31e-07	1.82e-05	3.55906	5.79981	2.79e-20	3.2e-18	3.7429
DXS_Pn28535	0.0347676	4.28728	1	1	0.231503	3.9805	0.638779	1	0.350491	4.08164	0.343308	0.784341	0.604582	3.96172	0.237823	0.691034	0.377502	3.9815	0.29163	0.676364	-0.175547	4.29883	0.690644	1	-0.136717	4.25792	0.808196	1	0.824417	3.93036	0.0262369	0.134775	0.192442	4.1193	0.66368	1	0.267305	4.12735	0.488425	0.972484	0.209641	3.96612	0.687938	1	0.306594	4.06571	0.383657	0.802973	0.557762
DXS_Pn44685	-0.090968	2.77281	1	1	-0.847836	2.88761	0.137593	0.60361	-0.802104	3.00347	0.133409	0.433128	-0.858161	3.00443	0.183001	0.599226	-1.08643	3.02957	0.033839	0.148652	-0.27153	2.77213	0.711628	1	-0.295104	2.7499	0.71966	1	-0.568695	2.9084	0.297153	0.728459	-0.308616	2.77086	0.711774	1	-0.707352	2.97322	0.176776	0.583857	-0.742798	2.91686	0.18994	0.768901	-0.719998	3.03226	0.188784	0.534623	-0.779218
DXS_Pn04315	-0.126742	2.46058	1	1	-0.170954	2.30199	1	1	-0.416079	2.5032	0.524072	0.951173	0.48532	2.20901	0.608249	1	-0.379115	2.40607	0.823954	1	-0.427331	2.5024	0.524104	0.897273	-0.331695	2.43457	0.824517	1	0.568134	2.2194	0.454932	0.915009	0.100776	2.31618	1	1	0.176585	2.32102	0.814818	1	-0.0314843	2.34574	1	1	-0.298215	2.54335	0.678091	1	0.600165
DXS_Pn38154	-0.177522	2.17013	1	1	0.667981	1.84129	0.754398	1	-0.158813	2.11329	1	1	0.540658	1.92616	0.754359	1	0.386859	1.92506	1	1	-0.517065	2.22221	0.629468	0.975385	-0.195998	2.09284	1	1	0.997995	1.87043	0.344041	0.791024	0.252484	1.99256	1	1	0.326709	1.99835	0.774649	1	0.857184	1.90284	0.549719	1	0.00975253	2.16613	1	1	0.706226
DXS_Pn13092	1.89766	5.4767	0.00405795	0.584945	0.652946	5.59284	0.280505	0.848555	0.534652	5.79874	0.215276	0.607924	4.04186	5.13919	7.02e-09	5.14e-07	1.13566	5.50515	0.0478765	0.195695	0.221438	5.92511	0.669005	1	2.0332	5.35106	0.0154288	0.122641	1.44572	5.52385	0.0154114	0.0886557	0.286145	5.8727	0.544349	1	2.48503	5.32141	0.000616963	0.00727533	-1.23525	4.75828	0.0987884	0.540488	-1.3755	5.00118	0.0265173	0.126826	2.11952
DXS_Pn38687	-0.665735	1.73793	0.72669	1	0.89181	1.38528	0.6253	1	3.09795	1.31839	0.250098	0.645582	3.07283	1.3121	0.250277	0.693686	3.00821	1.30747	0.250064	0.613529	3.0931	1.31794	0.250103	0.592039	3.08161	1.30393	0.250305	0.714791	3.10888	1.31825	0.250089	0.656323	3.0775	1.31409	0.250131	0.720795	3.11022	1.31978	0.25013	0.698105	1.55962	1.54953	0.375494	0.99978	3.75932	1.49691	0.0625798	0.24426	3.73172
DXS_Pn03865	0.371019	3.08898	0.523349	1	1.12087	2.71671	0.10248	0.513961	0.578862	2.96301	0.311617	0.739016	1.04806	2.81758	0.111267	0.457213	0.872883	2.82246	0.150155	0.449788	-0.109887	3.19541	1	1	0.260901	3.02745	0.768363	1	1.28089	2.80064	0.0431389	0.197249	1.0443	2.82512	0.0715124	0.324532	0.974497	2.8697	0.111169	0.435859	0.761934	2.53976	0.288383	0.896996	0.199646	2.80145	0.855811	1	0.660055
DXS_Pn45539	-0.665735	1.73794	0.72669	1	-0.445374	1.57247	0.687875	1	-0.525297	1.66184	1	1	-1.5455	1.95586	0.192382	0.61761	-0.729247	1.65297	0.726656	1	3.0931	1.3179	0.250103	0.592039	3.08156	1.30281	0.250305	0.714791	-1.04677	1.80656	0.508046	0.935038	-0.57023	1.66202	1	1	-1.25459	1.87665	0.344177	0.835403	0.223111	1.71806	1	1	0.128746	1.80472	1	1	-0.900993
DXS_Pn26097	0.390993	4.48412	0.314279	1	0.528399	4.2106	0.29339	0.856705	0.329797	4.43194	0.409087	0.865969	1.10164	4.14773	0.0552465	0.291803	0.626415	4.23693	0.0939603	0.32743	-0.304538	4.71208	0.457315	0.859626	0.038642	4.52373	0.965649	1	0.959753	4.22702	0.012609	0.0756274	0.681971	4.2807	0.0954264	0.40213	0.761691	4.29092	0.0630156	0.291685	0.151395	4.01231	0.762509	1	-0.0689782	4.2442	0.933778	1	0.699285
DXS_Pn41708	1.21605	2.70324	0.0526065	1	0.72621	2.65906	0.334133	0.915242	0.169956	2.9367	0.864468	1	1.63359	2.56348	0.0292634	0.18946	0.385341	2.79276	0.585153	0.965606	-0.0985753	3.02667	1	1	1.65237	2.55378	0.0109777	0.09496	0.630956	2.80072	0.265754	0.682042	0.121326	2.93407	0.864567	1	1.26037	2.65836	0.0437333	0.223741	-0.470373	2.2114	0.804238	1	-1.05251	2.54777	0.0936171	0.332076	0.407305
DXS_Pn03091	0.00591872	2.22401	1	1	-0.641851	2.2652	0.48228	1	-0.469519	2.32222	0.648021	1	-1.81788	2.91939	0.0237811	0.162718	-0.819767	2.36261	0.35968	0.774593	-0.613734	2.36978	0.359919	0.748462	-0.197626	2.20888	1	1	-0.444364	2.31928	0.814727	1	-0.207261	2.21781	0.803893	1	0.052059	2.16979	1	1	-0.634325	2.26569	0.630228	1	-0.483971	2.32215	0.481193	0.897351	-1.84976
DXS_Pn29837	-0.368791	1.66361	1	1	-0.826178	1.65554	0.453781	1	0.362112	1.50069	1	1	-1.12702	1.81672	0.344656	0.815967	-0.729247	1.65297	0.726656	1	3.0931	1.3179	0.250103	0.592039	3.08156	1.30281	0.250305	0.714791	-0.799828	1.73542	0.726692	1	-1.11631	1.8086	0.344179	0.864622	-1.43846	1.94169	0.22701	0.673419	-0.450768	1.726	0.726995	1	0.721157	1.58176	0.68762	1	-0.772659
DXS_Pn48154	0.929978	3.06109	0.0735847	1	0.670606	2.95658	0.268707	0.82636	-0.220652	3.39221	0.780486	1	0.941153	2.97989	0.142934	0.523921	0.434614	3.07144	0.418456	0.842793	0.0727704	3.26901	0.88642	1	1.79818	2.80257	0.00454558	0.048795	0.785698	3.05308	0.144206	0.472822	-0.1556	3.34208	0.781726	1	0.788868	3.05493	0.144624	0.51195	-0.243707	2.57053	0.83958	1	-1.15818	3.09287	0.0240468	0.116687	-0.00408331
DXS_Pn37606	-0.291243	1.80748	1	1	-0.0771832	1.64632	1	1	0.734384	1.58219	0.687623	1	-0.755515	1.88153	0.549658	0.969522	-0.659882	1.79737	0.507982	0.892296	3.46523	1.41014	0.125103	0.374959	3.45331	1.39346	0.125305	0.492918	-0.129151	1.73515	1	1	-0.198528	1.73326	1	1	-0.126172	1.73631	1	1	0.223068	1.7171	1	1	1.01668	1.65871	0.453334	0.879407	-0.479495
DXS_Pn33894	-0.948645	5.0881	0.0405532	1	0.638571	4.10586	0.565559	1	5.43912	3.67876	9.76e-10	2.62e-08	1.87675	3.89903	0.050895	0.275589	7.26927	3.62948	7.11e-11	1.81e-09	4.11266	3.71099	2.42e-08	4.97e-07	3.73839	3.70179	7.92e-06	0.000256613	2.52742	3.84423	0.000286822	0.00317973	7.35486	3.64484	1.96e-10	1.1e-08	5.4585	3.67815	1.16e-09	5.98e-08	1.59923	4.70789	0.121828	0.609412	6.37265	4.49864	3.2e-20	3.61e-18	2.80013
DXS_Pn08803	0.322678	3.24966	0.552534	1	-0.600985	3.41786	0.236172	0.800274	-0.326255	3.43874	0.411728	0.869587	-0.163737	3.34154	0.81132	1	-0.387467	3.36259	0.480834	0.892296	-0.435617	3.48114	0.288551	0.650488	-0.0899321	3.31306	0.901812	1	-0.0809623	3.34127	1	1	-0.213856	3.36685	0.673159	1	0.11169	3.27234	0.88346	1	-0.908512	3.31303	0.0675374	0.428733	-0.657347	3.32649	0.153688	0.46345	-0.496426
DXS_Pn11139	0.314526	3.68341	0.458729	1	-0.233346	3.69065	0.695787	1	-0.279858	3.85958	0.510075	0.936225	-0.23691	3.81626	0.676185	1	-0.220879	3.72935	0.626403	0.982449	-0.390147	3.90573	0.389379	0.778468	0.230603	3.60962	0.689946	1	0.168773	3.67904	0.807689	1	0.0475049	3.69212	1	1	0.38367	3.6015	0.383007	0.883746	-0.534492	3.5684	0.283138	0.896996	-0.60321	3.74087	0.12325	0.401333	-0.569261
DXS_Pn36025	0.372479	2.54606	0.678053	1	0.590494	2.33663	0.48228	1	0.351031	2.50003	0.832054	1	1.10018	2.30471	0.151747	0.541305	0.13273	2.49043	1	1	-0.173926	2.66253	0.845296	1	0.166918	2.5161	0.832561	1	0.723249	2.41059	0.359829	0.8123	0.30302	2.49669	0.832134	1	0.726312	2.41341	0.360083	0.859029	0.233454	2.19715	1	1	-0.0292594	2.36678	1	1	0.71527
DXR_Pn03052	-0.147302	5.20703	0.679937	1	2.28964	4.26054	2.48e-05	0.00108502	2.35274	4.38783	3.13e-09	7.74e-08	2.28868	4.36463	1.18e-05	0.000349725	2.30604	4.33764	1.98e-09	4.18e-08	3.08563	4.30223	2.85e-12	1.11e-10	3.19066	4.2607	7.54e-08	4.44e-06	2.86669	4.33414	2.75e-12	1.44e-10	3.04645	4.28849	4.75e-11	2.97e-09	3.27294	4.29525	2.81e-12	2.3e-10	2.44782	4.37713	1.15e-05	0.000721829	2.49359	4.50505	1.43e-09	3.9e-08	2.42198
DXR_Pn17973	-0.205047	3.45998	0.684435	1	-0.503596	3.37374	0.449905	1	0.30128	3.19223	0.543524	0.974116	0.497802	3.10374	0.392644	0.864293	-0.387371	3.36264	0.493839	0.892296	1.26239	2.92942	0.0246358	0.10744	1.7925	2.81292	0.00623016	0.0620637	0.584454	3.10867	0.269323	0.685501	0.823878	3.0164	0.133711	0.500308	1.30228	2.93148	0.0247211	0.146541	-0.287423	3.45585	0.651976	1	0.497452	3.29072	0.303416	0.703258	0.689583
DXR_Pn11887	-0.359906	6.64204	0.212704	1	0.436583	6.01253	0.453925	1	0.947453	5.98832	0.00254548	0.0178567	1.20784	5.87578	0.00921707	0.0806979	0.251142	6.14769	0.494691	0.892296	2.05505	5.70912	2.31e-08	4.76e-07	2.75772	5.57354	1.98e-06	7.78e-05	1.20198	5.92128	0.00044036	0.00457896	1.70968	5.75774	3.79e-06	8.71e-05	1.46582	5.85181	6.71e-05	0.00108828	0.807304	6.23138	0.166353	0.720018	1.29921	6.23207	2.81e-05	0.000338981	1.55527
DXR_Pn16980	-0.33012	4.55675	0.321971	1	-0.425071	4.36382	0.471458	1	0.142232	4.25541	0.735473	1	0.277929	4.17346	0.54868	0.969522	-1.18393	4.83155	0.0061284	0.036754	1.46498	3.84194	0.000504056	0.00394662	2.25898	3.67252	1.97e-05	0.000549235	0.167959	4.2556	0.699383	1	0.905479	3.96562	0.0173901	0.111931	0.780355	4.03658	0.0423439	0.218901	-0.0833816	4.51159	0.932036	1	0.464314	4.42853	0.176012	0.512136	0.59437
DXR_Pn03776	-	-	-	-	-	-	-	-	-	-	-	-	-	-	-	-	-	-	-	-	-	-	-	-	-	-	-	-	-	-	-	-	-	-	-	-	-	-	-	-	-1.17682	1.3082	1	1	-	-	-	-	-0.179792
DXR_Pn15475	-0.142359	6.00705	0.66563	1	2.53642	4.98475	2.47e-05	0.00108409	2.33482	5.16115	3.99e-10	1.13e-08	2.35933	5.12349	6.42e-06	0.000205583	2.47474	5.07564	1.58e-12	4.88e-11	3.35237	5.04416	8.71e-15	4.89e-13	3.29873	5.015	1.48e-07	8e-06	3.05169	5.08378	2.53e-14	1.78e-12	3.05551	5.05071	6.76e-12	4.8e-10	3.13758	5.07395	2.57e-12	2.11e-10	2.69147	5.10547	9.67e-06	0.000623689	2.47051	5.278	8.03e-11	2.67e-09	2.48631
DXR_Pn37324	-0.260504	6.09361	0.444421	1	2.06273	5.07924	0.00032954	0.00836358	2.31354	5.18885	1.12e-09	2.98e-08	2.23655	5.16765	3.21e-05	0.000823434	2.28109	5.12533	6.99e-11	1.78e-09	3.04433	5.09544	5.07e-13	2.2e-11	3.20432	5.04918	6.61e-07	2.99e-05	2.93556	5.11946	2.61e-13	1.59e-11	3.08158	5.07209	8.08e-12	5.68e-10	3.16201	5.09616	2.84e-12	2.32e-10	2.33356	5.28567	8.53e-05	0.00352658	2.56787	5.40106	1.38e-10	4.39e-09	2.47808
DXR_Pn32787	-0.930984	2.00103	0.388034	1	-0.457712	1.72237	0.727	1	-0.698394	1.87442	0.754067	1	-0.208691	1.73044	1	1	-0.908185	1.86604	0.343961	0.75216	0.724208	1.58209	0.687629	1	1.50023	1.48329	0.375509	0.878596	-1.06882	2.00046	0.388039	0.838746	0.690874	1.57715	0.687663	1	-0.126142	1.73714	1	1	0.476366	1.97163	0.774948	1	0.220695	2.11223	1	1	0.706269
DXR_Pn08238	-0.312393	3.81034	0.426609	1	1.86092	2.98636	0.00357753	0.050489	1.78813	3.10375	0.000700983	0.00587746	1.41779	3.14794	0.0164121	0.123394	1.40488	3.11748	0.00651602	0.0386921	3.09399	2.95415	3.64e-06	4.82e-05	3.06683	2.92896	3.09e-05	0.000821171	2.20818	3.04827	0.000120093	0.00149517	1.73968	3.09664	0.00116857	0.0123481	2.45824	3.01847	1.37e-05	0.000275323	2.18578	3.1883	0.000220596	0.00721757	2.0919	3.30674	2.62e-05	0.000319049	1.71664
DXR_Pn06201	-0.696649	2.22296	0.454926	1	1.79664	1.62418	0.219313	0.779176	0.764445	1.80432	0.50807	0.933344	2.02276	1.65059	0.125484	0.480287	3.91566	1.56845	0.0625537	0.239927	1.26496	1.73307	0.289334	0.650488	2.0407	1.63922	0.125534	0.492918	1.29865	1.73304	0.289296	0.714916	1.23112	1.72744	0.289406	0.788239	1.3015	1.73548	0.289404	0.758909	2.5002	1.88669	0.0217284	0.204794	1.45116	2.05159	0.146304	0.447247	2.70717
DXR_Pn09539	-0.501585	1.50369	1	1	2.47304	1.19327	0.5002	1	2.59486	1.21909	0.500065	0.933344	2.57116	1.21462	0.500184	0.936026	2.51023	1.2089	0.500043	0.892296	2.59029	1.21921	0.500069	0.880068	2.57939	1.20468	0.500204	0.963951	2.60519	1.21889	0.500059	0.935038	2.57554	1.2149	0.500087	0.999483	2.60647	1.22104	0.500087	0.972484	2.97151	1.28989	0.250297	0.846569	3.09169	1.31763	0.250096	0.622016	3.0654
MCT_Pn11086	-0.361481	4.35052	0.325531	1	0.612823	3.72943	0.237488	0.800274	0.370514	3.95155	0.327867	0.766416	0.62335	3.83391	0.271065	0.724316	0.190674	3.92462	0.667111	1	1.68001	3.59058	0.000119303	0.00110497	1.86886	3.53719	0.00119494	0.0169829	1.516	3.63325	0.000317887	0.00346766	1.63955	3.58598	0.000543826	0.00646364	1.51965	3.63343	0.000527688	0.00637107	0.986258	3.93844	0.0503456	0.358816	0.722732	4.14872	0.0634999	0.247442	0.978566
MCT_Pn07706	0.51233	1.50351	1	1	2.96866	1.28876	0.2503	0.800274	3.09794	1.31803	0.250098	0.645582	1.11092	1.40974	0.625276	1	3.00821	1.30744	0.250064	0.613529	3.0931	1.3179	0.250103	0.592039	3.08156	1.30281	0.250305	0.714791	3.10887	1.31796	0.250089	0.656323	3.07748	1.31356	0.250131	0.720795	3.11022	1.31972	0.25013	0.698105	2.47571	1.19412	0.500198	1	2.58895	1.21855	0.500064	0.897351	0.594811
MCT_Pn10656	-0.414256	4.64762	0.228282	1	0.320642	4.08546	0.547803	1	0.323704	4.23088	0.423519	0.882451	0.511477	4.13107	0.357572	0.835205	0.358384	4.12414	0.294311	0.680877	1.87137	3.80568	8.22e-06	0.000100647	1.36868	3.88957	0.0140827	0.114349	1.72071	3.84494	1.53e-05	0.000240794	1.73554	3.81684	8.99e-05	0.00137186	1.48068	3.89443	0.000243181	0.00330957	0.746492	4.31573	0.142042	0.659969	0.728278	4.45966	0.0439918	0.186787	0.920787
CMK_Pn00501	-0.121183	4.08794	0.765639	1	1.11512	3.44819	0.0383496	0.272724	1.53308	3.48753	0.000372441	0.00336192	0.841823	3.63074	0.132122	0.497716	1.67926	3.40462	0.000314761	0.00270814	1.0623	3.59335	0.0117235	0.0589185	0.721211	3.67127	0.185005	0.623705	1.67095	3.46903	0.000183331	0.00215256	1.597	3.45486	0.000332001	0.00423558	1.67406	3.4679	0.000208693	0.00289424	1.24986	3.5256	0.0203713	0.196493	1.6455	3.56778	6.94e-05	0.000757137	0.945515
CMK_Pn05829	-0.446736	6.31959	0.122894	1	0.728803	5.53791	0.239882	0.800274	1.4294	5.48519	1.76e-05	0.000218021	0.546756	5.73245	0.356437	0.833867	1.73035	5.3378	2.18e-08	3.98e-07	0.852245	5.6497	0.00986275	0.0507706	0.731802	5.663	0.185118	0.623899	1.641	5.44543	5.88e-07	1.27e-05	1.59095	5.42186	2.23e-05	0.000407611	1.83452	5.40464	1.78e-06	4.68e-05	1.18989	5.82971	0.0537934	0.374411	1.86808	5.81455	1.17e-08	2.74e-07	0.969097
MDS_Pn20655	-0.178443	6.78742	0.596053	1	-0.022238	6.45712	0.970649	1	-0.303097	6.76954	0.36822	0.819646	-0.701554	6.96597	0.214892	0.659432	-0.236116	6.61827	0.431314	0.855812	2.25215	5.91229	5.62e-09	1.29e-07	1.70058	5.99304	0.0131398	0.108678	1.24069	6.15176	0.000402288	0.00424376	1.30857	6.09724	0.00178188	0.0176717	1.64725	6.04695	4.06e-05	0.000706296	0.171304	6.54958	0.783621	1	-0.136506	6.85357	0.652842	1	-0.55008
MDS_Pn22848	-0.121421	4.75046	0.789961	1	-2.04987	5.72549	0.00944017	0.102095	-2.43689	6.20542	1.98e-09	5e-08	-2.39053	6.14334	6.91e-06	0.000219016	-2.50465	6.12172	1.83e-14	6.88e-13	-0.0270195	4.61958	1	1	0.00992024	4.58371	1	1	-0.0138615	4.63	1	1	-0.628386	4.90508	0.17178	0.591275	-0.210888	4.72757	0.67059	1	-1.91708	5.74839	0.0108803	0.1286	-2.32702	6.22902	1.3e-10	4.18e-09	-2.28955
HDS_Pn18507	-1.25711	4.9634	0.0690441	1	-0.216538	4.12938	0.821134	1	-0.826516	4.61638	0.241113	0.645582	-0.910274	4.63137	0.251922	0.695481	-0.510932	4.31917	0.465651	0.892249	2.13112	3.60085	0.015408	0.0738569	0.729912	3.89902	0.389865	0.892154	1.93561	3.64815	0.0174445	0.0973491	1.85839	3.63758	0.0307308	0.176281	0.890339	3.87729	0.246258	0.698105	1.04659	4.80374	0.121025	0.606879	0.408506	5.17369	0.367068	0.788089	0.335992
HDS_Pn38998	-1.15147	2.54479	0.138692	1	1.17711	1.76902	0.38049	0.966527	-0.649829	2.27217	0.695153	1	-0.584545	2.2246	0.553204	0.972988	1.27449	1.79076	0.363634	0.778852	0.574998	1.93417	0.609382	0.975385	0.603452	1.91221	0.640269	1	2.3194	1.73058	0.146698	0.476081	1.42504	1.79931	0.274287	0.765292	0.312716	1.99785	0.820172	1	2.33779	2.26284	0.0130148	0.144506	0.481447	2.6587	0.557857	0.946105	0.562289
HDS_Pn38405	-0.585821	3.64349	0.175451	1	0.327262	3.06032	0.665941	1	-0.471215	3.50619	0.29501	0.715494	-0.0158965	3.28582	1	1	0.434632	3.07181	0.418456	0.842793	2.36612	2.76136	0.000559404	0.00431406	2.71667	2.7032	0.000483823	0.00815645	1.15271	2.96384	0.0413744	0.191095	1.07889	2.95558	0.0583483	0.283224	1.02295	2.99488	0.0660804	0.299774	0.92308	3.3599	0.116284	0.593636	0.105769	3.74874	0.914288	1	0.557478
HDS_Pn42831	-0.964224	2.58581	0.179639	1	-0.808787	2.32411	0.451802	1	-0.940859	2.50496	0.212254	0.601329	-0.788294	2.41837	0.342656	0.815967	-0.539436	2.26352	0.629314	0.982449	1.64839	1.86861	0.155116	0.439483	0.743678	1.98301	0.446804	0.958034	0.803289	1.9964	0.426097	0.887864	1.10501	1.9313	0.286803	0.787874	0.803884	1.99685	0.430563	0.936422	0.174986	2.64355	0.856633	1	0.0100311	2.80656	1	1	0.164392
HDS_Pn43224	-0.251793	4.4699	0.467874	1	0.570585	3.90695	0.247109	0.800274	-0.237906	4.37916	0.541207	0.972664	0.178289	4.16661	0.755796	1	0.256834	4.07059	0.478661	0.892296	2.55074	3.6224	5.53e-08	1.07e-06	2.90549	3.55986	9.74e-07	4.17e-05	1.6182	3.77758	3.47e-05	0.000503468	1.09241	3.86965	0.00618083	0.0490566	1.3068	3.84582	0.000921082	0.0102357	0.836098	4.05358	0.100566	0.546516	0.0052721	4.49509	1	1	0.41931
HDS_Pn39925	-0.210126	2.66356	0.845254	1	0.0814956	2.39308	1	1	-0.6525	2.77078	0.265841	0.670942	-0.222015	2.58319	0.841608	1	-0.125951	2.49096	1	1	2.21928	2.10766	0.0225766	0.100258	2.99448	2.02718	0.00646637	0.0637672	0.821992	2.31687	0.332798	0.779722	0.749646	2.30944	0.33303	0.854805	1.07197	2.26873	0.210749	0.64959	0.304252	2.47681	0.83254	1	-0.4514	2.83916	0.47401	0.897351	-0.0242021
HDS_Pn09475	-0.534519	4.54575	0.109667	1	0.0186068	4.0451	1	1	-0.459313	4.41913	0.205033	0.587388	0.0298991	4.16075	1	1	0.0597483	4.07565	0.921457	1	2.30815	3.58663	8.98e-07	1.36e-05	2.83461	3.49981	2.18e-06	8.44e-05	1.4527	3.74523	0.000282983	0.00314366	1.01462	3.8225	0.0117103	0.0823381	1.09292	3.83232	0.00611192	0.049232	0.564972	4.32261	0.299764	0.91341	0.0659951	4.65709	0.899908	1	0.552144
HDS_Pn16682	-0.907887	5.74881	0.208371	1	-0.446718	5.2286	0.63437	1	-1.22503	5.87869	0.0950409	0.342889	-1.25952	5.86182	0.122659	0.480287	-0.859239	5.50849	0.21586	0.579198	2.13532	4.5297	0.0115883	0.0583756	1.39219	4.66418	0.0964413	0.428888	1.44109	4.6904	0.0549869	0.238486	1.76585	4.59052	0.0435097	0.226633	0.962621	4.81172	0.211426	0.65068	0.466563	5.67277	0.506158	1	-0.340251	6.2086	0.429115	0.85769	-0.367368
HDS_Pn18624	-0.421433	5.5436	0.195048	1	0.224754	4.98638	0.689434	1	-0.392765	5.44058	0.228914	0.630019	0.0782907	5.17866	0.911994	1	0.269538	5.02431	0.390164	0.804503	2.11249	4.60558	4.76e-08	9.3e-07	2.66245	4.49932	1.48e-06	5.99e-05	1.63292	4.7105	3.06e-06	5.66e-05	1.15252	4.7951	0.00257453	0.0239238	1.16758	4.82535	0.00206185	0.020152	0.662728	5.22626	0.231234	0.846569	0.0187461	5.63609	0.975357	1	0.493205
HDS_Pn26854	-0.29239	4.86571	0.379983	1	0.244747	4.38543	0.664629	1	-0.415024	4.84306	0.23236	0.634696	-0.112443	4.66435	0.826537	1	0.334954	4.40573	0.330905	0.737062	2.39116	3.9896	1.15e-08	2.5e-07	2.75675	3.91511	4.02e-07	1.93e-05	1.50857	4.15543	3.34e-05	0.000485829	1.10602	4.22202	0.00364793	0.0319542	1.13579	4.24685	0.00281508	0.026002	0.552051	4.54692	0.285401	0.896996	-0.131603	4.97346	0.735747	1	0.170516
HDS_Pn26897	-0.488149	4.83273	0.139242	1	0.127629	4.3001	0.86677	1	-0.45644	4.72974	0.213182	0.602765	-0.222622	4.58161	0.67092	1	-0.0502711	4.42603	0.874003	1	2.36757	3.86572	4.77e-08	9.3e-07	2.20852	3.86021	5.45e-05	0.00132864	1.49374	4.02993	0.000104022	0.00131647	1.29103	4.04666	0.000971561	0.0106233	1.14	4.1151	0.00434941	0.0373653	0.629308	4.56424	0.221013	0.832943	0.0221449	4.94914	1	1	0.255661
HDS_Pn35345	-1.37272	2.17056	0.118791	1	-1.22015	1.94011	0.227593	0.792931	-1.40295	2.11764	0.118829	0.404623	-1.31355	2.06074	0.184545	0.602865	-1.12	1.93046	0.226784	0.597778	0.724163	1.5808	0.687629	1	1.51139	1.48056	0.410161	0.919913	0.757374	1.58123	0.687611	1	1.49184	1.49444	0.394592	0.9228	0.249946	1.66128	1	1	0.153049	2.30213	1	1	-0.0433337	2.45856	1	1	0.0422198
HDS_Pn27410	-0.325272	4.15621	0.358448	1	0.181259	3.71186	0.777776	1	-0.496065	4.15818	0.148757	0.466676	0.014786	3.89252	1	1	0.241521	3.73888	0.545789	0.932468	2.16485	3.35218	9.88e-06	0.000118924	2.53027	3.27974	1.75e-05	0.000497881	1.32382	3.51229	0.00190523	0.0159836	1.15886	3.5229	0.00585091	0.0468555	0.920756	3.61563	0.0260354	0.15292	0.518751	3.88023	0.335703	0.962672	-0.180175	4.29376	0.628749	0.990067	0.330364
HDS_Pn13206	-1.16919	5.2865	0.10976	1	-0.239202	4.50641	0.791036	1	-0.863193	5.01831	0.252606	0.650683	-0.98669	5.05548	0.237239	0.689986	-0.853568	4.87701	0.224107	0.593864	2.28291	3.9242	0.00842754	0.0444483	1.24867	4.10483	0.149151	0.549643	1.78069	4.02586	0.0282788	0.143257	1.94213	3.97035	0.0319395	0.179908	0.937511	4.21906	0.260519	0.718934	0.935298	5.13048	0.167365	0.721588	0.281276	5.52594	0.528281	0.920531	0.170937
HDR_Pn07801	-0.88766	5.52083	0.00788974	0.83196	-1.89862	5.97222	0.0206384	0.178335	-0.0424432	4.97177	0.962175	1	0.393329	4.75434	0.451667	0.920811	0.39999	4.68688	0.200193	0.552035	-1.20234	5.62408	0.00285759	0.0178118	-0.098147	4.97044	0.908323	1	-0.611515	5.27801	0.0955862	0.356665	-0.359073	5.1083	0.482878	0.999483	0.342596	4.81817	0.380638	0.882227	-0.994947	6.21157	0.21835	0.82976	0.835079	5.45986	0.0193575	0.0982667	1.27105
HDR_Pn17190	-0.0799547	9.82563	0.7879	1	0.961987	9.13037	0.115828	0.553651	0.684125	9.39818	0.0149231	0.0808597	0.49868	9.43997	0.279164	0.737718	0.762461	9.25813	0.000682568	0.00540103	1.67523	9.08875	5.75e-08	1.1e-06	1.93081	9.00661	0.000461133	0.00780679	1.69717	9.10128	1.31e-09	4.66e-08	1.33509	9.15608	0.000117517	0.00171812	1.65255	9.11456	2.1e-05	0.000400371	1.05298	9.18663	0.0896314	0.510985	0.755381	9.45015	0.0122181	0.0676971	0.558512
HDR_Pn09039	-0.487741	3.77095	0.20835	1	-0.506931	3.55691	0.580286	1	1.83271	2.98307	0.000797809	0.00658254	1.41063	3.03676	0.0295609	0.190757	1.61304	2.97262	0.00606186	0.0363908	-1.47379	4.24487	0.000992824	0.007114	-1.61387	4.32129	0.00463859	0.0494328	-1.25926	4.1286	0.000692661	0.00673708	-0.608524	3.72366	0.286752	0.787874	0.894062	3.18915	0.0829369	0.354388	-0.00575235	3.76038	1	1	2.31155	3.29946	1.02e-05	0.000134477	1.88222
HDR_Pn30783	-0.822517	7.36413	0.00886796	0.904386	-1.72471	7.74018	0.0411086	0.283533	0.168177	6.73582	0.61601	1	0.201594	6.68953	0.69243	1	0.470915	6.50032	0.0589071	0.230362	-1.02293	7.39825	0.00474232	0.0273581	0.341543	6.62812	0.562107	1	-0.394238	7.03338	0.279292	0.705391	-0.290799	6.93965	0.527852	1	0.3287	6.67902	0.377752	0.878592	-0.884013	7.98013	0.291185	0.899298	0.980353	7.22414	0.00617068	0.0384637	1.01192
FPS_Pn17186	-0.323058	5.22789	0.481133	1	0.781928	4.52789	0.25203	0.80286	2.19766	4.35079	4.05e-05	0.000467882	2.05146	4.33817	0.00119435	0.0161701	1.82807	4.34517	0.000135933	0.00128031	1.66435	4.43871	0.000578448	0.00444499	2.21245	4.31859	0.000593722	0.00959476	1.46723	4.49879	0.00235948	0.0190244	2.21923	4.32807	6.08e-05	0.000978374	2.01069	4.38519	0.000214296	0.00296334	1.11425	4.73074	0.076181	0.462303	2.50758	4.5967	4.22e-09	1.07e-07	2.36047
FPS_Pn47521	-2.66035	1.22299	0.500058	1	-	-	-	-	-	-	-	-	-	-	-	-	-	-	-	-	-	-	-	-	-	-	-	-	-	-	-	-	-	-	-	-	-	-	-	-	-0.415121	1.39219	1	1	2.58895	1.21833	0.500064	0.897351	0.594784
FPS_Pn01244	-2.66035	1.22299	0.500058	1	-	-	-	-	-	-	-	-	-	-	-	-	-	-	-	-	-	-	-	-	-	-	-	-	-	-	-	-	-	-	-	-	-	-	-	-	2.47567	1.19327	0.500198	1	2.58895	1.21833	0.500064	0.897351	0.594784
FPS_Pn15415	-0.322472	5.54029	0.467619	1	0.545273	4.91297	0.458996	1	2.1759	4.65227	3.02e-05	0.000357305	1.87346	4.66827	0.00243767	0.0288541	1.8377	4.6389	6.73e-05	0.000676018	1.36941	4.80648	0.00449936	0.0261374	2.12533	4.62897	0.000934918	0.0140336	1.23292	4.86042	0.0105757	0.0657009	1.98937	4.66282	0.000259163	0.00343441	2.09129	4.67017	0.000162521	0.00234307	0.876768	5.10702	0.204515	0.805701	2.48446	4.90056	1.23e-08	2.87e-07	2.17917
FPS_Pn39420	-	-	-	-	-	-	-	-	-	-	-	-	-	-	-	-	-	-	-	-	-	-	-	-	-	-	-	-	-	-	-	-	-	-	-	-	-	-	-	-	-	-	-	-	-	-	-	-	-
FPS_Pn07345	0.00523105	1.41621	1	1	-0.421734	1.39237	1	1	2.59486	1.21909	0.500065	0.933344	0.609256	1.31885	1	1	2.51023	1.2089	0.500043	0.892296	-0.661939	1.50158	1	1	2.57939	1.20468	0.500204	0.963951	0.677801	1.31794	1	1	0.61833	1.31561	1	1	2.60647	1.22104	0.500087	0.972484	-0.415088	1.393	1	1	2.58895	1.21855	0.500064	0.897351	0.594811
FPS_Pn23564	-0.783635	1.32268	1	1	-1.18284	1.30222	1	1	-	-	-	-	-0.166406	1.22022	1	1	-	-	-	-	-0.929168	1.32115	1	1	-	-	-	-	-0.102683	1.21873	1	1	-	-	-	-	-	-	-	-	-0.415088	1.393	1	1	2.58895	1.21855	0.500064	0.897351	0.594811
FPS_Pn47672	0.00449226	1.22353	1	1	-	-	-	-	-	-	-	-	-0.166406	1.22022	1	1	-	-	-	-	-0.130251	1.22039	1	1	-	-	-	-	-	-	-	-	-	-	-	-	-	-	-	-	-	-	-	-	-	-	-	-	-0.179765
FPS_Pn02975	-	-	-	-	-	-	-	-	-	-	-	-	-	-	-	-	-	-	-	-	-	-	-	-	-	-	-	-	-	-	-	-	-	-	-	-	-	-	-	-	-	-	-	-	-	-	-	-	-
AS_Pn20170	-0.0247169	4.09966	1	1	-1.20848	4.4947	0.0232468	0.192973	-1.71694	5.00316	0.000260699	0.00245987	-1.06112	4.54078	0.0774032	0.360203	-1.30439	4.58708	0.000202534	0.00183102	0.310839	3.88221	0.533815	0.909833	0.658528	3.74475	0.272121	0.749959	-1.25142	4.70285	0.00247844	0.0198382	-1.06764	4.5458	0.0144747	0.0972805	-0.873182	4.46974	0.0364499	0.195262	-1.16723	4.50293	0.0173471	0.17591	-1.70584	5.01084	7.85e-05	0.000845669	-1.04805
AS_Pn30970	-0.507272	4.08621	0.165908	1	0.405492	3.4723	0.500642	1	1.99482	3.23447	0.000203402	0.00198246	1.36307	3.31974	0.0198577	0.142709	1.33135	3.29354	0.0046122	0.0285001	1.41671	3.33337	0.00412003	0.0243714	0.000996183	3.72545	1	1	0.474445	3.6007	0.314342	0.752327	1.16096	3.37826	0.0215886	0.132875	0.811051	3.49446	0.0978087	0.399768	0.924783	3.75091	0.0766822	0.463991	2.49376	3.58227	8.65e-08	1.72e-06	1.85599
AS_Pn36517	-	-	-	-	-2.89511	1.21414	0.5002	1	-3.24673	1.32259	0.250098	0.645582	-2.76351	1.21985	0.500184	0.936026	-3.35803	1.31341	0.250064	0.613529	-	-	-	-	-	-	-	-	-3.23433	1.31903	0.250089	0.656323	-	-	-	-	-2.7227	1.22376	0.500087	0.972484	-1.17692	1.30986	1	1	-1.44312	1.41442	0.625096	0.990067	-0.982486
AS_Pn39596	0.573872	2.97006	0.372345	1	0.411876	2.83993	0.5785	1	-1.62557	3.9417	0.00402008	0.026478	-0.567538	3.31755	0.393567	0.865302	-0.00236361	3.01661	1	1	0.731676	2.86673	0.288797	0.650488	2.07455	2.60034	0.0193839	0.143751	-1.0936	3.63801	0.0550344	0.238644	-1.03489	3.55876	0.100648	0.415535	-0.00411405	3.11561	1	1	-0.141115	2.61167	1	1	-2.20888	3.83134	2.87e-05	0.000344504	-1.15417
AS_Pn21716	-0.240371	1.93926	1	1	-0.926913	1.99646	0.388854	0.968006	-1.36212	2.27633	0.096642	0.346538	-1.16507	2.17176	0.119483	0.477011	-1.1744	2.10883	0.179828	0.509263	0.508556	1.73355	0.726713	1	0.994662	1.65034	0.453792	0.958034	-1.08247	2.16871	0.302192	0.734058	-1.15436	2.17079	0.210752	0.67103	-0.769954	2.06064	0.58149	1	-0.675943	2.05279	0.582046	1	-1.13126	2.32477	0.167583	0.493597	-0.937615
AS_Pn10430	0.14713	3.9377	0.811731	1	-0.824619	4.17525	0.162169	0.665122	-1.46694	4.73668	0.00597981	0.037312	-0.861005	4.33187	0.216204	0.661391	-0.803872	4.20181	0.0480059	0.196111	0.561292	3.70895	0.327202	0.710423	1.43827	3.45586	0.0368095	0.223743	-1.0373	4.47972	0.0261031	0.134184	-0.922796	4.3678	0.0938609	0.397172	-0.579821	4.21587	0.22312	0.669422	-0.953736	4.1275	0.0598404	0.400748	-1.62912	4.70129	0.000363376	0.00334223	-1.01816
AS_Pn43898	0.71699	2.58517	0.361581	1	1.03465	2.36939	0.255058	0.809143	-1.64398	3.54147	0.0100119	0.0576001	-0.462658	2.8997	0.629883	1	1.13975	2.39563	0.220581	0.587117	1.09836	2.45107	0.16821	0.467653	2.5246	2.24066	0.0163674	0.126604	-0.446702	2.93231	0.584589	1	-0.701495	3.00675	0.380374	0.909089	0.0616534	2.73611	1	1	0.337027	2.08939	0.791106	1	-2.36921	3.41399	5.76e-05	0.000642795	-1.19831
AS_Pn46552	0.379981	1.66382	1	1	0.441752	1.56108	1	1	0.223522	1.6605	1	1	1.48259	1.49145	0.375461	0.847085	0.535947	1.57168	1	1	-1.41396	2.1196	0.118848	0.367421	1.50019	1.48232	0.375509	0.878596	1.55409	1.49759	0.375148	0.828954	0.690744	1.57948	0.687663	1	1.55669	1.49985	0.375217	0.874848	0.0803872	1.4834	1	1	-0.162156	1.58283	1	1	1.09629
AS_Pn39701	-1.29045	1.4158	0.625088	1	-0.364924	1.1995	1	1	-	-	-	-	-	-	-	-	-	-	-	-	-	-	-	-	-0.150973	1.21575	1	1	-0.102729	1.22001	1	1	-0.157927	1.217	1	1	-0.100394	1.22187	1	1	0.898159	1.38619	0.625297	1	3.09169	1.31763	0.250096	0.622016	3.0654
AS_Pn19297	0.649877	2.84068	0.335822	1	0.430706	2.72826	0.672566	1	1.05086	2.69209	0.118099	0.4039	1.37705	2.60184	0.106273	0.4452	1.22283	2.60278	0.0897511	0.316677	1.42978	2.61333	0.0453385	0.17432	0.992598	2.68374	0.210453	0.673227	1.70969	2.57801	0.0235311	0.123372	1.93607	2.52938	0.0273801	0.160659	2.01177	2.53439	0.0120476	0.0840827	-0.215777	2.47862	0.841645	1	0.387756	2.4098	0.824027	1	0.721025
DDS_Pn28019	-1.66476	1.50289	0.375146	1	-2.38346	1.58081	0.125525	0.569047	-1.8074	1.50247	0.375164	0.823158	-0.968005	1.31692	1	1	-0.286616	1.21061	1	1	-	-	-	-	-	-	-	-	-	-	-	-	-	-	-	-	-	-	-	-	-0.751263	1.7926	0.50859	1	-0.166803	1.73456	1	1	0.664723
DDS_Pn35002	-1.37265	2.16965	0.118791	1	-1.71564	2.1207	0.0580587	0.358956	-1.09324	2.00037	0.388075	0.835045	-0.966267	1.93972	0.549658	0.969522	0.0196726	1.65088	1	1	3.46523	1.41018	0.125103	0.374959	1.50019	1.48232	0.375509	0.878596	3.48148	1.4106	0.125089	0.42558	3.44915	1.4058	0.125131	0.475308	3.48286	1.41199	0.12513	0.464258	-0.342489	2.44207	0.664948	1	0.266351	2.36426	1	1	0.388297
DDS_Pn26122	-1.30285	4.84944	0.0136918	1	-1.29574	4.58673	0.0386395	0.274102	-1.17222	4.67037	0.0265037	0.129041	-0.522398	4.26649	0.454221	0.920811	-0.224215	4.03676	0.629161	0.982449	3.6143	3.32259	1.69e-07	2.97e-06	3.22956	3.31921	2.54e-05	0.000688537	3.27528	3.35433	7.42e-07	1.56e-05	4.89001	3.26673	8.53e-08	2.92e-06	4.95806	3.2772	6.08e-09	2.74e-07	0.0312604	5.09144	0.982292	1	0.110876	5.1896	0.857936	1	0.780822
DDS_Pn41558	0.00453752	1.2234	1	1	-0.36487	1.20088	1	1	-0.121732	1.22085	1	1	-0.166184	1.21795	1	1	-0.286598	1.21099	1	1	-	-	-	-	-	-	-	-	-	-	-	-	-	-	-	-	-	-	-	-	-0.359149	1.20035	1	1	-0.132731	1.21962	1	1	-0.179628
DDS_Pn49062	-0.501547	1.50259	1	1	-2.22652	1.87067	0.119089	0.561831	-0.140904	1.41283	1	1	0.609423	1.31525	1	1	2.51023	1.20893	0.500043	0.892296	2.5903	1.21925	0.500069	0.880068	2.57944	1.20583	0.500204	0.963951	2.6052	1.21919	0.500059	0.935038	2.57556	1.21544	0.500087	0.999483	2.60647	1.2211	0.500087	0.972484	-1.72375	1.93005	0.135522	0.640012	0.349077	1.4976	1	1	1.09618
DDS_Pn21637	-1.11524	7.4536	0.0387212	1	-1.4152	7.40773	0.0390829	0.27472	-1.07734	7.34554	0.0569024	0.235038	-0.325818	6.85286	0.668901	1	-0.205489	6.70513	0.638287	0.993033	3.34922	5.88123	2.18e-10	6.27e-09	3.45759	5.84835	0.000138982	0.00287277	3.51197	5.8884	1.6e-10	6.57e-09	5.25524	5.77878	5.76e-15	6.84e-13	5.15829	5.80552	6.32e-15	8.16e-13	-0.273928	7.81382	0.699294	1	0.0159111	7.80135	0.978865	1	0.796011
DDS_Pn24642	-1.23527	4.83314	0.0248902	1	-1.49956	4.75222	0.0259173	0.20884	-1.22755	4.73571	0.0234356	0.116321	-0.534895	4.30164	0.477112	0.936026	-0.227582	4.06558	0.659136	1	2.96756	3.3932	1.35e-05	0.000158176	3.26395	3.34232	4.85e-05	0.0012037	3.68447	3.35359	4.21e-07	9.38e-06	6.88392	3.26453	2.89e-09	1.34e-07	4.98764	3.30124	2.1e-08	8.3e-07	-0.241075	5.18703	0.745545	1	-0.0129065	5.21088	1	1	0.702318
DDS_Pn35879	-	-	-	-	-	-	-	-	-	-	-	-	-	-	-	-	-	-	-	-	-	-	-	-	-	-	-	-	-	-	-	-	-	-	-	-	-	-	-	-	-0.359149	1.20035	1	1	-	-	-	-	-
DDS_Pn01149	-	-	-	-	-	-	-	-	-	-	-	-	-	-	-	-	-	-	-	-	-	-	-	-	-	-	-	-	-	-	-	-	-	-	-	-	-	-	-	-	-	-	-	-	-	-	-	-	-
DDS_Pn34552	-0.303014	2.32266	0.814724	1	-0.748358	2.30359	0.587147	1	1.15692	1.93396	0.2269	0.625155	1.10051	1.92656	0.344656	0.815967	0.948545	1.92309	0.549022	0.932468	-0.613855	2.37154	0.359919	0.748462	0.444289	2.04901	1	1	1.18101	1.93412	0.226868	0.632896	1.11111	1.92948	0.344179	0.864622	1.69415	1.87062	0.10968	0.432386	-0.436858	2.39169	0.717954	1	1.45121	2.05294	0.146304	0.447247	1.3915
DDS_Pn36663	-	-	-	-	-2.89489	1.20945	0.5002	1	-	-	-	-	-	-	-	-	-	-	-	-	-	-	-	-	-	-	-	-	-	-	-	-	-	-	-	-	-	-	-	-	-1.17672	1.30545	1	1	-	-	-	-	-
DDS_Pn16152	-	-	-	-	-	-	-	-	-	-	-	-	-	-	-	-	-	-	-	-	-5.02712	1.94722	0.0020191	0.013195	-	-	-	-	-	-	-	-	-	-	-	-	-	-	-	-	-	-	-	-	-	-	-	-	-
DDS_Pn36229	-	-	-	-	-	-	-	-	-	-	-	-	-	-	-	-	-	-	-	-	-	-	-	-	-	-	-	-	-	-	-	-	-	-	-	-	-	-	-	-	-	-	-	-	-	-	-	-	-
DDS_Pn39990	-	-	-	-	-	-	-	-	-	-	-	-	-	-	-	-	-	-	-	-	-	-	-	-	-	-	-	-	-	-	-	-	-	-	-	-	-	-	-	-	-	-	-	-	-	-	-	-	-
[truncated: 175 more columns]
