# Supplementary material for: SMRT- and Illumina-based RNA-seq analyses unveil the ginsinoside biosynthesis and transcriptomic complexity in Panax notoginseng
Source: Sci Rep. 2020 Sep 17;10:15310. doi: 10.1038/s41598-020-72291-1 (PMC7499265; doi:10.1038/s41598-020-72291-1)
Supplement: Supplementary file 8 — Supplementary table 25. [file 41598_2020_72291_MOESM8_ESM.xlsx]

## Sheet: Sheet1
Supplementary Table 25: The seventeen characteristic compounds in different tissues from 1-year, 2-yearand 3-year P. notoginseng plants detected using High Performance Liquid Chromatography (HPLC).
	Rb1	Rb2	Rd	Rh2-1	F2	CK	Rg3-1	Rg3-2	Fa	Fc	Fe	Re	Rg1	Rh1-1	Rh1-2	F1	R1	Total
One-year old Root	0.1461	0	0.0981	0	0	0.0577	0	0	0.0994	0	0	0.5091	1.0295	0.0451	0.2706	0	1.03	2.8843
One-year old Stem	0.2318	0	0	0	0	0.0781	0	0	1.4721	0	0	0	0	0.5959	0.5377	0.0742	0	1.2078
One-year old Leaf	0.2368	5.8072	0.1224	0	0	0.0357	0	0	1.094	1.39	0.0925	0	0.4605	0.4018	0.3636	0.8759	0	2.1018
Two-year old Root	1.0284	0.0434	0.3966	0	0.0643	0.2165	0	0	0.2592	0.0168	0	0.6574	1.3907	0.1168	1.8272	0.05	1.5475	5.5896
Two-year old Stem	0.1345	0	0.0742	0	0	0.0808	0	0	0.0699	0	0	0	0	0.01882	0.1995	0	0	0.21832
Two-year old Leaf	0.2293	5.7069	0.0898	0.0408	0	0.0368	0	0.0476	0.9676	1.5856	0.0462	0	0	0.03674	0.3993	0.9569	0.0801	1.47304
Two-year old Flower	0.1904	1.2367	0.0906	0	0.1917	0.1014	0	0.0934	0.6249	0.4886	0.1584	0	0	0.2298	0.2994	0.2079	0	0.7371
Three-year old Root	1.1383	0	0.5195	0.09836	0.0849	0.0335	0.024	0	0.5294	0	0	1.0222	7.7095	0.2333	2.0445	0.0241	0.9644	11.998
Three-year old Stem	0.1478	0.049	0.0593	0	0	0	0	0	0.128	0.0121	0	0	0	0.1677	0.2729	0.0296	0	0.4702
Three-year old Leaf	0.1692	3.8468	0.0601	0	0	0.0481	0	0	0.915	1.5071	0.0423	0	0.3749	0.3812	0.2907	0.7307	0	1.7775
Three-year old Flower	0.2384	1.8386	0.054	0	0.0837	0.1282	0	0.397	0.7302	0.8554	0.1083	0	0	0.1033	0.5034	0.3204	0	0.9271
